# Supplementary material for: Host Cell Redox Alterations Promote Latent HIV-1 Reactivation through Atypical Transcription Factor Cooperativity
Source: Viruses. 2022 Oct 18;14(10):2288. doi: 10.3390/v14102288 (PMC9612055; doi:10.3390/v14102288)
Supplement: Supplementary file 1 [file viruses-14-02288-s001.zip]

Archive with 5 entries (4 files):
- Supplemental Material.pdf
- Supplemental Tables S1-S3/
- Supplemental Tables S1-S3/Supplementary Table S1 (RNA-seq EPH DEGs).xlsx
- Supplemental Tables S1-S3/Supplementary Table S2 (RNA-seq EPH GO analysis).xlsx
- Supplemental Tables S1-S3/Supplementary Table S3 (RNA-seq SAHA DEGs).xlsx
