# Supplementary material for: Host Cell Redox Alterations Promote Latent HIV-1 Reactivation through Atypical Transcription Factor Cooperativity
Source: Viruses. 2022 Oct 18;14(10):2288. doi: 10.3390/v14102288 (PMC9612055; doi:10.3390/v14102288)
Supplement: Supplementary file 1 [file viruses-14-02288-s001.zip › Supplemental Tables S1-S3/Supplementary Table S1 (RNA-seq EPH DEGs).xlsx]

## Sheet: DESeq (EPH 1hr)
Row.names	baseMean	log2FoldChange	lfcSE	stat	pvalue	padj	Symbol	Category
ENSG00000187193	5729.56	4.59563	0.122698	37.4547	5.04312e-307	7.52131e-303	MT1X	UP
ENSG00000169715	2483.78	5.9947	0.207449	28.8972	1.29415e-183	9.65047e-180	MT1E	UP
ENSG00000125148	8952.97	2.57861	0.111923	23.0391	1.89132e-117	9.40236e-114	MT2A	UP
ENSG00000170385	5555.75	3.51177	0.153768	22.8381	1.91689e-115	7.14713e-112	SLC30A1	UP
ENSG00000120738	3061.56	3.47135	0.201165	17.2562	1.00479e-66	2.99707e-63	EGR1	UP
ENSG00000198417	935.583	2.5458	0.180131	14.133	2.37725e-45	5.90906e-42	MT1F	UP
ENSG00000184678	6728.4	-1.00606	0.0717314	-14.0254	1.09064e-44	2.32368e-41	HIST2H2BE	DN
ENSG00000273802	2043.53	-1.29758	0.10461	-12.404	2.48627e-35	4.63502e-32	HIST1H2BG	DN
ENSG00000274641	5482.11	-0.834952	0.0689009	-12.1182	8.46326e-34	1.40246e-30	HIST1H2BO	DN
ENSG00000124635	5397.49	-1.19455	0.101186	-11.8055	3.65598e-32	5.45253e-29	HIST1H2BJ	DN
ENSG00000277224	5551.32	-0.761939	0.0660989	-11.5273	9.61438e-31	1.30354e-27	HIST1H2BF	DN
ENSG00000273703	2681.61	-0.733004	0.067848	-10.8036	3.30907e-27	4.11262e-24	HIST1H2BM	DN
ENSG00000196890	3155.13	-0.78985	0.0747145	-10.5716	4.03654e-26	4.63084e-23	HIST3H2BB	DN
ENSG00000203814	7411.45	-0.660619	0.0650056	-10.1625	2.9154e-24	3.10574e-21	HIST2H2BF	DN
ENSG00000278463	2922.21	-1.1436	0.113091	-10.1122	4.87803e-24	4.85007e-21	HIST1H2AB	DN
ENSG00000179388	112.096	2.71306	0.273993	9.90191	4.08392e-23	3.80672e-20	EGR3	UP
ENSG00000184260	4969.53	-0.978983	0.100351	-9.75563	1.74511e-22	1.53097e-19	HIST2H2AC	DN
ENSG00000124575	13269.8	-0.934603	0.0958622	-9.74945	1.85472e-22	1.53674e-19	HIST1H1D	DN
ENSG00000072609	165.189	2.02285	0.207701	9.73926	2.05036e-22	1.60943e-19	CHFR	UP
ENSG00000181218	2110.75	-1.26779	0.134989	-9.39181	5.89791e-21	4.39807e-18	HIST3H2A	DN
ENSG00000007944	849.145	0.899739	0.0965686	9.3171	1.19563e-20	8.49128e-18	MYLIP	UP
ENSG00000275714	2760.74	-0.848945	0.0931717	-9.11161	8.11658e-20	5.5023e-17	HIST1H3A	DN
ENSG00000278588	5329.13	-0.817977	0.0907785	-9.01069	2.04765e-19	1.32777e-16	HIST1H2BI	DN
ENSG00000272196	10498.3	-0.835543	0.0939289	-8.89548	5.81696e-19	3.61476e-16	HIST2H2AA4	DN
ENSG00000275221	1994	-0.993279	0.112997	-8.79035	1.49097e-18	8.89452e-16	HIST1H2AK	DN
ENSG00000275713	4150.5	-0.761585	0.0894178	-8.51715	1.63527e-17	9.38013e-15	HIST1H2BH	DN
ENSG00000203812	9305.39	-0.824597	0.0971581	-8.48716	2.11748e-17	1.16963e-14	HIST2H2AA3	DN
ENSG00000276180	3235.99	-1.05721	0.124665	-8.48045	2.24323e-17	1.19484e-14	HIST1H4I	DN
ENSG00000274997	3289.74	-0.705208	0.0832417	-8.47181	2.41618e-17	1.23081e-14	HIST1H2AH	DN
ENSG00000187837	13311.3	-0.638225	0.0753604	-8.46897	2.47582e-17	1.23081e-14	HIST1H1C	DN
ENSG00000223345	377.441	-0.919511	0.110223	-8.34231	7.28552e-17	3.50504e-14	HIST2H2BA	DN
ENSG00000275379	8189.12	-0.804023	0.0964857	-8.33308	7.87669e-17	3.67103e-14	HIST1H3I	DN
ENSG00000197153	4918.05	-1.03276	0.127242	-8.1165	4.7984e-16	2.16859e-13	HIST1H3J	DN
ENSG00000181201	1136.37	-0.729339	0.090111	-8.09379	5.78362e-16	2.53697e-13	HIST3H2BA	DN
ENSG00000273983	9517.21	-0.836363	0.104377	-8.01292	1.12017e-15	4.77319e-13	HIST1H3G	DN
ENSG00000233822	4778.8	-0.510286	0.0638411	-7.99306	1.31625e-15	5.45293e-13	HIST1H2BN	DN
ENSG00000278705	4782.63	-0.961099	0.120506	-7.9755	1.51771e-15	6.11761e-13	HIST1H4B	DN
ENSG00000277075	4440.28	-0.606027	0.0763808	-7.93428	2.11714e-15	8.3092e-13	HIST1H2AE	DN
ENSG00000196866	8076.96	-0.861188	0.108843	-7.91223	2.52812e-15	9.66778e-13	HIST1H2AD	DN
ENSG00000113369	775.068	1.08891	0.148423	7.33654	2.19191e-13	8.17254e-11	ARRDC3	UP
ENSG00000155926	3812.85	0.424026	0.0601674	7.04744	1.82241e-12	6.62913e-10	SLA	UP
ENSG00000278677	7723.67	-0.578444	0.0832088	-6.95171	3.6088e-12	1.28147e-09	HIST1H2AM	DN
ENSG00000203819	320.579	-0.831083	0.120159	-6.91651	4.629e-12	1.60551e-09	ENSG00000203819	DN
ENSG00000213244	519.373	-1.14742	0.167909	-6.83359	8.28127e-12	2.80697e-09	HIST2H3DP1	DN
ENSG00000158050	1158.31	0.652108	0.0966599	6.74641	1.51544e-11	5.0225e-09	DUSP2	UP
ENSG00000283638	146.481	1.01008	0.151301	6.67594	2.4566e-11	7.96472e-09	ENSG00000283638	UP
ENSG00000152518	8811.02	-0.445935	0.0669857	-6.65716	2.79165e-11	8.85843e-09	ZFP36L2	DN
ENSG00000130544	1947.76	0.408809	0.0614399	6.65381	2.85611e-11	8.87417e-09	ZNF557	UP
ENSG00000240929	354.675	-0.832454	0.1261	-6.60156	4.06852e-11	1.23832e-08	ENSG00000240929	DN
ENSG00000181773	254.085	1.0448	0.159206	6.56253	5.29012e-11	1.57794e-08	GPR3	UP
ENSG00000170345	235.256	1.70638	0.26508	6.43721	1.21687e-10	3.5585e-08	FOS	UP
ENSG00000141622	1560.23	0.710473	0.112305	6.32626	2.51173e-10	7.20383e-08	RNF165	UP
ENSG00000197903	5330.67	-0.422999	0.0677035	-6.24782	4.1623e-10	1.17126e-07	HIST1H2BK	DN
ENSG00000233929	43.6081	3.51495	0.565322	6.2176	5.04807e-10	1.3942e-07	MT1XP1	UP
ENSG00000122877	108.341	2.6606	0.430303	6.18307	6.28661e-10	1.7047e-07	EGR2	UP
ENSG00000087074	2140.45	0.733265	0.120226	6.09906	1.06697e-09	2.84158e-07	PPP1R15A	UP
ENSG00000273542	11271.7	-0.794819	0.130581	-6.08677	1.15213e-09	3.01454e-07	HIST1H4K	DN
ENSG00000277775	6344.25	-0.543844	0.0898898	-6.05012	1.4474e-09	3.72181e-07	HIST1H3F	DN
ENSG00000146278	4363.83	0.532466	0.0883332	6.02793	1.66078e-09	4.19811e-07	PNRC1	UP
ENSG00000183598	4938.93	-0.859309	0.14292	-6.01253	1.82654e-09	4.54018e-07	HIST2H3D	DN
ENSG00000254685	455.731	-0.840523	0.140958	-5.96292	2.47764e-09	6.05763e-07	FPGT	DN
ENSG00000276903	201	-1.23544	0.208832	-5.91597	3.2992e-09	7.93617e-07	HIST1H2AL	DN
ENSG00000152454	542.967	0.612822	0.105302	5.81967	5.89624e-09	1.39582e-06	ZNF256	UP
ENSG00000059804	3680.61	0.651801	0.112271	5.80561	6.41314e-09	1.49446e-06	SLC2A3	UP
ENSG00000185130	6247.73	-0.452453	0.0782028	-5.78564	7.22385e-09	1.65748e-06	HIST1H2BL	DN
ENSG00000261408	230.718	2.28605	0.396109	5.77126	7.86787e-09	1.7779e-06	TEN1-CDK3	UP
ENSG00000126746	3047.71	0.411037	0.0713722	5.75906	8.4584e-09	1.88281e-06	ZNF384	UP
ENSG00000196787	11548.2	-0.553539	0.0972774	-5.69032	1.26805e-08	2.78113e-06	HIST1H2AG	DN
ENSG00000125657	419.04	0.742922	0.131059	5.66862	1.4395e-08	3.11141e-06	TNFSF9	UP
ENSG00000148926	1716.59	-1.75436	0.311707	-5.62823	1.82063e-08	3.87898e-06	ADM	DN
ENSG00000203811	13952.2	-0.643889	0.115127	-5.59285	2.23372e-08	4.69208e-06	HIST2H3C	DN
ENSG00000269955	108.791	-23.6933	4.24761	-5.57804	2.43244e-08	5.03853e-06	FMC1-LUC7L2	DN
ENSG00000162396	349.486	-0.704449	0.127648	-5.5187	3.41519e-08	6.97728e-06	PARS2	DN
ENSG00000213762	1045.14	0.508654	0.0922679	5.51279	3.53192e-08	7.11825e-06	ZNF134	UP
ENSG00000206557	631.778	0.674812	0.122706	5.49944	3.8099e-08	7.57611e-06	TRIM71	UP
ENSG00000203852	12832.1	-0.632645	0.115653	-5.47022	4.4948e-08	8.82045e-06	HIST2H3A	DN
ENSG00000083817	395.273	0.594787	0.110799	5.36815	7.95478e-08	1.54075e-05	ZNF416	UP
ENSG00000171522	2363.43	0.751521	0.141286	5.31913	1.04262e-07	1.99355e-05	PTGER4	UP
ENSG00000274290	206.037	-0.725457	0.13659	-5.31121	1.08902e-07	2.00515e-05	HIST1H2BE	DN
ENSG00000158373	11774.8	-0.471378	0.0887456	-5.31156	1.08689e-07	2.00515e-05	HIST1H2BD	DN
ENSG00000197238	13342	-0.754251	0.141912	-5.31493	1.06699e-07	2.00515e-05	HIST1H4J	DN
ENSG00000249709	694.773	0.42374	0.0803179	5.27578	1.3219e-07	2.40425e-05	ZNF564	UP
ENSG00000143365	374.257	0.638495	0.123131	5.18548	2.15457e-07	3.87148e-05	RORC	UP
ENSG00000125772	866.992	0.400547	0.077433	5.17282	2.30584e-07	4.09396e-05	GPCPD1	UP
ENSG00000196372	980.264	0.511235	0.0990437	5.16171	2.44701e-07	4.29349e-05	ASB13	UP
ENSG00000278828	7198.26	-0.620113	0.123586	-5.01766	5.23047e-07	9.07061e-05	HIST1H3H	DN
ENSG00000184357	22672.4	-0.45219	0.0907258	-4.98413	6.22401e-07	0.000106695	HIST1H1B	DN
ENSG00000184270	3816.34	-0.547061	0.111095	-4.92427	8.46755e-07	0.000143506	HIST2H2AB	DN
ENSG00000215417	842.904	0.913551	0.186038	4.91056	9.08185e-07	0.000152187	MIR17HG	UP
ENSG00000196747	10693.8	-0.512886	0.104747	-4.89641	9.76045e-07	0.000161742	HIST1H2AI	DN
ENSG00000125968	880.161	0.52309	0.107145	4.88209	1.04969e-06	0.000172034	ID1	UP
ENSG00000187678	363.027	0.948752	0.194612	4.87509	1.0876e-06	0.000176309	SPRY4	UP
ENSG00000270103	41.8835	20.6092	4.24873	4.85066	1.2305e-06	0.00019733	ENSG00000270103	UP
ENSG00000197409	9759.58	-0.528812	0.109175	-4.84373	1.27422e-06	0.000202168	HIST1H3D	DN
ENSG00000143333	86.594	1.54434	0.320183	4.82333	1.41185e-06	0.000221645	RGS16	UP
ENSG00000185101	77.9363	1.35437	0.282628	4.79206	1.65081e-06	0.00025646	ANO9	UP
ENSG00000128016	1484.24	0.593873	0.12548	4.73282	2.21426e-06	0.000340448	ZFP36	UP
ENSG00000175213	754.434	0.630472	0.134111	4.7011	2.5876e-06	0.000393791	ZNF408	UP
ENSG00000005801	1327.14	0.762679	0.162865	4.68289	2.82859e-06	0.000426116	ZNF195	UP
ENSG00000090013	470.98	-0.804916	0.172905	-4.65524	3.23599e-06	0.000482615	BLVRB	DN
ENSG00000276368	8572.88	-0.463355	0.0997093	-4.64706	3.36704e-06	0.000497188	HIST1H2AJ	DN
ENSG00000196189	321.322	0.720723	0.155512	4.63451	3.57792e-06	0.000523149	SEMA4A	UP
ENSG00000180596	9773.22	-0.425669	0.091919	-4.63091	3.64061e-06	0.000524089	HIST1H2BC	DN
ENSG00000172602	160.079	0.827956	0.17882	4.63011	3.65464e-06	0.000524089	RND1	UP
ENSG00000158406	6188.42	-0.36317	0.078542	-4.6239	3.76585e-06	0.000534894	HIST1H4H	DN
ENSG00000067646	564.486	0.431683	0.093765	4.60388	4.14688e-06	0.00058342	ZFY	UP
ENSG00000182372	497.282	1.02416	0.22255	4.60194	4.18573e-06	0.00058342	CLN8	UP
ENSG00000168298	15662.4	-0.395138	0.0874979	-4.51597	6.30267e-06	0.000870352	HIST1H1E	DN
ENSG00000140961	222.174	0.85815	0.190663	4.50088	6.76731e-06	0.000925942	OSGIN1	UP
ENSG00000204388	195.9	-0.572235	0.127847	-4.47594	7.60773e-06	0.00103147	HSPA1B	DN
ENSG00000118513	13995	-0.292749	0.0658208	-4.44767	8.68074e-06	0.00116635	MYB	DN
ENSG00000120694	6918.32	-0.283738	0.0642136	-4.41866	9.93152e-06	0.00132249	HSPH1	DN
ENSG00000090020	1322.44	0.470957	0.10673	4.41261	1.0213e-05	0.00134793	SLC9A1	UP
ENSG00000224470	5486.13	0.225471	0.0513661	4.38949	1.13618e-05	0.00148641	ATXN1L	UP
ENSG00000110848	1537.82	0.828748	0.188924	4.38666	1.15103e-05	0.00149274	CD69	UP
ENSG00000181896	2998.61	0.542105	0.123855	4.37693	1.20362e-05	0.00154749	ZNF101	UP
ENSG00000144445	436.512	-1.08117	0.247856	-4.36208	1.28829e-05	0.00164219	KANSL1L	DN
ENSG00000274349	333.952	0.692949	0.158986	4.35856	1.30923e-05	0.00165474	ZNF658	UP
ENSG00000204923	594.979	-0.488501	0.112308	-4.34964	1.36363e-05	0.001709	FBXO48	DN
ENSG00000196757	1446.45	0.289194	0.0669909	4.31691	1.58225e-05	0.00196648	ZNF700	UP
ENSG00000269242	132.163	0.769846	0.179299	4.29365	1.75758e-05	0.00214857	ENSG00000269242	UP
ENSG00000170631	553.395	0.703108	0.163727	4.29439	1.75173e-05	0.00214857	ZNF16	UP
ENSG00000121274	1388.03	-0.901091	0.209963	-4.29167	1.77338e-05	0.00215026	TENT4B	DN
ENSG00000285304	52.9092	-3.47869	0.81955	-4.24463	2.1895e-05	0.00263341	ENSG00000285304	DN
ENSG00000157450	2077.16	-0.329113	0.0779013	-4.22475	2.39208e-05	0.00285404	RNF111	DN
ENSG00000186687	876.845	-1.28251	0.307349	-4.17283	3.00837e-05	0.00356086	LYRM7	DN
ENSG00000228672	225.856	0.538032	0.130829	4.11247	3.91448e-05	0.0045969	PROB1	UP
ENSG00000147535	636.343	-0.627125	0.153591	-4.08308	4.44418e-05	0.00517817	PLPP5	DN
ENSG00000054267	3537.73	-0.508739	0.126365	-4.02594	5.67478e-05	0.00656075	ARID4B	DN
ENSG00000013441	3124.82	-0.400029	0.0996697	-4.01355	5.98128e-05	0.00680953	CLK1	DN
ENSG00000185905	1418.33	0.346172	0.0862495	4.01361	5.97979e-05	0.00680953	C16orf54	UP
ENSG00000135837	8452.8	0.287667	0.0721546	3.98682	6.69661e-05	0.00756615	CEP350	UP
ENSG00000163600	104.702	1.04849	0.263131	3.98468	6.75722e-05	0.00757723	ICOS	UP
ENSG00000143847	2312.71	0.810427	0.203635	3.97981	6.89718e-05	0.00767645	PPFIA4	UP
ENSG00000274618	6157.48	-0.432403	0.109256	-3.95769	7.56768e-05	0.00829885	HIST1H4F	DN
ENSG00000139263	325.302	0.501516	0.126698	3.95835	7.5468e-05	0.00829885	LRIG3	UP
ENSG00000104998	253.779	0.642814	0.162624	3.95276	7.72533e-05	0.0084099	IL27RA	UP
ENSG00000085433	1291.98	-0.36319	0.0920634	-3.945	7.98016e-05	0.00862436	WDR47	DN
ENSG00000113163	1970.59	-0.295475	0.0749655	-3.94148	8.0981e-05	0.00868885	COL4A3BP	DN
ENSG00000007541	1314.34	0.644785	0.163765	3.93727	8.24145e-05	0.00875053	PIGQ	UP
ENSG00000278224	35.6515	-3.16524	0.804104	-3.93635	8.27293e-05	0.00875053	PRICKLE4	DN
ENSG00000185697	1060.58	-0.436103	0.111122	-3.92453	8.68996e-05	0.00912691	MYBL1	DN
ENSG00000141034	2651.59	-0.22657	0.0578382	-3.91731	8.95431e-05	0.00925161	GID4	DN
ENSG00000107159	457.711	1.64262	0.419439	3.91622	8.9948e-05	0.00925161	CA9	UP
ENSG00000180884	535.444	0.364815	0.0931023	3.91843	8.91286e-05	0.00925161	ZNF792	UP
ENSG00000121406	957.464	0.300197	0.0766987	3.91397	9.07896e-05	0.00927422	ZNF549	UP
ENSG00000170836	1777.76	-0.324044	0.0831953	-3.89498	9.82065e-05	0.00996362	PPM1D	DN
ENSG00000259820	773.057	0.537016	0.139149	3.8593	0.000113714	0.011459	ENSG00000259820	UP
ENSG00000014138	3498.08	0.240466	0.0627652	3.8312	0.00012752	0.012764	POLA2	UP
ENSG00000196453	1450.72	0.411118	0.10827	3.79715	0.00014637	0.0145531	ZNF777	UP
ENSG00000144677	481.494	-1.23078	0.324923	-3.7879	0.000151924	0.0150053	CTDSPL	DN
ENSG00000100650	2862.16	0.345029	0.0913422	3.77732	0.000158524	0.0155542	SRSF5	UP
ENSG00000183864	1696.34	-0.295661	0.0783591	-3.77316	0.000161196	0.0157129	TOB2	DN
ENSG00000117395	3419	-0.353137	0.0937213	-3.76794	0.000164599	0.0159405	EBNA1BP2	DN
ENSG00000151093	556.35	-0.93923	0.249588	-3.76312	0.000167809	0.0161465	OXSM	DN
ENSG00000167615	1314.81	0.646053	0.171987	3.75641	0.000172369	0.0164789	LENG8	UP
ENSG00000198492	3242.64	1.07015	0.285193	3.75237	0.000175169	0.0166399	YTHDF2	UP
ENSG00000168405	1641.41	0.355327	0.0948629	3.74568	0.000179903	0.0169815	CMAHP	UP
ENSG00000105708	654.946	0.392124	0.104949	3.73634	0.000186717	0.0175139	ZNF14	UP
ENSG00000151474	1782.59	-0.26196	0.0701828	-3.73253	0.000189563	0.0176697	FRMD4A	DN
ENSG00000116574	2786.64	-0.290451	0.0780735	-3.72022	0.00019905	0.0184387	RHOU	DN
ENSG00000181826	624.224	0.412944	0.111355	3.70835	0.000208614	0.0192054	RELL1	UP
ENSG00000255150	101.039	1.2621	0.341065	3.70046	0.000215208	0.0196909	EID3	UP
ENSG00000100567	4831.86	-0.276692	0.074932	-3.69258	0.000221991	0.0200674	PSMA3	DN
ENSG00000153113	1195.27	0.338707	0.091727	3.69255	0.000222014	0.0200674	CAST	UP
ENSG00000189367	80.8354	-2.08203	0.564609	-3.68755	0.000226421	0.0203425	KIAA0408	DN
ENSG00000100036	155.88	0.681146	0.184908	3.68369	0.00022988	0.0205295	SLC35E4	UP
ENSG00000180644	157.297	0.723428	0.196489	3.68178	0.000231611	0.020561	PRF1	UP
ENSG00000130332	1856.09	-0.81546	0.222891	-3.65856	0.000253637	0.0223831	LSM7	DN
ENSG00000275131	348.844	0.586248	0.160736	3.64727	0.000265038	0.0232517	ENSG00000275131	UP
ENSG00000138074	1274.31	0.691821	0.191546	3.61179	0.000304096	0.0263679	SLC5A6	UP
ENSG00000122224	670.16	0.369382	0.102256	3.61231	0.000303482	0.0263679	LY9	UP
ENSG00000104497	510.563	-0.720693	0.199875	-3.60572	0.000311288	0.0268355	SNX16	DN
ENSG00000218358	159.215	-0.543486	0.151572	-3.58566	0.00033622	0.0288183	RAET1K	DN
ENSG00000134758	2564.33	0.451737	0.126394	3.57403	0.000351535	0.0299588	RNF138	UP
ENSG00000110172	3378.65	-0.402337	0.113062	-3.55854	0.000372921	0.0315298	CHORDC1	DN
ENSG00000226054	147.477	-0.673965	0.189441	-3.55764	0.000374198	0.0315298	MEMO1P1	DN
ENSG00000102984	190.471	0.83347	0.234501	3.55423	0.000379093	0.0315854	ZNF821	UP
ENSG00000198753	182.339	1.2286	0.34554	3.55559	0.00037713	0.0315854	PLXNB3	UP
ENSG00000139324	1227.23	-0.462812	0.130659	-3.54215	0.000396882	0.0323448	TMTC3	DN
ENSG00000142065	970.491	-0.319597	0.0901959	-3.54336	0.000395059	0.0323448	ZFP14	DN
ENSG00000152782	811.155	-0.326692	0.0921974	-3.5434	0.000394998	0.0323448	PANK1	DN
ENSG00000029363	7042.13	-0.495741	0.139931	-3.54274	0.000395989	0.0323448	BCLAF1	DN
ENSG00000114268	6081.81	0.540868	0.1529	3.53739	0.000404108	0.0324025	PFKFB4	UP
ENSG00000112238	142.94	0.550553	0.155611	3.53801	0.000403159	0.0324025	PRDM13	UP
ENSG00000100376	773.106	0.508288	0.143675	3.53777	0.000403519	0.0324025	FAM118A	UP
ENSG00000166145	208.217	0.685322	0.193953	3.53344	0.000410192	0.0327145	SPINT1	UP
ENSG00000167395	3143.77	0.350355	0.0992326	3.53064	0.000414548	0.032886	ZNF646	UP
ENSG00000073067	36.1185	4.53479	1.29059	3.51372	0.000441874	0.0348683	CYP2W1	UP
ENSG00000102786	3677.07	-0.265247	0.0755882	-3.5091	0.000449621	0.0352929	INTS6	DN
ENSG00000137103	978.771	0.375434	0.107032	3.5077	0.000451998	0.0352937	TMEM8B	UP
ENSG00000186834	2219.85	0.23841	0.0683027	3.49049	0.000482141	0.0374513	HEXIM1	UP
ENSG00000134352	1893.07	-0.408928	0.117227	-3.48833	0.000486046	0.037559	IL6ST	DN
ENSG00000211797	31.8515	1.38094	0.397975	3.46991	0.000520633	0.0400243	TRAV17	UP
ENSG00000275126	5772.67	-0.437631	0.126613	-3.45645	0.000547332	0.0418611	HIST1H4L	DN
ENSG00000109103	972.084	0.454164	0.13171	3.4482	0.000564339	0.0429416	UNC119	UP
ENSG00000134107	6024.84	-0.457495	0.132735	-3.44669	0.000567492	0.0429623	BHLHE40	DN
ENSG00000166349	1113.55	-0.307559	0.0893328	-3.44285	0.000575619	0.0433575	RAG1	DN
ENSG00000199347	116.106	-0.900307	0.26178	-3.43917	0.000583509	0.0437309	RNU5E-1	DN
ENSG00000142949	1827.48	0.320082	0.0932412	3.43284	0.000597297	0.0445405	PTPRF	UP
ENSG00000113595	988.902	-0.409445	0.119442	-3.42798	0.000608093	0.0451199	TRIM23	DN
ENSG00000132010	318.989	0.4515	0.131924	3.42242	0.000620664	0.0458247	ZNF20	UP
ENSG00000260285	115.554	0.612682	0.179185	3.41926	0.000627912	0.0459053	ENSG00000260285	UP
ENSG00000186448	1517.98	0.264989	0.0774928	3.41953	0.000627301	0.0459053	ZNF197	UP
ENSG00000268573	295.25	0.478334	0.140147	3.41308	0.00064233	0.0467303	ENSG00000268573	UP
ENSG00000129173	2078.15	-0.28118	0.0824225	-3.41145	0.000646188	0.0467827	E2F8	DN
ENSG00000105497	1958.97	0.239698	0.0704871	3.40059	0.000672407	0.0483034	ZNF175	UP
ENSG00000099917	3568.45	0.341785	0.100562	3.39877	0.000676908	0.0483034	MED15	UP
ENSG00000176209	669.34	-0.339497	0.0998569	-3.39983	0.000674277	0.0483034	SMIM19	DN
ENSG00000225978	364.656	0.440088	0.12998	3.3858	0.000709701	0.0504023	HAR1A	UP
ENSG00000070985	231.17	1.66014	0.490702	3.3832	0.000716469	0.0506418	TRPM5	UP
ENSG00000187134	94.5286	0.946155	0.281282	3.36372	0.000768987	0.0535919	AKR1C1	UP
ENSG00000108423	377.349	-0.41021	0.121944	-3.36392	0.000768429	0.0535919	TUBD1	DN
ENSG00000245556	244.531	0.504235	0.149797	3.36613	0.000762305	0.0535919	SCAMP1-AS1	UP
ENSG00000138073	2182.64	-0.39053	0.116228	-3.36004	0.000779302	0.0538615	PREB	DN
ENSG00000160932	772.655	-0.912267	0.271527	-3.35977	0.000780078	0.0538615	LY6E	DN
ENSG00000143507	439.68	0.5036	0.150034	3.35658	0.000789136	0.0542358	DUSP10	UP
ENSG00000153140	1117.17	-0.525422	0.15681	-3.3507	0.000806088	0.0551468	CETN3	DN
ENSG00000135362	35.6306	-2.39286	0.714798	-3.3476	0.00081514	0.0552591	PRR5L	DN
ENSG00000126945	885.614	4.65336	1.38955	3.34882	0.000811568	0.0552591	HNRNPH2	UP
ENSG00000105939	6391.61	0.284585	0.0851193	3.34336	0.000827694	0.0556415	ZC3HAV1	UP
ENSG00000151117	191.921	0.592236	0.177147	3.34318	0.000828242	0.0556415	TMEM86A	UP
ENSG00000198408	3504.73	0.289554	0.0867457	3.33796	0.000843961	0.0559916	OGA	UP
ENSG00000140691	529.398	0.612684	0.183564	3.33771	0.000844717	0.0559916	ARMC5	UP
ENSG00000239672	3547.75	-0.434819	0.130191	-3.33987	0.000838181	0.0559916	NME1	DN
ENSG00000122188	450.632	0.422236	0.126635	3.33427	0.000855226	0.0564374	LAX1	UP
ENSG00000161835	330.217	0.578286	0.173572	3.33169	0.00086321	0.0567133	GRASP	UP
ENSG00000211790	445.995	0.387324	0.116478	3.32528	0.000883286	0.0577777	TRAV8-4	UP
ENSG00000248167	57.7662	8.25902	2.49989	3.30376	0.000953977	0.0621293	TRIM39-RPP21	UP
ENSG00000117318	1048.17	0.33033	0.100434	3.28902	0.00100537	0.0651916	ID3	UP
ENSG00000161082	185.81	0.759633	0.231125	3.28667	0.00101378	0.0654525	CELF5	UP
ENSG00000117461	3530.5	-0.249593	0.0763359	-3.26967	0.00107673	0.0686595	PIK3R3	DN
ENSG00000116353	666.88	0.321375	0.0983141	3.26886	0.00107982	0.0686595	MECR	UP
ENSG00000095397	300.472	0.462794	0.141652	3.26713	0.00108644	0.0686595	WHRN	UP
ENSG00000171453	695.562	-0.280502	0.0857308	-3.27189	0.00106832	0.0686595	POLR1C	DN
ENSG00000133657	6420.1	-0.458692	0.140396	-3.26712	0.00108647	0.0686595	ATP13A3	DN
ENSG00000122203	1957.7	0.534752	0.163864	3.2634	0.00110085	0.0692745	KIAA1191	UP
ENSG00000204389	95.8475	-0.569518	0.175567	-3.24387	0.00117916	0.0737335	HSPA1A	DN
ENSG00000167895	2212.7	0.666265	0.205429	3.24329	0.00118159	0.0737335	TMC8	UP
ENSG00000125630	1785.71	-0.335414	0.103524	-3.23995	0.00119552	0.0741268	POLR1B	DN
ENSG00000120253	4130.49	-0.243597	0.0751984	-3.23939	0.00119784	0.0741268	NUP43	DN
ENSG00000261526	253.934	0.542814	0.167763	3.2356	0.00121389	0.0748095	ENSG00000261526	UP
ENSG00000131558	3643.87	-0.369064	0.114173	-3.23249	0.00122714	0.0753154	EXOC4	DN
ENSG00000274292	79.7111	0.816442	0.253013	3.22688	0.00125146	0.076493	ENSG00000274292	UP
ENSG00000187790	1886.3	-0.249175	0.0773358	-3.22198	0.00127306	0.0774959	FANCM	DN
ENSG00000202538	231.253	-0.502841	0.156509	-3.21286	0.0013142	0.0794593	RNU4-2	DN
ENSG00000152556	112.845	0.668193	0.207999	3.21247	0.00131598	0.0794593	PFKM	UP
ENSG00000204611	1116.86	0.22254	0.0693081	3.21087	0.00132332	0.0795806	ZNF616	UP
ENSG00000260063	71.1696	0.736049	0.230124	3.19849	0.00138151	0.0827466	ENSG00000260063	UP
ENSG00000071967	1007.43	-0.311565	0.0975598	-3.19358	0.00140521	0.083829	CYBRD1	DN
ENSG00000244405	1596.22	0.327212	0.102592	3.18947	0.00142536	0.0846927	ETV5	UP
ENSG00000277157	7586.21	-0.311763	0.0979479	-3.18295	0.00145785	0.0851696	HIST1H4D	DN
ENSG00000188707	841.316	0.355505	0.111622	3.1849	0.00144804	0.0851696	ZBED6CL	UP
ENSG00000167881	3338.71	-0.27887	0.0876129	-3.18298	0.0014577	0.0851696	SRP68	DN
ENSG00000108506	2371.19	-0.260727	0.0819347	-3.18213	0.00146194	0.0851696	INTS2	DN
ENSG00000116604	2710.45	0.228079	0.0715942	3.18572	0.00144393	0.0851696	MEF2D	UP
ENSG00000270276	7378.5	-0.725069	0.228892	-3.16774	0.00153631	0.0891536	HIST2H4B	DN
ENSG00000171469	1086.9	0.333389	0.105289	3.16642	0.0015433	0.0892124	ZNF561	UP
ENSG00000100105	3227.62	0.249655	0.0789073	3.1639	0.0015567	0.0892946	PATZ1	UP
ENSG00000240053	41.8456	1.20993	0.382343	3.16453	0.00155334	0.0892946	LY6G5B	UP
ENSG00000272752	605.215	0.680209	0.215327	3.15895	0.00158336	0.0904762	STAG3L5P-PVRIG2P-PILRB	UP
ENSG00000211455	2122.79	-0.563407	0.178804	-3.15098	0.00162725	0.0926289	STK38L	DN
ENSG00000143147	361.241	0.680492	0.216184	3.14775	0.00164532	0.0933018	GPR161	UP
ENSG00000088986	3121.51	-0.269036	0.0855401	-3.14514	0.00166005	0.0937804	DYNLL1	DN
ENSG00000276966	10140.8	-0.318227	0.101249	-3.143	0.00167223	0.0941119	HIST1H4E	DN
ENSG00000173145	2989.63	-0.360586	0.1149	-3.13825	0.00169957	0.0952911	NOC3L	DN
ENSG00000168438	2278.32	-0.369871	0.117955	-3.13569	0.00171448	0.0954951	CDC40	DN
ENSG00000110422	4797.59	-0.347101	0.110703	-3.13543	0.00171602	0.0954951	HIPK3	DN
ENSG00000138617	1462.55	0.280034	0.0896281	3.1244	0.00178167	0.0987799	PARP16	UP
ENSG00000060749	3160.5	-0.603929	0.193624	-3.11908	0.00181418	0.0991088	QSER1	DN
ENSG00000205758	705.032	-0.371083	0.118905	-3.12084	0.00180336	0.0991088	CRYZL1	DN
ENSG00000221886	339.306	-0.432804	0.13873	-3.11975	0.00181005	0.0991088	ZBED8	DN
ENSG00000135913	6199.1	-0.208184	0.0666795	-3.12215	0.00179533	0.0991088	USP37	DN
ENSG00000171621	463.469	0.313546	0.100589	3.11709	0.00182649	0.099417	SPSB1	UP
ENSG00000101844	572.375	-0.332107	0.106709	-3.11226	0.00185659	0.100688	ATG4A	NS
ENSG00000109184	1122.69	-0.636222	0.2045	-3.11112	0.00186382	0.100714	DCUN1D4	NS
ENSG00000152503	1111.07	-0.317802	0.102291	-3.10683	0.00189103	0.101815	TRIM36	NS
ENSG00000115942	2559.46	-0.224176	0.0722421	-3.10312	0.00191492	0.10273	ORC2	NS
ENSG00000277734	906.465	0.347753	0.112147	3.10087	0.00192951	0.103143	TRAC	NS
ENSG00000188822	754.661	0.25688	0.0829477	3.09689	0.00195559	0.103888	CNR2	NS
ENSG00000267500	296.538	0.405597	0.13098	3.09662	0.00195739	0.103888	ZNF887P	NS
ENSG00000132801	316.118	-0.382239	0.123747	-3.08887	0.00200917	0.106258	ZSWIM3	NS
ENSG00000241634	187.101	0.473625	0.153774	3.08001	0.00206997	0.109086	ENSG00000241634	NS
ENSG00000166455	40.1795	-2.06185	0.670383	-3.07564	0.00210053	0.110267	C16orf46	NS
ENSG00000198157	1107.13	-0.811988	0.264087	-3.0747	0.00210716	0.110267	HMGN5	NS
ENSG00000074935	1377.8	-0.445107	0.14489	-3.07204	0.00212598	0.110297	TUBE1	NS
ENSG00000067560	13013.5	-0.213151	0.0693964	-3.07149	0.00212991	0.110297	RHOA	NS
ENSG00000100600	3527.77	0.23508	0.076488	3.07342	0.00211617	0.110297	LGMN	NS
ENSG00000165029	2285.56	0.294052	0.0959456	3.06478	0.00217832	0.112026	ABCA1	NS
ENSG00000204055	67.2544	0.820751	0.267786	3.06495	0.00217705	0.112026	ENSG00000204055	NS
ENSG00000173334	63.1509	0.977979	0.319216	3.06369	0.00218622	0.112046	TRIB1	NS
ENSG00000274559	210.352	-0.513308	0.168119	-3.05324	0.00226381	0.11523	ENSG00000274559	NS
ENSG00000130803	2584.63	0.671609	0.219948	3.05349	0.00226198	0.11523	ZNF317	NS
ENSG00000167912	626.519	0.28525	0.0935356	3.04964	0.00229119	0.116227	ENSG00000167912	NS
ENSG00000102401	855.128	-0.589857	0.193541	-3.04771	0.0023059	0.116577	ARMCX3	NS
ENSG00000121067	1538.1	-0.318389	0.104671	-3.04181	0.00235162	0.118088	SPOP	NS
ENSG00000210100	89.1667	0.780501	0.256582	3.04191	0.00235082	0.118088	MT-TI	NS
ENSG00000268895	238.121	0.678652	0.223279	3.03948	0.00236989	0.118606	A1BG-AS1	NS
ENSG00000274267	14356.6	-0.329368	0.108459	-3.0368	0.00239105	0.118995	ENSG00000274267	NS
ENSG00000186416	1585.18	-0.679431	0.223756	-3.03648	0.00239362	0.118995	NKRF	NS
ENSG00000213799	1038.94	0.291784	0.0961448	3.03484	0.0024066	0.119243	ZNF845	NS
ENSG00000170035	1684.48	-0.527105	0.173899	-3.0311	0.00243667	0.120333	UBE2E3	NS
ENSG00000137216	1047	0.271115	0.0896561	3.02394	0.00249505	0.122109	TMEM63B	NS
ENSG00000163961	13307.7	0.158353	0.0523708	3.02368	0.00249721	0.122109	RNF168	NS
ENSG00000200795	184.323	-0.600677	0.198574	-3.02495	0.00248672	0.122109	RNU4-1	NS
ENSG00000104853	3227.39	0.358437	0.118685	3.02008	0.00252704	0.12287	CLPTM1	NS
ENSG00000159348	579.067	0.338452	0.112077	3.01982	0.00252924	0.12287	CYB5R1	NS
ENSG00000099622	2279.68	0.235517	0.0781117	3.01513	0.00256873	0.123581	CIRBP	NS
ENSG00000100815	3407.57	-0.217512	0.0721286	-3.01561	0.00256465	0.123581	TRIP11	NS
ENSG00000119906	4509.8	-0.197207	0.0653932	-3.01571	0.00256382	0.123581	SLF2	NS
ENSG00000138069	1587.74	-0.607848	0.201861	-3.01121	0.00260205	0.124781	RAB1A	NS
ENSG00000183474	591.004	-0.493326	0.164215	-3.00416	0.00266319	0.127304	GTF2H2C	NS
ENSG00000114626	482.27	0.397728	0.13255	3.00059	0.00269455	0.128392	ABTB1	NS
ENSG00000120688	1184.97	-0.320981	0.107035	-2.99883	0.00271015	0.128723	WBP4	NS
ENSG00000230042	38.3358	1.00332	0.335063	2.99443	0.00274963	0.130184	AK3P3	NS
ENSG00000198910	192.902	1.38427	0.462648	2.99205	0.00277107	0.130784	L1CAM	NS
ENSG00000279637	35.6319	1.09652	0.36676	2.98975	0.00279206	0.131359	ENSG00000279637	NS
ENSG00000108788	2866.36	0.296147	0.0991169	2.98785	0.00280943	0.131761	MLX	NS
ENSG00000100100	411.244	1.04886	0.351245	2.98614	0.00282527	0.131829	PIK3IP1	NS
ENSG00000181873	1337.79	0.400619	0.134176	2.98578	0.00282857	0.131829	IBA57	NS
ENSG00000197837	772.541	-0.478929	0.160522	-2.98356	0.00284912	0.131962	HIST4H4	NS
ENSG00000243364	512.462	0.490342	0.164333	2.98382	0.00284672	0.131962	EFNA4	NS
ENSG00000203818	144.516	1.61998	0.544303	2.97624	0.00291802	0.133906	ENSG00000203818	NS
ENSG00000159111	1093.29	0.487098	0.163656	2.97635	0.00291705	0.133906	MRPL10	NS
ENSG00000132664	535.133	-0.562869	0.189093	-2.97668	0.00291391	0.133906	POLR3F	NS
ENSG00000234289	222.681	-0.521152	0.175248	-2.97379	0.00294147	0.134494	H2BFS	NS
ENSG00000130150	938.314	-0.33407	0.112367	-2.97302	0.00294887	0.134494	MOSPD2	NS
ENSG00000251611	33.3546	1.34902	0.454641	2.96723	0.00300495	0.136634	FAM160A1-DT	NS
ENSG00000274104	61.2644	0.724869	0.244468	2.96508	0.00302604	0.136759	ENSG00000274104	NS
ENSG00000153790	477.968	0.322302	0.108697	2.96514	0.00302544	0.136759	C7orf31	NS
ENSG00000215190	187.503	0.500413	0.169173	2.958	0.00309645	0.139518	LINC00680	NS
ENSG00000204604	1155.09	0.427343	0.144521	2.95697	0.00310681	0.139563	ZNF468	NS
ENSG00000167550	216.151	0.461659	0.156338	2.95294	0.00314758	0.140903	RHEBL1	NS
ENSG00000105808	372.044	0.513951	0.174093	2.95217	0.00315552	0.140903	RASA4	NS
ENSG00000266405	63.5853	0.744254	0.252202	2.95102	0.00316728	0.141005	ENSG00000266405	NS
ENSG00000205250	2509.83	-0.367632	0.124762	-2.94666	0.00321223	0.142581	E2F4	NS
ENSG00000103642	1271.24	-0.298318	0.101354	-2.94333	0.00324705	0.142851	LACTB	NS
ENSG00000261485	206.631	0.426852	0.144963	2.94456	0.00323414	0.142851	PAN3-AS1	NS
ENSG00000137331	225.95	0.531482	0.180552	2.94365	0.00324364	0.142851	IER3	NS
ENSG00000196862	86.8735	7.51557	2.55993	2.93585	0.00332632	0.145908	RGPD4	NS
ENSG00000077312	2664.83	-0.489102	0.16665	-2.9349	0.00333656	0.145928	SNRPA	NS
ENSG00000110925	3097.68	-0.226455	0.0772409	-2.93179	0.00337009	0.146109	CSRNP2	NS
ENSG00000085231	661.593	-0.726955	0.24783	-2.93328	0.00335401	0.146109	AK6	NS
ENSG00000126524	1359.66	-0.302455	0.103155	-2.93203	0.00336749	0.146109	SBDS	NS
ENSG00000279347	110.82	0.945256	0.322525	2.9308	0.00338091	0.146154	ENSG00000279347	NS
ENSG00000184058	32.9196	1.15754	0.395118	2.92961	0.00339387	0.146289	TBX1	NS
ENSG00000122008	2591.18	-0.276245	0.0945225	-2.92253	0.00347196	0.149224	POLK	NS
ENSG00000072415	1391.06	-0.282898	0.0969045	-2.91935	0.00350766	0.149728	MPP5	NS
ENSG00000135763	3075.81	-0.195012	0.0668328	-2.91791	0.00352384	0.149728	URB2	NS
ENSG00000175595	1025.99	-0.298711	0.102301	-2.91992	0.00350121	0.149728	ERCC4	NS
ENSG00000226200	128.662	0.550469	0.188642	2.91806	0.00352215	0.149728	SGMS1-AS1	NS
ENSG00000148835	1347.33	-0.27398	0.0939811	-2.91526	0.00355389	0.150576	TAF5	NS
ENSG00000245848	355.429	0.358887	0.123328	2.91001	0.00361421	0.151687	CEBPA	NS
ENSG00000148841	2694.73	0.189836	0.0652054	2.91136	0.00359863	0.151687	ITPRIP	NS
ENSG00000075618	982.667	0.412696	0.14183	2.90978	0.00361678	0.151687	FSCN1	NS
ENSG00000104419	2895.2	0.3177	0.109196	2.90944	0.00362079	0.151687	NDRG1	NS
ENSG00000064102	4542.77	-0.31447	0.108195	-2.90652	0.0036547	0.152678	INTS13	NS
ENSG00000241370	203.025	-0.627445	0.216829	-2.89373	0.00380694	0.158594	RPP21	NS
ENSG00000148426	472.769	0.580293	0.201041	2.88645	0.00389618	0.161572	PROSER2	NS
ENSG00000233381	296.561	0.599104	0.20758	2.88613	0.00390009	0.161572	AK4P3	NS
ENSG00000227827	523.267	0.740749	0.257083	2.88137	0.00395956	0.163582	ENSG00000227827	NS
ENSG00000109107	7890.78	0.346188	0.12019	2.88034	0.00397253	0.163664	ALDOC	NS
ENSG00000163346	1326.62	0.309079	0.107395	2.87795	0.00400263	0.163963	PBXIP1	NS
ENSG00000182551	1677.39	-0.453803	0.157726	-2.87716	0.00401277	0.163963	ADI1	NS
ENSG00000136875	2865.81	-0.170645	0.0592971	-2.8778	0.00400455	0.163963	PRPF4	NS
ENSG00000171126	196.667	0.41396	0.144031	2.87411	0.00405169	0.165101	KCNG3	NS
ENSG00000123643	620.609	-0.598598	0.208465	-2.87146	0.00408584	0.166039	SLC36A1	NS
ENSG00000185875	863.573	-0.334055	0.116665	-2.86338	0.00419153	0.169871	THNSL1	NS
ENSG00000139651	3114.04	0.183359	0.0640947	2.86075	0.00422639	0.170819	ZNF740	NS
ENSG00000167772	194.325	1.2377	0.432979	2.85857	0.00425556	0.171534	ANGPTL4	NS
ENSG00000172081	10035.4	0.209302	0.0732472	2.85747	0.00427031	0.171664	MOB3A	NS
ENSG00000155592	1817.08	0.236362	0.0829903	2.84807	0.0043985	0.176342	ZKSCAN2	NS
ENSG00000196110	632.198	0.274118	0.0962895	2.84681	0.00441593	0.176566	ZNF699	NS
ENSG00000250251	918.327	0.471901	0.166016	2.84251	0.00447601	0.17849	PKD1P6	NS
ENSG00000091592	760.419	0.340607	0.119992	2.83857	0.00453167	0.179847	NLRP1	NS
ENSG00000125430	72.6168	-0.719968	0.253881	-2.83585	0.00457035	0.179847	HS3ST3B1	NS
ENSG00000178585	2082.83	0.273862	0.0965654	2.83602	0.0045679	0.179847	CTNNBIP1	NS
ENSG00000182253	86.1386	0.805987	0.284036	2.83763	0.00454504	0.179847	SYNM	NS
ENSG00000173530	71.9223	2.63811	0.929818	2.83723	0.00455064	0.179847	TNFRSF10D	NS
ENSG00000243279	1193.79	-0.412836	0.145668	-2.83408	0.00459573	0.18037	PRAF2	NS
ENSG00000106952	106.605	1.21834	0.430179	2.83216	0.00462343	0.180623	TNFSF8	NS
ENSG00000105341	1252.18	0.575158	0.203095	2.83196	0.00462639	0.180623	DMAC2	NS
ENSG00000146729	2569.38	-0.334692	0.118344	-2.82812	0.00468216	0.182084	NIPSNAP2	NS
ENSG00000164008	746.524	0.308821	0.109212	2.82771	0.00468823	0.182084	C1orf50	NS
ENSG00000141510	545.289	0.304072	0.107584	2.82636	0.00470807	0.18238	TP53	NS
ENSG00000247095	593.505	0.584024	0.206971	2.82177	0.00477594	0.184529	MIR210HG	NS
ENSG00000108443	2848.9	-0.469383	0.166644	-2.81668	0.00485228	0.186137	RPS6KB1	NS
ENSG00000277363	36.7192	2.21107	0.785043	2.8165	0.004855	0.186137	SRCIN1	NS
ENSG00000124216	40.5007	1.01358	0.359676	2.81805	0.00483169	0.186137	SNAI1	NS
ENSG00000113739	3001.49	-0.283005	0.100569	-2.81405	0.0048921	0.1866	STC2	NS
ENSG00000119699	164.85	0.604882	0.214918	2.81447	0.00488575	0.1866	TGFB3	NS
ENSG00000009954	17306.3	-0.159067	0.056592	-2.81078	0.00494222	0.188031	BAZ1B	NS
ENSG00000240356	255.323	-0.467682	0.166556	-2.80796	0.00498566	0.188802	RPL23AP7	NS
ENSG00000258186	315.03	0.863426	0.307597	2.807	0.00500047	0.188802	SLC7A5P2	NS
ENSG00000171497	1852.88	-0.292724	0.104272	-2.80731	0.00499573	0.188802	PPID	NS
ENSG00000115548	8315.96	0.295568	0.105633	2.79805	0.00514117	0.192158	KDM3A	NS
ENSG00000121417	598.266	0.326387	0.11668	2.79729	0.00515334	0.192158	ZNF211	NS
ENSG00000010318	1194.78	0.181968	0.0650897	2.79565	0.00517951	0.192158	PHF7	NS
ENSG00000188312	1160.63	0.19581	0.070061	2.79485	0.0051924	0.192158	CENPP	NS
ENSG00000102870	866.934	0.284951	0.101911	2.79608	0.00517261	0.192158	ZNF629	NS
ENSG00000138311	38.8117	0.945192	0.338183	2.79491	0.00519142	0.192158	ZNF365	NS
ENSG00000023608	1807.84	-0.321566	0.114878	-2.79919	0.00512306	0.192158	SNAPC1	NS
ENSG00000003402	1112.26	0.570592	0.203953	2.79766	0.00514745	0.192158	CFLAR	NS
ENSG00000115421	1706.6	-0.281639	0.100876	-2.79193	0.00523941	0.193417	PAPOLG	NS
ENSG00000144233	2152.74	-0.178294	0.0639163	-2.78949	0.00527908	0.193922	AMMECR1L	NS
ENSG00000175344	42.9842	0.787705	0.28237	2.78962	0.00527693	0.193922	CHRNA7	NS
ENSG00000111727	1008.61	-0.35814	0.128488	-2.78734	0.00531424	0.194734	HCFC2	NS
ENSG00000131115	620.605	0.967471	0.347934	2.78062	0.00542555	0.198325	ZNF227	NS
ENSG00000127564	2394.74	0.454096	0.163579	2.776	0.00550324	0.199697	PKMYT1	NS
ENSG00000108924	120.636	0.641664	0.231127	2.77624	0.00549922	0.199697	HLF	NS
ENSG00000114745	992.427	-0.480355	0.172999	-2.77663	0.00549261	0.199697	GORASP1	NS
ENSG00000089639	1532.49	0.256265	0.0923875	2.7738	0.00554054	0.200562	GMIP	NS
ENSG00000124766	26347.1	-0.143924	0.0519171	-2.77219	0.005568	0.201068	SOX4	NS
ENSG00000278002	41.5044	1.06775	0.385529	2.76958	0.00561285	0.202198	ENSG00000278002	NS
ENSG00000131941	301.315	-0.46626	0.168707	-2.76373	0.00571445	0.204869	RHPN2	NS
ENSG00000111276	4715.01	-0.320854	0.116075	-2.76419	0.00570636	0.204869	CDKN1B	NS
ENSG00000112210	1226.43	-0.332423	0.120361	-2.76189	0.00574682	0.205535	RAB23	NS
ENSG00000127824	853.677	-0.705709	0.256026	-2.7564	0.00584419	0.208517	TUBA4A	NS
ENSG00000160917	1584.15	0.511388	0.186787	2.73782	0.00618486	0.22011	CPSF4	NS
ENSG00000023445	2025.89	-0.42739	0.156192	-2.7363	0.00621338	0.22011	BIRC3	NS
ENSG00000090006	1130.17	0.378888	0.138436	2.73692	0.00620175	0.22011	LTBP4	NS
ENSG00000160888	2110.06	0.697623	0.255101	2.73469	0.00624387	0.220666	IER2	NS
ENSG00000152193	2745.66	-0.272084	0.0996335	-2.73085	0.00631708	0.222726	RNF219	NS
ENSG00000104738	16522.5	-0.159082	0.0582848	-2.72939	0.00634509	0.223186	MCM4	NS
ENSG00000155363	3608.21	0.157798	0.0578574	2.72737	0.0063842	0.223507	MOV10	NS
ENSG00000120539	3225.65	-0.235812	0.08644	-2.72805	0.00637108	0.223507	MASTL	NS
ENSG00000204685	217.877	0.412378	0.151588	2.72039	0.00652058	0.227747	STARD7-AS1	NS
ENSG00000115685	1925.44	-0.204548	0.0752126	-2.71959	0.00653623	0.22776	PPP1R7	NS
ENSG00000137880	47.8036	1.35094	0.497502	2.71544	0.00661882	0.2301	GCHFR	NS
ENSG00000011405	2975.83	-0.214564	0.0790952	-2.71273	0.0066732	0.230914	PIK3C2A	NS
ENSG00000220205	2075.89	0.446816	0.16471	2.71275	0.00667284	0.230914	VAMP2	NS
ENSG00000122435	928.798	-0.367271	0.135532	-2.70984	0.00673148	0.231271	TRMT13	NS
ENSG00000279066	38.5985	1.0214	0.376789	2.71079	0.00671225	0.231271	HEXD-IT1	NS
ENSG00000065183	3385.02	-0.159005	0.0586917	-2.70916	0.00674544	0.231271	WDR3	NS
ENSG00000102225	2959.17	0.26919	0.0993633	2.70915	0.00674554	0.231271	CDK16	NS
ENSG00000111145	445.393	0.513846	0.189729	2.70831	0.00676271	0.231328	ELK3	NS
ENSG00000123268	1065.14	-0.319538	0.118103	-2.70559	0.00681823	0.232694	ATF1	NS
ENSG00000138942	869.933	1.6829	0.622354	2.70409	0.0068492	0.233217	RNF185	NS
ENSG00000263535	607.919	0.454185	0.168065	2.70244	0.0068832	0.233841	AK4P1	NS
ENSG00000109118	3056.07	-0.271407	0.10049	-2.70084	0.00691636	0.234433	PHF12	NS
ENSG00000258881	441.665	0.540341	0.20061	2.69349	0.00707078	0.239124	ENSG00000258881	NS
ENSG00000135040	1790.09	-0.17183	0.0638819	-2.68981	0.00714936	0.241234	NAA35	NS
ENSG00000229989	1047.81	0.478292	0.177925	2.68817	0.0071844	0.241869	MIR181A1HG	NS
ENSG00000095906	1575.15	-0.297135	0.110743	-2.68312	0.00729392	0.244453	NUBP2	NS
ENSG00000162144	1543.64	0.487568	0.181711	2.68321	0.00729191	0.244453	CYB561A3	NS
ENSG00000226049	187.026	-0.456755	0.170289	-2.68224	0.00731314	0.244548	TLK2P1	NS
ENSG00000180855	944.64	0.244123	0.0912223	2.67613	0.0074478	0.248493	ZNF443	NS
ENSG00000159202	1452.21	0.490613	0.183584	2.67242	0.00753054	0.250135	UBE2Z	NS
ENSG00000236814	190.538	-0.419944	0.157134	-2.67251	0.00752852	0.250135	ENSG00000236814	NS
ENSG00000132635	791.072	0.304898	0.114221	2.66936	0.00759954	0.251866	PCED1A	NS
ENSG00000197444	431.043	0.327393	0.122809	2.66586	0.00767914	0.253939	OGDHL	NS
ENSG00000175115	2560.61	0.431289	0.161881	2.66424	0.00771623	0.254602	PACS1	NS
ENSG00000179104	299.082	0.373104	0.140146	2.66225	0.00776195	0.255545	TMTC2	NS
ENSG00000162769	1119.14	-0.275959	0.103818	-2.65811	0.00785793	0.257793	FLVCR1	NS
ENSG00000128011	968.234	0.243285	0.0915355	2.65782	0.00786481	0.257793	LRFN1	NS
ENSG00000163704	350.071	0.403846	0.152021	2.65651	0.00789536	0.258227	PRRT3	NS
ENSG00000146021	443.961	0.349812	0.131718	2.65576	0.00791307	0.25824	KLHL3	NS
ENSG00000162377	1449.95	-0.183653	0.0693069	-2.64985	0.00805264	0.261649	COA7	NS
ENSG00000179348	154.867	0.556992	0.210156	2.65038	0.00804022	0.261649	GATA2	NS
ENSG00000172613	1250.22	0.282266	0.106616	2.64751	0.00810867	0.262897	RAD9A	NS
ENSG00000177425	1914.58	-0.284783	0.107641	-2.64568	0.00815263	0.263749	PAWR	NS
ENSG00000076053	1379.31	-0.391264	0.147986	-2.64392	0.00819527	0.264555	RBM7	NS
ENSG00000179041	689.374	-0.307924	0.116533	-2.64237	0.00823292	0.265196	RRS1	NS
ENSG00000164951	1146.15	-0.73902	0.279938	-2.63995	0.00829195	0.266522	PDP1	NS
ENSG00000243789	73.5572	-1.15326	0.437276	-2.63738	0.00835495	0.267969	JMJD7	NS
ENSG00000163001	1532.03	-0.268765	0.102145	-2.63122	0.00850781	0.271746	CFAP36	NS
ENSG00000167220	1183.51	-0.461681	0.175466	-2.63117	0.00850916	0.271746	HDHD2	NS
ENSG00000165572	1249.64	-0.243417	0.0926074	-2.62848	0.00857678	0.273321	KBTBD6	NS
ENSG00000197782	537.286	0.328123	0.124902	2.62704	0.00861324	0.273897	ZNF780A	NS
ENSG00000090661	454.129	0.310251	0.118296	2.62266	0.00872451	0.276845	CERS4	NS
ENSG00000089163	77.6601	-0.62719	0.239284	-2.62111	0.00876439	0.277166	SIRT4	NS
ENSG00000196417	1594.26	0.289893	0.110611	2.62082	0.00877177	0.277166	ENSG00000196417	NS
ENSG00000204463	1816.67	0.435198	0.166163	2.6191	0.00881614	0.277979	BAG6	NS
ENSG00000012817	2376.31	0.273323	0.104412	2.61774	0.00885145	0.278503	KDM5D	NS
ENSG00000077380	1878.83	-0.214048	0.0819559	-2.61175	0.00900796	0.282831	DYNC1I2	NS
ENSG00000167123	1871.6	0.267412	0.102471	2.60965	0.00906345	0.283975	CERCAM	NS
ENSG00000154640	1208.78	-0.324898	0.124639	-2.60671	0.00914166	0.285227	BTG3	NS
ENSG00000270704	33.2349	0.867126	0.332626	2.60691	0.00913636	0.285227	ENSG00000270704	NS
ENSG00000136840	547.717	0.35035	0.134499	2.60486	0.00919125	0.286176	ST6GALNAC4	NS
ENSG00000248008	182.454	-0.437987	0.168256	-2.6031	0.00923848	0.287047	NRAV	NS
ENSG00000171953	893.444	0.245625	0.0944065	2.60178	0.00927406	0.287554	ATPAF2	NS
ENSG00000124171	695.122	-0.323525	0.12456	-2.59735	0.00939467	0.290689	PARD6B	NS
ENSG00000125351	1290.42	-0.301618	0.116636	-2.58597	0.00971066	0.299844	UPF3B	NS
ENSG00000244642	2177.47	-0.635485	0.245949	-2.58381	0.00977161	0.300482	RN7SL396P	NS
ENSG00000107338	514.972	0.291595	0.112851	2.58389	0.00976917	0.300482	SHB	NS
ENSG00000176953	1699.43	0.300775	0.116718	2.57693	0.00996818	0.305896	NFATC2IP	NS
ENSG00000150457	801.076	0.255731	0.0992969	2.57542	0.010012	0.306609	LATS2	NS
ENSG00000140688	2430.22	0.211068	0.082043	2.57265	0.0100922	0.308433	C16orf58	NS
ENSG00000113638	1322.2	-0.398945	0.155215	-2.57027	0.0101619	0.309506	TTC33	NS
ENSG00000089847	49.6964	0.929691	0.361742	2.57004	0.0101688	0.309506	ANKRD24	NS
ENSG00000143434	218.865	0.51141	0.199048	2.56928	0.0101911	0.309552	SEMA6C	NS
ENSG00000054690	81.3167	0.723607	0.281784	2.56795	0.0102301	0.310106	PLEKHH1	NS
ENSG00000185220	184.282	-0.386649	0.15066	-2.56637	0.0102769	0.310386	PGBD2	NS
ENSG00000104976	1080.51	0.422584	0.164671	2.56623	0.010281	0.310386	SNAPC2	NS
ENSG00000115568	3005.83	0.265091	0.103333	2.56541	0.0103055	0.310498	ZNF142	NS
ENSG00000158987	4628.43	-0.169694	0.0662616	-2.56097	0.0104379	0.310721	RAPGEF6	NS
ENSG00000128607	2046.8	-0.208149	0.0812729	-2.56111	0.010434	0.310721	KLHDC10	NS
ENSG00000152620	1402.56	-0.27113	0.105784	-2.56306	0.0103755	0.310721	NADK2	NS
ENSG00000203739	37.6772	0.865248	0.33774	2.56188	0.0104109	0.310721	ENSG00000203739	NS
ENSG00000029364	4325.61	0.46601	0.181893	2.56201	0.0104069	0.310721	SLC39A9	NS
ENSG00000085365	1897.27	-0.694296	0.270961	-2.56234	0.0103969	0.310721	SCAMP1	NS
ENSG00000071564	9291.62	-0.276239	0.10792	-2.55967	0.0104771	0.311266	TCF3	NS
ENSG00000198081	1041.09	-0.788274	0.308211	-2.55758	0.0105404	0.311902	ZBTB14	NS
ENSG00000146833	1335.39	-0.218753	0.0855235	-2.55782	0.0105332	0.311902	TRIM4	NS
ENSG00000213347	1149.18	0.229299	0.0897266	2.55553	0.0106027	0.312508	MXD3	NS
ENSG00000182552	953.389	-0.522269	0.204365	-2.55557	0.0106015	0.312508	RWDD4	NS
ENSG00000117174	2037.89	-0.277274	0.108712	-2.55055	0.0107554	0.315758	ZNHIT6	NS
ENSG00000156509	340.232	-0.342185	0.134127	-2.55121	0.0107349	0.315758	FBXO43	NS
ENSG00000144524	2597.18	-0.593763	0.232865	-2.54982	0.0107779	0.315799	COPS7B	NS
ENSG00000180071	248.623	0.627601	0.246475	2.5463	0.0108871	0.318372	ANKRD18A	NS
ENSG00000257167	1274.04	0.199209	0.0782782	2.54488	0.0109315	0.318423	TMPO-AS1	NS
ENSG00000139178	106.72	0.638415	0.250815	2.54536	0.0109165	0.318423	C1RL	NS
ENSG00000138386	1546.23	-0.339652	0.133731	-2.53981	0.0110913	0.322447	NAB1	NS
ENSG00000134323	483.474	-0.341458	0.13452	-2.53833	0.0111382	0.323183	MYCN	NS
ENSG00000133740	1302.26	-0.268785	0.10593	-2.53738	0.0111686	0.323433	E2F5	NS
ENSG00000117000	6242.94	-0.180022	0.0710052	-2.53534	0.0112338	0.324691	RLF	NS
ENSG00000148468	114.921	0.44926	0.177843	2.52615	0.0115319	0.332662	FAM171A1	NS
ENSG00000124795	10893.5	-0.262284	0.103903	-2.5243	0.0115927	0.333772	DEK	NS
ENSG00000279829	41.0661	0.779997	0.309326	2.5216	0.0116822	0.3357	ENSG00000279829	NS
ENSG00000157557	3300.52	-0.138164	0.0548134	-2.52063	0.0117145	0.335981	ETS2	NS
ENSG00000197024	1915.55	0.195436	0.0775667	2.51958	0.0117494	0.336336	ZNF398	NS
ENSG00000179889	1319.66	-0.241542	0.0959117	-2.51838	0.0117897	0.336843	PDXDC1	NS
ENSG00000085644	600.24	-0.756474	0.300629	-2.5163	0.0118593	0.337538	ZNF213	NS
ENSG00000124208	233.917	10.6901	4.2473	2.51691	0.011839	0.337538	TMEM189-UBE2V1	NS
ENSG00000220323	117.853	-0.441411	0.175567	-2.5142	0.0119303	0.338267	HIST2H2BD	NS
ENSG00000241549	277.478	-0.465833	0.185234	-2.51484	0.0119087	0.338267	GUSBP2	NS
ENSG00000118454	1265.96	-0.255601	0.101701	-2.51326	0.0119622	0.338529	ANKRD13C	NS
ENSG00000166847	3296.33	0.442937	0.176562	2.50868	0.0121184	0.341629	DCTN5	NS
ENSG00000257949	186.913	-2.33448	0.930765	-2.50813	0.0121371	0.341629	TEN1	NS
ENSG00000100321	592.512	0.251955	0.100459	2.50803	0.0121405	0.341629	SYNGR1	NS
ENSG00000161048	262.814	-0.510463	0.203586	-2.50736	0.0121638	0.341639	NAPEPLD	NS
ENSG00000132002	5030.12	-0.249472	0.0995834	-2.50516	0.0122396	0.34181	DNAJB1	NS
ENSG00000183161	387.771	-0.294715	0.117673	-2.50453	0.0122615	0.34181	FANCF	NS
ENSG00000164088	1117.44	0.4667	0.186264	2.50558	0.0122251	0.34181	PPM1M	NS
ENSG00000228340	350.048	0.346154	0.138196	2.50481	0.0122516	0.34181	MIR646HG	NS
ENSG00000172922	1392.16	0.543113	0.21713	2.50133	0.0123727	0.344267	RNASEH2C	NS
ENSG00000275023	5894.23	0.22625	0.0906461	2.49597	0.0125615	0.346881	MLLT6	NS
ENSG00000156599	5507.24	0.230795	0.0924618	2.49611	0.0125564	0.346881	ZDHHC5	NS
ENSG00000105732	1531.2	0.272816	0.109356	2.49475	0.0126046	0.346881	ZNF574	NS
ENSG00000104343	1363.71	-0.593781	0.237871	-2.49623	0.012552	0.346881	UBE2W	NS
ENSG00000178307	950.932	-0.295147	0.118309	-2.4947	0.0126063	0.346881	TMEM11	NS
ENSG00000266714	570.894	0.538726	0.215876	2.49553	0.0125769	0.346881	MYO15B	NS
ENSG00000116260	1862.95	0.270195	0.108396	2.49266	0.0126791	0.346966	QSOX1	NS
ENSG00000160209	3309.06	0.508611	0.203938	2.49395	0.012633	0.346966	PDXK	NS
ENSG00000136824	14510.3	-0.164592	0.0660183	-2.49313	0.0126624	0.346966	SMC2	NS
ENSG00000271856	492.763	0.376422	0.151092	2.49135	0.0127259	0.34761	LINC01215	NS
ENSG00000242338	99.3575	1.01138	0.406629	2.48724	0.0128739	0.348748	BMS1P4	NS
ENSG00000181029	1068.93	1.69459	0.681573	2.4863	0.0129079	0.348748	TRAPPC5	NS
ENSG00000170606	13724.5	-0.170186	0.0683846	-2.48866	0.0128225	0.348748	HSPA4	NS
ENSG00000102312	263.945	0.429131	0.172378	2.48948	0.0127931	0.348748	PORCN	NS
ENSG00000173153	1245.97	-0.501571	0.201653	-2.4873	0.0128717	0.348748	ESRRA	NS
ENSG00000158715	383.297	0.310579	0.124902	2.48659	0.0128976	0.348748	SLC45A3	NS
ENSG00000163584	753.853	-0.329418	0.132578	-2.48471	0.0129659	0.34968	RPL22L1	NS
ENSG00000174652	1614.76	0.296062	0.119205	2.48364	0.0130048	0.350096	ZNF266	NS
ENSG00000166896	567.467	-0.314362	0.126717	-2.48082	0.013108	0.351683	ATP23	NS
ENSG00000100889	812.049	0.301168	0.121548	2.47777	0.0132205	0.351683	PCK2	NS
ENSG00000085117	3543.39	0.304523	0.122913	2.47755	0.0132288	0.351683	CD82	NS
ENSG00000213672	2437.53	0.236187	0.0953159	2.47793	0.0132145	0.351683	NCKIPSD	NS
ENSG00000131013	2247.44	-0.317963	0.128218	-2.47986	0.0131434	0.351683	PPIL4	NS
ENSG00000277918	139.962	-0.725752	0.292897	-2.47784	0.0132179	0.351683	ENSG00000277918	NS
ENSG00000144451	423.698	-0.322754	0.130168	-2.47951	0.0131563	0.351683	SPAG16	NS
ENSG00000188242	164.843	0.70774	0.285735	2.47691	0.0132525	0.351687	ENSG00000188242	NS
ENSG00000196591	7972.75	-0.245047	0.0990973	-2.4728	0.0134061	0.354382	HDAC2	NS
ENSG00000178966	3079.31	-0.249079	0.100752	-2.4722	0.0134285	0.354382	RMI1	NS
ENSG00000111679	3528.89	0.246373	0.0997049	2.47102	0.0134729	0.354382	PTPN6	NS
ENSG00000197976	2537.21	-0.235256	0.0952056	-2.47103	0.0134723	0.354382	AKAP17A	NS
ENSG00000185022	1026.99	0.376651	0.152365	2.47204	0.0134344	0.354382	MAFF	NS
ENSG00000227533	130.222	0.88628	0.359314	2.46659	0.0136405	0.35816	SLC2A1-AS1	NS
ENSG00000146574	2407.85	-0.188244	0.0763641	-2.46508	0.0136983	0.359044	CCZ1B	NS
ENSG00000105248	869.042	0.222782	0.0904102	2.46412	0.0137349	0.359374	YJU2	NS
ENSG00000205683	1367.26	0.24075	0.0977443	2.46306	0.0137756	0.359701	DPF3	NS
ENSG00000101350	2273.43	0.191646	0.0778278	2.46243	0.0137998	0.359701	KIF3B	NS
ENSG00000272661	41.4631	0.813408	0.330397	2.46191	0.0138198	0.359701	ENSG00000272661	NS
ENSG00000196605	132.576	0.548516	0.222874	2.46111	0.0138509	0.359882	ZNF846	NS
ENSG00000260747	41.7538	-0.682972	0.277632	-2.45999	0.0138941	0.360376	ENSG00000260747	NS
ENSG00000173275	378.486	-0.304538	0.123974	-2.45647	0.0140308	0.36329	ZNF449	NS
ENSG00000185122	3497.72	0.317439	0.129279	2.45546	0.0140704	0.363685	HSF1	NS
ENSG00000132952	1613.94	-0.313296	0.127664	-2.45407	0.0141249	0.364461	USPL1	NS
ENSG00000173349	623.194	0.245195	0.100127	2.44884	0.0143316	0.367495	SFT2D3	NS
ENSG00000204745	725.161	-0.315772	0.128958	-2.44865	0.0143394	0.367495	ENSG00000204745	NS
ENSG00000120129	723.926	0.315963	0.129038	2.44861	0.014341	0.367495	DUSP1	NS
ENSG00000107679	3001.55	-0.259807	0.106097	-2.44876	0.0143347	0.367495	PLEKHA1	NS
ENSG00000102996	731.199	0.263089	0.107488	2.44762	0.0143805	0.367874	MMP15	NS
ENSG00000213699	1556.38	-0.704368	0.288055	-2.44526	0.0144748	0.368392	SLC35F6	NS
ENSG00000230071	42.1485	0.670926	0.274295	2.446	0.014445	0.368392	RPL4P6	NS
ENSG00000276840	39.766	1.46977	0.600992	2.44557	0.0144625	0.368392	PMS2P10	NS
ENSG00000180340	608.208	0.308233	0.126119	2.44399	0.0145259	0.369062	FZD2	NS
ENSG00000102189	2718.21	-0.276165	0.113134	-2.44104	0.0146452	0.369575	EEA1	NS
ENSG00000168237	221.491	0.582951	0.238746	2.44172	0.0146174	0.369575	GLYCTK	NS
ENSG00000163513	2189.35	0.182297	0.0746644	2.44156	0.0146241	0.369575	TGFBR2	NS
ENSG00000093144	1586.41	-0.31581	0.129298	-2.44249	0.0145862	0.369575	ECHDC1	NS
ENSG00000115145	1291.22	-0.243018	0.099694	-2.43764	0.0147836	0.37045	STAM2	NS
ENSG00000104957	856.552	-0.405093	0.166247	-2.43669	0.0148223	0.37045	CCDC130	NS
ENSG00000214046	957.934	0.224098	0.0919133	2.43815	0.0147628	0.37045	SMIM7	NS
ENSG00000050393	3388.95	-0.256464	0.105215	-2.43751	0.0147887	0.37045	MCUR1	NS
ENSG00000116741	97.6423	0.650862	0.267126	2.43653	0.0148289	0.37045	RGS2	NS
ENSG00000137992	1504.88	-0.228425	0.0936402	-2.43939	0.0147121	0.37045	DBT	NS
ENSG00000156298	9118.31	-0.389421	0.160102	-2.43233	0.0150021	0.374149	TSPAN7	NS
ENSG00000160602	105.162	0.521347	0.214723	2.42799	0.0151826	0.37427	ENSG00000160602	NS
ENSG00000143458	2156.49	-0.137941	0.0568089	-2.42815	0.015176	0.37427	GABPB2	NS
ENSG00000072954	115.821	-0.442756	0.182148	-2.43075	0.0150677	0.37427	TMEM38A	NS
ENSG00000213625	399.755	-1.43762	0.591698	-2.42965	0.0151135	0.37427	LEPROT	NS
ENSG00000225756	205.329	0.449639	0.185038	2.42998	0.0150998	0.37427	DBH-AS1	NS
ENSG00000143669	1167.86	-0.250429	0.103062	-2.42988	0.015104	0.37427	LYST	NS
ENSG00000117280	839.034	-0.350898	0.14451	-2.4282	0.0151741	0.37427	RAB29	NS
ENSG00000130724	1176.43	-0.306597	0.126322	-2.4271	0.0152199	0.37457	CHMP2A	NS
ENSG00000278637	3971.63	-0.296568	0.122309	-2.42474	0.0153193	0.375884	HIST1H4A	NS
ENSG00000148341	1915.26	-0.207767	0.0856899	-2.42464	0.0153237	0.375884	SH3GLB2	NS
ENSG00000064489	184.113	0.642487	0.265154	2.42307	0.01539	0.37689	BORCS8-MEF2B	NS
ENSG00000073792	71.6363	-0.626836	0.258919	-2.42097	0.0154791	0.377818	IGF2BP2	NS
ENSG00000278619	301.158	-0.315357	0.130255	-2.42108	0.0154744	0.377818	MRM1	NS
ENSG00000257122	632.981	0.314594	0.129976	2.42039	0.0155039	0.377818	RRN3P3	NS
ENSG00000061918	973.078	-0.214586	0.0887393	-2.41816	0.0155991	0.379519	GUCY1B1	NS
ENSG00000110811	794.458	0.307269	0.127202	2.4156	0.0157094	0.381534	P3H3	NS
ENSG00000221995	452.227	0.564066	0.233563	2.41505	0.0157331	0.381534	TIAF1	NS
ENSG00000186635	3845.59	0.203213	0.0841736	2.41421	0.0157693	0.381791	ARAP1	NS
ENSG00000180066	42.3346	-1.4003	0.581012	-2.41009	0.0159484	0.385501	C10orf91	NS
ENSG00000146281	4475.34	-0.270171	0.112193	-2.4081	0.0160358	0.386988	PM20D2	NS
ENSG00000132541	335.759	-0.644299	0.26795	-2.40455	0.0161926	0.388883	RIDA	NS
ENSG00000189164	361.765	0.652519	0.271349	2.40472	0.0161848	0.388883	ZNF527	NS
ENSG00000197951	1277.5	0.268764	0.11173	2.40549	0.0161509	0.388883	ZNF71	NS
ENSG00000227344	110.117	-0.484022	0.201421	-2.40304	0.0162596	0.389863	HAUS6P1	NS
ENSG00000086300	1601.97	-0.534882	0.222682	-2.402	0.0163057	0.390342	SNX10	NS
ENSG00000165810	407.543	0.415217	0.172992	2.40021	0.0163855	0.391623	BTNL9	NS
ENSG00000064933	1717.07	-0.275907	0.115164	-2.39578	0.0165851	0.395761	PMS1	NS
ENSG00000143772	2245.49	0.19754	0.0825385	2.39331	0.016697	0.396898	ITPKB	NS
ENSG00000239827	70.2056	0.581943	0.243189	2.39297	0.0167126	0.396898	SUGT1P3	NS
ENSG00000120889	1467.54	0.160202	0.0669321	2.39349	0.0166888	0.396898	TNFRSF10B	NS
ENSG00000198865	692.699	-0.4819	0.201542	-2.39106	0.0167999	0.397705	CCDC152	NS
ENSG00000159958	330.579	0.346357	0.144829	2.39149	0.0167802	0.397705	TNFRSF13C	NS
ENSG00000256040	37.0911	0.919864	0.385166	2.38823	0.01693	0.399483	PAPPA-AS1	NS
ENSG00000165959	1503.07	0.288093	0.120658	2.38767	0.0169554	0.399483	CLMN	NS
ENSG00000160818	1229.9	-0.226863	0.0949808	-2.38852	0.0169164	0.399483	GPATCH4	NS
ENSG00000188234	284.668	-0.723666	0.303967	-2.38074	0.0172777	0.405157	AGAP4	NS
ENSG00000204524	869.983	0.309392	0.129907	2.38164	0.0172359	0.405157	ZNF805	NS
ENSG00000198689	959.229	-0.763151	0.320499	-2.38113	0.0172595	0.405157	SLC9A6	NS
ENSG00000225880	180.368	0.437368	0.183808	2.37948	0.0173372	0.405914	LINC00115	NS
ENSG00000114209	1642.03	-0.279696	0.117661	-2.37713	0.0174481	0.407871	PDCD10	NS
ENSG00000149115	1870.72	0.346433	0.1458	2.37609	0.0174971	0.408374	TNKS1BP1	NS
ENSG00000256576	383.765	0.33738	0.142164	2.37317	0.017636	0.410974	LINC02361	NS
ENSG00000188542	368.45	0.371486	0.156601	2.37218	0.0176835	0.411437	DUSP28	NS
ENSG00000187147	1781.98	0.213558	0.0901193	2.36973	0.0178011	0.412188	RNF220	NS
ENSG00000159459	3273.96	-0.204852	0.0864616	-2.36928	0.0178227	0.412188	UBR1	NS
ENSG00000235859	308.306	0.348635	0.147106	2.36995	0.0177906	0.412188	ENSG00000235859	NS
ENSG00000104490	81.4447	0.529877	0.223652	2.36921	0.0178263	0.412188	NCALD	NS
ENSG00000168275	1046.02	-0.225796	0.0953716	-2.36754	0.0179066	0.413405	COA6	NS
ENSG00000173200	112.864	0.763923	0.322949	2.36546	0.0180078	0.415098	PARP15	NS
ENSG00000188092	779.342	0.298744	0.126346	2.36449	0.0180547	0.415536	GPR89B	NS
ENSG00000204438	550.773	0.521755	0.220719	2.36388	0.0180845	0.415581	GPANK1	NS
ENSG00000154783	372.653	0.378985	0.160422	2.36243	0.0181555	0.41593	FGD5	NS
ENSG00000124383	2017.05	-0.308307	0.130474	-2.36297	0.0181294	0.41593	MPHOSPH10	NS
ENSG00000188816	165.938	-0.398508	0.168758	-2.36143	0.0182048	0.416421	HMX2	NS
ENSG00000276517	47.4345	0.706012	0.299214	2.35956	0.0182967	0.417882	ENSG00000276517	NS
ENSG00000100242	4215.34	0.130689	0.0554414	2.35725	0.018411	0.417932	SUN2	NS
ENSG00000275496	166.534	-0.379364	0.160841	-2.35863	0.0183427	0.417932	ENSG00000275496	NS
ENSG00000135424	72.5186	0.571064	0.242174	2.35808	0.0183699	0.417932	ITGA7	NS
ENSG00000136044	705.857	0.228728	0.0970221	2.35748	0.0183993	0.417932	APPL2	NS
ENSG00000135679	7165.89	-0.20103	0.0853662	-2.35491	0.0185273	0.419297	MDM2	NS
ENSG00000089048	2517.8	-0.347943	0.147748	-2.35498	0.0185237	0.419297	ESF1	NS
ENSG00000267221	118.379	0.572483	0.243374	2.35228	0.0186587	0.421631	C17orf113	NS
ENSG00000261884	199.001	0.519603	0.220967	2.3515	0.0186979	0.421878	ENSG00000261884	NS
ENSG00000205903	2127.59	0.275683	0.117289	2.35046	0.0187504	0.422423	ZNF316	NS
ENSG00000140853	589.69	0.33095	0.140858	2.34952	0.0187975	0.422845	NLRC5	NS
ENSG00000156675	3056.02	0.174664	0.074404	2.34751	0.0188993	0.423907	RAB11FIP1	NS
ENSG00000116138	1087.58	-0.556956	0.237258	-2.34747	0.0189016	0.423907	DNAJC16	NS
ENSG00000110042	610.518	0.361877	0.154206	2.3467	0.0189402	0.424136	DTX4	NS
ENSG00000243406	448.309	0.273655	0.11675	2.34394	0.0190811	0.426117	MRPS31P5	NS
ENSG00000014824	3478.19	-0.37311	0.159225	-2.34329	0.0191144	0.426117	SLC30A9	NS
ENSG00000062582	1062.24	-0.542667	0.231533	-2.3438	0.0190884	0.426117	MRPS24	NS
ENSG00000133318	5749.84	-0.551529	0.235428	-2.34266	0.0191468	0.426202	RTN3	NS
ENSG00000114030	3414.59	-0.15848	0.0676851	-2.34142	0.0192104	0.42698	KPNA1	NS
ENSG00000154079	431.585	-0.287519	0.123007	-2.33742	0.0194173	0.430938	SDHAF4	NS
ENSG00000162512	1010.76	0.21386	0.0915501	2.33599	0.0194919	0.431124	SDC3	NS
ENSG00000138380	860.272	-0.266382	0.114053	-2.33559	0.0195125	0.431124	CARF	NS
ENSG00000262049	216.393	0.366803	0.156997	2.33637	0.0194719	0.431124	ENSG00000262049	NS
ENSG00000155545	2335.81	-0.263852	0.113038	-2.33418	0.0195862	0.431148	MIER3	NS
ENSG00000162734	1958.91	0.535203	0.229316	2.33391	0.0196003	0.431148	PEA15	NS
ENSG00000165060	613.663	0.561129	0.240399	2.33416	0.0195876	0.431148	FXN	NS
ENSG00000197061	6631.97	-0.263742	0.113073	-2.33249	0.019675	0.432154	HIST1H4C	NS
ENSG00000060339	5254.69	-0.180914	0.0775903	-2.33166	0.0197186	0.432475	CCAR1	NS
ENSG00000129465	143.118	0.358269	0.153713	2.33076	0.0197658	0.432875	RIPK3	NS
ENSG00000156515	7719.13	0.197547	0.0848101	2.32929	0.0198438	0.433945	HK1	NS
ENSG00000099783	6914.09	-0.158735	0.0681843	-2.32803	0.0199105	0.433947	HNRNPM	NS
ENSG00000100351	2793.92	-0.151155	0.0649393	-2.32764	0.0199312	0.433947	GRAP2	NS
ENSG00000115998	430.75	-0.264282	0.1135	-2.32848	0.0198865	0.433947	C2orf42	NS
ENSG00000232021	429.107	0.287507	0.123617	2.3258	0.0200294	0.434631	LEF1-AS1	NS
ENSG00000054967	1528.01	0.212107	0.0912525	2.32439	0.0201045	0.434631	RELT	NS
ENSG00000128965	340.636	-0.625062	0.268967	-2.32394	0.0201289	0.434631	CHAC1	NS
ENSG00000081479	86.3154	1.1814	0.508398	2.32378	0.0201375	0.434631	LRP2	NS
ENSG00000088826	560.735	0.31841	0.136991	2.32432	0.0201085	0.434631	SMOX	NS
ENSG00000164442	500.346	0.255286	0.109781	2.32541	0.0200501	0.434631	CITED2	NS
ENSG00000143457	1645.79	-0.31218	0.134429	-2.32226	0.020219	0.43576	GOLPH3L	NS
ENSG00000118495	429.286	0.489364	0.210833	2.3211	0.0202816	0.436478	PLAGL1	NS
ENSG00000169992	1192.23	0.311195	0.134298	2.3172	0.0204931	0.438068	NLGN2	NS
ENSG00000116337	3086.53	0.320917	0.138484	2.31737	0.0204838	0.438068	AMPD2	NS
ENSG00000111859	123.118	0.554985	0.239525	2.31703	0.0205023	0.438068	NEDD9	NS
ENSG00000183506	726.249	0.259559	0.111971	2.31809	0.0204445	0.438068	PI4KAP2	NS
ENSG00000273576	53.9966	-0.611821	0.26403	-2.31724	0.0204909	0.438068	ENSG00000273576	NS
ENSG00000164070	2266.97	-0.20849	0.0900069	-2.31637	0.0205378	0.438199	HSPA4L	NS
ENSG00000211798	142.282	0.378354	0.163424	2.31516	0.020604	0.438983	TRAV18	NS
ENSG00000165934	6719.24	-0.214792	0.0928196	-2.31407	0.0206636	0.439625	CPSF2	NS
ENSG00000243517	99.1783	-0.455109	0.19683	-2.31219	0.0207671	0.439943	ENSG00000243517	NS
ENSG00000237668	201.916	-0.410322	0.177381	-2.31322	0.0207105	0.439943	RPS15AP38	NS
ENSG00000112208	2213.72	-0.211949	0.0916567	-2.31242	0.0207544	0.439943	BAG2	NS
ENSG00000272734	266.982	0.622036	0.269538	2.30778	0.0210112	0.441977	ADIRF-AS1	NS
ENSG00000164975	4238.86	-0.224589	0.097245	-2.30952	0.020915	0.441977	SNAPC3	NS
ENSG00000244005	909.48	-0.243911	0.105668	-2.30827	0.020984	0.441977	NFS1	NS
ENSG00000272994	136.037	0.353511	0.1531	2.30903	0.020942	0.441977	ENSG00000272994	NS
ENSG00000210156	44.0017	0.843022	0.365133	2.30881	0.020954	0.441977	MT-TK	NS
ENSG00000135974	1706.01	-0.287868	0.124791	-2.30681	0.0210654	0.442108	C2orf49	NS
ENSG00000155100	1064.7	-0.266672	0.115612	-2.30661	0.0210768	0.442108	OTUD6B	NS
ENSG00000070444	1896.61	0.268881	0.116655	2.30493	0.0211707	0.443024	MNT	NS
ENSG00000144040	457.899	0.246914	0.107132	2.30476	0.0211798	0.443024	SFXN5	NS
ENSG00000133302	2031.1	-0.269361	0.116905	-2.30411	0.0212165	0.44317	SLF1	NS
ENSG00000108587	2959.93	-0.131885	0.0572622	-2.30318	0.0212688	0.443639	GOSR1	NS
ENSG00000134245	66.8122	0.929398	0.403886	2.30114	0.0213838	0.445417	WNT2B	NS
ENSG00000170545	211.765	0.775486	0.337337	2.29885	0.0215135	0.447492	SMAGP	NS
ENSG00000255330	168.107	0.566993	0.246774	2.29762	0.0215837	0.448328	ENSG00000255330	NS
ENSG00000115194	354.95	0.345409	0.150379	2.29693	0.0216227	0.448513	SLC30A3	NS
ENSG00000165113	674.439	-0.39043	0.170036	-2.29616	0.0216668	0.448804	GKAP1	NS
ENSG00000169684	518.513	0.396484	0.172811	2.29431	0.0217725	0.449612	CHRNA5	NS
ENSG00000147117	64.6106	0.517731	0.225699	2.2939	0.0217963	0.449612	ZNF157	NS
ENSG00000165417	3082.35	-0.29473	0.128442	-2.29465	0.0217532	0.449612	GTF2A1	NS
ENSG00000131174	3033.56	-0.38786	0.169129	-2.29329	0.0218316	0.449719	COX7B	NS
ENSG00000143384	5618.26	0.19941	0.0869948	2.29221	0.0218936	0.450081	MCL1	NS
ENSG00000167595	792.674	0.36358	0.158644	2.2918	0.0219174	0.450081	PROSER3	NS
ENSG00000265692	64.2555	0.71273	0.311044	2.29141	0.0219397	0.450081	LINC01970	NS
ENSG00000147526	4941.75	0.442333	0.193253	2.28888	0.0220861	0.450418	TACC1	NS
ENSG00000101773	6116.29	-0.212886	0.0930059	-2.28896	0.0220819	0.450418	RBBP8	NS
ENSG00000127084	1125.33	0.239982	0.104825	2.28935	0.0220591	0.450418	FGD3	NS
ENSG00000185710	1998.85	0.466288	0.203594	2.29028	0.022005	0.450418	SMG1P4	NS
ENSG00000273449	39.6273	0.840924	0.367453	2.28852	0.0221071	0.450418	ENSG00000273449	NS
ENSG00000160179	3615.11	0.179796	0.0786134	2.28709	0.0221907	0.450888	ABCG1	NS
ENSG00000141433	488.434	-0.256842	0.112277	-2.28758	0.0221621	0.450888	ADCYAP1	NS
ENSG00000143387	50.8992	0.61544	0.269177	2.28638	0.0222323	0.451119	CTSK	NS
ENSG00000272968	37.623	1.24214	0.543756	2.28436	0.0223503	0.452897	RBAK-RBAKDN	NS
ENSG00000122566	21488.4	-0.123654	0.0542403	-2.27974	0.0226232	0.45388	HNRNPA2B1	NS
ENSG00000204237	503.281	-0.373504	0.163685	-2.28185	0.0224985	0.45388	OXLD1	NS
ENSG00000278740	38.9681	-0.817754	0.358516	-2.28094	0.0225519	0.45388	ENSG00000278740	NS
ENSG00000124370	301.908	-0.35369	0.155046	-2.28119	0.0225372	0.45388	MCEE	NS
ENSG00000152359	964.313	-0.263672	0.115531	-2.28227	0.0224733	0.45388	POC5	NS
ENSG00000153094	1181.59	-1.17062	0.513196	-2.28104	0.0225463	0.45388	BCL2L11	NS
ENSG00000172663	714.794	0.277162	0.121593	2.27942	0.0226423	0.45388	TMEM134	NS
ENSG00000235919	83.7685	0.544524	0.238809	2.28017	0.0225979	0.45388	ASH1L-AS1	NS
ENSG00000225077	147.275	0.376879	0.165382	2.27883	0.0226769	0.453964	LINC00337	NS
ENSG00000011260	3243.48	-0.157517	0.0691769	-2.27701	0.0227854	0.455525	UTP18	NS
ENSG00000158545	3764.41	-0.231544	0.101781	-2.27492	0.0229106	0.456106	ZC3H18	NS
ENSG00000278615	267.535	0.631661	0.27769	2.2747	0.0229241	0.456106	C11orf98	NS
ENSG00000164134	7992.04	-0.189712	0.0834086	-2.27449	0.0229368	0.456106	NAA15	NS
ENSG00000255587	403.04	0.394869	0.173599	2.27461	0.0229294	0.456106	RAB44	NS
ENSG00000078237	871.982	-0.258648	0.113931	-2.27021	0.0231947	0.456366	TIGAR	NS
ENSG00000102081	1695.37	-0.196948	0.0867496	-2.27031	0.023189	0.456366	FMR1	NS
ENSG00000231721	152.879	0.620551	0.273178	2.2716	0.0231107	0.456366	LINC-PINT	NS
ENSG00000242689	133.181	0.429629	0.189137	2.27152	0.0231152	0.456366	CNTF	NS
ENSG00000267740	35.063	-0.890191	0.391995	-2.27093	0.0231515	0.456366	ENSG00000267740	NS
ENSG00000182858	1940.23	0.139834	0.0615028	2.27362	0.022989	0.456366	ALG12	NS
ENSG00000185864	745.652	0.475055	0.209103	2.27187	0.0230942	0.456366	NPIPB4	NS
ENSG00000087338	2488.5	-0.224028	0.0985677	-2.27283	0.0230362	0.456366	GMCL1	NS
ENSG00000116750	2667.82	-0.234582	0.103356	-2.26964	0.0232294	0.456447	UCHL5	NS
ENSG00000231728	66.5811	0.539052	0.237647	2.26828	0.0233119	0.456864	TMSB15B-AS1	NS
ENSG00000143570	2155.31	0.32511	0.143299	2.26875	0.0232837	0.456864	SLC39A1	NS
ENSG00000115966	4205.36	-0.261464	0.115302	-2.26764	0.0233511	0.457033	ATF2	NS
ENSG00000186470	668.503	-0.303206	0.133765	-2.2667	0.0234086	0.457557	BTN3A2	NS
ENSG00000176142	1238.93	-0.205841	0.0908647	-2.26536	0.0234904	0.458555	TMEM39A	NS
ENSG00000203804	38.0688	0.726921	0.320982	2.26468	0.0235323	0.458771	ADAMTSL4-AS1	NS
ENSG00000265817	1026.98	-0.236161	0.104332	-2.26355	0.0236017	0.458926	FSBP	NS
ENSG00000221978	2154.08	0.475008	0.209819	2.26389	0.0235806	0.458926	CCNL2	NS
ENSG00000203709	2508.99	0.620227	0.274128	2.26255	0.0236637	0.459533	MIR29B2CHG	NS
ENSG00000159917	386.134	0.348894	0.154251	2.26186	0.0237059	0.459752	ZNF235	NS
ENSG00000137393	600.068	0.263622	0.11658	2.2613	0.0237409	0.459833	RNF144B	NS
ENSG00000160336	1159.3	0.203356	0.0899625	2.26045	0.0237933	0.460251	ZNF761	NS
ENSG00000127578	67.1296	0.575063	0.254525	2.25936	0.0238611	0.460963	WFIKKN1	NS
ENSG00000153922	10831.8	-0.202499	0.0897976	-2.25506	0.0241296	0.461285	CHD1	NS
ENSG00000169989	125.233	-0.398556	0.176708	-2.25545	0.0241052	0.461285	TIGD4	NS
ENSG00000196588	1387.4	0.267733	0.118742	2.25474	0.0241496	0.461285	MRTFA	NS
ENSG00000121486	1725.84	-0.234325	0.10375	-2.25856	0.0239107	0.461285	TRMT1L	NS
ENSG00000143971	1920.89	-0.396018	0.175433	-2.25737	0.0239847	0.461285	ETAA1	NS
ENSG00000141854	129.119	0.44126	0.195511	2.25696	0.0240104	0.461285	MISP3	NS
ENSG00000150768	3515.03	-0.321006	0.142346	-2.25511	0.0241262	0.461285	DLAT	NS
ENSG00000181274	611.128	0.24124	0.106997	2.25464	0.0241561	0.461285	FRAT2	NS
ENSG00000109466	670.606	-0.216123	0.0957177	-2.25792	0.0239504	0.461285	KLHL2	NS
ENSG00000267534	756.829	0.231699	0.102807	2.25372	0.0242135	0.461472	S1PR2	NS
ENSG00000080709	298.025	0.312409	0.138633	2.2535	0.0242277	0.461472	KCNN2	NS
ENSG00000138166	452.875	0.353482	0.157008	2.25137	0.0243623	0.462853	DUSP5	NS
ENSG00000139880	412.433	0.308527	0.137031	2.25151	0.0243533	0.462853	CDH24	NS
ENSG00000166133	605.849	-0.231617	0.103045	-2.24772	0.0245943	0.464304	RPUSD2	NS
ENSG00000239039	157.377	-0.524073	0.233111	-2.24817	0.0245652	0.464304	SNORD13	NS
ENSG00000234004	136.93	-0.492893	0.219251	-2.24808	0.0245711	0.464304	ENSG00000234004	NS
ENSG00000182459	406.422	0.28805	0.128107	2.24852	0.0245433	0.464304	TEX19	NS
ENSG00000186310	292.334	0.360516	0.160349	2.24832	0.0245555	0.464304	NAP1L3	NS
ENSG00000164292	968.257	-0.222121	0.0989267	-2.24531	0.0247485	0.465265	RHOBTB3	NS
ENSG00000276596	685.947	-0.420277	0.187249	-2.24448	0.0248012	0.465265	ENSG00000276596	NS
ENSG00000164877	496.236	0.394299	0.175575	2.24576	0.0247193	0.465265	MICALL2	NS
ENSG00000170260	1080.15	0.220464	0.0982207	2.24458	0.0247952	0.465265	ZNF212	NS
ENSG00000105429	1060.47	0.334641	0.149081	2.24469	0.0247879	0.465265	MEGF8	NS
ENSG00000254470	2735.64	0.236405	0.105442	2.24204	0.0249588	0.465877	AP5B1	NS
ENSG00000279233	85.1025	0.483137	0.215477	2.24217	0.0249503	0.465877	ENSG00000279233	NS
ENSG00000080608	3394.36	-0.189943	0.0846906	-2.24279	0.0249103	0.465877	PUM3	NS
ENSG00000119787	1094.5	-0.226648	0.101088	-2.24209	0.0249558	0.465877	ATL2	NS
ENSG00000181472	1327.9	0.235499	0.105089	2.24095	0.025029	0.466603	ZBTB2	NS
ENSG00000188185	276.944	0.323279	0.144441	2.23814	0.0252119	0.468522	LINC00265	NS
ENSG00000004766	1019.51	-0.215968	0.0965039	-2.23792	0.0252262	0.468522	VPS50	NS
ENSG00000230732	85.4485	0.533152	0.238216	2.2381	0.0252144	0.468522	ENSG00000230732	NS
ENSG00000275052	5920.87	-0.187576	0.0839198	-2.23518	0.0254052	0.47126	PPP4R3B	NS
ENSG00000108395	2338.63	-0.180264	0.0806677	-2.23465	0.0254401	0.471322	TRIM37	NS
ENSG00000035862	2235.86	0.885946	0.396573	2.23401	0.0254826	0.471524	TIMP2	NS
ENSG00000075142	1554.38	-0.171902	0.076985	-2.23293	0.0255535	0.471664	SRI	NS
ENSG00000107021	1115.06	0.234193	0.104877	2.23303	0.0255471	0.471664	TBC1D13	NS
ENSG00000278233	1904.35	-0.341157	0.152836	-2.23217	0.0256037	0.472007	RNA5-8SN2	NS
ENSG00000136158	395.494	0.272392	0.122105	2.2308	0.0256945	0.472513	SPRY2	NS
ENSG00000101132	1474.26	-0.3263	0.146263	-2.23091	0.0256869	0.472513	PFDN4	NS
ENSG00000223511	41.2739	0.704232	0.315857	2.22959	0.0257744	0.473398	ENSG00000223511	NS
ENSG00000066827	478.925	0.274926	0.123377	2.22835	0.0258574	0.473756	ZFAT	NS
ENSG00000130844	539.81	0.372979	0.167377	2.22838	0.0258555	0.473756	ZNF331	NS
ENSG00000049239	3442.27	0.172539	0.0774808	2.22686	0.0259565	0.474987	H6PD	NS
ENSG00000278991	73.8912	0.742138	0.333544	2.22501	0.0260807	0.476197	ENSG00000278991	NS
ENSG00000210117	38.8824	0.782285	0.351601	2.22492	0.0260864	0.476197	MT-TW	NS
ENSG00000141452	1473.62	-0.176395	0.0793324	-2.2235	0.0261823	0.477008	RMC1	NS
ENSG00000212694	736.299	0.384895	0.173118	2.22331	0.0261948	0.477008	LINC01089	NS
ENSG00000211584	1262.1	0.209036	0.0940898	2.22167	0.0263058	0.478445	SLC48A1	NS
ENSG00000181744	1246.46	-0.248233	0.111861	-2.21912	0.0264783	0.480995	DIPK2A	NS
ENSG00000205978	88.7404	0.596794	0.269157	2.21727	0.0266046	0.481288	NYNRIN	NS
ENSG00000188739	2650.23	-0.248786	0.112163	-2.21808	0.0265495	0.481288	RBM34	NS
ENSG00000227288	244.919	-0.354811	0.160006	-2.21748	0.0265904	0.481288	ENSG00000227288	NS
ENSG00000107331	1680.29	0.234798	0.105931	2.21652	0.0266558	0.481288	ABCA2	NS
ENSG00000163006	1973.38	-0.213586	0.0963448	-2.21689	0.0266307	0.481288	CCDC138	NS
ENSG00000089060	984.741	0.312059	0.140827	2.2159	0.0266984	0.481475	SLC8B1	NS
ENSG00000102218	1470.53	-0.2196	0.0993403	-2.21059	0.0270644	0.483873	RP2	NS
ENSG00000172167	1364.6	-0.160074	0.0723213	-2.21337	0.0268724	0.483873	MTBP	NS
ENSG00000130775	45.5619	0.742238	0.335823	2.21021	0.0270909	0.483873	THEMIS2	NS
ENSG00000130202	221.162	0.449992	0.203472	2.21157	0.0269967	0.483873	NECTIN2	NS
ENSG00000264112	620.3	0.679535	0.307364	2.21084	0.0270467	0.483873	ENSG00000264112	NS
ENSG00000160352	4894.43	-0.597233	0.269934	-2.21251	0.0269313	0.483873	ZNF714	NS
ENSG00000024422	44.8227	-0.687604	0.311055	-2.21056	0.0270665	0.483873	EHD2	NS
ENSG00000102241	6273.91	-0.14251	0.0644422	-2.21144	0.0270053	0.483873	HTATSF1	NS
ENSG00000173545	1458.86	0.212506	0.0964386	2.20354	0.0275567	0.483919	ZNF622	NS
ENSG00000211460	2207.91	0.627324	0.2847	2.20345	0.0275629	0.483919	TSN	NS
ENSG00000248503	40.9146	1.04265	0.472988	2.20439	0.0274969	0.483919	ENSG00000248503	NS
ENSG00000107789	1003.63	-0.261426	0.118707	-2.20229	0.0276451	0.483919	MINPP1	NS
ENSG00000178462	34.7651	0.886436	0.40181	2.20611	0.0273765	0.483919	TUBAL3	NS
ENSG00000213780	198.111	0.835953	0.378778	2.20697	0.0273158	0.483919	GTF2H4	NS
ENSG00000108854	1729.71	-0.22094	0.100088	-2.20745	0.0272828	0.483919	SMURF2	NS
ENSG00000141568	5451.39	0.347758	0.157707	2.2051	0.0274473	0.483919	FOXK2	NS
ENSG00000169228	363.498	0.252749	0.114524	2.20695	0.0273173	0.483919	RAB24	NS
ENSG00000204859	966.142	0.217024	0.0984095	2.20532	0.0274318	0.483919	ZBTB48	NS
ENSG00000114841	516.372	0.313055	0.14169	2.20944	0.0271444	0.483919	DNAH1	NS
ENSG00000171135	1281.79	0.189468	0.0860263	2.20244	0.027634	0.483919	JAGN1	NS
ENSG00000243323	35.3214	0.742007	0.336371	2.20592	0.0273899	0.483919	PTPRVP	NS
ENSG00000163818	3896.38	-0.160913	0.0730548	-2.20264	0.0276202	0.483919	LZTFL1	NS
ENSG00000198900	10245.3	-0.178826	0.0810122	-2.2074	0.0272864	0.483919	TOP1	NS
ENSG00000168772	31.9183	0.77633	0.352098	2.20487	0.0274634	0.483919	CXXC4	NS
ENSG00000103249	2061.19	0.442453	0.200326	2.20866	0.027198	0.483919	CLCN7	NS
ENSG00000165724	1830.08	-0.177786	0.080861	-2.19867	0.0279016	0.486248	ZMYND19	NS
ENSG00000083812	1077.97	0.196986	0.0895972	2.19857	0.0279086	0.486248	ZNF324	NS
ENSG00000163257	3770.88	0.209314	0.0951454	2.19994	0.027811	0.486248	DCAF16	NS
ENSG00000166233	2667.58	-0.176858	0.0804179	-2.19923	0.0278615	0.486248	ARIH1	NS
ENSG00000111247	1810.09	-0.284994	0.129657	-2.19806	0.0279449	0.486312	RAD51AP1	NS
ENSG00000109670	1807.76	-0.183426	0.0835226	-2.19612	0.0280834	0.488154	FBXW7	NS
ENSG00000196357	103.734	0.486795	0.221835	2.1944	0.0282065	0.489722	ZNF565	NS
ENSG00000092853	6431.77	-0.153995	0.0702168	-2.19314	0.0282973	0.490157	CLSPN	NS
ENSG00000145365	2465.49	-0.209292	0.0954264	-2.19323	0.028291	0.490157	TIFA	NS
ENSG00000165030	2831	-0.202846	0.0925117	-2.19265	0.0283327	0.490202	NFIL3	NS
ENSG00000235558	269.017	0.425184	0.194006	2.19161	0.0284078	0.490363	ENSG00000235558	NS
ENSG00000116128	3235.01	0.166812	0.0761122	2.19166	0.0284039	0.490363	BCL9	NS
ENSG00000135045	1614.28	-0.211744	0.0966904	-2.18991	0.0285305	0.490777	C9orf40	NS
ENSG00000143942	569.063	-0.326321	0.148966	-2.19057	0.0284828	0.490777	CHAC2	NS
ENSG00000120696	1650.84	-0.207264	0.0946414	-2.19	0.0285246	0.490777	KBTBD7	NS
ENSG00000259330	542.862	-0.219365	0.100197	-2.18932	0.0285734	0.490949	INAFM2	NS
ENSG00000183814	1438.34	-0.338074	0.154525	-2.18782	0.0286826	0.492258	LIN9	NS
ENSG00000184100	212.722	-0.402453	0.1843	-2.18369	0.0289851	0.492652	BRD7P2	NS
ENSG00000168672	485.897	0.239759	0.109724	2.18511	0.028881	0.492652	LRATD2	NS
ENSG00000164338	1229.01	-0.387887	0.177916	-2.18017	0.0292446	0.492652	UTP15	NS
ENSG00000087111	1409.93	0.159212	0.0728273	2.18616	0.0288042	0.492652	PIGS	NS
ENSG00000168077	119.355	0.408693	0.187147	2.18381	0.0289765	0.492652	SCARA3	NS
ENSG00000085733	192.85	0.515642	0.236292	2.18222	0.029093	0.492652	CTTN	NS
ENSG00000141646	3724.52	-0.186161	0.085327	-2.18174	0.0291286	0.492652	SMAD4	NS
ENSG00000131375	2950.31	-0.227527	0.104081	-2.18605	0.0288118	0.492652	CAPN7	NS
ENSG00000108840	1908.1	0.189714	0.0868924	2.18332	0.029012	0.492652	HDAC5	NS
ENSG00000172382	85.5339	0.464856	0.213147	2.18092	0.0291893	0.492652	PRSS27	NS
ENSG00000129315	4486.46	-0.21551	0.0987305	-2.18281	0.0290497	0.492652	CCNT1	NS
ENSG00000178951	3216.39	0.174786	0.0799703	2.18564	0.0288421	0.492652	ZBTB7A	NS
ENSG00000107738	1101.25	0.243978	0.111904	2.18024	0.0292397	0.492652	VSIR	NS
ENSG00000166860	2856.86	0.161355	0.0740205	2.17987	0.0292671	0.492652	ZBTB39	NS
ENSG00000141298	5705.82	-0.246173	0.112851	-2.1814	0.0291535	0.492652	SSH2	NS
ENSG00000131373	713	0.18769	0.0858378	2.18657	0.028774	0.492652	HACL1	NS
ENSG00000155090	1914.04	-0.281678	0.129173	-2.18063	0.0292111	0.492652	KLF10	NS
ENSG00000197586	2129.27	0.192721	0.0884329	2.17929	0.0293102	0.492821	ENTPD6	NS
ENSG00000170949	2348.71	0.222498	0.102215	2.17676	0.0294986	0.493241	ZNF160	NS
ENSG00000087266	1723.55	0.265008	0.121658	2.17831	0.0293832	0.493241	SH3BP2	NS
ENSG00000121104	1587.08	0.166105	0.076307	2.1768	0.0294959	0.493241	FAM117A	NS
ENSG00000170315	3891.21	-0.274207	0.125972	-2.17673	0.0295005	0.493241	UBB	NS
ENSG00000197498	2069.08	-0.245415	0.112696	-2.17767	0.0294303	0.493241	RPF2	NS
ENSG00000198369	3205.21	0.180085	0.0827859	2.17532	0.0296065	0.494458	SPRED2	NS
ENSG00000237491	191.386	0.380758	0.175531	2.16918	0.0300688	0.494766	ENSG00000237491	NS
ENSG00000239900	4048.25	-0.229457	0.105643	-2.17202	0.0298544	0.494766	ADSL	NS
ENSG00000184156	413.53	0.720266	0.331747	2.17113	0.0299212	0.494766	KCNQ3	NS
ENSG00000232176	649.975	-0.369144	0.169907	-2.17263	0.0298084	0.494766	ENSG00000232176	NS
ENSG00000141699	3068.74	0.140108	0.0646111	2.16848	0.0301225	0.494766	RETREG3	NS
ENSG00000138134	3744.27	-0.239301	0.110266	-2.17021	0.0299907	0.494766	STAMBPL1	NS
ENSG00000136169	1100.72	-0.178539	0.0821653	-2.17292	0.0297862	0.494766	SETDB2	NS
ENSG00000101782	1242.02	-0.409645	0.188903	-2.16855	0.0301168	0.494766	RIOK3	NS
ENSG00000118412	4848.41	-0.173099	0.0798008	-2.16915	0.0300716	0.494766	CASP8AP2	NS
ENSG00000145388	1210.74	-0.229299	0.105711	-2.1691	0.0300748	0.494766	METTL14	NS
ENSG00000268471	298.366	0.346497	0.159568	2.17146	0.0298962	0.494766	MIR4453HG	NS
ENSG00000119965	865.989	-0.296044	0.13633	-2.17153	0.0298914	0.494766	C10orf88	NS
ENSG00000214973	245.378	-0.380976	0.175606	-2.1695	0.030045	0.494766	CHCHD3P3	NS
ENSG00000101654	4254.79	0.557616	0.256828	2.17117	0.0299186	0.494766	RNMT	NS
ENSG00000158417	7454.1	-0.228475	0.105191	-2.17201	0.0298547	0.494766	EIF5B	NS
ENSG00000217241	405.012	-0.293451	0.135371	-2.16776	0.030177	0.495116	CBX3P9	NS
ENSG00000157916	2795.32	-0.482324	0.222634	-2.16644	0.0302777	0.495139	RER1	NS
ENSG00000154813	955.539	-0.291447	0.134483	-2.16716	0.0302227	0.495139	DPH3	NS
ENSG00000123358	795.498	0.560361	0.258656	2.16643	0.030278	0.495139	NR4A1	NS
ENSG00000143367	151.435	0.371022	0.171372	2.16501	0.0303867	0.495733	TUFT1	NS
ENSG00000232611	164.42	-0.448536	0.207135	-2.16543	0.0303547	0.495733	ENSG00000232611	NS
ENSG00000204852	432.097	-0.308038	0.142304	-2.16466	0.0304141	0.495733	TCTN1	NS
ENSG00000198242	8400.63	-0.190912	0.088213	-2.16421	0.0304481	0.495746	RPL23A	NS
ENSG00000172794	858.95	0.467628	0.216167	2.16328	0.0305199	0.496373	RAB37	NS
ENSG00000179021	2162.07	-0.244186	0.11291	-2.16266	0.0305675	0.496606	C3orf38	NS
ENSG00000226742	291.524	0.285374	0.132005	2.16183	0.030631	0.49685	HSBP1L1	NS
ENSG00000185730	186.992	-1.59155	0.736344	-2.16142	0.0306628	0.49685	ZNF696	NS
ENSG00000196652	1913.36	0.191739	0.0887202	2.16117	0.0306825	0.49685	ZKSCAN5	NS
ENSG00000263412	153.766	0.340912	0.157855	2.15965	0.0307998	0.497668	ENSG00000263412	NS
ENSG00000167685	1235.88	0.32516	0.150537	2.16001	0.0307723	0.497668	ZNF444	NS
ENSG00000177888	2514.46	-0.324095	0.150155	-2.1584	0.0308964	0.49815	ZBTB41	NS
ENSG00000229692	54.7802	-0.606781	0.281112	-2.15851	0.0308885	0.49815	SOS1-IT1	NS
ENSG00000197077	106.151	0.486486	0.225462	2.15772	0.0309493	0.498465	KIAA1671	NS
ENSG00000107201	1055.8	-0.160754	0.0745189	-2.15722	0.0309884	0.498555	DDX58	NS
ENSG00000167377	417.207	-0.553417	0.256772	-2.15528	0.0311396	0.499705	ZNF23	NS
ENSG00000232888	497.499	-0.221062	0.102662	-2.15331	0.0312944	0.499705	RPS11P5	NS
ENSG00000152117	2437.19	0.195406	0.0906487	2.15564	0.0311116	0.499705	ENSG00000152117	NS
ENSG00000136802	2332.81	0.156317	0.072585	2.15358	0.0312733	0.499705	LRRC8A	NS
ENSG00000132432	1351.8	-0.372523	0.172927	-2.15422	0.0312231	0.499705	SEC61G	NS
ENSG00000063660	442.101	0.260233	0.120779	2.15462	0.0311918	0.499705	GPC1	NS
ENSG00000180616	30.4916	-0.984126	0.45699	-2.15349	0.0312798	0.499705	SSTR2	NS
ENSG00000186432	5665.47	-0.173556	0.0806225	-2.15271	0.0313418	0.49992	KPNA4	NS
ENSG00000250539	131.233	0.626046	0.290875	2.15229	0.0313749	0.49992	KRT8P33	NS
ENSG00000108179	2630.86	0.131774	0.0612515	2.15136	0.0314479	0.500549	PPIF	NS
ENSG00000116001	3800.33	-0.217052	0.101053	-2.14791	0.0317208	0.501272	TIA1	NS
ENSG00000169193	404.072	-0.415259	0.193338	-2.14784	0.0317268	0.501272	CCDC126	NS
ENSG00000185262	2951.82	0.207799	0.0966682	2.14961	0.0315863	0.501272	UBALD2	NS
ENSG00000273768	2593.32	-0.381499	0.177535	-2.14887	0.0316445	0.501272	ENSG00000273768	NS
ENSG00000106993	649.308	-0.376102	0.175024	-2.14886	0.0316456	0.501272	CDC37L1	NS
ENSG00000197265	1754.35	-0.194914	0.0907502	-2.14781	0.0317286	0.501272	GTF2E2	NS
ENSG00000213420	626.33	0.353836	0.164584	2.14987	0.0315651	0.501272	GPC2	NS
ENSG00000165185	4476.19	0.209182	0.0974437	2.1467	0.0318175	0.502144	KIAA1958	NS
ENSG00000167566	1846	0.263037	0.122567	2.14606	0.0318681	0.502412	NCKAP5L	NS
ENSG00000178719	984.54	-0.619023	0.288728	-2.14397	0.0320356	0.502925	GRINA	NS
ENSG00000106100	891.035	0.252114	0.117552	2.1447	0.0319765	0.502925	NOD1	NS
ENSG00000141905	1816.47	0.23488	0.10949	2.14521	0.0319359	0.502925	NFIC	NS
ENSG00000173451	441.108	-0.332005	0.154849	-2.14405	0.0320286	0.502925	THAP2	NS
ENSG00000115896	470.045	0.237642	0.110896	2.14293	0.0321189	0.503174	PLCL1	NS
ENSG00000102908	2045.37	0.293505	0.136961	2.14298	0.0321146	0.503174	NFAT5	NS
ENSG00000133961	1677.6	0.316763	0.147859	2.14233	0.0321669	0.503397	ENSG00000133961	NS
ENSG00000185495	185.653	0.337421	0.157561	2.14152	0.0322319	0.503722	ENSG00000185495	NS
ENSG00000225138	244.762	0.553609	0.258547	2.14123	0.0322552	0.503722	SLC9A3-AS1	NS
ENSG00000159882	126.078	0.437104	0.204225	2.1403	0.0323302	0.504364	ENSG00000159882	NS
ENSG00000010539	689.509	-0.266309	0.124465	-2.13964	0.0323842	0.50468	ZNF200	NS
ENSG00000204946	1076.85	0.282501	0.13216	2.13757	0.0325519	0.506764	ZNF783	NS
ENSG00000143079	938.797	-0.189404	0.0886506	-2.13652	0.0326368	0.507555	CTTNBP2NL	NS
ENSG00000171943	859.693	-0.320311	0.150089	-2.13414	0.0328314	0.50899	SRGAP2C	NS
ENSG00000133106	72.9569	-0.543413	0.254583	-2.13452	0.0328004	0.50899	EPSTI1	NS
ENSG00000254681	2018.18	0.398927	0.186889	2.13456	0.0327966	0.50899	PKD1P5	NS
ENSG00000180211	642.258	-0.231897	0.108727	-2.13284	0.0329376	0.510106	ENSG00000180211	NS
ENSG00000225828	338.995	0.451931	0.211969	2.13206	0.033002	0.510572	FAM229A	NS
ENSG00000136051	2400.32	-0.237984	0.111727	-2.13005	0.0331679	0.511573	WASHC4	NS
ENSG00000143228	2891.62	-0.205713	0.0965777	-2.13002	0.0331696	0.511573	NUF2	NS
ENSG00000196547	1485.14	0.415097	0.194829	2.13058	0.0331241	0.511573	MAN2A2	NS
ENSG00000196466	806.542	0.177862	0.0835608	2.12853	0.0332929	0.512945	ZNF799	NS
ENSG00000213614	1433.27	0.167455	0.0787201	2.12721	0.0334022	0.514098	HEXA	NS
ENSG00000187475	70.4603	-0.642739	0.302622	-2.1239	0.0336789	0.514111	HIST1H1T	NS
ENSG00000234913	33.1815	0.880037	0.414072	2.12532	0.0335596	0.514111	ENSG00000234913	NS
ENSG00000130734	1452.83	0.247554	0.116541	2.12419	0.0336545	0.514111	ATG4D	NS
ENSG00000229127	97.0705	0.519056	0.244333	2.12438	0.0336384	0.514111	ENSG00000229127	NS
ENSG00000269929	315.483	0.33955	0.159851	2.12416	0.0336568	0.514111	ENSG00000269929	NS
ENSG00000196460	755.42	0.304457	0.143283	2.12487	0.0335979	0.514111	RFX8	NS
ENSG00000175155	59.479	-0.785394	0.369504	-2.12554	0.0335417	0.514111	YPEL2	NS
ENSG00000126005	1031.66	0.329103	0.154874	2.12497	0.0335891	0.514111	MMP24OS	NS
ENSG00000248483	113.259	0.592215	0.278895	2.12343	0.0337176	0.514176	POU5F2	NS
ENSG00000055130	4331.97	-0.180772	0.0851648	-2.12261	0.0337866	0.514211	CUL1	NS
ENSG00000240048	67.1813	-0.5476	0.258237	-2.12053	0.0339613	0.514211	DDX50P2	NS
ENSG00000229589	96.5076	0.46837	0.220723	2.12198	0.0338397	0.514211	ACVR2B-AS1	NS
ENSG00000115514	1326.44	-0.296841	0.139978	-2.12062	0.0339535	0.514211	TXNDC9	NS
ENSG00000010319	74.8973	0.57321	0.270274	2.12085	0.0339343	0.514211	SEMA3G	NS
ENSG00000163605	6322.5	-0.264453	0.124641	-2.12171	0.0338622	0.514211	PPP4R2	NS
ENSG00000239570	40.363	1.01696	0.479262	2.12194	0.0338429	0.514211	SETP11	NS
ENSG00000108733	281.856	-0.274805	0.129665	-2.11935	0.034061	0.515199	PEX12	NS
ENSG00000140044	149.367	0.40784	0.19282	2.11514	0.0344183	0.5156	JDP2	NS
ENSG00000253882	41.4089	1.05715	0.499214	2.11763	0.0342063	0.5156	ENSG00000253882	NS
ENSG00000117906	2655.8	-0.288343	0.13633	-2.11504	0.0344267	0.5156	RCN2	NS
ENSG00000136783	1597.76	-0.274962	0.130041	-2.11442	0.034479	0.5156	NIPSNAP3A	NS
ENSG00000068366	3839.01	-0.440419	0.208189	-2.11547	0.0343897	0.5156	ACSL4	NS
ENSG00000214248	105.048	-0.385259	0.182135	-2.11524	0.0344094	0.5156	ENSG00000214248	NS
ENSG00000136108	3490.92	0.42246	0.199455	2.11807	0.0341688	0.5156	CKAP2	NS
ENSG00000110060	807.397	-0.221945	0.104787	-2.11806	0.0341696	0.5156	PUS3	NS
ENSG00000165175	5187.73	-0.137221	0.0648862	-2.1148	0.0344474	0.5156	MID1IP1	NS
ENSG00000160593	49.0994	0.627465	0.296723	2.11465	0.0344601	0.5156	JAML	NS
ENSG00000197332	43.4587	0.782887	0.370308	2.11415	0.0345024	0.5156	ENSG00000197332	NS
ENSG00000279138	55.8626	-0.527269	0.249153	-2.11625	0.0343239	0.5156	ENSG00000279138	NS
ENSG00000135968	3111.72	-0.342727	0.162161	-2.1135	0.0345576	0.515905	GCC2	NS
ENSG00000133858	3736.35	-0.158197	0.0748648	-2.1131	0.034592	0.515905	ZFC3H1	NS
ENSG00000056050	2089.34	-0.189221	0.0895907	-2.11206	0.0346815	0.516723	HPF1	NS
ENSG00000205746	1954.77	0.363744	0.172372	2.11022	0.0348391	0.517487	ENSG00000205746	NS
ENSG00000200913	36.0118	-0.678031	0.321313	-2.11019	0.0348418	0.517487	SNORD46	NS
ENSG00000167733	156.685	0.468134	0.221857	2.11007	0.0348527	0.517487	HSD11B1L	NS
ENSG00000214279	319.743	0.533917	0.25306	2.10985	0.0348716	0.517487	SCART1	NS
ENSG00000162494	201.347	0.303518	0.144056	2.10694	0.0351228	0.520697	LRRC38	NS
ENSG00000175048	300.103	0.387893	0.18418	2.10605	0.0352002	0.521326	ZDHHC14	NS
ENSG00000179922	396.9	0.296777	0.140964	2.10534	0.0352615	0.521442	ZNF784	NS
ENSG00000108469	1114.19	0.22238	0.105636	2.10515	0.0352779	0.521442	RECQL5	NS
ENSG00000068137	174.758	0.497977	0.236837	2.10261	0.0354995	0.524198	PLEKHH3	NS
ENSG00000198042	3236.29	-0.225969	0.107496	-2.10212	0.0355426	0.524314	MAK16	NS
ENSG00000100014	2608.61	0.379604	0.180682	2.10095	0.035645	0.524787	SPECC1L	NS
ENSG00000184669	183.413	-0.321417	0.152957	-2.10135	0.0356102	0.524787	OR7E14P	NS
ENSG00000196792	2344.91	-0.198467	0.0945032	-2.10011	0.0357194	0.525363	STRN3	NS
ENSG00000137760	932.358	-0.254008	0.121006	-2.09913	0.0358054	0.526033	ALKBH8	NS
ENSG00000145147	36.6773	0.740417	0.352783	2.09879	0.0358354	0.526033	SLIT2	NS
ENSG00000278195	52.724	0.655941	0.312896	2.09635	0.0360511	0.526534	SSTR3	NS
ENSG00000166471	885.811	-0.471847	0.22502	-2.09691	0.0360012	0.526534	TMEM41B	NS
ENSG00000237119	42.1398	0.661943	0.315871	2.09561	0.0361167	0.526534	LINC01056	NS
ENSG00000145979	1366.75	-0.200405	0.0955679	-2.09699	0.035994	0.526534	TBC1D7	NS
ENSG00000163516	2027.19	0.201879	0.0963282	2.09575	0.0361048	0.526534	ANKZF1	NS
ENSG00000180257	493.807	0.253105	0.120706	2.09687	0.0360048	0.526534	ZNF816	NS
ENSG00000261342	114.242	-0.392802	0.187427	-2.09576	0.0361037	0.526534	ENSG00000261342	NS
ENSG00000250571	649.356	0.684329	0.326794	2.09407	0.0362538	0.52662	GLI4	NS
ENSG00000113356	1022.92	-0.573215	0.273702	-2.0943	0.0362331	0.52662	POLR3G	NS
ENSG00000198954	1347.56	-0.179079	0.085522	-2.09396	0.0362638	0.52662	KIF1BP	NS
ENSG00000135776	8361.27	-0.145286	0.0693649	-2.09451	0.0362143	0.52662	ABCB10	NS
ENSG00000188786	1576.43	-0.144811	0.0691923	-2.09287	0.0363606	0.526746	MTF1	NS
ENSG00000131732	707.548	-0.213977	0.102251	-2.09267	0.0363785	0.526746	ZCCHC9	NS
ENSG00000101307	47.0003	0.702327	0.335535	2.09316	0.0363351	0.526746	SIRPB1	NS
ENSG00000109881	2723.55	-0.291919	0.139584	-2.09135	0.0364969	0.527949	CCDC34	NS
ENSG00000101199	3215.25	0.452975	0.216673	2.09059	0.0365649	0.528419	ARFGAP1	NS
ENSG00000040275	1819.86	-0.33693	0.161227	-2.08979	0.0366366	0.528674	SPDL1	NS
ENSG00000136933	1585.38	-0.177075	0.0847409	-2.0896	0.0366534	0.528674	RABEPK	NS
ENSG00000166483	3440.6	-0.343669	0.164612	-2.08775	0.0368205	0.529321	WEE1	NS
ENSG00000273709	3059.01	-0.409892	0.196353	-2.08753	0.0368402	0.529321	ENSG00000273709	NS
ENSG00000168487	577.909	0.251463	0.120455	2.08761	0.0368326	0.529321	BMP1	NS
ENSG00000181577	2603.95	0.609018	0.291641	2.08825	0.0367755	0.529321	C6orf223	NS
ENSG00000248124	364.519	0.296571	0.142149	2.08635	0.0369471	0.530346	RRN3P1	NS
ENSG00000145220	2379.69	-0.165251	0.0793297	-2.08309	0.0372433	0.533571	LYAR	NS
ENSG00000241489	42.7505	1.48807	0.714273	2.08334	0.0372204	0.533571	ENSG00000241489	NS
ENSG00000115504	1706.59	-0.193933	0.093142	-2.08212	0.0373316	0.534321	EHBP1	NS
ENSG00000168488	13491.9	0.200144	0.0961573	2.08142	0.0373952	0.53472	ATXN2L	NS
ENSG00000071082	13685.2	-0.296982	0.142898	-2.07828	0.0376838	0.537945	RPL31	NS
ENSG00000131470	945.18	-0.212587	0.102334	-2.0774	0.0377651	0.537945	PSMC3IP	NS
ENSG00000253633	403.754	1.75699	0.845633	2.07772	0.0377354	0.537945	ENSG00000253633	NS
ENSG00000126878	408.994	0.603529	0.290463	2.07782	0.0377261	0.537945	AIF1L	NS
ENSG00000151414	10910.7	-0.333721	0.16074	-2.07616	0.0378794	0.539059	NEK7	NS
ENSG00000139726	3746.68	-0.205457	0.0990061	-2.0752	0.0379682	0.539807	DENR	NS
ENSG00000280173	157.505	-0.387661	0.186849	-2.07473	0.0380117	0.539912	ENSG00000280173	NS
ENSG00000186951	619.694	0.690947	0.333406	2.07239	0.038229	0.541018	PPARA	NS
ENSG00000164056	1095.97	-0.205243	0.0991128	-2.0708	0.0383771	0.541018	SPRY1	NS
ENSG00000222020	53.5761	0.974217	0.470749	2.0695	0.0384989	0.541018	HDAC4-AS1	NS
ENSG00000273314	80.6531	0.547638	0.264351	2.07164	0.0382994	0.541018	ENSG00000273314	NS
ENSG00000275793	547.185	-0.228948	0.110424	-2.07336	0.038139	0.541018	RIMBP3	NS
ENSG00000232385	86.47	-0.42863	0.20705	-2.07018	0.0384356	0.541018	RPS3AP25	NS
ENSG00000136450	8830.4	-0.141827	0.0685524	-2.06888	0.0385572	0.541018	SRSF1	NS
ENSG00000207005	4041.49	-0.372487	0.180037	-2.06895	0.0385507	0.541018	RNU1-2	NS
ENSG00000138760	559.778	-0.606068	0.292728	-2.07042	0.0384133	0.541018	SCARB2	NS
ENSG00000250132	84.8122	0.405905	0.196042	2.0705	0.038406	0.541018	ENSG00000250132	NS
ENSG00000156162	911.243	-0.254114	0.122663	-2.07165	0.0382982	0.541018	DPY19L4	NS
ENSG00000167971	465.082	0.257151	0.124297	2.06884	0.0385612	0.541018	CASKIN1	NS
ENSG00000127081	1225.31	0.248799	0.120103	2.07154	0.0383083	0.541018	ZNF484	NS
ENSG00000188620	717.188	0.271945	0.13152	2.06771	0.0386671	0.541994	HMX3	NS
ENSG00000163719	1528.16	0.129973	0.062882	2.06694	0.0387398	0.541994	MTMR14	NS
ENSG00000163378	90.3831	-0.524266	0.253636	-2.06701	0.0387336	0.541994	EOGT	NS
ENSG00000268975	33.8554	-1.69364	0.819603	-2.06642	0.0387892	0.542176	MIA-RAB4B	NS
ENSG00000105676	1534.78	-0.571724	0.276894	-2.06477	0.0389443	0.543566	ARMC6	NS
ENSG00000235316	123.019	0.590606	0.286094	2.06438	0.038982	0.543566	DUSP8P5	NS
ENSG00000186868	126.671	0.627484	0.303983	2.06421	0.038998	0.543566	MAPT	NS
ENSG00000127993	2306.49	0.190364	0.0922533	2.06349	0.0390661	0.544008	RBM48	NS
ENSG00000126653	937.766	-0.669531	0.324787	-2.06145	0.0392606	0.545771	NSRP1	NS
ENSG00000186918	4854.64	0.117586	0.0570423	2.06139	0.0392659	0.545771	ZNF395	NS
ENSG00000163909	167.434	0.38706	0.187898	2.05994	0.0394039	0.547178	HEYL	NS
ENSG00000207389	4182.34	-0.368735	0.179041	-2.0595	0.0394467	0.547263	RNU1-4	NS
ENSG00000119227	158.258	0.366505	0.177992	2.0591	0.0394842	0.547275	PIGZ	NS
ENSG00000196329	2047.77	-0.565009	0.274598	-2.05759	0.0396299	0.548784	GIMAP5	NS
ENSG00000167552	4732.3	0.488455	0.237557	2.05616	0.0397669	0.548808	TUBA1A	NS
ENSG00000082014	953.762	0.149951	0.0728968	2.05704	0.0396828	0.548808	SMARCD3	NS
ENSG00000255581	35.2111	-0.722913	0.351532	-2.05647	0.0397377	0.548808	ENSG00000255581	NS
ENSG00000206596	2514.47	-0.374415	0.182105	-2.05604	0.0397788	0.548808	RNU1-27P	NS
ENSG00000127022	23523.1	-0.122502	0.0596209	-2.05468	0.0399095	0.549594	CANX	NS
ENSG00000130758	1090.55	0.264545	0.128737	2.05493	0.039886	0.549594	MAP3K10	NS
ENSG00000141682	1677.25	-0.404968	0.197173	-2.05388	0.0399877	0.549655	PMAIP1	NS
ENSG00000164849	1301.13	0.613731	0.298764	2.05424	0.0399527	0.549655	GPR146	NS
ENSG00000137203	58.7224	0.559684	0.272567	2.05338	0.0400354	0.549804	TFAP2A	NS
ENSG00000005379	962.529	0.398655	0.194201	2.0528	0.0400922	0.550078	TSPOAP1	NS
ENSG00000155096	7935.22	-0.198682	0.0968045	-2.0524	0.0401303	0.550095	AZIN1	NS
ENSG00000175826	3484.13	-0.408421	0.199091	-2.05142	0.0402258	0.550898	CTDNEP1	NS
ENSG00000233695	168.129	0.495368	0.241543	2.05085	0.0402814	0.551154	GAS6-AS1	NS
ENSG00000242540	111.102	0.370074	0.180496	2.05032	0.0403337	0.551362	ENSG00000242540	NS
ENSG00000160233	168.399	0.448804	0.219187	2.04759	0.0406007	0.551667	LRRC3	NS
ENSG00000100865	623.796	-0.361386	0.176357	-2.04917	0.040445	0.551667	CINP	NS
ENSG00000138756	4682.74	-0.200681	0.0979378	-2.04906	0.0404561	0.551667	BMP2K	NS
ENSG00000198393	1164.67	0.429987	0.209861	2.04891	0.0404706	0.551667	ZNF26	NS
ENSG00000149646	83.8925	0.480023	0.234407	2.04782	0.0405777	0.551667	CNBD2	NS
ENSG00000188779	56.913	0.645332	0.315062	2.04827	0.0405334	0.551667	SKOR1	NS
ENSG00000104695	1808.72	-0.18776	0.0917049	-2.04744	0.0406149	0.551667	PPP2CB	NS
ENSG00000171310	14672.4	0.107988	0.0527596	2.0468	0.0406777	0.552018	CHST11	NS
ENSG00000143442	4866.41	-0.209918	0.102578	-2.04642	0.0407155	0.552028	POGZ	NS
ENSG00000176024	340.114	-1.06623	0.52143	-2.04482	0.0408724	0.552062	ZNF613	NS
ENSG00000109320	2538.6	-0.146204	0.0715357	-2.04379	0.0409745	0.552062	NFKB1	NS
ENSG00000257337	95.6335	0.681797	0.333564	2.04398	0.0409558	0.552062	ENSG00000257337	NS
ENSG00000198538	727.995	-0.239316	0.116997	-2.04548	0.0408078	0.552062	ZNF28	NS
ENSG00000196715	2630.71	-0.173239	0.084734	-2.04451	0.0409037	0.552062	VKORC1L1	NS
ENSG00000011295	2133.33	-0.457644	0.223923	-2.04376	0.0409771	0.552062	TTC19	NS
ENSG00000088451	1052.92	-0.241363	0.118087	-2.04394	0.0409599	0.552062	TGDS	NS
ENSG00000137726	73.3644	0.618357	0.302695	2.04284	0.041068	0.552289	FXYD6	NS
ENSG00000171311	1227.77	-0.237867	0.116439	-2.04285	0.0410676	0.552289	EXOSC1	NS
ENSG00000106355	1351.88	-0.282861	0.138522	-2.042	0.0411512	0.552909	LSM5	NS
ENSG00000171161	1353.61	1.72941	0.847304	2.04107	0.0412436	0.553652	ZNF672	NS
ENSG00000213865	177.887	0.336615	0.16496	2.04059	0.041292	0.553803	ENSG00000213865	NS
ENSG00000154134	479.127	0.22766	0.111622	2.03956	0.0413943	0.554676	ROBO3	NS
ENSG00000086827	2048.73	-0.16564	0.0812539	-2.03856	0.0414945	0.555519	ZW10	NS
ENSG00000163507	3008.17	-0.16886	0.0828488	-2.03817	0.0415331	0.555538	CIP2A	NS
ENSG00000257354	126.15	0.562049	0.275877	2.03732	0.0416179	0.556173	ENSG00000257354	NS
ENSG00000267041	537.051	0.2387	0.117305	2.03487	0.0418641	0.55634	ZNF850	NS
ENSG00000117394	7081.85	0.440085	0.216244	2.03513	0.0418379	0.55634	SLC2A1	NS
ENSG00000173801	150.489	0.421119	0.206907	2.03531	0.0418199	0.55634	JUP	NS
ENSG00000023171	348.627	0.33531	0.16467	2.03625	0.0417249	0.55634	GRAMD1B	NS
ENSG00000140577	1783.13	0.154625	0.075998	2.0346	0.0418915	0.55634	CRTC3	NS
ENSG00000185527	46.0482	0.542501	0.266466	2.03591	0.0417593	0.55634	ENSG00000185527	NS
ENSG00000225518	30.6481	0.732753	0.360116	2.03477	0.0418738	0.55634	LINC01703	NS
ENSG00000138182	5653.42	-0.221226	0.108809	-2.03317	0.0420357	0.557759	KIF20B	NS
ENSG00000240489	1266.05	-0.209224	0.10304	-2.03052	0.0423041	0.559718	SETP14	NS
ENSG00000178695	1895.31	-0.191721	0.094488	-2.02905	0.0424528	0.559718	KCTD12	NS
ENSG00000139163	4774.86	-0.221351	0.108974	-2.03124	0.042231	0.559718	ETNK1	NS
ENSG00000183735	1391.46	-0.254484	0.125395	-2.02945	0.042412	0.559718	TBK1	NS
ENSG00000163026	1656.78	-0.197927	0.0976041	-2.02786	0.042575	0.559718	WDCP	NS
ENSG00000075089	1413.83	-0.349641	0.172433	-2.02769	0.0425919	0.559718	ACTR6	NS
ENSG00000130635	72.5014	0.67321	0.331982	2.02785	0.0425756	0.559718	COL5A1	NS
ENSG00000105122	1448.37	0.22833	0.112608	2.02765	0.0425962	0.559718	RASAL3	NS
ENSG00000255154	308.771	0.519723	0.25613	2.02914	0.0424445	0.559718	HTD2	NS
ENSG00000123427	238.274	0.583252	0.287462	2.02897	0.0424613	0.559718	EEF1AKMT3	NS
ENSG00000083828	945.797	0.191255	0.0941833	2.03067	0.0422884	0.559718	ZNF586	NS
ENSG00000159164	3762.24	0.215558	0.106344	2.02699	0.0426634	0.560108	SV2A	NS
ENSG00000124120	642.663	1.41336	0.697935	2.02505	0.0428618	0.561758	TTPAL	NS
ENSG00000196724	44.4316	0.650989	0.32153	2.02466	0.0429021	0.561758	ZNF418	NS
ENSG00000113141	4261.45	-0.154852	0.076473	-2.02493	0.0428747	0.561758	IK	NS
ENSG00000261512	516.48	0.200081	0.0988501	2.02408	0.0429619	0.562047	ENSG00000261512	NS
ENSG00000133640	91.6523	-0.44026	0.217551	-2.02371	0.043	0.562053	LRRIQ1	NS
ENSG00000196646	376.441	0.427043	0.211144	2.02252	0.0431225	0.56225	ZNF136	NS
ENSG00000169519	598.781	-0.503276	0.248888	-2.0221	0.0431659	0.56225	METTL15	NS
ENSG00000116983	65.4866	1.18481	0.585929	2.02211	0.0431646	0.56225	HPCAL4	NS
ENSG00000185246	1830.14	-0.235641	0.116508	-2.02254	0.0431205	0.56225	PRPF39	NS
ENSG00000183718	705.561	0.34874	0.17259	2.02063	0.0433184	0.563169	TRIM52	NS
ENSG00000132199	2879.86	0.349627	0.173005	2.0209	0.0432899	0.563169	ENOSF1	NS
ENSG00000188157	2013.62	0.335541	0.166083	2.02032	0.0433497	0.563169	AGRN	NS
ENSG00000095066	521.963	0.234672	0.116203	2.01951	0.0434344	0.563778	HOOK2	NS
ENSG00000111481	3332.96	-0.170521	0.0844554	-2.01907	0.0434801	0.563881	COPZ1	NS
ENSG00000266028	2320.25	0.299046	0.14814	2.01868	0.0435209	0.56392	SRGAP2	NS
ENSG00000140694	1403.11	-0.181085	0.0897483	-2.0177	0.0436228	0.564189	PARN	NS
ENSG00000261349	75.4304	0.500473	0.248134	2.01694	0.0437014	0.564189	ENSG00000261349	NS
ENSG00000029639	665.636	-0.190311	0.0943668	-2.01672	0.0437247	0.564189	TFB1M	NS
ENSG00000161265	226.864	0.321797	0.159569	2.01666	0.0437309	0.564189	U2AF1L4	NS
ENSG00000130935	4133.21	-0.25082	0.124289	-2.01803	0.043588	0.564189	NOL11	NS
ENSG00000162522	239.171	0.373902	0.185504	2.01561	0.0438413	0.565124	KIAA1522	NS
ENSG00000245694	1462.95	-0.289526	0.143748	-2.01413	0.0439964	0.566317	CRNDE	NS
ENSG00000115380	1154.38	-0.152539	0.0757393	-2.014	0.0440098	0.566317	EFEMP1	NS
ENSG00000106976	1248.02	0.299922	0.149011	2.01275	0.0441406	0.567511	DNM1	NS
ENSG00000137266	907.629	0.235597	0.117271	2.00899	0.0445378	0.570665	SLC22A23	NS
ENSG00000136153	1399.18	0.189432	0.0942924	2.00898	0.0445389	0.570665	LMO7	NS
ENSG00000035687	2424.04	-0.208043	0.103555	-2.00902	0.0445351	0.570665	ADSS	NS
ENSG00000081791	658.071	0.206574	0.102801	2.00945	0.0444896	0.570665	DELE1	NS
ENSG00000155324	181.168	0.339233	0.168981	2.00752	0.0446944	0.571674	GRAMD2B	NS
ENSG00000183426	550.084	0.357712	0.178159	2.00782	0.0446622	0.571674	NPIPA1	NS
ENSG00000177045	874.582	0.350235	0.17458	2.00615	0.0448401	0.573046	SIX5	NS
ENSG00000083312	11685.6	-0.236748	0.118036	-2.00572	0.0448857	0.573138	TNPO1	NS
ENSG00000049618	6115.13	0.245807	0.122577	2.00533	0.0449277	0.573183	ARID1B	NS
ENSG00000062725	2245.28	-0.22605	0.112752	-2.00484	0.0449799	0.573359	APPBP2	NS
ENSG00000055917	7574.22	-0.127294	0.0635167	-2.00411	0.0450584	0.573869	PUM2	NS
ENSG00000169379	1055.32	-0.357431	0.178383	-2.00373	0.0450992	0.573899	ARL13B	NS
ENSG00000108848	4720.86	-0.247843	0.123716	-2.00332	0.0451434	0.573972	LUC7L3	NS
ENSG00000228007	164.307	-0.477823	0.238857	-2.00046	0.0454509	0.575444	ENSG00000228007	NS
ENSG00000240409	198.779	1.63787	0.818427	2.00124	0.0453667	0.575444	MTATP8P1	NS
ENSG00000206652	4290.73	-0.361621	0.18077	-2.00045	0.0454521	0.575444	RNU1-1	NS
ENSG00000182890	104.302	-0.42038	0.210119	-2.00068	0.0454274	0.575444	GLUD2	NS
ENSG00000117222	2677.69	-0.188511	0.0941828	-2.00154	0.0453344	0.575444	RBBP5	NS
ENSG00000133639	2723.77	0.230882	0.11552	1.99863	0.045648	0.577433	BTG1	NS
ENSG00000141540	311.91	0.222965	0.111647	1.99705	0.0458192	0.578129	TTYH2	NS
ENSG00000166669	728.553	-0.233931	0.117102	-1.99766	0.0457532	0.578129	ATF7IP2	NS
ENSG00000163877	1291.49	0.17451	0.0873787	1.99717	0.0458071	0.578129	SNIP1	NS
ENSG00000172543	632.788	0.191843	0.0960869	1.99656	0.0458735	0.578325	CTSW	NS
ENSG00000166262	86.6316	-0.398249	0.199926	-1.99198	0.0463728	0.582062	FAM227B	NS
ENSG00000102974	6232.59	0.145456	0.0730441	1.99134	0.0464432	0.582062	CTCF	NS
ENSG00000263482	67.5616	0.656641	0.329672	1.9918	0.046393	0.582062	ANTXRLP1	NS
ENSG00000115649	1801.46	0.152789	0.0766446	1.99347	0.0462097	0.582062	CNPPD1	NS
ENSG00000183337	6381	0.189243	0.0949878	1.99229	0.0463394	0.582062	BCOR	NS
ENSG00000124193	9285.04	0.104492	0.0524287	1.99302	0.0462591	0.582062	SRSF6	NS
ENSG00000129219	255.892	0.43329	0.217552	1.99166	0.0464084	0.582062	PLD2	NS
ENSG00000250903	385.366	0.381206	0.191529	1.99033	0.0465543	0.582965	GMDS-DT	NS
ENSG00000278896	43.8707	0.734681	0.373203	1.96858	0.0490011	0.583159	ENSG00000278896	NS
ENSG00000146085	1635.82	-0.162442	0.0825655	-1.96744	0.0491329	0.583159	MMUT	NS
ENSG00000112697	2790.31	-0.424994	0.215635	-1.9709	0.0487352	0.583159	TMEM30A	NS
ENSG00000189376	671.285	-0.250935	0.127554	-1.9673	0.0491492	0.583159	C8orf76	NS
ENSG00000205707	341.695	-0.540031	0.274601	-1.96661	0.0492287	0.583159	ETFRF1	NS
ENSG00000213923	4802.24	0.162711	0.0822195	1.97899	0.0478176	0.583159	CSNK1E	NS
ENSG00000232838	392.686	0.37358	0.188615	1.98064	0.0476314	0.583159	PET117	NS
ENSG00000146232	526.841	-0.286196	0.144434	-1.9815	0.0475354	0.583159	NFKBIE	NS
ENSG00000197714	3495.82	0.245614	0.123499	1.9888	0.0467232	0.583159	ZNF460	NS
ENSG00000163867	855.513	-0.160071	0.0806625	-1.98445	0.0472053	0.583159	ZMYM6	NS
ENSG00000139218	5680.24	-0.159688	0.0808421	-1.97531	0.0482335	0.583159	SCAF11	NS
ENSG00000155508	3335.86	-0.260673	0.131585	-1.98103	0.0475878	0.583159	CNOT8	NS
ENSG00000105835	4208.28	-0.236033	0.120046	-1.96619	0.0492765	0.583159	NAMPT	NS
ENSG00000105607	1069.78	-0.237473	0.12075	-1.96665	0.0492235	0.583159	GCDH	NS
ENSG00000227057	717.249	-0.213902	0.107943	-1.98162	0.047522	0.583159	WDR46	NS
ENSG00000224411	1274.32	-0.22072	0.110989	-1.98865	0.0467395	0.583159	HSP90AA2P	NS
ENSG00000084733	4526	-0.246885	0.124383	-1.98487	0.0471585	0.583159	RAB10	NS
ENSG00000159899	136.671	-0.405412	0.205024	-1.97738	0.0479984	0.583159	NPR2	NS
ENSG00000231473	70.9873	0.591665	0.297719	1.98733	0.0468863	0.583159	RB1-DT	NS
ENSG00000117597	1536.35	-0.163185	0.0829213	-1.96795	0.049074	0.583159	UTP25	NS
ENSG00000152291	4784.04	1.14864	0.58226	1.97272	0.0485274	0.583159	TGOLN2	NS
ENSG00000136929	117.275	0.508424	0.255734	1.98809	0.0468014	0.583159	HEMGN	NS
ENSG00000077713	143.342	-0.620628	0.315214	-1.96891	0.0489638	0.583159	SLC25A43	NS
ENSG00000188021	2798.38	-0.142856	0.0722854	-1.97628	0.0481226	0.583159	UBQLN2	NS
ENSG00000074266	1416.5	-0.195059	0.0985881	-1.97852	0.0478697	0.583159	EED	NS
ENSG00000206585	2777.99	-0.362059	0.183241	-1.97587	0.0481698	0.583159	RNVU1-7	NS
ENSG00000169136	754.404	0.561304	0.283813	1.97772	0.0479602	0.583159	ATF5	NS
ENSG00000233155	71.2608	0.437236	0.22106	1.97791	0.0479392	0.583159	HMGA1P8	NS
ENSG00000139318	71.2735	0.45095	0.22846	1.97387	0.0483969	0.583159	DUSP6	NS
ENSG00000166526	1282.61	0.503974	0.254913	1.97704	0.0480368	0.583159	ZNF3	NS
ENSG00000105523	30.3208	-0.68913	0.347202	-1.98481	0.0471659	0.583159	FAM83E	NS
ENSG00000102221	2765.15	-0.146018	0.074193	-1.96808	0.0490589	0.583159	JADE3	NS
ENSG00000238741	2898.5	-0.244319	0.12362	-1.97637	0.048113	0.583159	SCARNA7	NS
ENSG00000177548	684.516	0.273496	0.138327	1.97718	0.0480216	0.583159	RABEP2	NS
ENSG00000230922	96.3316	0.65738	0.332119	1.97935	0.0477768	0.583159	ENSG00000230922	NS
ENSG00000239415	33.6531	0.986265	0.498909	1.97685	0.0480591	0.583159	ENSG00000239415	NS
ENSG00000154734	611.58	-0.212912	0.1081	-1.96959	0.0488855	0.583159	ADAMTS1	NS
ENSG00000164949	43.185	0.747617	0.378443	1.97551	0.0482105	0.583159	GEM	NS
ENSG00000065665	385.174	0.266637	0.134241	1.98626	0.0470046	0.583159	SEC61A2	NS
ENSG00000139200	123.326	0.445887	0.225883	1.97398	0.0483844	0.583159	PIANP	NS
ENSG00000207513	4009.45	-0.351397	0.178253	-1.97133	0.0486858	0.583159	RNU1-3	NS
ENSG00000140400	516.292	0.344979	0.174356	1.97859	0.0478626	0.583159	MAN2C1	NS
ENSG00000091140	3484.18	-0.202967	0.102315	-1.98374	0.047285	0.583159	DLD	NS
ENSG00000175106	310.755	0.297191	0.150099	1.97997	0.0477067	0.583159	TVP23C	NS
ENSG00000144354	6501.95	-0.264515	0.134238	-1.97049	0.0487824	0.583159	CDCA7	NS
ENSG00000129255	1094.66	-0.424121	0.215104	-1.9717	0.0486437	0.583159	MPDU1	NS
ENSG00000278774	5728.86	-0.374622	0.189799	-1.97378	0.0484069	0.583159	ENSG00000278774	NS
ENSG00000133477	264.256	0.254283	0.129043	1.97053	0.0487776	0.583159	FAM83F	NS
ENSG00000261529	30.688	0.630133	0.317397	1.98531	0.0471098	0.583159	ENSG00000261529	NS
ENSG00000138107	4434.95	-0.560576	0.283431	-1.97782	0.047949	0.583159	ACTR1A	NS
ENSG00000178429	1710.97	-0.24301	0.123526	-1.96727	0.0491518	0.583159	RPS3AP5	NS
ENSG00000134574	1410.47	0.166354	0.084583	1.96675	0.049212	0.583159	DDB2	NS
ENSG00000005448	1635.82	0.170001	0.0855778	1.9865	0.0469774	0.583159	WDR54	NS
ENSG00000143878	94.1909	0.648434	0.329935	1.96534	0.049375	0.583159	RHOB	NS
ENSG00000100902	6203.47	-0.320827	0.162995	-1.96832	0.0490309	0.583159	PSMA6	NS
ENSG00000213300	5487.95	-0.132765	0.0675563	-1.96525	0.0493851	0.583159	HNRNPA3P6	NS
ENSG00000186654	569.03	0.356784	0.180405	1.97768	0.0479651	0.583159	PRR5	NS
ENSG00000107551	291.735	0.260182	0.131002	1.98608	0.047024	0.583159	RASSF4	NS
ENSG00000099968	2032.22	0.154384	0.0784314	1.96839	0.0490226	0.583159	BCL2L13	NS
ENSG00000130021	1586.91	0.336955	0.171165	1.9686	0.0489995	0.583159	PUDP	NS
ENSG00000169714	5398.93	-0.302107	0.152046	-1.98694	0.0469288	0.583159	CNBP	NS
ENSG00000065150	14550.7	-0.133611	0.0679776	-1.96551	0.0493553	0.583159	IPO5	NS
ENSG00000137269	1874.19	-0.141312	0.0715823	-1.97411	0.0483689	0.583159	LRRC1	NS
ENSG00000154814	736.849	-0.341804	0.173038	-1.97531	0.0482329	0.583159	OXNAD1	NS
ENSG00000162928	1677.7	-0.205525	0.104163	-1.97311	0.0484828	0.583159	PEX13	NS
ENSG00000141376	623.714	0.191217	0.0970473	1.97035	0.0487987	0.583159	BCAS3	NS
ENSG00000185950	379.164	0.325949	0.165775	1.96621	0.0492738	0.583159	IRS2	NS
ENSG00000111880	1712.43	-0.1297	0.0653524	-1.98462	0.0471864	0.583159	RNGTT	NS
ENSG00000116273	2230.93	-0.160412	0.0806456	-1.98909	0.0466909	0.583159	PHF13	NS
ENSG00000233325	32.1046	0.818483	0.41465	1.97392	0.0483913	0.583159	MIPEPP3	NS
ENSG00000105968	5725.56	0.128647	0.0648395	1.98408	0.0472468	0.583159	H2AFV	NS
ENSG00000178096	482.93	-0.682005	0.342767	-1.9897	0.0466239	0.583159	BOLA1	NS
ENSG00000103381	1020.14	-0.16848	0.0858668	-1.96211	0.0497501	0.585669	CPPED1	NS
ENSG00000270195	164.234	0.354553	0.180646	1.9627	0.0496815	0.585669	ENSG00000270195	NS
ENSG00000241293	101.925	-0.395416	0.201455	-1.9628	0.0496694	0.585669	PPATP1	NS
ENSG00000262877	248.244	0.469925	0.239505	1.96207	0.0497547	0.585669	ENSG00000262877	NS
ENSG00000088538	611.613	0.345266	0.176166	1.9599	0.0500079	0.585923	DOCK3	NS
ENSG00000160190	1046.72	0.201325	0.102759	1.95919	0.0500907	0.585923	SLC37A1	NS
ENSG00000125352	1131.01	0.198014	0.101064	1.95928	0.0500798	0.585923	RNF113A	NS
ENSG00000214274	113.736	0.757121	0.386183	1.96052	0.0499347	0.585923	ANG	NS
ENSG00000039523	1394.11	0.195814	0.0999223	1.95966	0.0500355	0.585923	RIPOR1	NS
ENSG00000070367	4535.8	-0.296034	0.151081	-1.95944	0.0500613	0.585923	EXOC5	NS
ENSG00000128872	1636.64	0.891172	0.454731	1.95978	0.0500218	0.585923	TMOD2	NS
ENSG00000170264	792.158	-0.263204	0.134262	-1.96038	0.0499519	0.585923	FAM161A	NS
ENSG00000063176	1293.66	0.207044	0.105706	1.95867	0.0501516	0.585998	SPHK2	NS
ENSG00000137478	3102.59	-0.122941	0.0627742	-1.95846	0.0501756	0.585998	FCHSD2	NS
ENSG00000151136	985.584	0.279609	0.142832	1.95761	0.0502761	0.586711	BTBD11	NS
ENSG00000169258	947.026	0.216716	0.11076	1.95663	0.0503909	0.587592	GPRIN1	NS
ENSG00000179144	785.804	-0.260389	0.133145	-1.95568	0.0505027	0.588435	GIMAP7	NS
ENSG00000165832	1786.51	-0.261848	0.133934	-1.95505	0.0505774	0.588846	TRUB1	NS
ENSG00000183386	396.456	0.291774	0.149329	1.9539	0.050713	0.589964	FHL3	NS
ENSG00000213178	4674.07	-0.189849	0.0972268	-1.95264	0.0508623	0.59124	RPL22P1	NS
ENSG00000211456	2939.78	-0.216738	0.111058	-1.95158	0.0509884	0.592244	SACM1L	NS
ENSG00000170476	2894.01	0.199556	0.102303	1.95064	0.0510994	0.592844	MZB1	NS
ENSG00000166086	3982.97	0.197851	0.101437	1.95047	0.0511196	0.592844	JAM3	NS
ENSG00000167333	424.682	0.225785	0.115787	1.95001	0.0511754	0.59303	TRIM68	NS
ENSG00000196922	1066.38	-0.229182	0.117569	-1.94934	0.0512545	0.593486	ZNF252P	NS
ENSG00000162496	665.083	0.280579	0.143984	1.94868	0.051334	0.593945	DHRS3	NS
ENSG00000122483	1816.41	-0.172247	0.0884373	-1.94768	0.0514535	0.593945	CCDC18	NS
ENSG00000177666	1745.55	0.197533	0.101419	1.94769	0.0514522	0.593945	PNPLA2	NS
ENSG00000186298	8054.28	-0.190575	0.0978158	-1.94831	0.051378	0.593945	PPP1CC	NS
ENSG00000179262	4860.11	0.29139	0.150073	1.94166	0.0521784	0.596249	RAD23A	NS
ENSG00000136021	2959.51	-0.194134	0.100092	-1.93956	0.0524329	0.596249	SCYL2	NS
ENSG00000151062	221.496	0.251244	0.129143	1.94547	0.0517187	0.596249	CACNA2D4	NS
ENSG00000117984	3792.14	0.253565	0.130352	1.94524	0.0517464	0.596249	CTSD	NS
ENSG00000182704	845.093	0.19794	0.10186	1.94326	0.0519849	0.596249	TSKU	NS
ENSG00000172530	1539.07	-0.126419	0.0651703	-1.93983	0.0524002	0.596249	BANP	NS
ENSG00000106701	623.77	-0.190758	0.0983595	-1.9394	0.0524527	0.596249	FSD1L	NS
ENSG00000231409	191.858	-0.524033	0.269806	-1.94226	0.0521056	0.596249	ENSG00000231409	NS
ENSG00000175274	2031.97	0.461901	0.238112	1.93985	0.0523984	0.596249	TP53I11	NS
ENSG00000156140	172.823	-0.358897	0.1846	-1.94418	0.0518733	0.596249	ADAMTS3	NS
ENSG00000238045	81.1364	-0.511014	0.262999	-1.94302	0.0520132	0.596249	ENSG00000238045	NS
ENSG00000125485	1439.96	-0.16326	0.0841116	-1.941	0.0522587	0.596249	DDX31	NS
ENSG00000138180	4424.99	-0.201604	0.103899	-1.94038	0.0523334	0.596249	CEP55	NS
ENSG00000090432	935.563	0.194848	0.100231	1.94399	0.0518962	0.596249	MUL1	NS
ENSG00000126860	215.544	-0.377383	0.194541	-1.93986	0.0523967	0.596249	EVI2A	NS
ENSG00000005436	1622.45	-0.198402	0.102227	-1.94079	0.0522833	0.596249	GCFC2	NS
ENSG00000111011	3647.34	-0.175025	0.090029	-1.9441	0.0518834	0.596249	RSRC2	NS
ENSG00000250182	2680.57	-0.185987	0.0957443	-1.94253	0.0520726	0.596249	EEF1A1P13	NS
ENSG00000144134	437.168	-0.413654	0.213004	-1.942	0.0521368	0.596249	RABL2A	NS
ENSG00000164919	3383.77	-0.189533	0.0975561	-1.94281	0.052039	0.596249	COX6C	NS
ENSG00000172889	130.894	0.405755	0.209294	1.93868	0.05254	0.596788	EGFL7	NS
ENSG00000159496	179.874	-0.38661	0.199457	-1.93831	0.0525848	0.596842	RGL4	NS
ENSG00000116251	7267.02	-0.143945	0.0743059	-1.9372	0.0527212	0.597935	RPL22	NS
ENSG00000164342	107.186	0.423758	0.218931	1.93558	0.0529194	0.598817	TLR3	NS
ENSG00000131446	4298.07	0.238273	0.123078	1.93595	0.0528736	0.598817	MGAT1	NS
ENSG00000118197	1085.63	0.305923	0.158026	1.9359	0.0528794	0.598817	DDX59	NS
ENSG00000163376	1453.71	-0.331881	0.171866	-1.93105	0.0534773	0.599329	KBTBD8	NS
ENSG00000164051	651.914	-0.20145	0.10433	-1.93089	0.0534969	0.599329	CCDC51	NS
ENSG00000197816	103.05	0.848894	0.439105	1.93324	0.0532068	0.599329	CCDC180	NS
ENSG00000143622	949.886	0.22186	0.114874	1.93133	0.0534419	0.599329	RIT1	NS
ENSG00000112339	5295.31	-0.141855	0.0734294	-1.93185	0.0533777	0.599329	HBS1L	NS
ENSG00000273343	48.883	0.519133	0.268724	1.93184	0.0533788	0.599329	ENSG00000273343	NS
ENSG00000196597	714.685	0.253398	0.131189	1.93155	0.0534156	0.599329	ZNF782	NS
ENSG00000115526	963.597	0.193289	0.0999858	1.93316	0.0532159	0.599329	CHST10	NS
ENSG00000239419	39.036	0.688713	0.356519	1.93177	0.0533878	0.599329	RN7SL535P	NS
ENSG00000000460	2344.08	-0.11403	0.0590061	-1.93251	0.0532961	0.599329	C1orf112	NS
ENSG00000125484	4707.37	-0.151231	0.0782896	-1.93168	0.0533986	0.599329	GTF3C4	NS
ENSG00000145331	415.726	-0.278474	0.144218	-1.93092	0.0534928	0.599329	TRMT10A	NS
ENSG00000196850	3211.38	-0.179941	0.0930811	-1.93316	0.0532161	0.599329	PPTC7	NS
ENSG00000250731	46.8114	0.533384	0.276273	1.93064	0.0535273	0.599329	TPM3P6	NS
ENSG00000119138	246.69	-0.334693	0.173465	-1.92945	0.0536744	0.600526	KLF9	NS
ENSG00000164037	65.8386	0.481961	0.249915	1.9285	0.0537934	0.601405	SLC9B1	NS
ENSG00000168421	2981.29	-0.47169	0.244642	-1.92808	0.0538448	0.601529	RHOH	NS
ENSG00000232859	119.895	0.423388	0.219708	1.92705	0.053973	0.602509	LYRM9	NS
ENSG00000226791	258.98	-0.280811	0.145792	-1.9261	0.0540913	0.603126	LINC02611	NS
ENSG00000261351	39.0031	0.586238	0.304438	1.92564	0.0541495	0.603126	ENSG00000261351	NS
ENSG00000143498	513.978	-0.293112	0.152202	-1.92581	0.0541279	0.603126	TAF1A	NS
ENSG00000113810	14889.4	-0.175271	0.0910603	-1.92478	0.0542567	0.603418	SMC4	NS
ENSG00000183828	316.037	0.255456	0.132716	1.92484	0.0542494	0.603418	NUDT14	NS
ENSG00000184083	2344.84	-0.156558	0.0814571	-1.92197	0.0546094	0.603599	FAM120C	NS
ENSG00000232303	34.4885	0.738129	0.384067	1.92187	0.0546217	0.603599	DFFBP1	NS
ENSG00000159761	67.7006	0.49931	0.259792	1.92196	0.0546111	0.603599	C16orf86	NS
ENSG00000160007	5934.24	0.331009	0.172203	1.92221	0.0545795	0.603599	ARHGAP35	NS
ENSG00000183935	127.987	0.455661	0.237107	1.92175	0.0546371	0.603599	HTR7P1	NS
ENSG00000092208	651.309	-0.246403	0.128163	-1.92257	0.0545338	0.603599	GEMIN2	NS
ENSG00000165480	2890.01	-0.198122	0.103032	-1.92291	0.0544907	0.603599	SKA3	NS
ENSG00000263327	107.664	-0.661975	0.344147	-1.92353	0.0544141	0.603599	TAPT1-AS1	NS
ENSG00000241839	443.851	0.243699	0.126793	1.92202	0.0546037	0.603599	PLEKHO2	NS
ENSG00000222489	156.151	-0.443498	0.230953	-1.92029	0.0548209	0.603643	SNORA79B	NS
ENSG00000259943	267.569	0.323636	0.168702	1.91839	0.0550621	0.603643	ENSG00000259943	NS
ENSG00000180834	242.831	-0.515458	0.268571	-1.91927	0.0549506	0.603643	MAP6D1	NS
ENSG00000103995	2906.73	0.133899	0.0697491	1.91972	0.0548937	0.603643	CEP152	NS
ENSG00000131759	809.088	0.190901	0.0993886	1.92076	0.0547625	0.603643	RARA	NS
ENSG00000204228	80.0531	0.469571	0.24454	1.92023	0.0548294	0.603643	HSD17B8	NS
ENSG00000077238	167.374	-0.743221	0.387483	-1.91807	0.0551017	0.603643	IL4R	NS
ENSG00000219451	153.616	-0.307258	0.160225	-1.91766	0.0551536	0.603643	RPL23P8	NS
ENSG00000282936	230.349	0.441664	0.230263	1.91808	0.0551003	0.603643	ENSG00000282936	NS
ENSG00000227345	2840.21	-0.123324	0.0641963	-1.92105	0.0547253	0.603643	PARG	NS
ENSG00000146463	6904.59	-0.166386	0.0866814	-1.91951	0.0549192	0.603643	ZMYM4	NS
ENSG00000226498	31.3904	1.09293	0.56996	1.91756	0.0551673	0.603643	RPSAP21	NS
ENSG00000200087	2351.73	-0.254364	0.132549	-1.91902	0.0549819	0.603643	SNORA73B	NS
ENSG00000122550	1401.03	-0.220459	0.11502	-1.9167	0.0552755	0.604383	KLHL7	NS
ENSG00000255224	34.1822	0.696813	0.36363	1.91627	0.0553307	0.604544	ENSG00000255224	NS
ENSG00000235706	121.224	0.326719	0.170676	1.91426	0.0555869	0.605126	DICER1-AS1	NS
ENSG00000011485	2650.04	-0.218921	0.114347	-1.91453	0.0555523	0.605126	PPP5C	NS
ENSG00000243181	356.951	-0.237533	0.124066	-1.91456	0.055548	0.605126	ENSG00000243181	NS
ENSG00000214357	1187.25	-0.166495	0.0869311	-1.91526	0.0554599	0.605126	NEURL1B	NS
ENSG00000253218	41.7704	0.686609	0.358508	1.91518	0.055469	0.605126	KLF3P1	NS
ENSG00000163291	1802.66	0.555585	0.290362	1.91342	0.0556941	0.605726	PAQR3	NS
ENSG00000172349	270.794	0.56375	0.294664	1.91319	0.0557232	0.605726	IL16	NS
ENSG00000105856	1443.88	-0.196201	0.102642	-1.91151	0.0559393	0.607632	HBP1	NS
ENSG00000137460	49.6113	0.548406	0.287284	1.90894	0.0562703	0.607798	FHDC1	NS
ENSG00000214029	440.847	0.363503	0.190302	1.91013	0.0561159	0.607798	ZNF891	NS
ENSG00000117528	3609.17	-0.174225	0.0912701	-1.90889	0.0562758	0.607798	ABCD3	NS
ENSG00000080345	13428.7	-0.139295	0.0729653	-1.90906	0.0562538	0.607798	RIF1	NS
ENSG00000233837	64.6827	-0.433797	0.227255	-1.90886	0.0562806	0.607798	EIF3LP2	NS
ENSG00000224892	37.1053	-0.689301	0.360777	-1.9106	0.0560554	0.607798	RPS4XP16	NS
ENSG00000115368	3306.42	-0.216364	0.113339	-1.909	0.0562617	0.607798	WDR75	NS
ENSG00000198960	267.488	-0.398133	0.208399	-1.91043	0.0560774	0.607798	ARMCX6	NS
ENSG00000243508	30.0243	0.792804	0.415466	1.90823	0.0563617	0.60795	ENSG00000243508	NS
ENSG00000183763	842.364	0.194775	0.102077	1.90812	0.0563762	0.60795	TRAIP	NS
ENSG00000168300	1122.28	-0.275438	0.144383	-1.90769	0.0564319	0.60811	PCMTD1	NS
ENSG00000186767	757.894	-0.218751	0.114711	-1.90697	0.056524	0.608664	SPIN4	NS
ENSG00000130649	87.5144	0.460132	0.241468	1.90556	0.0567074	0.609319	CYP2E1	NS
ENSG00000271795	30.386	0.807669	0.423774	1.9059	0.0566638	0.609319	ENSG00000271795	NS
ENSG00000133704	3525.88	-0.139987	0.0734546	-1.90576	0.0566807	0.609319	IPO8	NS
ENSG00000163683	751.664	-0.236083	0.123914	-1.90522	0.0567512	0.609351	SMIM14	NS
ENSG00000240038	53.4228	0.660069	0.346607	1.90437	0.0568614	0.610095	AMY2B	NS
ENSG00000204934	194.077	-0.304156	0.15975	-1.90395	0.0569173	0.610255	ATP6V0E2-AS1	NS
ENSG00000011566	563.126	-0.204695	0.107566	-1.90296	0.0570453	0.610367	MAP4K3	NS
ENSG00000010219	693.743	-0.176809	0.0929147	-1.90292	0.0570506	0.610367	DYRK4	NS
ENSG00000151012	873.856	0.207595	0.109063	1.90344	0.0569834	0.610367	SLC7A11	NS
ENSG00000121210	5455.85	0.125351	0.0659006	1.90212	0.057155	0.611046	TMEM131L	NS
ENSG00000100697	5266.58	-0.247726	0.130288	-1.90137	0.0572535	0.611223	DICER1	NS
ENSG00000284648	80.7576	0.450217	0.236781	1.9014	0.057249	0.611223	ENSG00000284648	NS
ENSG00000145287	904.399	0.184538	0.097087	1.90074	0.0573356	0.611662	PLAC8	NS
ENSG00000165732	13679.1	-0.138709	0.0730546	-1.8987	0.0576045	0.612078	DDX21	NS
ENSG00000162704	5932.49	-0.522205	0.274854	-1.89994	0.0574416	0.612078	ARPC5	NS
ENSG00000158747	237.247	0.418094	0.220182	1.89886	0.0575834	0.612078	NBL1	NS
ENSG00000170540	5117.12	-0.308106	0.16225	-1.89896	0.0575697	0.612078	ARL6IP1	NS
ENSG00000167702	720.326	0.360515	0.189919	1.89826	0.0576619	0.612078	KIFC2	NS
ENSG00000165660	1499.4	-0.190826	0.100467	-1.8994	0.0575124	0.612078	ABRAXAS2	NS
ENSG00000110958	7348.09	-0.152025	0.0800751	-1.89853	0.0576257	0.612078	PTGES3	NS
ENSG00000173456	2586.31	0.12806	0.0674906	1.89745	0.0577686	0.612339	RNF26	NS
ENSG00000110844	414.952	0.246546	0.129929	1.89755	0.0577552	0.612339	PRPF40B	NS
ENSG00000165494	5469.87	-0.130064	0.068602	-1.89593	0.0579698	0.612436	PCF11	NS
ENSG00000130684	1426.84	0.168841	0.0890515	1.896	0.0579606	0.612436	ZNF337	NS
ENSG00000177599	222.236	-0.257637	0.13594	-1.89523	0.0580625	0.612436	ZNF491	NS
ENSG00000235454	185.121	-0.338121	0.178384	-1.89547	0.0580302	0.612436	HAUS6P3	NS
ENSG00000142864	16964.2	-0.139203	0.0734502	-1.89521	0.0580652	0.612436	SERBP1	NS
ENSG00000089505	44.8587	1.1975	0.631322	1.89681	0.0578535	0.612436	CMTM1	NS
ENSG00000245146	47.6899	0.667081	0.351837	1.896	0.0579605	0.612436	MALINC1	NS
ENSG00000159082	1374.85	-0.160375	0.0847967	-1.89128	0.0585864	0.612564	SYNJ1	NS
ENSG00000089195	1524.53	-0.305658	0.161514	-1.89245	0.0584304	0.612564	TRMT6	NS
ENSG00000143756	1860.74	-0.185408	0.0979283	-1.8933	0.0583181	0.612564	FBXO28	NS
ENSG00000206737	420.669	-0.349533	0.184844	-1.89096	0.0586293	0.612564	RNVU1-18	NS
ENSG00000113456	1918.24	-0.186761	0.0985861	-1.8944	0.0581726	0.612564	RAD1	NS
ENSG00000136938	13959.5	-0.157688	0.0833217	-1.89252	0.0584219	0.612564	ANP32B	NS
ENSG00000197841	830.305	0.33537	0.177319	1.89134	0.0585795	0.612564	ZNF181	NS
ENSG00000169957	780.186	0.26347	0.139236	1.89226	0.058457	0.612564	ZNF768	NS
ENSG00000180979	881.439	-0.196325	0.103662	-1.8939	0.0582385	0.612564	LRRC57	NS
ENSG00000159461	3010.96	0.229669	0.121487	1.89048	0.0586934	0.612564	AMFR	NS
ENSG00000151611	537.19	-0.235838	0.124558	-1.8934	0.0583042	0.612564	MMAA	NS
ENSG00000197258	2666.73	-0.108686	0.0574094	-1.89317	0.0583352	0.612564	EIF4BP6	NS
ENSG00000146828	552.814	0.26279	0.138898	1.89196	0.0584962	0.612564	SLC12A9	NS
ENSG00000113282	4534.06	-0.267244	0.141341	-1.89077	0.0586547	0.612564	CLINT1	NS
ENSG00000152147	550.302	-0.202058	0.106808	-1.89178	0.05852	0.612564	GEMIN6	NS
ENSG00000272512	659.256	0.391072	0.20718	1.8876	0.0590799	0.613001	ENSG00000272512	NS
ENSG00000232587	43.8017	0.549214	0.290977	1.88748	0.0590958	0.613001	EEF1A1P3	NS
ENSG00000097046	3240.42	-0.212672	0.112679	-1.88741	0.0591053	0.613001	CDC7	NS
ENSG00000280023	59.8003	0.582054	0.308351	1.88764	0.0590748	0.613001	ENSG00000280023	NS
ENSG00000163866	738.903	0.578892	0.306452	1.88902	0.0588896	0.613001	SMIM12	NS
ENSG00000113070	341.495	0.273716	0.145019	1.88745	0.0591	0.613001	HBEGF	NS
ENSG00000214439	37.9981	0.560261	0.296648	1.88864	0.0589397	0.613001	FAM185BP	NS
ENSG00000115053	29955.7	-0.197222	0.10442	-1.88874	0.0589261	0.613001	NCL	NS
ENSG00000121621	2242.38	-0.260125	0.137764	-1.8882	0.0589991	0.613001	KIF18A	NS
ENSG00000118518	453.906	-0.919891	0.487575	-1.88667	0.0592053	0.613613	RNF146	NS
ENSG00000164187	2213.82	-0.225654	0.119663	-1.88575	0.0593293	0.614044	LMBRD2	NS
ENSG00000072195	953.071	0.300425	0.159311	1.88577	0.0593255	0.614044	SPEG	NS
ENSG00000120370	450.688	-0.222289	0.117932	-1.8849	0.059444	0.614804	GORAB	NS
ENSG00000143376	1964.69	0.549576	0.29191	1.88269	0.0597424	0.616607	SNX27	NS
ENSG00000269825	959.345	0.261223	0.138708	1.88325	0.0596661	0.616607	ENSG00000269825	NS
ENSG00000130830	1866.56	0.370968	0.19702	1.8829	0.0597143	0.616607	MPP1	NS
ENSG00000137710	1613.31	-0.229508	0.122039	-1.88061	0.0600244	0.618501	RDX	NS
ENSG00000180353	2641.6	0.235424	0.125197	1.88042	0.0600502	0.618501	HCLS1	NS
ENSG00000187650	228.075	0.318681	0.169452	1.88066	0.0600188	0.618501	VMAC	NS
ENSG00000142875	1515.46	-0.212853	0.113297	-1.87871	0.0602841	0.620053	PRKACB	NS
ENSG00000185043	2452.93	-0.251481	0.133857	-1.87873	0.0602811	0.620053	CIB1	NS
ENSG00000100413	2036.98	0.205539	0.109437	1.87815	0.0603609	0.620172	POLR3H	NS
ENSG00000088205	7191.07	-0.147955	0.0787825	-1.87802	0.0603788	0.620172	DDX18	NS
ENSG00000072571	4104.61	-0.26081	0.13893	-1.87728	0.0604799	0.620757	HMMR	NS
ENSG00000031691	1073.51	-0.302594	0.161212	-1.87699	0.060519	0.620757	CENPQ	NS
ENSG00000139725	2375.52	0.128943	0.0687551	1.8754	0.0607378	0.621247	RHOF	NS
ENSG00000101811	1519.97	-0.177582	0.094704	-1.87513	0.060775	0.621247	CSTF2	NS
ENSG00000070214	5479.4	-0.310104	0.165333	-1.87563	0.0607064	0.621247	SLC44A1	NS
ENSG00000141424	3434.15	-0.154601	0.082429	-1.87556	0.0607151	0.621247	SLC39A6	NS
ENSG00000154174	2613.2	-0.164509	0.0877216	-1.87535	0.0607443	0.621247	TOMM70	NS
ENSG00000100162	1461.86	-0.466234	0.248716	-1.87456	0.0608528	0.621615	CENPM	NS
ENSG00000117016	3658.57	0.154605	0.0825267	1.87339	0.0610146	0.622416	RIMS3	NS
ENSG00000146476	1068.58	0.469795	0.250737	1.87366	0.0609779	0.622416	ARMT1	NS
ENSG00000167646	137.36	0.336954	0.179946	1.87252	0.0611343	0.622422	DNAAF3	NS
ENSG00000132386	107.603	0.479044	0.255925	1.87182	0.0612318	0.622422	SERPINF1	NS
ENSG00000162066	600.572	-0.32134	0.171708	-1.87143	0.0612851	0.622422	AMDHD2	NS
ENSG00000104679	1626.73	0.216768	0.11584	1.87127	0.0613074	0.622422	R3HCC1	NS
ENSG00000107581	17098.8	-0.13904	0.0742871	-1.87165	0.0612546	0.622422	EIF3A	NS
ENSG00000170776	3053.87	0.365706	0.195324	1.87231	0.0611639	0.622422	AKAP13	NS
ENSG00000198416	166.826	0.292378	0.156121	1.87276	0.0611017	0.622422	ZNF658B	NS
ENSG00000004777	1626.77	0.267076	0.14279	1.87041	0.0614276	0.622653	ARHGAP33	NS
ENSG00000061987	1872.87	0.196951	0.10532	1.87003	0.0614798	0.622653	MON2	NS
ENSG00000205940	37.1037	-0.555179	0.296903	-1.8699	0.0614971	0.622653	HSP90AB2P	NS
ENSG00000112195	226.887	0.246131	0.131592	1.87041	0.0614274	0.622653	TREML2	NS
ENSG00000223749	73.8993	0.500172	0.267547	1.86948	0.0615567	0.622834	MIR503HG	NS
ENSG00000278987	107.183	0.452614	0.242276	1.86818	0.0617377	0.623143	ENSG00000278987	NS
ENSG00000228451	484.203	0.341791	0.182995	1.86776	0.0617962	0.623143	SDAD1P1	NS
ENSG00000273306	36.4272	0.548194	0.293486	1.86787	0.0617797	0.623143	ENSG00000273306	NS
ENSG00000214783	355.404	0.234646	0.125619	1.86792	0.0617732	0.623143	POLR2J4	NS
ENSG00000145730	426.959	-0.215022	0.115057	-1.86883	0.0616471	0.623143	PAM	NS
ENSG00000129353	2211.99	0.135098	0.0723454	1.8674	0.0618464	0.623228	SLC44A2	NS
ENSG00000158669	1813.9	0.318719	0.170713	1.86699	0.0619026	0.623373	GPAT4	NS
ENSG00000275765	82.372	0.381516	0.204404	1.86649	0.0619734	0.623585	ENSG00000275765	NS
ENSG00000204267	445.62	0.213195	0.114238	1.86624	0.0620073	0.623585	TAP2	NS
ENSG00000186364	142.053	0.301235	0.161508	1.86514	0.0621617	0.623645	NUDT17	NS
ENSG00000186352	608.827	-0.289621	0.155296	-1.86496	0.0621874	0.623645	ANKRD37	NS
ENSG00000205744	2047.04	0.202283	0.10848	1.86471	0.0622223	0.623645	DENND1C	NS
ENSG00000141013	411.97	0.277942	0.148986	1.86556	0.0621026	0.623645	GAS8	NS
ENSG00000031003	2425.92	0.138269	0.0741349	1.8651	0.062167	0.623645	FAM13B	NS
ENSG00000141642	278.968	0.228736	0.122735	1.86365	0.0623706	0.624711	ELAC1	NS
ENSG00000139800	71.6703	-0.486985	0.261478	-1.86244	0.0625416	0.624852	ZIC5	NS
ENSG00000154144	1561.41	-0.191311	0.102725	-1.86236	0.0625522	0.624852	TBRG1	NS
ENSG00000123595	409.037	-0.440892	0.236654	-1.86302	0.0624595	0.624852	RAB9A	NS
ENSG00000171604	96.8059	0.470791	0.252738	1.86276	0.0624957	0.624852	CXXC5	NS
ENSG00000148925	941.955	-0.263556	0.141541	-1.86206	0.0625953	0.624863	BTBD10	NS
ENSG00000259144	39.1182	-0.585405	0.314551	-1.86108	0.0627332	0.625821	RANBP20P	NS
ENSG00000247556	3571.12	-1.85412	0.996545	-1.86055	0.0628079	0.625848	OIP5-AS1	NS
ENSG00000130522	5485.55	0.26674	0.143373	1.86046	0.0628198	0.625848	JUND	NS
ENSG00000279077	83.6138	0.607509	0.32677	1.85913	0.0630082	0.626052	ENSG00000279077	NS
ENSG00000124802	1066.03	-0.314574	0.169188	-1.85932	0.0629825	0.626052	EEF1E1	NS
ENSG00000138606	299.556	0.312524	0.168071	1.85948	0.0629598	0.626052	SHF	NS
ENSG00000103227	405.489	0.233923	0.125812	1.85931	0.0629827	0.626052	LMF1	NS
ENSG00000145246	55.6377	-0.591459	0.318251	-1.85847	0.0631027	0.62607	ATP10D	NS
ENSG00000011426	5563.64	-0.176295	0.0948877	-1.85794	0.0631779	0.62607	ANLN	NS
ENSG00000178403	38.8496	0.647686	0.348464	1.85869	0.0630715	0.62607	NEUROG2	NS
ENSG00000116678	254.095	-0.402999	0.216882	-1.85815	0.0631481	0.62607	LEPR	NS
ENSG00000101557	9644.86	-0.154785	0.0833528	-1.85698	0.0633138	0.627	USP14	NS
ENSG00000274062	695.076	-0.369265	0.198904	-1.8565	0.0633825	0.627263	ENSG00000274062	NS
ENSG00000174579	7831.25	-0.120944	0.0651586	-1.85615	0.0634329	0.627346	MSL2	NS
ENSG00000122012	294.762	0.340967	0.183759	1.85551	0.0635234	0.627485	SV2C	NS
ENSG00000186523	51.3853	0.518677	0.279541	1.85546	0.0635311	0.627485	FAM86B1	NS
ENSG00000162545	398.813	0.222361	0.119882	1.85483	0.0636205	0.627953	CAMK2N1	NS
ENSG00000269220	565.212	0.192068	0.103576	1.85437	0.0636858	0.628181	LINC00528	NS
ENSG00000268034	306.324	-0.231553	0.124931	-1.85344	0.0638191	0.62908	ENSG00000268034	NS
ENSG00000173744	2139.19	-0.152835	0.0824754	-1.8531	0.0638682	0.629148	AGFG1	NS
ENSG00000104626	2095.78	-0.420074	0.226889	-1.85145	0.0641046	0.629894	ERI1	NS
ENSG00000088876	932.27	-0.352313	0.190261	-1.85173	0.064064	0.629894	ZNF343	NS
ENSG00000113368	12237.7	-0.297474	0.160676	-1.85139	0.0641128	0.629894	LMNB1	NS
ENSG00000008710	5348.66	0.249342	0.134674	1.85145	0.0641054	0.629894	PKD1	NS
ENSG00000277998	105.598	-0.418746	0.226299	-1.85041	0.0642549	0.630044	ENSG00000277998	NS
ENSG00000130518	77.4674	0.537026	0.290206	1.8505	0.0642418	0.630044	IQCN	NS
ENSG00000091622	93.4864	0.508376	0.274693	1.85071	0.0642115	0.630044	PITPNM3	NS
ENSG00000284828	67.146	-0.552612	0.298777	-1.84958	0.0643736	0.630794	ENSG00000284828	NS
ENSG00000168000	692.958	-0.367854	0.199403	-1.84477	0.0650706	0.633658	BSCL2	NS
ENSG00000117475	1094.42	-0.293608	0.159169	-1.84463	0.0650907	0.633658	BLZF1	NS
ENSG00000204310	716.972	-0.347606	0.188308	-1.84594	0.0649014	0.633658	AGPAT1	NS
ENSG00000069424	14882.4	0.397702	0.215521	1.84531	0.0649931	0.633658	KCNAB2	NS
ENSG00000127666	1053.03	-0.208759	0.113095	-1.84588	0.0649094	0.633658	TICAM1	NS
ENSG00000116161	5873.16	-0.285899	0.154906	-1.84563	0.0649459	0.633658	CACYBP	NS
ENSG00000233178	37.2933	1.14038	0.61808	1.84503	0.0650333	0.633658	ENSG00000233178	NS
ENSG00000144118	646.44	0.460478	0.24955	1.84523	0.0650037	0.633658	RALB	NS
ENSG00000205155	942.259	0.237688	0.128679	1.84714	0.0647268	0.633658	PSENEN	NS
ENSG00000184486	1833.86	-0.189767	0.102848	-1.84513	0.0650193	0.633658	POU3F2	NS
ENSG00000149182	2692.68	0.189339	0.102703	1.84356	0.0652478	0.634359	ARFGAP2	NS
ENSG00000148634	2252.22	-0.151639	0.0822442	-1.84376	0.0652178	0.634359	HERC4	NS
ENSG00000064545	834.25	0.311873	0.169231	1.84289	0.0653456	0.634895	TMEM161A	NS
ENSG00000172086	1000.02	-0.350494	0.190271	-1.84208	0.0654635	0.635627	KRCC1	NS
ENSG00000188322	9493.4	0.196272	0.106675	1.8399	0.0657825	0.636094	SBK1	NS
ENSG00000146731	11792.3	-0.138444	0.0752248	-1.8404	0.0657095	0.636094	CCT6A	NS
ENSG00000225470	902.155	-0.23819	0.129492	-1.83942	0.0658528	0.636094	JPX	NS
ENSG00000119285	6086.67	-0.160925	0.0874456	-1.84029	0.0657258	0.636094	HEATR1	NS
ENSG00000111790	2984.27	-0.192558	0.104642	-1.84016	0.0657441	0.636094	FGFR1OP2	NS
ENSG00000101391	870.85	0.188379	0.102402	1.83961	0.0658261	0.636094	CDK5RAP1	NS
ENSG00000171475	2672.02	0.250432	0.136083	1.84029	0.0657259	0.636094	WIPF2	NS
ENSG00000214917	37.3092	-0.619893	0.336791	-1.84058	0.0656826	0.636094	ENSG00000214917	NS
ENSG00000118873	2626.67	-0.112858	0.0614006	-1.83806	0.0660533	0.637277	RAB3GAP2	NS
ENSG00000115155	40.6289	0.645338	0.351133	1.83787	0.066081	0.637277	OTOF	NS
ENSG00000233806	71.0075	0.995194	0.541537	1.83772	0.0661035	0.637277	LINC01237	NS
ENSG00000010610	291.222	0.270269	0.147105	1.83726	0.0661722	0.637527	CD4	NS
ENSG00000234769	314.294	0.284813	0.155095	1.83637	0.0663025	0.637547	WASH4P	NS
ENSG00000110031	3092.04	0.294769	0.160493	1.83665	0.0662612	0.637547	LPXN	NS
ENSG00000153879	3027.14	-0.161199	0.0877803	-1.83639	0.0662998	0.637547	CEBPG	NS
ENSG00000100664	6046.65	0.486497	0.265024	1.83567	0.0664063	0.638134	EIF5	NS
ENSG00000129925	2150.95	0.151896	0.0827713	1.83513	0.0664859	0.638487	TMEM8A	NS
ENSG00000230183	205.648	-0.289593	0.157839	-1.83474	0.0665437	0.638604	CNOT6LP1	NS
ENSG00000176531	501.832	0.244128	0.13312	1.8339	0.0666694	0.638604	PHLDB3	NS
ENSG00000166037	3861.3	0.195094	0.106382	1.8339	0.0666694	0.638604	CEP57	NS
ENSG00000108651	2203.96	-0.167808	0.0914956	-1.83405	0.0666458	0.638604	UTP6	NS
ENSG00000156639	2740.36	0.167999	0.0916721	1.83261	0.0668607	0.640026	ZFAND3	NS
ENSG00000033030	2340.16	-0.136873	0.0747887	-1.83014	0.0672295	0.640795	ZCCHC8	NS
ENSG00000137449	148.342	-0.398042	0.217369	-1.83118	0.0670731	0.640795	CPEB2	NS
ENSG00000158156	467.584	0.225923	0.123444	1.83017	0.0672243	0.640795	XKR8	NS
ENSG00000139083	4864.55	0.105647	0.0577066	1.83076	0.0671369	0.640795	ETV6	NS
ENSG00000277687	52.2569	0.525467	0.287084	1.83036	0.0671966	0.640795	ENSG00000277687	NS
ENSG00000138399	1823.51	-0.196997	0.107662	-1.82977	0.0672848	0.640795	FASTKD1	NS
ENSG00000211959	37.6615	0.595653	0.325193	1.83169	0.0669975	0.640795	IGHV4-39	NS
ENSG00000178999	2557.45	0.19292	0.105426	1.82991	0.0672627	0.640795	AURKB	NS
ENSG00000101191	7633.87	-0.173749	0.0949832	-1.82926	0.0673607	0.641109	DIDO1	NS
ENSG00000039650	1231.92	0.271952	0.148757	1.82817	0.0675246	0.642259	PNKP	NS
ENSG00000134046	2865.94	-0.145732	0.0797377	-1.82765	0.0676025	0.64259	MBD2	NS
ENSG00000140564	1311.11	0.127763	0.0699345	1.82689	0.0677161	0.64326	FURIN	NS
ENSG00000239704	45.9943	1.18183	0.64762	1.82488	0.0680197	0.645091	CDRT4	NS
ENSG00000177951	1812.4	0.182827	0.10019	1.8248	0.0680313	0.645091	BET1L	NS
ENSG00000007168	7074.82	-0.12411	0.068015	-1.82475	0.0680386	0.645091	PAFAH1B1	NS
ENSG00000115839	2427.05	-0.281365	0.154718	-1.81856	0.0689785	0.64665	RAB3GAP1	NS
ENSG00000255441	35.502	0.639865	0.351057	1.82268	0.0683517	0.64665	ENSG00000255441	NS
ENSG00000158887	93.5842	-0.465389	0.255855	-1.81896	0.068918	0.64665	MPZ	NS
ENSG00000150753	14156	-0.161529	0.0886868	-1.82134	0.0685548	0.64665	CCT5	NS
ENSG00000120963	1208.71	0.272704	0.149908	1.81914	0.0688896	0.64665	ZNF706	NS
ENSG00000177565	10662.5	-0.203764	0.112086	-1.81793	0.069075	0.64665	TBL1XR1	NS
ENSG00000202512	175.423	-0.393354	0.216454	-1.81726	0.0691773	0.64665	RN7SKP230	NS
ENSG00000135314	223.404	0.285052	0.156605	1.8202	0.0687293	0.64665	KHDC1	NS
ENSG00000163528	1049.43	-0.184148	0.101379	-1.81643	0.0693037	0.64665	CHCHD4	NS
ENSG00000117758	1007.32	-0.163387	0.0898676	-1.81808	0.0690511	0.64665	STX12	NS
ENSG00000101310	2106.62	-0.141117	0.0776629	-1.81705	0.0692098	0.64665	SEC23B	NS
ENSG00000165102	1002.54	0.317779	0.174297	1.82321	0.0682723	0.64665	HGSNAT	NS
ENSG00000106299	895.573	0.184939	0.10174	1.81775	0.0691016	0.64665	WASL	NS
ENSG00000223396	522.54	0.278337	0.153075	1.8183	0.0690181	0.64665	RPS10P7	NS
ENSG00000100258	1340.1	0.185132	0.101923	1.81638	0.0693114	0.64665	LMF2	NS
ENSG00000100092	728.922	0.232146	0.127839	1.81592	0.0693821	0.64665	SH3BP1	NS
ENSG00000233270	390.122	-0.277095	0.152556	-1.81635	0.0693167	0.64665	SNRPEP4	NS
ENSG00000122783	1136.74	0.157257	0.0862589	1.82308	0.0682915	0.64665	CYREN	NS
ENSG00000120837	2155.99	-0.270727	0.148706	-1.82056	0.0686742	0.64665	NFYB	NS
ENSG00000197223	315.232	-0.328641	0.180661	-1.8191	0.0688957	0.64665	C1D	NS
ENSG00000149743	557.998	0.229987	0.126657	1.81582	0.0693979	0.64665	TRPT1	NS
ENSG00000197312	5291.79	-0.123652	0.0680655	-1.81667	0.0692684	0.64665	DDI2	NS
ENSG00000250069	44.5082	0.596701	0.328686	1.81541	0.0694604	0.64665	ENSG00000250069	NS
ENSG00000167315	1209.73	-0.256258	0.140836	-1.81955	0.0688273	0.64665	ACAA2	NS
ENSG00000259804	53.8806	0.471177	0.258574	1.82221	0.0684227	0.64665	ENSG00000259804	NS
ENSG00000160285	4699.02	0.175403	0.0966122	1.81554	0.0694415	0.64665	LSS	NS
ENSG00000183248	1485.61	0.233773	0.128539	1.8187	0.0689568	0.64665	PRR36	NS
ENSG00000147155	1330.62	0.311699	0.171268	1.81995	0.0687661	0.64665	EBP	NS
ENSG00000166925	1455.93	0.20634	0.113466	1.81853	0.0689836	0.64665	TSC22D4	NS
ENSG00000136492	3699.67	-0.165189	0.0910127	-1.81501	0.069523	0.646793	BRIP1	NS
ENSG00000137500	1357.25	-0.216879	0.119509	-1.81475	0.0695625	0.646793	CCDC90B	NS
ENSG00000107854	5732.03	-0.119512	0.0658708	-1.81434	0.0696251	0.646971	TNKS2	NS
ENSG00000225648	542.368	-0.214898	0.118467	-1.81399	0.0696787	0.647066	SBDSP1	NS
ENSG00000008086	440.432	-0.713524	0.393602	-1.81281	0.0698615	0.648275	CDKL5	NS
ENSG00000163945	796.505	0.429377	0.236924	1.8123	0.0699393	0.648275	UVSSA	NS
ENSG00000092010	4669.33	-0.112574	0.0621114	-1.81246	0.0699156	0.648275	PSME1	NS
ENSG00000136478	2696.17	0.395821	0.218483	1.81168	0.070036	0.648768	TEX2	NS
ENSG00000170802	1423.15	-0.318275	0.175783	-1.81061	0.0702018	0.649249	FOXN2	NS
ENSG00000242259	2317.4	-0.437335	0.241555	-1.8105	0.0702185	0.649249	C22orf39	NS
ENSG00000151131	1890.66	-0.214574	0.11849	-1.8109	0.0701561	0.649249	C12orf45	NS
ENSG00000092140	1765.1	-0.312422	0.172617	-1.80992	0.0703087	0.64968	G2E3	NS
ENSG00000156170	839.022	-0.134252	0.0742156	-1.80894	0.0704604	0.650679	NDUFAF6	NS
ENSG00000165244	2516.99	-0.163381	0.0903683	-1.80795	0.0706149	0.65071	ZNF367	NS
ENSG00000168887	1645.35	0.23655	0.130801	1.80847	0.0705339	0.65071	C2orf68	NS
ENSG00000111229	4326.63	-0.155748	0.0861419	-1.80804	0.0706007	0.65071	ARPC3	NS
ENSG00000143578	379.08	0.243774	0.134846	1.8078	0.0706383	0.65071	CREB3L4	NS
ENSG00000155858	2062.33	-0.13936	0.077103	-1.80745	0.070692	0.650802	LSM11	NS
ENSG00000245149	186.93	0.400816	0.221845	1.80674	0.0708031	0.651036	RNF139-AS1	NS
ENSG00000035928	8236.21	-0.113877	0.0630693	-1.80559	0.0709828	0.651036	RFC1	NS
ENSG00000274266	2479.6	-0.252827	0.139963	-1.80638	0.0708585	0.651036	SNORA73A	NS
ENSG00000164022	2042.13	-0.239334	0.132515	-1.80609	0.0709051	0.651036	AIMP1	NS
ENSG00000180815	182.929	0.337357	0.186867	1.80533	0.0710229	0.651036	MAP3K15	NS
ENSG00000066855	1121	-0.173851	0.0962876	-1.80554	0.0709908	0.651036	MTFR1	NS
ENSG00000128595	3882.14	-0.437364	0.242258	-1.80536	0.0710183	0.651036	CALU	NS
ENSG00000215105	68.1472	0.501331	0.277802	1.80463	0.0711318	0.651269	TTC3P1	NS
ENSG00000198924	2263.56	-0.229961	0.127429	-1.80461	0.0711357	0.651269	DCLRE1A	NS
ENSG00000196810	513.802	-1.00998	0.559896	-1.80388	0.0712503	0.651376	CTBP1-DT	NS
ENSG00000279425	120.817	0.603557	0.334666	1.80346	0.0713162	0.651376	ENSG00000279425	NS
ENSG00000110911	1335.4	0.17195	0.0953873	1.80265	0.0714425	0.651376	SLC11A2	NS
ENSG00000169967	7226.48	-0.138298	0.0767218	-1.80259	0.0714531	0.651376	MAP3K2	NS
ENSG00000173120	8570.93	0.141436	0.0784592	1.80267	0.0714393	0.651376	KDM2A	NS
ENSG00000166126	289.361	0.376564	0.208879	1.80279	0.0714217	0.651376	AMN	NS
ENSG00000226121	2456.85	-0.155005	0.0859771	-1.80286	0.0714095	0.651376	ENSG00000226121	NS
ENSG00000273253	67.4373	0.468385	0.259934	1.80194	0.0715551	0.651508	ENSG00000273253	NS
ENSG00000182481	7127.55	-0.284583	0.157956	-1.80166	0.0715987	0.651508	KPNA2	NS
ENSG00000270277	100.344	0.485578	0.269445	1.80214	0.0715233	0.651508	ENSG00000270277	NS
ENSG00000275219	772.951	-0.361479	0.201518	-1.79378	0.0728481	0.651518	ENSG00000275219	NS
ENSG00000284976	721.448	0.293919	0.163818	1.79419	0.0727835	0.651518	ENSG00000284976	NS
ENSG00000170049	596.192	0.230509	0.128355	1.79587	0.0725152	0.651518	KCNAB3	NS
ENSG00000154920	668.374	0.217534	0.121035	1.79728	0.0722914	0.651518	EME1	NS
ENSG00000138802	3546.87	-0.141345	0.0789126	-1.79116	0.073267	0.651518	SEC24B	NS
ENSG00000134815	1674.45	-0.187688	0.104399	-1.79779	0.0722101	0.651518	DHX34	NS
ENSG00000183475	880.167	-0.170544	0.0951268	-1.79281	0.0730032	0.651518	ASB7	NS
ENSG00000148300	1929.97	-0.152483	0.0850361	-1.79315	0.0729486	0.651518	REXO4	NS
ENSG00000178074	1090.97	-0.194197	0.107844	-1.80073	0.071746	0.651518	C2orf69	NS
ENSG00000261308	87.8036	0.395085	0.219707	1.79824	0.0721388	0.651518	FIGNL2	NS
ENSG00000138834	2452.54	0.310125	0.172493	1.79789	0.0721938	0.651518	MAPK8IP3	NS
ENSG00000140259	2019.07	-0.163162	0.0909545	-1.79388	0.0728316	0.651518	MFAP1	NS
ENSG00000104177	2169.71	-0.181073	0.101105	-1.79094	0.0733034	0.651518	MYEF2	NS
ENSG00000102893	4657.82	-0.156236	0.0867762	-1.80045	0.0717901	0.651518	PHKB	NS
ENSG00000086065	2936.19	-0.233536	0.130235	-1.79318	0.0729436	0.651518	CHMP5	NS
ENSG00000162378	1336.75	-0.202174	0.11249	-1.79727	0.0722934	0.651518	ZYG11B	NS
ENSG00000165923	87.8447	0.404346	0.224598	1.80031	0.0718119	0.651518	AGBL2	NS
ENSG00000012963	2772.72	-0.456406	0.254483	-1.79346	0.0728986	0.651518	UBR7	NS
ENSG00000132589	1813.15	0.148642	0.0828152	1.79487	0.072675	0.651518	FLOT2	NS
ENSG00000138448	1121.15	-0.163292	0.0911667	-1.79113	0.0732718	0.651518	ITGAV	NS
ENSG00000169635	1450.58	0.284057	0.157931	1.79862	0.0720794	0.651518	HIC2	NS
ENSG00000147471	2680.66	-0.162937	0.09088	-1.79288	0.0729926	0.651518	PLPBP	NS
ENSG00000165487	1208.26	-0.206496	0.115247	-1.79176	0.0731712	0.651518	MICU2	NS
ENSG00000131747	27371.9	-0.123308	0.0687351	-1.79395	0.0728208	0.651518	TOP2A	NS
ENSG00000163558	1668.08	-0.350586	0.195353	-1.79463	0.072713	0.651518	PRKCI	NS
ENSG00000203965	1098.42	-0.227939	0.127239	-1.79143	0.0732249	0.651518	EFCAB7	NS
ENSG00000185158	963.452	0.190482	0.10616	1.79429	0.0727666	0.651518	LRRC37B	NS
ENSG00000272604	69.7406	-0.377961	0.210757	-1.79335	0.0729164	0.651518	ENSG00000272604	NS
ENSG00000125875	1384.2	0.337156	0.187768	1.7956	0.0725588	0.651518	TBC1D20	NS
ENSG00000166598	11155.8	-0.15641	0.0872575	-1.79252	0.0730504	0.651518	HSP90B1	NS
ENSG00000257108	46.8416	0.688228	0.382357	1.79996	0.0718669	0.651518	NHLRC4	NS
ENSG00000130313	1263.84	-0.215426	0.119864	-1.79726	0.0722947	0.651518	ENSG00000130313	NS
ENSG00000055483	3223.82	0.158265	0.0879378	1.79974	0.0719021	0.651518	ENSG00000055483	NS
ENSG00000187522	2336.03	-0.227042	0.12617	-1.7995	0.0719404	0.651518	HSPA14	NS
ENSG00000235453	184.289	-0.394631	0.220243	-1.7918	0.073165	0.651518	SMIM27	NS
ENSG00000256294	318.494	0.322305	0.179011	1.80048	0.0717853	0.651518	ZNF225	NS
ENSG00000270022	330.547	-1.40101	0.780199	-1.7957	0.0725417	0.651518	ENSG00000270022	NS
ENSG00000067208	42.8662	0.576365	0.320325	1.79931	0.0719695	0.651518	EVI5	NS
ENSG00000228506	210.837	0.341714	0.190771	1.79123	0.0732561	0.651518	ENSG00000228506	NS
ENSG00000256683	76.5544	0.676438	0.378034	1.78936	0.0735571	0.652064	ZNF350	NS
ENSG00000183621	547.074	0.277753	0.155239	1.78919	0.0735835	0.652064	ZNF438	NS
ENSG00000206588	432.865	-0.327218	0.182884	-1.78921	0.0735809	0.652064	RNU1-28P	NS
ENSG00000183496	732.933	-0.177186	0.099008	-1.78962	0.0735156	0.652064	MEX3B	NS
ENSG00000153391	460.826	-0.200827	0.112176	-1.79028	0.0734092	0.652064	INO80C	NS
ENSG00000123179	725.075	-0.448876	0.250937	-1.7888	0.0736472	0.652241	EBPL	NS
ENSG00000086712	2479.61	-0.137774	0.0770381	-1.78839	0.0737131	0.652305	TXLNG	NS
ENSG00000164163	8354.67	-0.236771	0.132412	-1.78814	0.0737534	0.652305	ABCE1	NS
ENSG00000033800	2662.93	-0.211203	0.118127	-1.78794	0.0737856	0.652305	PIAS1	NS
ENSG00000151576	1061.88	-0.361539	0.202413	-1.78614	0.0740765	0.652612	QTRT2	NS
ENSG00000132128	1701.41	0.122432	0.0685305	1.78653	0.0740132	0.652612	LRRC41	NS
ENSG00000147454	2187.9	0.294248	0.164757	1.78595	0.0741066	0.652612	SLC25A37	NS
ENSG00000270115	32.1465	0.718423	0.402081	1.78676	0.0739757	0.652612	ENSG00000270115	NS
ENSG00000108094	2807.08	-0.174742	0.0977931	-1.78686	0.0739606	0.652612	CUL2	NS
ENSG00000173598	1012.94	1.05205	0.588866	1.78657	0.074007	0.652612	NUDT4	NS
ENSG00000108960	2371.94	-0.245409	0.13742	-1.78583	0.0741267	0.652612	MMD	NS
ENSG00000011052	4393.83	0.157928	0.0885422	1.78365	0.0744803	0.654109	NME1-NME2	NS
ENSG00000070950	3267.15	0.167847	0.0940625	1.78442	0.0743561	0.654109	RAD18	NS
ENSG00000273117	744.414	0.165747	0.0930026	1.78218	0.0747203	0.654109	ENSG00000273117	NS
ENSG00000182518	404.337	-0.282784	0.158723	-1.78162	0.0748113	0.654109	FAM104B	NS
ENSG00000111676	2724.16	0.170165	0.0955292	1.78129	0.0748657	0.654109	ATN1	NS
ENSG00000229180	1189	0.26851	0.150808	1.78047	0.0749985	0.654109	ENSG00000229180	NS
ENSG00000100003	656.053	0.219025	0.122911	1.78198	0.0747529	0.654109	SEC14L2	NS
ENSG00000243335	455.21	0.970414	0.544843	1.78109	0.074898	0.654109	KCTD7	NS
ENSG00000076716	116.294	0.403193	0.226029	1.78382	0.0744536	0.654109	GPC4	NS
ENSG00000171606	275.516	0.266032	0.149282	1.78207	0.0747376	0.654109	ZNF274	NS
ENSG00000100601	820.871	-0.187258	0.10497	-1.78392	0.0744365	0.654109	ALKBH1	NS
ENSG00000237649	2634.29	0.204303	0.114686	1.78141	0.0748451	0.654109	KIFC1	NS
ENSG00000121931	1281.91	-0.247158	0.138815	-1.78048	0.0749979	0.654109	LRIF1	NS
ENSG00000167778	662.579	0.151539	0.0850745	1.78126	0.0748708	0.654109	SPRYD3	NS
ENSG00000254585	70.5914	0.502562	0.281828	1.78323	0.0745496	0.654109	MAGEL2	NS
ENSG00000274452	2008.87	-0.326599	0.183402	-1.78078	0.0749482	0.654109	ENSG00000274452	NS
ENSG00000072163	324.158	0.627492	0.352622	1.7795	0.0751573	0.655111	LIMS2	NS
ENSG00000275560	163.704	-0.309334	0.173971	-1.77808	0.07539	0.655989	ENSG00000275560	NS
ENSG00000149532	4595.2	0.167633	0.0942508	1.77858	0.0753082	0.655989	CPSF7	NS
ENSG00000129355	1497.15	0.162991	0.0916528	1.77835	0.0753463	0.655989	CDKN2D	NS
ENSG00000197472	568.051	0.247714	0.139485	1.77592	0.0757457	0.65615	ZNF695	NS
ENSG00000142208	5444.3	0.651434	0.366887	1.77557	0.0758038	0.65615	AKT1	NS
ENSG00000138600	1034.23	-0.184923	0.104143	-1.77566	0.0757882	0.65615	SPPL2A	NS
ENSG00000204177	192.466	0.287773	0.162005	1.77632	0.075681	0.65615	BMS1P1	NS
ENSG00000255893	82.8947	0.415659	0.234086	1.77567	0.0757872	0.65615	ENSG00000255893	NS
ENSG00000163159	1552.81	-0.371816	0.20939	-1.77571	0.0757806	0.65615	VPS72	NS
ENSG00000143753	1746.22	-0.400964	0.225675	-1.77673	0.0756126	0.65615	DEGS1	NS
ENSG00000226752	1458.7	-0.547497	0.308315	-1.77577	0.0757709	0.65615	CUTALP	NS
ENSG00000154957	572.092	0.24577	0.138418	1.77557	0.0758043	0.65615	ZNF18	NS
ENSG00000136631	1464.22	-0.144032	0.0813334	-1.77089	0.0765797	0.656773	VPS45	NS
ENSG00000214176	936.477	0.429498	0.242417	1.77173	0.0764394	0.656773	PLEKHM1P1	NS
ENSG00000197965	1403.04	0.239526	0.135258	1.77088	0.076581	0.656773	MPZL1	NS
ENSG00000115085	13548.7	0.182782	0.103086	1.77309	0.0762136	0.656773	ZAP70	NS
ENSG00000184752	1002.54	-0.245289	0.138513	-1.77088	0.0765807	0.656773	NDUFA12	NS
ENSG00000258199	101.69	0.385353	0.217588	1.77102	0.0765568	0.656773	ENSG00000258199	NS
ENSG00000110723	409.914	0.244066	0.137676	1.77276	0.0762682	0.656773	EXPH5	NS
ENSG00000197226	6668.02	0.196391	0.110896	1.77096	0.0765682	0.656773	TBC1D9B	NS
ENSG00000166181	2742.26	0.213006	0.120189	1.77226	0.0763509	0.656773	API5	NS
ENSG00000147174	161.27	-0.257604	0.145258	-1.77342	0.0761585	0.656773	GCNA	NS
ENSG00000198963	171.414	-0.295359	0.166664	-1.77218	0.0763642	0.656773	RORB	NS
ENSG00000177728	1499.94	0.248576	0.14013	1.77389	0.076081	0.656773	TMEM94	NS
ENSG00000261889	37.1439	0.555228	0.313173	1.77291	0.076243	0.656773	ENSG00000261889	NS
ENSG00000179361	1548.87	0.171205	0.0966375	1.77162	0.0764576	0.656773	ARID3B	NS
ENSG00000279107	35.3047	0.670738	0.378546	1.77188	0.0764141	0.656773	ENSG00000279107	NS
ENSG00000279692	235.183	0.237542	0.13394	1.77349	0.0761471	0.656773	ENSG00000279692	NS
ENSG00000128923	1265.6	-0.523632	0.296011	-1.76896	0.0769002	0.65903	MINDY2	NS
ENSG00000227627	185.347	0.425933	0.240808	1.76877	0.0769325	0.65903	ENSG00000227627	NS
ENSG00000153147	13218	-0.122951	0.06954	-1.76807	0.0770496	0.659655	SMARCA5	NS
ENSG00000164850	81.1538	0.822742	0.465583	1.76712	0.0772078	0.66063	GPER1	NS
ENSG00000261324	100.099	0.403228	0.228223	1.76681	0.0772594	0.660692	ENSG00000261324	NS
ENSG00000233276	1617.65	-0.758186	0.429431	-1.76556	0.0774701	0.662114	GPX1	NS
ENSG00000198604	7542.62	-0.169807	0.0962093	-1.76498	0.0775673	0.662565	BAZ1A	NS
ENSG00000108946	3427.74	0.400732	0.227101	1.76455	0.0776389	0.662797	PRKAR1A	NS
ENSG00000116459	5051.35	-0.195841	0.111012	-1.76413	0.0777093	0.662926	ATP5PB	NS
ENSG00000164252	2624.17	-0.25292	0.143384	-1.76393	0.0777429	0.662926	AGGF1	NS
ENSG00000243927	1718.52	-0.186239	0.105632	-1.76309	0.0778851	0.663759	MRPS6	NS
ENSG00000136874	1329.01	0.361304	0.204957	1.76283	0.07793	0.663762	STX17	NS
ENSG00000183307	327.313	0.277397	0.157579	1.76037	0.0783458	0.663838	TMEM121B	NS
ENSG00000103494	1158.87	-0.13689	0.0777521	-1.76059	0.0783077	0.663838	RPGRIP1L	NS
ENSG00000174137	182.812	0.310139	0.175998	1.76217	0.07804	0.663838	FAM53A	NS
ENSG00000126261	9387.59	-0.13374	0.0759316	-1.76133	0.0781829	0.663838	UBA2	NS
ENSG00000130517	1866.97	0.347424	0.197279	1.76108	0.0782255	0.663838	PGPEP1	NS
ENSG00000127922	2326.85	-0.166383	0.0945284	-1.76014	0.0783839	0.663838	SEM1	NS
ENSG00000182287	763.997	-0.293575	0.166778	-1.76028	0.0783605	0.663838	AP1S2	NS
ENSG00000175352	395.619	0.251665	0.142808	1.76227	0.0780243	0.663838	NRIP3	NS
ENSG00000118369	387.034	0.287111	0.163005	1.76136	0.0781775	0.663838	USP35	NS
ENSG00000176018	1719.78	-0.332637	0.188951	-1.76043	0.0783342	0.663838	LYSMD3	NS
ENSG00000243554	44.1592	0.6389	0.364299	1.75378	0.0794685	0.664346	ENSG00000243554	NS
ENSG00000171298	1407.86	0.207838	0.118385	1.75561	0.0791553	0.664346	GAA	NS
ENSG00000164172	1279.86	0.326745	0.185915	1.75749	0.0788342	0.664346	MOCS2	NS
ENSG00000108064	4235.3	-0.226329	0.128681	-1.75884	0.0786053	0.664346	TFAM	NS
ENSG00000198692	2741.39	-0.228584	0.130115	-1.75678	0.0789561	0.664346	EIF1AY	NS
ENSG00000186326	55.6664	0.565036	0.321563	1.75715	0.078892	0.664346	RGS9BP	NS
ENSG00000100852	4825.72	-0.226484	0.128959	-1.75624	0.0790474	0.664346	ARHGAP5	NS
ENSG00000143748	1416.74	-0.156513	0.0889702	-1.75916	0.0785496	0.664346	NVL	NS
ENSG00000255358	30.6135	0.717175	0.408069	1.75748	0.0788356	0.664346	ENSG00000255358	NS
ENSG00000140398	110.364	0.840767	0.479296	1.75417	0.0794011	0.664346	NEIL1	NS
ENSG00000257446	80.5008	0.480524	0.273692	1.75571	0.0791385	0.664346	ZNF878	NS
ENSG00000179456	2479.76	-0.13127	0.0747914	-1.75515	0.0792342	0.664346	ZBTB18	NS
ENSG00000111596	2551.42	-0.325963	0.1858	-1.75438	0.079366	0.664346	ENSG00000111596	NS
ENSG00000225051	51.2687	-0.538951	0.306505	-1.75838	0.0786833	0.664346	HMGB3P22	NS
ENSG00000258315	194.955	0.419192	0.239002	1.75393	0.079443	0.664346	C17orf49	NS
ENSG00000215580	1395.52	0.218092	0.12433	1.75414	0.0794063	0.664346	BCORP1	NS
ENSG00000181315	1204.25	-0.162438	0.0924186	-1.75764	0.0788092	0.664346	ZNF322	NS
ENSG00000113838	883.148	-0.238369	0.13586	-1.75453	0.0793405	0.664346	TBCCD1	NS
ENSG00000180764	90.0943	-0.333276	0.189893	-1.75507	0.0792469	0.664346	PIPSL	NS
ENSG00000080298	840.787	-0.178657	0.101823	-1.75459	0.0793292	0.664346	RFX3	NS
ENSG00000105948	420.665	-0.34193	0.194917	-1.75424	0.0793901	0.664346	TTC26	NS
ENSG00000131626	3642.01	-0.131239	0.0747387	-1.75597	0.0790936	0.664346	PPFIA1	NS
ENSG00000154845	3105.11	-0.145749	0.0830693	-1.75455	0.0793363	0.664346	PPP4R1	NS
ENSG00000131067	740.159	0.216254	0.123405	1.7524	0.0797056	0.665209	GGT7	NS
ENSG00000170759	10594.4	-0.125353	0.0715122	-1.75289	0.0796216	0.665209	KIF5B	NS
ENSG00000136856	270.22	0.212703	0.121368	1.75254	0.0796802	0.665209	SLC2A8	NS
ENSG00000168056	477.694	0.293555	0.167587	1.75165	0.0798333	0.665903	LTBP3	NS
ENSG00000178229	1888.29	0.209663	0.119757	1.75074	0.0799911	0.666203	ZNF543	NS
ENSG00000163602	3084.94	-0.186207	0.10634	-1.75106	0.079936	0.666203	RYBP	NS
ENSG00000221676	35.8946	-0.758309	0.433154	-1.75067	0.0800033	0.666203	RNU6ATAC	NS
ENSG00000272277	55.7628	0.523032	0.298905	1.74982	0.0801488	0.666253	ENSG00000272277	NS
ENSG00000186468	17525.8	-0.159226	0.0910074	-1.7496	0.0801881	0.666253	RPS23	NS
ENSG00000102760	655.542	-0.20662	0.118062	-1.7501	0.0801004	0.666253	RGCC	NS
ENSG00000186469	3164.65	-0.276208	0.157855	-1.74976	0.0801606	0.666253	GNG2	NS
ENSG00000152749	1892.42	-0.184644	0.105576	-1.74892	0.0803056	0.666297	GPR180	NS
ENSG00000125447	1762.27	0.169029	0.0966352	1.74914	0.0802662	0.666297	GGA3	NS
ENSG00000165879	408.379	0.222771	0.127441	1.74803	0.0804595	0.666297	FRAT1	NS
ENSG00000185522	40.681	0.574992	0.32892	1.74812	0.0804426	0.666297	LMNTD2	NS
ENSG00000205643	447.894	-0.296642	0.169645	-1.74861	0.0803585	0.666297	CDPF1	NS
ENSG00000112242	3739.45	-0.124554	0.0712545	-1.74802	0.0804614	0.666297	E2F3	NS
ENSG00000280384	42.3366	0.728792	0.417272	1.74656	0.0807134	0.668013	ENSG00000280384	NS
ENSG00000144199	984.877	0.17911	0.102714	1.74378	0.0811974	0.669467	FAHD2B	NS
ENSG00000096384	60144.6	-0.0952074	0.0546114	-1.74336	0.0812708	0.669467	HSP90AB1	NS
ENSG00000115267	344.977	0.206867	0.118668	1.74323	0.081293	0.669467	IFIH1	NS
ENSG00000214447	44.7442	-1.20544	0.690714	-1.7452	0.0809496	0.669467	FAM187A	NS
ENSG00000205336	839.533	0.224993	0.128994	1.7442	0.0811236	0.669467	ADGRG1	NS
ENSG00000171132	407.626	-0.223155	0.127957	-1.74399	0.0811611	0.669467	PRKCE	NS
ENSG00000140943	5728.83	0.134612	0.07721	1.74345	0.0812547	0.669467	MBTPS1	NS
ENSG00000230701	124.817	0.391598	0.224565	1.74381	0.0811926	0.669467	FBXW4P1	NS
ENSG00000275994	234.717	-0.290222	0.166381	-1.74432	0.0811026	0.669467	SNORA24	NS
ENSG00000028839	973.888	-0.334747	0.192344	-1.74035	0.081797	0.669513	TBPL1	NS
ENSG00000080986	3224.75	-0.164375	0.0944422	-1.74048	0.0817741	0.669513	NDC80	NS
ENSG00000007968	6625.91	0.135376	0.0777983	1.74008	0.0818443	0.669513	E2F2	NS
ENSG00000168476	1617.25	0.237832	0.136683	1.74003	0.0818534	0.669513	REEP4	NS
ENSG00000226174	108.352	0.411932	0.23674	1.74002	0.0818557	0.669513	TEX22	NS
ENSG00000101294	2677.88	0.149314	0.0857168	1.74195	0.0815174	0.669513	HM13	NS
ENSG00000230002	194.792	0.431845	0.247891	1.74208	0.0814951	0.669513	ALMS1-IT1	NS
ENSG00000107937	4717.42	-0.114244	0.065576	-1.74216	0.0814811	0.669513	GTPBP4	NS
ENSG00000082516	2285.12	-0.123234	0.0707399	-1.74207	0.0814967	0.669513	GEMIN5	NS
ENSG00000162819	1893.83	-0.249808	0.143578	-1.73987	0.0818822	0.669513	BROX	NS
ENSG00000162616	410.961	-0.236625	0.13588	-1.74142	0.0816103	0.669513	DNAJB4	NS
ENSG00000180998	103.759	-0.394813	0.226871	-1.74026	0.0818141	0.669513	GPR137C	NS
ENSG00000120913	967.516	0.244607	0.140482	1.74119	0.0816504	0.669513	PDLIM2	NS
ENSG00000011523	1993.23	0.103682	0.0596204	1.73903	0.0820294	0.670349	CEP68	NS
ENSG00000105655	80.569	0.508447	0.292438	1.73865	0.0820967	0.670531	ISYNA1	NS
ENSG00000124789	9499.64	-0.122982	0.0707898	-1.73729	0.0823363	0.672006	NUP153	NS
ENSG00000103145	334.633	0.239287	0.13775	1.73711	0.0823674	0.672006	HCFC1R1	NS
ENSG00000189195	247.384	-0.259021	0.149293	-1.73498	0.0827443	0.672191	BTBD8	NS
ENSG00000145214	1306.7	0.201271	0.115974	1.73548	0.0826556	0.672191	DGKQ	NS
ENSG00000138434	5325.95	-0.137876	0.0794656	-1.73504	0.0827337	0.672191	ITPRID2	NS
ENSG00000139372	2289.24	-0.458783	0.264335	-1.73561	0.082632	0.672191	TDG	NS
ENSG00000182606	1371.18	0.202171	0.116429	1.73643	0.0824881	0.672191	TRAK1	NS
ENSG00000233435	140.291	0.28398	0.163676	1.73502	0.0827376	0.672191	AGGF1P2	NS
ENSG00000169570	779.541	-0.196722	0.113388	-1.73494	0.0827506	0.672191	DTWD2	NS
ENSG00000066583	1341.04	-0.158132	0.0910945	-1.73591	0.0825797	0.672191	ISOC1	NS
ENSG00000149179	837.057	0.232461	0.134028	1.73443	0.0828427	0.672207	C11orf49	NS
ENSG00000137364	900.013	-0.204443	0.117863	-1.73459	0.0828142	0.672207	TPMT	NS
ENSG00000132964	1647.02	-0.159637	0.0920587	-1.73408	0.0829042	0.67234	CDK8	NS
ENSG00000101940	703.752	0.171414	0.0989075	1.73308	0.0830822	0.673418	WDR13	NS
ENSG00000263142	72.5664	0.598856	0.345794	1.73183	0.0833043	0.67485	LRRC37A17P	NS
ENSG00000119912	3368.44	-0.137542	0.0794578	-1.73101	0.0834498	0.675361	IDE	NS
ENSG00000142166	3698.5	-0.164151	0.0948317	-1.73097	0.0834578	0.675361	IFNAR1	NS
ENSG00000058272	4046.48	-0.146556	0.0846995	-1.7303	0.0835765	0.675668	PPP1R12A	NS
ENSG00000165406	822.992	0.134156	0.0776419	1.72788	0.0840103	0.675668	2020-03-08	NS
ENSG00000033178	5059.82	-0.158359	0.091568	-1.72941	0.0837355	0.675668	UBA6	NS
ENSG00000154429	3602.47	-0.650027	0.375779	-1.72981	0.083664	0.675668	CCSAP	NS
ENSG00000143952	1759.78	-0.115737	0.0670096	-1.72717	0.0841367	0.675668	VPS54	NS
ENSG00000111554	899.699	-0.1539	0.0891207	-1.72687	0.0841908	0.675668	MDM1	NS
ENSG00000155744	3025.84	-0.155422	0.0899599	-1.72768	0.0840463	0.675668	FAM126B	NS
ENSG00000167925	476.554	-0.246839	0.142918	-1.72714	0.0841422	0.675668	GHDC	NS
ENSG00000185880	429.109	-0.242008	0.140125	-1.72709	0.084151	0.675668	TRIM69	NS
ENSG00000276077	260.467	-0.241625	0.139703	-1.72957	0.0837071	0.675668	ENSG00000276077	NS
ENSG00000159403	49.6929	0.522795	0.30223	1.72979	0.0836676	0.675668	C1R	NS
ENSG00000164169	1178.32	-0.173434	0.100442	-1.72671	0.0842207	0.675668	PRMT9	NS
ENSG00000198169	368.045	0.213283	0.12351	1.72685	0.0841952	0.675668	ZNF251	NS
ENSG00000225783	260.263	0.495317	0.286508	1.72881	0.083844	0.675668	MIAT	NS
ENSG00000185024	1970.86	0.224661	0.130008	1.72805	0.0839792	0.675668	BRF1	NS
ENSG00000203943	224.236	0.491736	0.284723	1.72707	0.0841554	0.675668	SAMD13	NS
ENSG00000163009	243.028	0.456561	0.264571	1.72567	0.0844076	0.676804	ENSG00000163009	NS
ENSG00000153774	2200.03	-0.16143	0.0935602	-1.72541	0.0844533	0.676806	CFDP1	NS
ENSG00000119812	820.398	-0.166559	0.096604	-1.72414	0.0846821	0.67804	FAM98A	NS
ENSG00000071205	672.212	0.186304	0.108062	1.72405	0.0846982	0.67804	ARHGAP10	NS
ENSG00000013583	364.002	0.21559	0.125112	1.72318	0.0848555	0.678935	HEBP1	NS
ENSG00000005206	2559.14	0.293508	0.17039	1.72256	0.0849673	0.679257	SPPL2B	NS
ENSG00000254682	866.565	0.165895	0.0963131	1.72246	0.0849869	0.679257	ENSG00000254682	NS
ENSG00000112701	3562.41	-0.129088	0.0749597	-1.7221	0.0850519	0.679413	SENP6	NS
ENSG00000103222	5880.96	0.167793	0.0980648	1.71104	0.0870741	0.679833	ABCC1	NS
ENSG00000172432	1946.97	0.146044	0.0852291	1.71354	0.0866127	0.679833	GTPBP2	NS
ENSG00000269958	174.563	0.310256	0.180742	1.71657	0.0860575	0.679833	ENSG00000269958	NS
ENSG00000101052	1286.15	-0.151423	0.0880704	-1.71934	0.0855517	0.679833	IFT52	NS
ENSG00000198182	373.749	-0.184896	0.107682	-1.71706	0.0859689	0.679833	ZNF607	NS
ENSG00000164815	1024.69	-0.24023	0.140321	-1.712	0.0868965	0.679833	ORC5	NS
ENSG00000256028	344.796	0.268071	0.156693	1.7108	0.0871178	0.679833	ENSG00000256028	NS
ENSG00000277147	136.426	0.286898	0.167351	1.71435	0.086464	0.679833	LINC00869	NS
ENSG00000147586	581.423	-0.212192	0.123787	-1.71417	0.0864974	0.679833	MRPS28	NS
ENSG00000165434	1640.4	-0.171191	0.0996316	-1.71824	0.0857521	0.679833	PGM2L1	NS
ENSG00000201998	113.561	-0.431971	0.252527	-1.7106	0.0871558	0.679833	SNORA23	NS
ENSG00000145725	2855.71	-0.188385	0.109823	-1.71535	0.086281	0.679833	PPIP5K2	NS
ENSG00000185347	895.619	0.266234	0.155104	1.71648	0.0860745	0.679833	TEDC1	NS
ENSG00000006715	2178.7	-0.1283	0.0747428	-1.71655	0.0860614	0.679833	VPS41	NS
ENSG00000263244	4901.26	0.171873	0.100119	1.7167	0.0860342	0.679833	ENSG00000263244	NS
ENSG00000130529	75.3621	0.478143	0.278469	1.71704	0.0859722	0.679833	TRPM4	NS
ENSG00000139350	4591.56	-0.211202	0.123181	-1.71457	0.0864247	0.679833	NEDD1	NS
ENSG00000274602	1025.55	0.265977	0.155046	1.71547	0.086259	0.679833	PI4KAP1	NS
ENSG00000198933	481.764	0.194023	0.113239	1.7134	0.0866398	0.679833	TBKBP1	NS
ENSG00000148153	1528.39	-0.209882	0.122534	-1.71285	0.0867394	0.679833	INIP	NS
ENSG00000152061	1739.96	0.154655	0.090018	1.71805	0.0857878	0.679833	RABGAP1L	NS
ENSG00000179886	455.704	-0.169225	0.0984551	-1.7188	0.0856505	0.679833	TIGD5	NS
ENSG00000162889	3091.95	0.0998006	0.0580349	1.71967	0.0854931	0.679833	MAPKAPK2	NS
ENSG00000198482	275.527	1.06505	0.619769	1.71846	0.0857131	0.679833	ZNF808	NS
ENSG00000156136	4964.04	-0.229502	0.134102	-1.7114	0.0870078	0.679833	DCK	NS
ENSG00000116062	4234.79	-0.66687	0.389619	-1.71159	0.0869717	0.679833	MSH6	NS
ENSG00000177125	2482.3	-0.140257	0.0818155	-1.71431	0.0864727	0.679833	ZBTB34	NS
ENSG00000124733	3082.74	-0.492631	0.287626	-1.71275	0.0867583	0.679833	MEA1	NS
ENSG00000169288	1283.92	-0.342194	0.19926	-1.71733	0.0859196	0.679833	MRPL1	NS
ENSG00000078668	4691.25	-0.269456	0.15693	-1.71705	0.0859701	0.679833	VDAC3	NS
ENSG00000181754	77.4704	0.40824	0.238235	1.7136	0.0866014	0.679833	AMIGO1	NS
ENSG00000100906	777.628	0.211697	0.123382	1.71579	0.0862006	0.679833	NFKBIA	NS
ENSG00000213689	116.412	0.791958	0.462823	1.71115	0.0870539	0.679833	TREX1	NS
ENSG00000138660	1533.52	-0.239158	0.139166	-1.7185	0.0857052	0.679833	AP1AR	NS
ENSG00000081154	1654.2	-0.113398	0.0659165	-1.72034	0.0853714	0.679833	PCNP	NS
ENSG00000164902	1723.58	-0.200198	0.1164	-1.71991	0.0854479	0.679833	PHAX	NS
ENSG00000111581	5405.68	-0.141105	0.0819883	-1.72104	0.0852437	0.679833	NUP107	NS
ENSG00000124784	2261.26	-0.15012	0.0875887	-1.71392	0.0865426	0.679833	RIOK1	NS
ENSG00000073712	1105.24	-0.149125	0.0871373	-1.71138	0.0870104	0.679833	FERMT2	NS
ENSG00000180758	952.802	-0.182171	0.106424	-1.71174	0.0869442	0.679833	GPR157	NS
ENSG00000143401	5532.17	-0.268149	0.156344	-1.71512	0.0863224	0.679833	ANP32E	NS
ENSG00000260774	71.187	0.447269	0.261167	1.71258	0.0867904	0.679833	ENSG00000260774	NS
ENSG00000228314	180.488	0.420831	0.245601	1.71348	0.0866251	0.679833	CYP4F29P	NS
ENSG00000159388	755.516	0.249513	0.145146	1.71905	0.0856054	0.679833	BTG2	NS
ENSG00000136715	3187.61	0.151803	0.0882965	1.71924	0.0855703	0.679833	SAP130	NS
ENSG00000264895	133.401	0.444738	0.260125	1.70971	0.0873203	0.68005	ENSG00000264895	NS
ENSG00000166912	632.854	0.286136	0.167347	1.70984	0.0872957	0.68005	MTMR10	NS
ENSG00000170348	8926.74	-0.250085	0.146251	-1.70997	0.0872716	0.68005	TMED10	NS
ENSG00000189180	2157.08	0.241015	0.140993	1.70941	0.087375	0.680118	ZNF33A	NS
ENSG00000119725	1457.09	0.171341	0.100249	1.70917	0.0874203	0.680118	ZNF410	NS
ENSG00000280007	45.0326	0.5828	0.341424	1.70697	0.0878276	0.681183	ENSG00000280007	NS
ENSG00000230185	55.8288	0.57335	0.33571	1.70787	0.0876602	0.681183	C9orf147	NS
ENSG00000146263	5943.16	-0.151482	0.0887555	-1.70674	0.0878705	0.681183	MMS22L	NS
ENSG00000161791	2411.63	0.236662	0.138686	1.70646	0.0879225	0.681183	FMNL3	NS
ENSG00000196455	2529.4	-0.124021	0.0726453	-1.70721	0.0877829	0.681183	PIK3R4	NS
ENSG00000197818	888.144	0.168264	0.0985345	1.70766	0.0876985	0.681183	SLC9A8	NS
ENSG00000141524	1836.22	0.168801	0.0988873	1.707	0.0878216	0.681183	TMC6	NS
ENSG00000162104	413.592	0.250765	0.146944	1.70653	0.0879095	0.681183	ADCY9	NS
ENSG00000116254	45.3245	0.630793	0.36977	1.70591	0.0880254	0.681272	CHD5	NS
ENSG00000189308	3234.1	-0.150596	0.0882691	-1.7061	0.0879901	0.681272	LIN54	NS
ENSG00000176928	409.74	0.28313	0.166476	1.70073	0.0889939	0.6829	GCNT4	NS
ENSG00000204899	2218.96	-0.387879	0.228601	-1.69675	0.0897441	0.6829	MZT1	NS
ENSG00000273345	53.5531	0.467932	0.275308	1.69967	0.0891931	0.6829	ENSG00000273345	NS
ENSG00000026297	624.926	0.298401	0.175868	1.69673	0.0897468	0.6829	RNASET2	NS
ENSG00000108468	5570.68	-0.11725	0.0689625	-1.70021	0.0890923	0.6829	CBX1	NS
ENSG00000232442	177.341	0.373697	0.219461	1.7028	0.0886062	0.6829	MHENCR	NS
ENSG00000168970	250.599	0.486561	0.286645	1.69743	0.089615	0.6829	JMJD7-PLA2G4B	NS
ENSG00000135018	7286.53	-0.115005	0.0675666	-1.7021	0.0887373	0.6829	UBQLN1	NS
ENSG00000172578	776.927	-0.206974	0.121669	-1.70111	0.0889215	0.6829	KLHL6	NS
ENSG00000011478	441.354	0.283085	0.166558	1.69961	0.0892038	0.6829	QPCTL	NS
ENSG00000185813	1734.63	0.160676	0.0946725	1.69717	0.0896638	0.6829	PCYT2	NS
ENSG00000144824	1382.94	-0.121392	0.0714517	-1.69894	0.0893314	0.6829	PHLDB2	NS
ENSG00000185800	1090.57	0.302306	0.177459	1.70352	0.08847	0.6829	DMWD	NS
ENSG00000072310	8338.9	0.173346	0.10172	1.70416	0.0883521	0.6829	SREBF1	NS
ENSG00000219200	932.636	-0.764	0.449871	-1.69827	0.0894575	0.6829	RNASEK	NS
ENSG00000279089	181.269	0.425311	0.250382	1.69865	0.0893861	0.6829	ENSG00000279089	NS
ENSG00000284707	76.2306	-0.50976	0.300127	-1.69848	0.0894167	0.6829	ENSG00000284707	NS
ENSG00000197170	3404.53	-0.193009	0.11361	-1.69888	0.0893423	0.6829	PSMD12	NS
ENSG00000175768	1974.52	-0.406797	0.239631	-1.6976	0.0895839	0.6829	TOMM5	NS
ENSG00000063438	172.146	-0.52374	0.308531	-1.69753	0.0895963	0.6829	AHRR	NS
ENSG00000157514	114.127	0.571476	0.335871	1.70147	0.0888544	0.6829	TSC22D3	NS
ENSG00000132963	4339.05	-0.196994	0.115595	-1.70417	0.0883497	0.6829	POMP	NS
ENSG00000140153	743.268	-0.422898	0.249036	-1.69814	0.0894817	0.6829	WDR20	NS
ENSG00000115946	1401.46	-0.171074	0.100453	-1.70302	0.0885645	0.6829	PNO1	NS
ENSG00000184371	397.78	0.234059	0.137864	1.69776	0.0895532	0.6829	CSF1	NS
ENSG00000138670	320.176	0.255619	0.150177	1.70212	0.0887332	0.6829	RASGEF1B	NS
ENSG00000127419	340.001	0.331052	0.194933	1.69828	0.0894549	0.6829	TMEM175	NS
ENSG00000175265	1037.55	0.421355	0.248051	1.69866	0.0893824	0.6829	GOLGA8A	NS
ENSG00000214273	107.511	0.341609	0.201177	1.69805	0.0894991	0.6829	AGGF1P1	NS
ENSG00000184068	80.7671	0.482047	0.283694	1.69918	0.0892853	0.6829	SREBF2-AS1	NS
ENSG00000172269	768.759	-0.209842	0.123204	-1.70321	0.0885286	0.6829	DPAGT1	NS
ENSG00000102471	411.168	-0.307316	0.180425	-1.70329	0.088513	0.6829	NDFIP2	NS
ENSG00000171241	2143.33	-0.149105	0.0875104	-1.70385	0.0884087	0.6829	SHCBP1	NS
ENSG00000234329	86.2067	0.533643	0.314596	1.69628	0.0898326	0.683204	ENSG00000234329	NS
ENSG00000154642	1474.87	-0.408872	0.241275	-1.69463	0.0901459	0.683281	C21orf91	NS
ENSG00000230724	44.5794	-1.09501	0.646178	-1.69459	0.0901524	0.683281	LINC01001	NS
ENSG00000174004	3447.32	0.146836	0.0866527	1.69454	0.0901635	0.683281	NRROS	NS
ENSG00000214199	282.238	-0.243168	0.14348	-1.6948	0.0901143	0.683281	EEF1A1P12	NS
ENSG00000256293	34.7634	-0.517438	0.305291	-1.6949	0.0900946	0.683281	ENSG00000256293	NS
ENSG00000196504	12778.4	-0.189898	0.112059	-1.69463	0.0901451	0.683281	PRPF40A	NS
ENSG00000175224	4622.65	0.11826	0.0697652	1.69511	0.0900543	0.683281	ATG13	NS
ENSG00000104856	361.983	0.356721	0.210642	1.69349	0.0903623	0.683323	RELB	NS
ENSG00000108582	5625.44	-0.123541	0.0730316	-1.69161	0.0907213	0.683323	CPD	NS
ENSG00000133739	2451.64	-0.274192	0.16213	-1.69119	0.0908011	0.683323	LRRCC1	NS
ENSG00000150455	206.609	0.289399	0.170958	1.69281	0.0904921	0.683323	TIRAP	NS
ENSG00000221968	739.61	0.234401	0.138684	1.69018	0.0909937	0.683323	FADS3	NS
ENSG00000105866	1653.08	-0.186048	0.109812	-1.69423	0.0902214	0.683323	SP4	NS
ENSG00000177683	1630.55	-0.297862	0.175975	-1.69264	0.0905238	0.683323	THAP5	NS
ENSG00000117632	19972.6	-0.233792	0.138311	-1.69034	0.0909637	0.683323	STMN1	NS
ENSG00000178234	1331.02	0.124351	0.0734879	1.69212	0.0906225	0.683323	GALNT11	NS
ENSG00000164091	8647.77	-0.116954	0.0691896	-1.69034	0.0909637	0.683323	WDR82	NS
ENSG00000137776	2736.05	-0.179826	0.106362	-1.69069	0.0908953	0.683323	SLTM	NS
ENSG00000137070	358.924	0.416971	0.246481	1.6917	0.0907034	0.683323	IL11RA	NS
ENSG00000003056	2296.95	-0.668268	0.395329	-1.69041	0.0909491	0.683323	M6PR	NS
ENSG00000188419	1260.18	-0.200678	0.118655	-1.69128	0.0907838	0.683323	CHM	NS
ENSG00000205913	156.783	0.359769	0.212633	1.69197	0.0906512	0.683323	SRRM2-AS1	NS
ENSG00000186715	62.1467	0.430489	0.254425	1.69201	0.0906443	0.683323	MST1L	NS
ENSG00000200312	991.877	-0.299709	0.177091	-1.6924	0.0905699	0.683323	RN7SKP255	NS
ENSG00000257815	169.22	0.35013	0.207152	1.69021	0.0909875	0.683323	ENSG00000257815	NS
ENSG00000065802	1083.92	1.0843	0.643256	1.68564	0.0918655	0.683519	ASB1	NS
ENSG00000234684	92.389	0.418543	0.248164	1.68656	0.0916884	0.683519	SDCBP2-AS1	NS
ENSG00000100243	2775.73	0.169162	0.100202	1.6882	0.0913728	0.683519	CYB5R3	NS
ENSG00000236824	240.689	-0.282196	0.167404	-1.68572	0.0918503	0.683519	BCYRN1	NS
ENSG00000158805	1699.48	0.284484	0.168546	1.68787	0.0914354	0.683519	ZNF276	NS
ENSG00000231177	166.362	0.32856	0.19488	1.68596	0.0918029	0.683519	LINC00852	NS
ENSG00000001561	1796.51	-0.294119	0.174261	-1.68781	0.0914486	0.683519	ENPP4	NS
ENSG00000216937	596.671	-0.192009	0.113922	-1.68544	0.0919043	0.683519	CCDC7	NS
ENSG00000095739	102.322	0.311834	0.184966	1.6859	0.0918153	0.683519	BAMBI	NS
ENSG00000248527	9794.75	-0.374429	0.221979	-1.68678	0.0916456	0.683519	MTATP6P1	NS
ENSG00000198246	471.522	0.286082	0.169312	1.68968	0.0910894	0.683519	SLC29A3	NS
ENSG00000134569	509.393	0.215073	0.127593	1.68562	0.0918699	0.683519	LRP4	NS
ENSG00000128567	470.933	-0.178322	0.105812	-1.68527	0.0919364	0.683519	PODXL	NS
[truncated: 13,554 more rows]

## Sheet: Upregulated (EPH 1 hr)
Row.names	baseMean	log2FoldChange	lfcSE	stat	pvalue	padj	Symbol	Category
ENSG00000270103	41.8835	20.6092	4.24873	4.85066	1.2305e-06	0.00019733	ENSG00000270103	UP
ENSG00000169715	2483.78	5.9947	0.207449	28.8972	1.29415e-183	9.65047e-180	MT1E	UP
ENSG00000187193	5729.56	4.59563	0.122698	37.4547	5.04312e-307	7.52131e-303	MT1X	UP
ENSG00000073067	36.1185	4.53479	1.29059	3.51372	0.000441874	0.0348683	CYP2W1	UP
ENSG00000233929	43.6081	3.51495	0.565322	6.2176	5.04807e-10	1.3942e-07	MT1XP1	UP
ENSG00000170385	5555.75	3.51177	0.153768	22.8381	1.91689e-115	7.14713e-112	SLC30A1	UP
ENSG00000120738	3061.56	3.47135	0.201165	17.2562	1.00479e-66	2.99707e-63	EGR1	UP
ENSG00000179388	112.096	2.71306	0.273993	9.90191	4.08392e-23	3.80672e-20	EGR3	UP
ENSG00000122877	108.341	2.6606	0.430303	6.18307	6.28661e-10	1.7047e-07	EGR2	UP
ENSG00000125148	8952.97	2.57861	0.111923	23.0391	1.89132e-117	9.40236e-114	MT2A	UP
ENSG00000198417	935.583	2.5458	0.180131	14.133	2.37725e-45	5.90906e-42	MT1F	UP
ENSG00000261408	230.718	2.28605	0.396109	5.77126	7.86787e-09	1.7779e-06	TEN1-CDK3	UP
ENSG00000072609	165.189	2.02285	0.207701	9.73926	2.05036e-22	1.60943e-19	CHFR	UP
ENSG00000170345	235.256	1.70638	0.26508	6.43721	1.21687e-10	3.5585e-08	FOS	UP
ENSG00000107159	457.711	1.64262	0.419439	3.91622	8.9948e-05	0.00925161	CA9	UP
ENSG00000143333	86.594	1.54434	0.320183	4.82333	1.41185e-06	0.000221645	RGS16	UP
ENSG00000211797	31.8515	1.38094	0.397975	3.46991	0.000520633	0.0400243	TRAV17	UP
ENSG00000185101	77.9363	1.35437	0.282628	4.79206	1.65081e-06	0.00025646	ANO9	UP
ENSG00000255150	101.039	1.2621	0.341065	3.70046	0.000215208	0.0196909	EID3	UP
ENSG00000198753	182.339	1.2286	0.34554	3.55559	0.00037713	0.0315854	PLXNB3	UP
ENSG00000113369	775.068	1.08891	0.148423	7.33654	2.19191e-13	8.17254e-11	ARRDC3	UP
ENSG00000198492	3242.64	1.07015	0.285193	3.75237	0.000175169	0.0166399	YTHDF2	UP
ENSG00000163600	104.702	1.04849	0.263131	3.98468	6.75722e-05	0.00757723	ICOS	UP
ENSG00000181773	254.085	1.0448	0.159206	6.56253	5.29012e-11	1.57794e-08	GPR3	UP
ENSG00000182372	497.282	1.02416	0.22255	4.60194	4.18573e-06	0.00058342	CLN8	UP
ENSG00000283638	146.481	1.01008	0.151301	6.67594	2.4566e-11	7.96472e-09	ENSG00000283638	UP
ENSG00000187678	363.027	0.948752	0.194612	4.87509	1.0876e-06	0.000176309	SPRY4	UP
ENSG00000215417	842.904	0.913551	0.186038	4.91056	9.08185e-07	0.000152187	MIR17HG	UP
ENSG00000007944	849.145	0.899739	0.0965686	9.3171	1.19563e-20	8.49128e-18	MYLIP	UP
ENSG00000140961	222.174	0.85815	0.190663	4.50088	6.76731e-06	0.000925942	OSGIN1	UP
ENSG00000102984	190.471	0.83347	0.234501	3.55423	0.000379093	0.0315854	ZNF821	UP
ENSG00000110848	1537.82	0.828748	0.188924	4.38666	1.15103e-05	0.00149274	CD69	UP
ENSG00000172602	160.079	0.827956	0.17882	4.63011	3.65464e-06	0.000524089	RND1	UP
ENSG00000143847	2312.71	0.810427	0.203635	3.97981	6.89718e-05	0.00767645	PPFIA4	UP
ENSG00000269242	132.163	0.769846	0.179299	4.29365	1.75758e-05	0.00214857	ENSG00000269242	UP
ENSG00000005801	1327.14	0.762679	0.162865	4.68289	2.82859e-06	0.000426116	ZNF195	UP
ENSG00000171522	2363.43	0.751521	0.141286	5.31913	1.04262e-07	1.99355e-05	PTGER4	UP
ENSG00000125657	419.04	0.742922	0.131059	5.66862	1.4395e-08	3.11141e-06	TNFSF9	UP
ENSG00000087074	2140.45	0.733265	0.120226	6.09906	1.06697e-09	2.84158e-07	PPP1R15A	UP
ENSG00000180644	157.297	0.723428	0.196489	3.68178	0.000231611	0.020561	PRF1	UP
ENSG00000196189	321.322	0.720723	0.155512	4.63451	3.57792e-06	0.000523149	SEMA4A	UP
ENSG00000141622	1560.23	0.710473	0.112305	6.32626	2.51173e-10	7.20383e-08	RNF165	UP
ENSG00000170631	553.395	0.703108	0.163727	4.29439	1.75173e-05	0.00214857	ZNF16	UP
ENSG00000274349	333.952	0.692949	0.158986	4.35856	1.30923e-05	0.00165474	ZNF658	UP
ENSG00000138074	1274.31	0.691821	0.191546	3.61179	0.000304096	0.0263679	SLC5A6	UP
ENSG00000166145	208.217	0.685322	0.193953	3.53344	0.000410192	0.0327145	SPINT1	UP
ENSG00000100036	155.88	0.681146	0.184908	3.68369	0.00022988	0.0205295	SLC35E4	UP
ENSG00000206557	631.778	0.674812	0.122706	5.49944	3.8099e-08	7.57611e-06	TRIM71	UP
ENSG00000158050	1158.31	0.652108	0.0966599	6.74641	1.51544e-11	5.0225e-09	DUSP2	UP
ENSG00000059804	3680.61	0.651801	0.112271	5.80561	6.41314e-09	1.49446e-06	SLC2A3	UP
ENSG00000167615	1314.81	0.646053	0.171987	3.75641	0.000172369	0.0164789	LENG8	UP
ENSG00000007541	1314.34	0.644785	0.163765	3.93727	8.24145e-05	0.00875053	PIGQ	UP
ENSG00000104998	253.779	0.642814	0.162624	3.95276	7.72533e-05	0.0084099	IL27RA	UP
ENSG00000143365	374.257	0.638495	0.123131	5.18548	2.15457e-07	3.87148e-05	RORC	UP
ENSG00000175213	754.434	0.630472	0.134111	4.7011	2.5876e-06	0.000393791	ZNF408	UP
ENSG00000152454	542.967	0.612822	0.105302	5.81967	5.89624e-09	1.39582e-06	ZNF256	UP
ENSG00000260285	115.554	0.612682	0.179185	3.41926	0.000627912	0.0459053	ENSG00000260285	UP
ENSG00000083817	395.273	0.594787	0.110799	5.36815	7.95478e-08	1.54075e-05	ZNF416	UP
ENSG00000128016	1484.24	0.593873	0.12548	4.73282	2.21426e-06	0.000340448	ZFP36	UP
ENSG00000275131	348.844	0.586248	0.160736	3.64727	0.000265038	0.0232517	ENSG00000275131	UP

## Sheet: Downregulated (EPH 1hr)
Row.names	baseMean	log2FoldChange	lfcSE	stat	pvalue	padj	Symbol	Category
ENSG00000269955	108.791	-23.6933	4.24761	-5.57804	2.43244e-08	5.03853e-06	FMC1-LUC7L2	DN
ENSG00000285304	52.9092	-3.47869	0.81955	-4.24463	2.1895e-05	0.00263341	ENSG00000285304	DN
ENSG00000278224	35.6515	-3.16524	0.804104	-3.93635	8.27293e-05	0.00875053	PRICKLE4	DN
ENSG00000189367	80.8354	-2.08203	0.564609	-3.68755	0.000226421	0.0203425	KIAA0408	DN
ENSG00000148926	1716.59	-1.75436	0.311707	-5.62823	1.82063e-08	3.87898e-06	ADM	DN
ENSG00000273802	2043.53	-1.29758	0.10461	-12.404	2.48627e-35	4.63502e-32	HIST1H2BG	DN
ENSG00000186687	876.845	-1.28251	0.307349	-4.17283	3.00837e-05	0.00356086	LYRM7	DN
ENSG00000181218	2110.75	-1.26779	0.134989	-9.39181	5.89791e-21	4.39807e-18	HIST3H2A	DN
ENSG00000276903	201	-1.23544	0.208832	-5.91597	3.2992e-09	7.93617e-07	HIST1H2AL	DN
ENSG00000144677	481.494	-1.23078	0.324923	-3.7879	0.000151924	0.0150053	CTDSPL	DN
ENSG00000124635	5397.49	-1.19455	0.101186	-11.8055	3.65598e-32	5.45253e-29	HIST1H2BJ	DN
ENSG00000213244	519.373	-1.14742	0.167909	-6.83359	8.28127e-12	2.80697e-09	HIST2H3DP1	DN
ENSG00000278463	2922.21	-1.1436	0.113091	-10.1122	4.87803e-24	4.85007e-21	HIST1H2AB	DN
ENSG00000144445	436.512	-1.08117	0.247856	-4.36208	1.28829e-05	0.00164219	KANSL1L	DN
ENSG00000276180	3235.99	-1.05721	0.124665	-8.48045	2.24323e-17	1.19484e-14	HIST1H4I	DN
ENSG00000197153	4918.05	-1.03276	0.127242	-8.1165	4.7984e-16	2.16859e-13	HIST1H3J	DN
ENSG00000184678	6728.4	-1.00606	0.0717314	-14.0254	1.09064e-44	2.32368e-41	HIST2H2BE	DN
ENSG00000275221	1994	-0.993279	0.112997	-8.79035	1.49097e-18	8.89452e-16	HIST1H2AK	DN
ENSG00000184260	4969.53	-0.978983	0.100351	-9.75563	1.74511e-22	1.53097e-19	HIST2H2AC	DN
ENSG00000278705	4782.63	-0.961099	0.120506	-7.9755	1.51771e-15	6.11761e-13	HIST1H4B	DN
ENSG00000151093	556.35	-0.93923	0.249588	-3.76312	0.000167809	0.0161465	OXSM	DN
ENSG00000124575	13269.8	-0.934603	0.0958622	-9.74945	1.85472e-22	1.53674e-19	HIST1H1D	DN
ENSG00000223345	377.441	-0.919511	0.110223	-8.34231	7.28552e-17	3.50504e-14	HIST2H2BA	DN
ENSG00000121274	1388.03	-0.901091	0.209963	-4.29167	1.77338e-05	0.00215026	TENT4B	DN
ENSG00000199347	116.106	-0.900307	0.26178	-3.43917	0.000583509	0.0437309	RNU5E-1	DN
ENSG00000196866	8076.96	-0.861188	0.108843	-7.91223	2.52812e-15	9.66778e-13	HIST1H2AD	DN
ENSG00000183598	4938.93	-0.859309	0.14292	-6.01253	1.82654e-09	4.54018e-07	HIST2H3D	DN
ENSG00000275714	2760.74	-0.848945	0.0931717	-9.11161	8.11658e-20	5.5023e-17	HIST1H3A	DN
ENSG00000254685	455.731	-0.840523	0.140958	-5.96292	2.47764e-09	6.05763e-07	FPGT	DN
ENSG00000273983	9517.21	-0.836363	0.104377	-8.01292	1.12017e-15	4.77319e-13	HIST1H3G	DN
ENSG00000272196	10498.3	-0.835543	0.0939289	-8.89548	5.81696e-19	3.61476e-16	HIST2H2AA4	DN
ENSG00000274641	5482.11	-0.834952	0.0689009	-12.1182	8.46326e-34	1.40246e-30	HIST1H2BO	DN
ENSG00000240929	354.675	-0.832454	0.1261	-6.60156	4.06852e-11	1.23832e-08	ENSG00000240929	DN
ENSG00000203819	320.579	-0.831083	0.120159	-6.91651	4.629e-12	1.60551e-09	ENSG00000203819	DN
ENSG00000203812	9305.39	-0.824597	0.0971581	-8.48716	2.11748e-17	1.16963e-14	HIST2H2AA3	DN
ENSG00000278588	5329.13	-0.817977	0.0907785	-9.01069	2.04765e-19	1.32777e-16	HIST1H2BI	DN
ENSG00000130332	1856.09	-0.81546	0.222891	-3.65856	0.000253637	0.0223831	LSM7	DN
ENSG00000090013	470.98	-0.804916	0.172905	-4.65524	3.23599e-06	0.000482615	BLVRB	DN
ENSG00000275379	8189.12	-0.804023	0.0964857	-8.33308	7.87669e-17	3.67103e-14	HIST1H3I	DN
ENSG00000273542	11271.7	-0.794819	0.130581	-6.08677	1.15213e-09	3.01454e-07	HIST1H4K	DN
ENSG00000196890	3155.13	-0.78985	0.0747145	-10.5716	4.03654e-26	4.63084e-23	HIST3H2BB	DN
ENSG00000277224	5551.32	-0.761939	0.0660989	-11.5273	9.61438e-31	1.30354e-27	HIST1H2BF	DN
ENSG00000275713	4150.5	-0.761585	0.0894178	-8.51715	1.63527e-17	9.38013e-15	HIST1H2BH	DN
ENSG00000197238	13342	-0.754251	0.141912	-5.31493	1.06699e-07	2.00515e-05	HIST1H4J	DN
ENSG00000273703	2681.61	-0.733004	0.067848	-10.8036	3.30907e-27	4.11262e-24	HIST1H2BM	DN
ENSG00000181201	1136.37	-0.729339	0.090111	-8.09379	5.78362e-16	2.53697e-13	HIST3H2BA	DN
ENSG00000274290	206.037	-0.725457	0.13659	-5.31121	1.08902e-07	2.00515e-05	HIST1H2BE	DN
ENSG00000104497	510.563	-0.720693	0.199875	-3.60572	0.000311288	0.0268355	SNX16	DN
ENSG00000274997	3289.74	-0.705208	0.0832417	-8.47181	2.41618e-17	1.23081e-14	HIST1H2AH	DN
ENSG00000162396	349.486	-0.704449	0.127648	-5.5187	3.41519e-08	6.97728e-06	PARS2	DN
ENSG00000226054	147.477	-0.673965	0.189441	-3.55764	0.000374198	0.0315298	MEMO1P1	DN
ENSG00000203814	7411.45	-0.660619	0.0650056	-10.1625	2.9154e-24	3.10574e-21	HIST2H2BF	DN
ENSG00000203811	13952.2	-0.643889	0.115127	-5.59285	2.23372e-08	4.69208e-06	HIST2H3C	DN
ENSG00000187837	13311.3	-0.638225	0.0753604	-8.46897	2.47582e-17	1.23081e-14	HIST1H1C	DN
ENSG00000203852	12832.1	-0.632645	0.115653	-5.47022	4.4948e-08	8.82045e-06	HIST2H3A	DN
ENSG00000147535	636.343	-0.627125	0.153591	-4.08308	4.44418e-05	0.00517817	PLPP5	DN
ENSG00000278828	7198.26	-0.620113	0.123586	-5.01766	5.23047e-07	9.07061e-05	HIST1H3H	DN
ENSG00000277075	4440.28	-0.606027	0.0763808	-7.93428	2.11714e-15	8.3092e-13	HIST1H2AE	DN

## Sheet: DESeq (EPH 8 hrs)
Row.names	baseMean	log2FoldChange	lfcSE	stat	pvalue	padj	Symbol	Category
ENSG00000277224	5551.32	-2.83484	0.0684621	-41.4075	0	0	HIST1H2BF	DN
ENSG00000273802	2043.53	-5.32983	0.124282	-42.885	0	0	HIST1H2BG	DN
ENSG00000273703	2681.61	-5.21904	0.0909749	-57.368	0	0	HIST1H2BM	DN
ENSG00000277075	4440.28	-3.41059	0.0804149	-42.4124	0	0	HIST1H2AE	DN
ENSG00000233822	4778.8	-7.03036	0.121096	-58.0561	0	0	HIST1H2BN	DN
ENSG00000196890	3155.13	-3.03578	0.0788134	-38.5186	0	0	HIST3H2BB	DN
ENSG00000203814	7411.45	-3.41784	0.0678088	-50.4041	0	0	HIST2H2BF	DN
ENSG00000187193	5729.56	4.6037	0.122705	37.5184	4.62006e-308	8.95888e-305	MT1X	UP
ENSG00000169715	2483.78	7.48052	0.206865	36.1613	2.47013e-286	4.25768e-283	MT1E	UP
ENSG00000184678	6728.4	-2.47223	0.0728893	-33.9176	3.66134e-252	5.67984e-249	HIST2H2BE	DN
ENSG00000125148	8952.97	3.70107	0.111703	33.1331	9.91054e-241	1.39766e-237	MT2A	UP
ENSG00000274641	5482.11	-2.31351	0.0703179	-32.9008	2.14409e-237	2.77177e-234	HIST1H2BO	DN
ENSG00000272196	10498.3	-2.93098	0.0948642	-30.8965	1.32959e-209	1.58661e-206	HIST2H2AA4	DN
ENSG00000124635	5397.49	-3.10958	0.10291	-30.2166	1.43515e-200	1.59025e-197	HIST1H2BJ	DN
ENSG00000203812	9305.39	-2.94938	0.0981986	-30.0348	3.44566e-198	3.5635e-195	HIST2H2AA3	DN
ENSG00000274997	3289.74	-2.57411	0.0857649	-30.0135	6.53228e-198	6.33346e-195	HIST1H2AH	DN
ENSG00000278588	5329.13	-2.75789	0.0923746	-29.8554	7.46048e-196	6.80791e-193	HIST1H2BI	DN
ENSG00000185130	6247.73	-2.37387	0.0796049	-29.8206	2.11262e-195	1.82073e-192	HIST1H2BL	DN
ENSG00000134107	6024.84	3.65725	0.126478	28.9161	7.48913e-184	6.11468e-181	BHLHE40	UP
ENSG00000197903	5330.67	-1.93839	0.069021	-28.0841	1.53173e-173	1.18809e-170	HIST1H2BK	DN
ENSG00000044574	8475.76	-1.94456	0.0694626	-27.9944	1.90358e-172	1.4062e-169	HSPA5	DN
ENSG00000278463	2922.21	-3.2507	0.116171	-27.9821	2.68401e-172	1.8926e-169	HIST1H2AB	DN
ENSG00000166349	1113.55	-2.62987	0.0975778	-26.9515	5.48149e-160	3.69715e-157	RAG1	DN
ENSG00000223345	377.441	-4.06475	0.151231	-26.8779	3.98616e-159	2.57655e-156	HIST2H2BA	DN
ENSG00000198417	935.583	4.6103	0.176716	26.0888	4.88843e-150	3.03337e-147	MT1F	UP
ENSG00000181201	1136.37	-2.46857	0.0964528	-25.5936	1.79724e-144	1.07233e-141	HIST3H2BA	DN
ENSG00000109107	7890.78	3.00666	0.118191	25.4391	9.32914e-143	5.36011e-140	ALDOC	UP
ENSG00000197153	4918.05	-3.22926	0.128914	-25.0497	1.76046e-138	9.75359e-136	HIST1H3J	DN
ENSG00000240929	354.675	-4.20172	0.170026	-24.7122	7.90024e-135	4.22608e-132	ENSG00000240929	DN
ENSG00000114268	6081.81	3.71551	0.150514	24.6856	1.52803e-134	7.64655e-132	PFKFB4	UP
ENSG00000187837	13311.3	-1.87015	0.075756	-24.6865	1.49179e-134	7.64655e-132	HIST1H1C	DN
ENSG00000180596	9773.22	-2.27135	0.0926356	-24.5192	9.21266e-133	4.46612e-130	HIST1H2BC	DN
ENSG00000184357	22672.4	-2.14123	0.0909947	-23.5313	1.95017e-122	9.16756e-120	HIST1H1B	DN
ENSG00000275713	4150.5	-2.06575	0.090646	-22.7892	5.87384e-115	2.68002e-112	HIST1H2BH	DN
ENSG00000100600	3527.77	1.68357	0.0748419	22.495	4.64302e-112	2.05792e-109	LGMN	UP
ENSG00000159399	15197.5	2.04813	0.0915377	22.3748	6.93367e-111	2.98783e-108	HK2	UP
ENSG00000184260	4969.53	-2.17323	0.101216	-21.4712	2.89674e-102	1.21452e-99	HIST2H2AC	DN
ENSG00000156515	7719.13	1.79716	0.0838974	21.421	8.52045e-102	3.47836e-99	HK1	UP
ENSG00000276368	8572.88	-2.08821	0.100337	-20.8119	3.37791e-96	1.34363e-93	HIST1H2AJ	DN
ENSG00000181218	2110.75	-2.84907	0.137498	-20.7208	2.24869e-95	8.72098e-93	HIST3H2A	DN
ENSG00000275221	1994	-2.38543	0.115423	-20.6668	6.88938e-95	2.60671e-92	HIST1H2AK	DN
ENSG00000113739	3001.49	1.98877	0.0963889	20.6328	1.39451e-94	5.15073e-92	STC2	UP
ENSG00000278828	7198.26	-2.55763	0.124436	-20.5538	7.12186e-94	2.56934e-91	HIST1H3H	DN
ENSG00000168209	11898.7	2.42282	0.119853	20.215	7.22905e-91	2.54873e-88	DDIT4	UP
ENSG00000147852	3104.04	1.34402	0.0667294	20.1414	3.20378e-90	1.10445e-87	VLDLR	UP
ENSG00000166086	3982.97	2.00546	0.0998326	20.0882	9.35422e-90	3.15461e-87	JAM3	UP
ENSG00000148926	1716.59	4.9843	0.248239	20.0786	1.13511e-89	3.74659e-87	ADM	UP
ENSG00000143590	2032.63	2.60969	0.130234	20.0384	2.54677e-89	8.23083e-87	EFNA3	UP
ENSG00000162373	1591.38	2.18776	0.109348	20.0074	4.74979e-89	1.50375e-86	BEND5	UP
ENSG00000172081	10035.4	1.45326	0.0727471	19.9768	8.7627e-89	2.71872e-86	MOB3A	UP
ENSG00000152256	9268.29	1.90491	0.0964402	19.7523	7.66955e-87	2.3329e-84	PDK1	UP
ENSG00000158406	6188.42	-1.55924	0.0792638	-19.6715	3.7832e-86	1.12863e-83	HIST1H4H	DN
ENSG00000167123	1871.6	1.94437	0.0996985	19.5025	1.0461e-84	3.06192e-82	CERCAM	UP
ENSG00000196747	10693.8	-2.02486	0.1052	-19.2478	1.47418e-82	4.23499e-80	HIST1H2AI	DN
ENSG00000196866	8076.96	-2.09638	0.109343	-19.1726	6.27109e-82	1.76879e-79	HIST1H2AD	DN
ENSG00000275714	2760.74	-1.80182	0.0943608	-19.095	2.77914e-81	7.69871e-79	HIST1H3A	DN
ENSG00000278677	7723.67	-1.56548	0.0836839	-18.707	4.33829e-78	1.1807e-75	HIST1H2AM	DN
ENSG00000158373	11774.8	-1.66463	0.0890876	-18.6853	6.52357e-78	1.74483e-75	HIST1H2BD	DN
ENSG00000277775	6344.25	-1.68198	0.090545	-18.5762	5.00691e-77	1.31648e-74	HIST1H3F	DN
ENSG00000139832	818.83	4.64486	0.250378	18.5514	7.94369e-77	2.05384e-74	RAB20	UP
ENSG00000247095	593.505	3.63477	0.196149	18.5306	1.16899e-76	2.97287e-74	MIR210HG	UP
ENSG00000124575	13269.8	-1.77044	0.0960813	-18.4264	8.06205e-76	2.0172e-73	HIST1H1D	DN
ENSG00000104419	2895.2	1.95318	0.106983	18.2569	1.82239e-74	4.48741e-72	NDRG1	UP
ENSG00000163516	2027.19	1.70704	0.0937291	18.2125	4.11085e-74	9.96431e-72	ANKZF1	UP
ENSG00000146278	4363.83	1.57678	0.0871583	18.091	3.75241e-73	8.95555e-71	PNRC1	UP
ENSG00000176171	11916.3	2.41568	0.135275	17.8575	2.52738e-71	5.94049e-69	BNIP3	UP
ENSG00000134057	3854.57	-1.72724	0.0971772	-17.7742	1.12038e-70	2.59409e-68	CCNB1	DN
ENSG00000117399	4838.44	-1.42851	0.0806532	-17.7118	3.40072e-70	7.75815e-68	CDC20	DN
ENSG00000276903	201	-5.31931	0.300747	-17.687	5.27973e-70	1.18702e-67	HIST1H2AL	DN
ENSG00000135766	8285.3	2.00212	0.113315	17.6686	7.32413e-70	1.62313e-67	EGLN1	UP
ENSG00000141526	2540.91	2.50684	0.142122	17.6386	1.24478e-69	2.71975e-67	SLC16A3	UP
ENSG00000148426	472.769	3.22696	0.184271	17.512	1.16055e-68	2.5005e-66	PROSER2	UP
ENSG00000168298	15662.4	-1.53535	0.0877292	-17.501	1.40703e-68	2.99005e-66	HIST1H1E	DN
ENSG00000142949	1827.48	1.57935	0.0908894	17.3766	1.24066e-67	2.60086e-65	PTPRF	UP
ENSG00000117139	9184.23	1.18799	0.0685724	17.3246	3.07068e-67	6.3514e-65	KDM5B	UP
ENSG00000273983	9517.21	-1.80466	0.104723	-17.2326	1.51123e-66	3.0847e-64	HIST1H3G	DN
ENSG00000143847	2312.71	3.4522	0.20045	17.2222	1.8094e-66	3.64535e-64	PPFIA4	UP
ENSG00000196968	1657.11	1.97912	0.114999	17.2099	2.23631e-66	4.44767e-64	FUT11	UP
ENSG00000059804	3680.61	1.89552	0.110221	17.1975	2.77172e-66	5.44275e-64	SLC2A3	UP
ENSG00000052749	2519.22	-1.19774	0.0698757	-17.141	7.34057e-66	1.42343e-63	RRP12	DN
ENSG00000060558	11531.7	1.53835	0.0900677	17.0799	2.09321e-65	4.00889e-63	GNA15	UP
ENSG00000108861	2381.04	1.14823	0.0675958	16.9867	1.03061e-64	1.94974e-62	DUSP3	UP
ENSG00000112984	2110.46	-1.44617	0.0860143	-16.8131	1.9559e-63	3.65565e-61	KIF20A	DN
ENSG00000107159	457.711	6.24048	0.372862	16.7367	7.08294e-63	1.30807e-60	CA9	UP
ENSG00000188322	9493.4	1.76941	0.106146	16.6696	2.17922e-62	3.97721e-60	SBK1	UP
ENSG00000075426	1677.52	1.82612	0.109608	16.6605	2.54075e-62	4.58309e-60	FOSL2	UP
ENSG00000134574	1410.47	1.36131	0.0818102	16.6398	3.58648e-62	6.39507e-60	DDB2	UP
ENSG00000127663	7822.84	1.44465	0.0872913	16.5498	1.60592e-61	2.83098e-59	KDM4B	UP
ENSG00000184270	3816.34	-1.84877	0.11208	-16.4952	3.97515e-61	6.92882e-59	HIST2H2AB	DN
ENSG00000263535	607.919	2.61015	0.158333	16.4852	4.68923e-61	8.08267e-59	AK4P1	UP
ENSG00000065183	3385.02	-0.972458	0.0597018	-16.2886	1.1896e-59	2.02794e-57	WDR3	DN
ENSG00000203811	13952.2	-1.87633	0.115383	-16.2618	1.84275e-59	3.10724e-57	HIST2H3C	DN
ENSG00000182162	10870	0.704237	0.0437884	16.0827	3.37097e-58	5.623e-56	P2RY8	UP
ENSG00000083444	2068.64	1.266	0.0790455	16.0161	9.87119e-58	1.62906e-55	PLOD1	UP
ENSG00000203852	12832.1	-1.85628	0.115926	-16.0126	1.04308e-57	1.7033e-55	HIST2H3A	DN
ENSG00000164100	2396.96	-1.53205	0.0957753	-15.9963	1.35663e-57	2.19223e-55	NDST3	DN
ENSG00000112715	3281.45	1.6596	0.104727	15.8469	1.47611e-56	2.36071e-54	VEGFA	UP
ENSG00000165802	513.417	3.78671	0.239604	15.8041	2.91719e-56	4.61779e-54	NSMF	UP
ENSG00000197409	9759.58	-1.72874	0.109523	-15.7843	3.99081e-56	6.25348e-54	HIST1H3D	DN
ENSG00000164849	1301.13	4.55214	0.288714	15.767	5.25071e-56	8.14543e-54	GPR146	UP
ENSG00000161638	5708.45	1.54748	0.0981922	15.7597	5.89165e-56	9.04923e-54	ITGA5	UP
ENSG00000114023	6127.95	1.76262	0.11322	15.5682	1.19805e-54	1.8221e-52	FAM162A	UP
ENSG00000162496	665.083	2.04436	0.134839	15.1614	6.36568e-52	9.58745e-50	DHRS3	UP
ENSG00000203819	320.579	-1.95534	0.129797	-15.0646	2.76933e-51	4.13083e-49	ENSG00000203819	DN
ENSG00000275379	8189.12	-1.44353	0.0967612	-14.9185	2.49788e-50	3.69043e-48	HIST1H3I	DN
ENSG00000233381	296.561	2.82473	0.189897	14.8751	4.78243e-50	6.99905e-48	AK4P3	UP
ENSG00000183598	4938.93	-2.13184	0.143538	-14.8521	6.74144e-50	9.77382e-48	HIST2H3D	DN
ENSG00000081181	1433.04	1.6823	0.113413	14.8334	8.91145e-50	1.28003e-47	ARG2	UP
ENSG00000162377	1449.95	-1.0402	0.0714353	-14.5615	4.93825e-48	7.02817e-46	COA7	DN
ENSG00000159167	284.784	5.91026	0.407363	14.5086	1.06877e-47	1.50726e-45	STC1	UP
ENSG00000166851	2808.79	-1.91305	0.132144	-14.477	1.69289e-47	2.36593e-45	PLK1	DN
ENSG00000145220	2379.69	-1.16409	0.0806826	-14.428	3.44764e-47	4.77529e-45	LYAR	DN
ENSG00000077150	1943.62	1.22332	0.0850663	14.3808	6.82953e-47	9.3758e-45	NFKB2	UP
ENSG00000197256	1367.47	0.956587	0.0671285	14.2501	4.47716e-46	6.09247e-44	KANK2	UP
ENSG00000276180	3235.99	-1.77117	0.125294	-14.136	2.27746e-45	3.0722e-43	HIST1H4I	DN
ENSG00000186918	4854.64	0.794498	0.0564518	14.0739	5.49346e-45	7.34656e-43	ZNF395	UP
ENSG00000130707	2189.49	1.03979	0.0746316	13.9324	4.02845e-44	5.34131e-42	ASS1	UP
ENSG00000115758	7561.68	-0.951939	0.068364	-13.9246	4.49271e-44	5.90638e-42	ODC1	DN
ENSG00000104765	12515.3	1.70255	0.122773	13.8675	9.97558e-44	1.30043e-41	BNIP3L	UP
ENSG00000104812	5396.75	1.14638	0.0826846	13.8644	1.04036e-43	1.34493e-41	GYS1	UP
ENSG00000214193	852.075	2.01465	0.145518	13.8447	1.36985e-43	1.75624e-41	SH3D21	UP
ENSG00000278705	4782.63	-1.67321	0.120925	-13.8368	1.52947e-43	1.94481e-41	HIST1H4B	DN
ENSG00000105327	639.405	2.40377	0.174625	13.7653	4.12003e-43	5.19626e-41	BBC3	UP
ENSG00000213244	519.373	-2.36486	0.173029	-13.6674	1.58934e-42	1.98834e-40	HIST2H3DP1	DN
ENSG00000158481	1140.82	-1.16803	0.0858949	-13.5984	4.0926e-42	5.07908e-40	CD1C	DN
ENSG00000244405	1596.22	1.35558	0.0996975	13.597	4.17343e-42	5.13829e-40	ETV5	UP
ENSG00000100351	2793.92	-0.89438	0.0659161	-13.5685	6.16018e-42	7.52464e-40	GRAP2	DN
ENSG00000138336	5292.56	1.2913	0.0954006	13.5355	9.64859e-42	1.16936e-39	TET1	UP
ENSG00000165959	1503.07	1.5972	0.118152	13.5182	1.22126e-41	1.46863e-39	CLMN	UP
ENSG00000196787	11548.2	-1.31703	0.0974884	-13.5096	1.37189e-41	1.63708e-39	HIST1H2AG	DN
ENSG00000176383	242.655	4.54164	0.338358	13.4226	4.4591e-41	5.28046e-39	B3GNT4	UP
ENSG00000140451	251.825	-2.8045	0.210311	-13.335	1.44818e-40	1.70194e-38	PIF1	DN
ENSG00000196950	1437.21	-1.83938	0.138217	-13.3079	2.08294e-40	2.42952e-38	SLC39A10	DN
ENSG00000164056	1095.97	1.25162	0.0941395	13.2954	2.46179e-40	2.84999e-38	SPRY1	UP
ENSG00000115548	8315.96	1.39746	0.105244	13.2783	3.09481e-40	3.55628e-38	KDM3A	UP
ENSG00000067533	1264.71	-1.14398	0.0865458	-13.2182	6.89267e-40	7.86221e-38	RRP15	DN
ENSG00000145911	659.347	1.40498	0.106994	13.1314	2.17695e-39	2.46504e-37	N4BP3	UP
ENSG00000048162	1008.81	-1.31783	0.100417	-13.1236	2.41264e-39	2.71213e-37	NOP16	DN
ENSG00000122884	7312.83	1.85281	0.14197	13.0507	6.29335e-39	7.02365e-37	P4HA1	UP
ENSG00000274559	210.352	-2.42924	0.186553	-13.0217	9.21101e-39	1.02065e-36	ENSG00000274559	DN
ENSG00000006459	2393.37	1.11626	0.0857677	13.0149	1.00619e-38	1.10703e-36	KDM7A	UP
ENSG00000151498	2686.82	0.942086	0.0724825	12.9974	1.26508e-38	1.38205e-36	ACAD8	UP
ENSG00000115457	12332.1	1.3474	0.103749	12.987	1.44945e-38	1.5724e-36	IGFBP2	UP
ENSG00000274180	610.448	1.77187	0.136756	12.9564	2.16112e-38	2.32816e-36	NATD1	UP
ENSG00000273542	11271.7	-1.69021	0.130791	-12.923	3.33858e-38	3.57182e-36	HIST1H4K	DN
ENSG00000124193	9285.04	-0.68005	0.0528263	-12.8733	6.36184e-38	6.75967e-36	SRSF6	DN
ENSG00000075618	982.667	1.77817	0.138235	12.8634	7.2338e-38	7.63387e-36	FSCN1	UP
ENSG00000120800	4367.09	-1.07743	0.0838889	-12.8435	9.35695e-38	9.80772e-36	UTP20	DN
ENSG00000053372	2343.05	-1.1129	0.0866775	-12.8395	9.84927e-38	1.02545e-35	MRTO4	DN
ENSG00000011105	315.665	2.14135	0.167173	12.8092	1.45704e-37	1.50687e-35	TSPAN9	UP
ENSG00000234289	222.681	-2.46417	0.192487	-12.8018	1.6027e-37	1.64654e-35	H2BFS	DN
ENSG00000136450	8830.4	-0.876669	0.0688627	-12.7307	3.99294e-37	4.07516e-35	SRSF1	DN
ENSG00000165271	2579.85	-1.41354	0.1111	-12.7232	4.39517e-37	4.45636e-35	NOL6	DN
ENSG00000274618	6157.48	-1.39529	0.109699	-12.7193	4.61883e-37	4.65272e-35	HIST1H4F	DN
ENSG00000141622	1560.23	1.40916	0.111321	12.6586	1.00328e-36	1.00412e-34	RNF165	UP
ENSG00000114480	3370.9	1.28378	0.101727	12.6199	1.64065e-36	1.6315e-34	GBE1	UP
ENSG00000158477	2768.81	-0.998168	0.0793616	-12.5775	2.80876e-36	2.7753e-34	CD1A	DN
ENSG00000272870	417.136	2.16699	0.172409	12.5689	3.13242e-36	3.07552e-34	ENSG00000272870	UP
ENSG00000145287	904.399	1.17956	0.0939349	12.5572	3.63124e-36	3.54285e-34	PLAC8	UP
ENSG00000170949	2348.71	1.26639	0.100913	12.5493	4.00837e-36	3.88637e-34	ZNF160	UP
ENSG00000213672	2437.53	1.17873	0.0941636	12.5179	5.96124e-36	5.7439e-34	NCKIPSD	UP
ENSG00000105447	3170.45	-0.955577	0.0765839	-12.4775	9.90295e-36	9.483e-34	GRWD1	DN
ENSG00000174177	501.811	-1.25638	0.100725	-12.4734	1.04225e-35	9.91924e-34	CTU2	DN
ENSG00000167772	194.325	4.77874	0.384656	12.4234	1.95064e-35	1.84514e-33	ANGPTL4	UP
ENSG00000037474	5051.02	-0.724206	0.0584074	-12.3992	2.63908e-35	2.48122e-33	NSUN2	DN
ENSG00000070985	231.17	5.501	0.444813	12.367	3.94291e-35	3.68472e-33	TRPM5	UP
ENSG00000080503	3778.61	0.946407	0.0768558	12.3141	7.6095e-35	7.06864e-33	SMARCA2	UP
ENSG00000043355	560.414	1.2076	0.0981798	12.2999	9.06529e-35	8.37083e-33	ZIC2	UP
ENSG00000089159	1072.64	1.19601	0.097243	12.2992	9.15011e-35	8.39915e-33	PXN	UP
ENSG00000104856	361.983	2.40881	0.196019	12.2886	1.04256e-34	9.51367e-33	RELB	UP
ENSG00000010610	291.222	1.65916	0.135411	12.2528	1.62338e-34	1.47272e-32	CD4	UP
ENSG00000159674	2116.76	1.21788	0.0997287	12.2119	2.68611e-34	2.42265e-32	SPON2	UP
ENSG00000186352	608.827	1.74219	0.143303	12.1574	5.23961e-34	4.69838e-32	ANKRD37	UP
ENSG00000130592	600.343	1.44342	0.118867	12.1431	6.23848e-34	5.56193e-32	LSP1	UP
ENSG00000154783	372.653	1.85373	0.152776	12.1336	7.00924e-34	6.21339e-32	FGD5	UP
ENSG00000137807	2597.06	-0.818258	0.0676119	-12.1023	1.02722e-33	9.05415e-32	ENSG00000137807	DN
ENSG00000240694	4265.68	0.881226	0.0728966	12.0887	1.21167e-33	1.06195e-31	PNMA2	UP
ENSG00000135763	3075.81	-0.815755	0.067582	-12.0706	1.51048e-33	1.3164e-31	URB2	DN
ENSG00000165732	13679.1	-0.883534	0.0732572	-12.0607	1.7031e-33	1.47599e-31	DDX21	DN
ENSG00000114796	2440.21	1.3913	0.115603	12.0352	2.32191e-33	2.0011e-31	KLHL24	UP
ENSG00000107331	1680.29	1.24729	0.104051	11.9872	4.14451e-33	3.55214e-31	ABCA2	UP
ENSG00000133805	1911.4	1.22338	0.102135	11.978	4.63115e-33	3.94742e-31	AMPD3	UP
ENSG00000172673	4883.23	1.24756	0.104311	11.96	5.75557e-33	4.87903e-31	THEMIS	UP
ENSG00000198753	182.339	3.81185	0.319027	11.9484	6.62005e-33	5.58135e-31	PLXNB3	UP
ENSG00000114767	1824.03	-1.11573	0.0936046	-11.9197	9.34879e-33	7.83934e-31	RRP9	DN
ENSG00000107937	4717.42	-0.78567	0.0661149	-11.8834	1.44381e-32	1.20418e-30	GTPBP4	DN
ENSG00000136111	4847.19	0.786552	0.0662821	11.8667	1.76189e-32	1.46162e-30	TBC1D4	UP
ENSG00000108840	1908.1	1.01185	0.0853938	11.8492	2.1719e-32	1.79216e-30	HDAC5	UP
ENSG00000115946	1401.46	-1.21094	0.102368	-11.8293	2.75402e-32	2.26048e-30	PNO1	DN
ENSG00000107738	1101.25	1.28512	0.109079	11.7816	4.85841e-32	3.96677e-30	VSIR	UP
ENSG00000277157	7586.21	-1.15698	0.098262	-11.7744	5.28827e-32	4.29513e-30	HIST1H4D	DN
ENSG00000111361	2530.13	-0.664751	0.056474	-11.7709	5.51185e-32	4.4534e-30	EIF2B1	DN
ENSG00000177181	2095.58	0.859783	0.0731995	11.7457	7.42618e-32	5.96904e-30	RIMKLA	UP
ENSG00000162063	4307.39	-1.01209	0.086177	-11.7443	7.55027e-32	6.03749e-30	CCNF	DN
ENSG00000263513	881.977	-1.31264	0.112172	-11.702	1.24442e-31	9.89986e-30	FAM72C	DN
ENSG00000228451	484.203	2.07172	0.177278	11.6863	1.49818e-31	1.18578e-29	SDAD1P1	UP
ENSG00000170379	107.862	3.25178	0.27896	11.6568	2.11872e-31	1.66841e-29	TCAF2	UP
ENSG00000011028	1003.52	1.41057	0.121061	11.6517	2.2492e-31	1.76222e-29	ENSG00000011028	UP
ENSG00000125945	1480.76	0.931222	0.0800265	11.6364	2.69064e-31	2.09748e-29	ZNF436	UP
ENSG00000185022	1026.99	1.70979	0.148121	11.5431	7.99456e-31	6.20098e-29	MAFF	UP
ENSG00000197238	13342	-1.63677	0.14207	-11.5209	1.03545e-30	7.99153e-29	HIST1H4J	DN
ENSG00000122224	670.16	1.13999	0.0991587	11.4966	1.37248e-30	1.05402e-28	LY9	UP
ENSG00000167771	1167.43	1.42488	0.124006	11.4903	1.47531e-30	1.12741e-28	RCOR2	UP
ENSG00000118193	4398.53	-0.808646	0.0704472	-11.4788	1.68676e-30	1.28268e-28	KIF14	DN
ENSG00000279689	113.262	2.55608	0.223091	11.4576	2.15473e-30	1.63055e-28	ENSG00000279689	UP
ENSG00000125630	1785.71	-1.19318	0.104686	-11.3977	4.29136e-30	3.2235e-28	POLR1B	DN
ENSG00000110104	2944.54	-1.06633	0.0935581	-11.3975	4.30132e-30	3.2235e-28	CCDC86	DN
ENSG00000102144	44762.3	0.922723	0.0810227	11.3885	4.77381e-30	3.56039e-28	PGK1	UP
ENSG00000272711	321.216	-1.36249	0.119676	-11.3848	4.97704e-30	3.6942e-28	ENSG00000272711	DN
ENSG00000106031	467.15	1.36547	0.12016	11.3637	6.33831e-30	4.6822e-28	HOXA13	UP
ENSG00000205129	162.876	2.63126	0.231807	11.3511	7.32634e-30	5.38643e-28	C4orf47	UP
ENSG00000125352	1131.01	1.12355	0.0990543	11.3428	8.05692e-30	5.89562e-28	RNF113A	UP
ENSG00000068137	174.758	2.50155	0.221486	11.2944	1.39917e-29	1.01903e-27	PLEKHH3	UP
ENSG00000163872	8076.94	0.853241	0.075567	11.2912	1.45064e-29	1.05158e-27	YEATS2	UP
ENSG00000274267	14356.6	-1.22575	0.108625	-11.2842	1.57061e-29	1.13325e-27	ENSG00000274267	DN
ENSG00000184178	928.879	-1.21912	0.108295	-11.2574	2.12999e-29	1.52975e-27	SCFD2	DN
ENSG00000069667	4695.94	1.46015	0.13002	11.2302	2.89684e-29	2.0709e-27	RORA	UP
ENSG00000225489	537.947	1.15284	0.103686	11.1186	1.01903e-28	7.2515e-27	ENSG00000225489	UP
ENSG00000134594	777.023	1.07086	0.0965232	11.0943	1.33652e-28	9.4673e-27	RAB33A	UP
ENSG00000160818	1229.9	-1.07328	0.0967823	-11.0896	1.40874e-28	9.93351e-27	GPATCH4	DN
ENSG00000163811	4840.13	-1.03839	0.0941444	-11.0297	2.74754e-28	1.92862e-26	WDR43	DN
ENSG00000145730	426.959	1.1594	0.105163	11.0247	2.90384e-28	2.02916e-26	PAM	UP
ENSG00000153113	1195.27	0.992682	0.0902719	10.9966	3.96925e-28	2.76121e-26	CAST	UP
ENSG00000171314	12988.9	0.803346	0.073105	10.9889	4.32005e-28	2.99183e-26	PGAM1	UP
ENSG00000240230	1384.51	0.861881	0.078648	10.9587	6.0352e-28	4.16107e-26	COX19	UP
ENSG00000108001	585.107	1.21425	0.110836	10.9554	6.2624e-28	4.29861e-26	EBF3	UP
ENSG00000152518	8811.02	0.72534	0.0664049	10.923	8.94961e-28	6.11609e-26	ZFP36L2	UP
ENSG00000188404	2467.91	-1.05467	0.0968897	-10.8853	1.35457e-27	9.21645e-26	SELL	DN
ENSG00000227533	130.222	3.55737	0.327135	10.8743	1.52746e-27	1.03474e-25	SLC2A1-AS1	UP
ENSG00000120738	3061.56	2.19682	0.202077	10.8712	1.58127e-27	1.06653e-25	EGR1	UP
ENSG00000215784	890.308	-1.35324	0.125228	-10.8062	3.21699e-27	2.1604e-25	FAM72D	DN
ENSG00000101544	3105.87	-0.654646	0.0606087	-10.8012	3.39728e-27	2.27164e-25	ADNP2	DN
ENSG00000204388	195.9	-1.48779	0.137759	-10.8	3.443e-27	2.29233e-25	HSPA1B	DN
ENSG00000074800	76425.5	0.791827	0.0733923	10.789	3.88096e-27	2.57288e-25	ENO1	UP
ENSG00000275126	5772.67	-1.36894	0.12697	-10.7816	4.20381e-27	2.77505e-25	HIST1H4L	DN
ENSG00000184226	1038.7	-1.11222	0.103203	-10.7771	4.41829e-27	2.90427e-25	PCDH9	DN
ENSG00000128908	2319.49	-0.707835	0.0658514	-10.749	5.99262e-27	3.92251e-25	INO80	DN
ENSG00000231890	245.455	1.93894	0.180722	10.7288	7.45206e-27	4.85731e-25	DARS-AS1	UP
ENSG00000137168	1962.93	-0.904619	0.084537	-10.7009	1.0084e-26	6.54529e-25	PPIL1	DN
ENSG00000091592	760.419	1.25761	0.117586	10.6952	1.07217e-26	6.93026e-25	NLRP1	UP
ENSG00000111266	549.753	1.63717	0.153152	10.6898	1.13618e-26	7.31352e-25	DUSP16	UP
ENSG00000155090	1914.04	1.34865	0.126194	10.6871	1.16919e-26	7.49493e-25	KLF10	UP
ENSG00000247626	1082.34	-0.947172	0.0886833	-10.6804	1.25737e-26	8.02698e-25	MARS2	DN
ENSG00000151117	191.921	1.79224	0.168317	10.648	1.78224e-26	1.13311e-24	TMEM86A	UP
ENSG00000180815	182.929	1.81451	0.170524	10.6408	1.92521e-26	1.21901e-24	MAP3K15	UP
ENSG00000160075	4106.59	-0.515661	0.0484928	-10.6338	2.07555e-26	1.30886e-24	SSU72	DN
ENSG00000175063	1838.6	-0.870194	0.0820244	-10.609	2.70724e-26	1.7003e-24	UBE2C	DN
ENSG00000197747	2358.84	1.02347	0.0965426	10.6012	2.94125e-26	1.83982e-24	S100A10	UP
ENSG00000107447	878.476	-0.888068	0.0838354	-10.593	3.21145e-26	2.00077e-24	DNTT	DN
ENSG00000132510	9146.3	1.18204	0.111645	10.5875	3.40701e-26	2.11412e-24	KDM6B	UP
ENSG00000070540	160.629	2.07045	0.195618	10.5841	3.53041e-26	2.18196e-24	WIPI1	UP
ENSG00000160179	3615.11	0.825042	0.0780006	10.5774	3.79426e-26	2.33573e-24	ABCG1	UP
ENSG00000167112	1992.38	-0.839302	0.0794065	-10.5697	4.11877e-26	2.52547e-24	TRUB2	DN
ENSG00000056558	306.8	1.923	0.182555	10.5338	6.03226e-26	3.68419e-24	TRAF1	UP
ENSG00000128322	1044.75	-1.20935	0.115013	-10.5149	7.37842e-26	4.48869e-24	IGLL1	DN
ENSG00000181444	301.539	1.55306	0.147752	10.5113	7.6664e-26	4.64566e-24	ZNF467	UP
ENSG00000142798	287.364	3.35379	0.319206	10.5067	8.04992e-26	4.85908e-24	HSPG2	UP
ENSG00000101849	2035.05	0.753604	0.0717858	10.4979	8.82788e-26	5.30802e-24	TBL1X	UP
ENSG00000033327	720.276	1.20081	0.114664	10.4724	1.15681e-25	6.9288e-24	GAB2	UP
ENSG00000243364	512.462	1.68109	0.160549	10.4709	1.17517e-25	7.01172e-24	EFNA4	UP
ENSG00000100439	631.743	1.0936	0.104682	10.4469	1.51367e-25	8.99676e-24	ABHD4	UP
ENSG00000113742	414.9	1.16152	0.11143	10.4237	1.93195e-25	1.1439e-23	CPEB4	UP
ENSG00000148600	294.061	3.64498	0.350477	10.4001	2.47775e-25	1.4615e-23	CDHR1	UP
ENSG00000078804	1259.4	1.10982	0.106779	10.3937	2.649e-25	1.55659e-23	TP53INP2	UP
ENSG00000117395	3419	-0.977622	0.0941972	-10.3785	3.10751e-25	1.81912e-23	EBNA1BP2	DN
ENSG00000100003	656.053	1.24126	0.11969	10.3706	3.37388e-25	1.96763e-23	SEC14L2	UP
ENSG00000171612	1138.29	-0.882224	0.0851461	-10.3613	3.71884e-25	2.16069e-23	SLC25A33	DN
ENSG00000251493	189.382	2.36675	0.228958	10.337	4.79126e-25	2.77339e-23	FOXD1	UP
ENSG00000226415	2490.26	0.939603	0.0909526	10.3307	5.11919e-25	2.95219e-23	TPI1P1	UP
ENSG00000100027	2512.75	0.760765	0.0737215	10.3194	5.75563e-25	3.30693e-23	YPEL1	UP
ENSG00000235823	604.096	1.09727	0.106606	10.2927	7.59818e-25	4.34947e-23	OLMALINC	UP
ENSG00000075218	4131.76	-0.54204	0.0527633	-10.2731	9.31978e-25	5.31536e-23	GTSE1	DN
ENSG00000005448	1635.82	0.864808	0.0842207	10.2683	9.78706e-25	5.56142e-23	WDR54	UP
ENSG00000140961	222.174	1.90434	0.185609	10.26	1.06759e-24	6.04433e-23	OSGIN1	UP
ENSG00000117016	3658.57	0.841415	0.0820887	10.2501	1.18261e-24	6.67118e-23	RIMS3	UP
ENSG00000170385	5555.75	1.58099	0.154302	10.2461	1.23276e-24	6.92893e-23	SLC30A1	UP
ENSG00000111344	737.374	1.54304	0.15125	10.2019	1.94401e-24	1.08872e-22	RASAL1	UP
ENSG00000114315	2600.09	0.936577	0.0918146	10.2007	1.96758e-24	1.09795e-22	HES1	UP
ENSG00000141965	4831.35	-0.749554	0.0735184	-10.1955	2.07744e-24	1.1551e-22	FEM1A	DN
ENSG00000133639	2723.77	1.16191	0.11411	10.1824	2.37713e-24	1.31701e-22	BTG1	UP
ENSG00000197451	8059.32	-0.640094	0.0629535	-10.1677	2.76288e-24	1.52529e-22	HNRNPAB	DN
ENSG00000103494	1158.87	-0.806974	0.0794929	-10.1515	3.26206e-24	1.79448e-22	RPGRIP1L	DN
ENSG00000196449	1486.15	-0.896976	0.088382	-10.1489	3.35279e-24	1.83787e-22	YRDC	DN
ENSG00000165029	2285.56	0.965024	0.095141	10.1431	3.55639e-24	1.94261e-22	ABCA1	UP
ENSG00000119403	4599.61	0.749041	0.0738794	10.1387	3.72015e-24	2.02494e-22	PHF19	UP
ENSG00000124784	2261.26	-0.897333	0.088622	-10.1254	4.26221e-24	2.31188e-22	RIOK1	DN
ENSG00000177606	3973.92	2.45742	0.24293	10.1158	4.70327e-24	2.54222e-22	JUN	UP
ENSG00000197061	6631.97	-1.14329	0.113397	-10.0821	6.62657e-24	3.56937e-22	HIST1H4C	DN
ENSG00000140521	9871.37	1.4122	0.140337	10.0629	8.06281e-24	4.32797e-22	POLG	UP
ENSG00000166598	11155.8	-0.879969	0.0874523	-10.0623	8.11001e-24	4.33829e-22	HSP90B1	DN
ENSG00000144560	4258.4	0.650428	0.0647117	10.0512	9.07855e-24	4.83971e-22	VGLL4	UP
ENSG00000006704	1166.42	1.07287	0.107173	10.0106	1.36956e-23	7.2512e-22	GTF2IRD1	UP
ENSG00000068971	1676.97	1.20259	0.120131	10.0106	1.36918e-23	7.2512e-22	PPP2R5B	UP
ENSG00000119508	221.58	2.7751	0.27765	9.99496	1.60357e-23	8.46126e-22	NR4A3	UP
ENSG00000130821	513.191	1.63034	0.163163	9.99214	1.64987e-23	8.6761e-22	SLC6A8	UP
ENSG00000163346	1326.62	1.05909	0.106018	9.98973	1.69048e-23	8.85962e-22	PBXIP1	UP
ENSG00000117000	6242.94	0.700823	0.0701727	9.98712	1.73557e-23	9.06526e-22	RLF	UP
ENSG00000010818	5075.36	0.710094	0.0711063	9.98636	1.74878e-23	9.10362e-22	HIVEP2	UP
ENSG00000127993	2306.49	-0.933056	0.0935879	-9.96984	2.06559e-23	1.07169e-21	RBM48	DN
ENSG00000138778	8267.55	-1.21567	0.121973	-9.96668	2.13242e-23	1.10267e-21	CENPE	DN
ENSG00000111885	1460.22	0.870259	0.0874263	9.95419	2.41774e-23	1.24606e-21	MAN1A1	UP
ENSG00000155438	1694.77	-1.19297	0.119885	-9.95099	2.49676e-23	1.28252e-21	NIFK	DN
ENSG00000116574	2786.64	-0.781419	0.0786631	-9.93374	2.96915e-23	1.52015e-21	RHOU	DN
ENSG00000100100	411.244	3.31498	0.334291	9.91646	3.53058e-23	1.80164e-21	PIK3IP1	UP
ENSG00000163961	13307.7	0.518025	0.052269	9.91074	3.7388e-23	1.90164e-21	RNF168	UP
ENSG00000165424	321.779	1.35734	0.137073	9.90232	4.06722e-23	2.06192e-21	ZCCHC24	UP
ENSG00000135919	769.473	1.03878	0.104943	9.8986	4.2215e-23	2.13317e-21	SERPINE2	UP
ENSG00000006327	173.961	1.85023	0.187224	9.88243	4.96146e-23	2.49893e-21	TNFRSF12A	UP
ENSG00000013503	782.696	-1.00038	0.101232	-9.88203	4.98135e-23	2.50083e-21	POLR3B	DN
ENSG00000122861	109.959	2.56622	0.260371	9.85599	6.45744e-23	3.23143e-21	PLAU	UP
ENSG00000132773	1098.71	-0.716627	0.0729175	-9.82792	8.53671e-23	4.2582e-21	TOE1	DN
ENSG00000140398	110.364	4.04609	0.412396	9.81118	1.00785e-22	5.01116e-21	NEIL1	UP
ENSG00000119411	869.632	0.989456	0.100935	9.80293	1.09366e-22	5.42044e-21	BSPRY	UP
ENSG00000066279	11938.4	-0.824699	0.0841983	-9.79472	1.18621e-22	5.86042e-21	ASPM	DN
ENSG00000091490	554.659	1.22051	0.124633	9.7929	1.20785e-22	5.9484e-21	SEL1L3	UP
ENSG00000270276	7378.5	-2.24284	0.229228	-9.78434	1.3145e-22	6.45312e-21	HIST2H4B	DN
ENSG00000099783	6914.09	-0.667949	0.0684438	-9.75909	1.6866e-22	8.25368e-21	HNRNPM	DN
ENSG00000107819	1105.88	0.741031	0.076046	9.74451	1.94707e-22	9.49842e-21	SFXN3	UP
ENSG00000275395	904.121	0.970756	0.0999251	9.71484	2.6067e-22	1.26764e-20	FCGBP	UP
ENSG00000198899	20050.5	1.73096	0.178289	9.70872	2.76783e-22	1.34179e-20	MT-ATP6	UP
ENSG00000176022	2402.67	-0.788397	0.0812686	-9.70112	2.98198e-22	1.4411e-20	B3GALT6	DN
ENSG00000166289	1726.39	1.49276	0.153996	9.69352	3.21274e-22	1.5478e-20	PLEKHF1	UP
ENSG00000183421	1055.72	1.35993	0.140585	9.67336	3.91299e-22	1.87933e-20	RIPK4	UP
ENSG00000117394	7081.85	2.08587	0.215965	9.65835	4.53081e-22	2.16933e-20	SLC2A1	UP
ENSG00000158485	2557.86	-1.11269	0.115616	-9.62402	6.33102e-22	3.02194e-20	CD1B	DN
ENSG00000119812	820.398	-0.953657	0.0991274	-9.62053	6.54943e-22	3.11661e-20	FAM98A	DN
ENSG00000215301	5135.44	-0.663168	0.0689964	-9.61164	7.14041e-22	3.38744e-20	DDX3X	DN
ENSG00000134222	659.743	-1.20961	0.12613	-9.59019	8.79214e-22	4.15831e-20	PSRC1	DN
ENSG00000112406	3818.74	0.734147	0.0767681	9.56317	1.14203e-21	5.38488e-20	HECA	UP
ENSG00000162408	3953	-0.784924	0.0824198	-9.52348	1.67471e-21	7.87267e-20	NOL9	DN
ENSG00000110811	794.458	1.19079	0.125171	9.51333	1.84649e-21	8.65396e-20	P3H3	UP
ENSG00000101361	5295.06	-0.672814	0.0710898	-9.46429	2.9557e-21	1.38108e-19	NOP56	DN
ENSG00000136933	1585.38	-0.808134	0.0858755	-9.41053	4.93627e-21	2.29959e-19	RABEPK	DN
ENSG00000150457	801.076	0.9159	0.0974259	9.40099	5.40506e-21	2.51044e-19	LATS2	UP
ENSG00000116883	95.9345	2.29722	0.245223	9.36787	7.40108e-21	3.42725e-19	ENSG00000116883	UP
ENSG00000070182	274.16	1.63234	0.174405	9.3595	8.0116e-21	3.69893e-19	SPTB	UP
ENSG00000198925	2025.89	0.697914	0.074644	9.34989	8.77378e-21	4.0388e-19	ATG9A	UP
ENSG00000166326	2993.66	-0.747731	0.0802222	-9.32076	1.15515e-20	5.30171e-19	TRIM44	DN
ENSG00000116455	2298.01	-0.862322	0.0925423	-9.31813	1.18407e-20	5.41842e-19	WDR77	DN
ENSG00000178105	2163.5	-0.844405	0.0907408	-9.30569	1.33131e-20	6.07429e-19	DDX10	DN
ENSG00000138035	2778.37	-0.867477	0.0933895	-9.28881	1.56026e-20	7.09805e-19	PNPT1	DN
ENSG00000184916	631.916	1.19573	0.128852	9.27988	1.69665e-20	7.69596e-19	JAG2	UP
ENSG00000100104	1281.22	-0.896573	0.0967578	-9.26616	1.92969e-20	8.72751e-19	SRRD	DN
ENSG00000067057	14444.3	0.779947	0.0843676	9.24463	2.36063e-20	1.06455e-18	PFKP	UP
ENSG00000197498	2069.08	-1.04964	0.113617	-9.23836	2.50304e-20	1.1255e-18	RPF2	DN
ENSG00000186076	5838.07	0.862594	0.0934005	9.23543	2.57242e-20	1.15335e-18	ENSG00000186076	UP
ENSG00000181652	958.046	1.35642	0.146991	9.22792	2.7594e-20	1.23362e-18	ATG9B	UP
ENSG00000011422	732.752	0.993923	0.107776	9.22215	2.91193e-20	1.29807e-18	PLAUR	UP
ENSG00000274290	206.037	-1.31946	0.143212	-9.21331	3.1623e-20	1.40564e-18	HIST1H2BE	DN
ENSG00000075340	4073.54	0.616855	0.0669878	9.20847	3.30792e-20	1.46617e-18	ADD2	UP
ENSG00000172602	160.079	1.58253	0.171903	9.20594	3.3868e-20	1.49685e-18	RND1	UP
ENSG00000182253	86.1386	2.43913	0.265548	9.18527	4.10511e-20	1.80916e-18	SYNM	UP
ENSG00000073150	137.734	2.10072	0.229667	9.14679	5.8649e-20	2.5774e-18	PANX2	UP
ENSG00000256576	383.765	1.26085	0.137989	9.1373	6.40295e-20	2.8059e-18	LINC02361	UP
ENSG00000198000	2562.6	-0.680406	0.0745843	-9.12264	7.33159e-20	3.2038e-18	NOL8	DN
ENSG00000166105	3450.08	1.47226	0.161482	9.11721	7.70802e-20	3.35884e-18	GLB1L3	UP
ENSG00000103365	2240.03	0.888287	0.097542	9.10671	8.49152e-20	3.68718e-18	GGA2	UP
ENSG00000175183	195.443	1.7263	0.189568	9.10649	8.50906e-20	3.68718e-18	CSRP2	UP
ENSG00000125485	1439.96	-0.776058	0.0853919	-9.08819	1.00699e-19	4.35139e-18	DDX31	DN
ENSG00000111913	1075.19	0.89012	0.097956	9.08694	1.01866e-19	4.38959e-18	RIPOR2	UP
ENSG00000049759	853.573	0.978407	0.107757	9.07971	1.08861e-19	4.67799e-18	NEDD4L	UP
ENSG00000170854	1541.41	-0.783033	0.0862597	-9.07762	1.10974e-19	4.75565e-18	RIOX2	DN
ENSG00000237989	522.347	1.22535	0.134994	9.07702	1.11586e-19	4.76871e-18	LINC01679	UP
ENSG00000114126	14528.2	-0.487122	0.0537085	-9.06973	1.1931e-19	5.08475e-18	TFDP2	DN
ENSG00000125657	419.04	1.16877	0.128934	9.06485	1.24775e-19	5.30309e-18	TNFSF9	UP
ENSG00000121210	5455.85	-0.601344	0.0663923	-9.05744	1.33551e-19	5.66059e-18	TMEM131L	DN
ENSG00000033050	4327.41	-0.746272	0.0825295	-9.04249	1.53141e-19	6.47321e-18	ABCF2	DN
ENSG00000136271	2274.35	-0.818405	0.0906075	-9.03242	1.67918e-19	7.07856e-18	DDX56	DN
ENSG00000080200	414.709	1.39365	0.154505	9.02009	1.8793e-19	7.90072e-18	CRYBG3	UP
ENSG00000100505	454.47	1.20808	0.13401	9.01489	1.97063e-19	8.26227e-18	TRIM9	UP
ENSG00000100889	812.049	1.08129	0.120013	9.00979	2.06446e-19	8.63234e-18	PCK2	UP
ENSG00000164850	81.1538	3.68278	0.408819	9.00833	2.09209e-19	8.72433e-18	GPER1	UP
ENSG00000081913	1996.96	0.961334	0.106924	8.99082	2.45389e-19	1.02057e-17	PHLPP1	UP
ENSG00000163867	855.513	-0.744398	0.0828849	-8.9811	2.68071e-19	1.11192e-17	ZMYM6	DN
ENSG00000276966	10140.8	-0.91054	0.101411	-8.97871	2.7397e-19	1.13336e-17	HIST1H4E	DN
ENSG00000179335	2949.41	0.774609	0.0862909	8.97671	2.78975e-19	1.151e-17	CLK3	UP
ENSG00000211584	1262.1	0.834131	0.0929653	8.9725	2.89864e-19	1.19275e-17	SLC48A1	UP
ENSG00000171453	695.562	-0.789177	0.0879628	-8.97171	2.91938e-19	1.19811e-17	POLR1C	DN
ENSG00000120889	1467.54	0.590897	0.0659061	8.96575	3.0818e-19	1.26142e-17	TNFRSF10B	UP
ENSG00000242125	3175.36	-0.938696	0.104787	-8.95811	3.30305e-19	1.34843e-17	SNHG3	DN
ENSG00000101493	765.555	1.13502	0.126712	8.95747	3.32211e-19	1.35265e-17	ZNF516	UP
ENSG00000091136	1033.45	0.900634	0.100576	8.95472	3.40612e-19	1.38322e-17	LAMB1	UP
ENSG00000143845	859.817	0.802146	0.0896652	8.94601	3.68574e-19	1.49076e-17	ETNK2	UP
ENSG00000131069	382.376	1.6844	0.188288	8.94587	3.69015e-19	1.49076e-17	ACSS2	UP
ENSG00000216285	4290.6	0.769813	0.0861124	8.93963	3.90487e-19	1.57083e-17	ENSG00000216285	UP
ENSG00000114626	482.27	1.15811	0.12955	8.93952	3.9086e-19	1.57083e-17	ABTB1	UP
ENSG00000004142	4350.25	-0.581507	0.0652604	-8.91056	5.07747e-19	2.03532e-17	POLDIP2	DN
ENSG00000157404	859.29	0.931331	0.10475	8.89101	6.05554e-19	2.42112e-17	KIT	UP
ENSG00000188786	1576.43	-0.626195	0.0704401	-8.88976	6.12425e-19	2.4423e-17	MTF1	DN
ENSG00000166398	866.877	0.892657	0.100449	8.88669	6.29578e-19	2.50427e-17	KIAA0355	UP
ENSG00000081479	86.3154	4.15831	0.468142	8.88259	6.53213e-19	2.59163e-17	LRP2	UP
ENSG00000197312	5291.79	-0.606899	0.0684242	-8.86965	7.33751e-19	2.90374e-17	DDI2	DN
ENSG00000158195	12018.3	0.467101	0.0527392	8.8568	8.2344e-19	3.25039e-17	WASF2	UP
ENSG00000162419	1224.67	-0.814459	0.0919786	-8.85488	8.3777e-19	3.29856e-17	GMEB1	DN
ENSG00000182481	7127.55	-1.39883	0.158252	-8.83923	9.63775e-19	3.78507e-17	KPNA2	DN
ENSG00000166444	346.834	0.992513	0.112294	8.83852	9.69939e-19	3.79966e-17	ST5	UP
ENSG00000116560	20140.9	-0.428124	0.0484453	-8.83727	9.80864e-19	3.83278e-17	SFPQ	DN
ENSG00000035403	1075.47	0.7681	0.0870254	8.82617	1.08324e-18	4.2222e-17	VCL	UP
ENSG00000130340	1066.43	0.792529	0.0898093	8.82458	1.09872e-18	4.27178e-17	SNX9	UP
ENSG00000133985	478.584	0.885016	0.100305	8.82325	1.11185e-18	4.31203e-17	TTC9	UP
ENSG00000258441	553.649	-1.28104	0.14523	-8.82073	1.13713e-18	4.39908e-17	LINC00641	DN
ENSG00000063660	442.101	1.03724	0.117813	8.80406	1.31948e-18	5.09182e-17	GPC1	UP
ENSG00000085840	3393.26	0.527686	0.0600172	8.79224	1.46608e-18	5.64351e-17	ORC1	UP
ENSG00000213626	1249.32	0.919292	0.104592	8.78934	1.50436e-18	5.77653e-17	LBH	UP
ENSG00000101447	1004.05	-1.18059	0.134441	-8.78145	1.61379e-18	6.18142e-17	FAM83D	DN
ENSG00000124762	205.802	1.50225	0.171268	8.77134	1.76551e-18	6.74591e-17	CDKN1A	UP
ENSG00000100242	4215.34	-0.492842	0.0561934	-8.77047	1.7792e-18	6.78151e-17	SUN2	DN
ENSG00000225205	96.971	2.24287	0.256445	8.746	2.21047e-18	8.40465e-17	ENSG00000225205	UP
ENSG00000168350	104.169	1.90618	0.218249	8.73394	2.45945e-18	9.32846e-17	DEGS2	UP
ENSG00000158747	237.247	1.86354	0.213434	8.73121	2.51971e-18	9.53373e-17	NBL1	UP
ENSG00000168906	7744.08	-0.935649	0.10722	-8.72643	2.62844e-18	9.92094e-17	MAT2A	DN
ENSG00000146223	3808.97	-0.692853	0.0794357	-8.72218	2.72886e-18	1.02749e-16	RPL7L1	DN
ENSG00000138166	452.875	1.32601	0.152034	8.72177	2.73892e-18	1.02879e-16	DUSP5	UP
ENSG00000088325	13612.6	-0.565282	0.0648173	-8.72115	2.75384e-18	1.03189e-16	TPX2	DN
ENSG00000100304	5519.62	-0.59647	0.0684956	-8.70815	3.08879e-18	1.15461e-16	TTLL12	DN
ENSG00000120705	6683.89	-0.689782	0.0793114	-8.69714	3.4036e-18	1.26923e-16	ETF1	DN
ENSG00000167034	3730.24	-0.662785	0.076225	-8.69511	3.46483e-18	1.28897e-16	NKX3-1	DN
ENSG00000145506	1973.55	0.725814	0.0836093	8.68103	3.9221e-18	1.45559e-16	NKD2	UP
ENSG00000132002	5030.12	-0.867031	0.0998991	-8.67907	3.99005e-18	1.47727e-16	DNAJB1	DN
ENSG00000162129	3206.4	-0.696984	0.0803621	-8.67304	4.20716e-18	1.55394e-16	CLPB	DN
ENSG00000131747	27371.9	-0.595198	0.0688094	-8.64995	5.15239e-18	1.89855e-16	TOP2A	DN
ENSG00000215113	258.587	-1.16681	0.134937	-8.6471	5.2825e-18	1.94188e-16	CXorf49B	DN
ENSG00000175105	3818.03	0.874357	0.101143	8.64472	5.39386e-18	1.97813e-16	ZNF654	UP
ENSG00000152503	1111.07	0.856121	0.0990453	8.64373	5.44085e-18	1.99066e-16	TRIM36	UP
ENSG00000152078	80.4918	2.94013	0.34034	8.63882	5.67985e-18	2.07321e-16	TMEM56	UP
ENSG00000134333	34729.5	0.734792	0.0852685	8.61739	6.85004e-18	2.49447e-16	LDHA	UP
ENSG00000166484	1600.48	0.940082	0.109167	8.61138	7.21844e-18	2.62248e-16	MAPK7	UP
ENSG00000109534	1100.01	-0.92827	0.107994	-8.59556	8.28577e-18	2.9962e-16	GAR1	DN
ENSG00000147416	4279.15	-0.68603	0.0798119	-8.59559	8.28416e-18	2.9962e-16	ATP6V1B2	DN
ENSG00000160752	6535.46	0.486618	0.0566212	8.59426	8.37997e-18	3.02322e-16	FDPS	UP
ENSG00000106305	1344.52	-0.743533	0.0865727	-8.58854	8.80829e-18	3.17037e-16	AIMP2	DN
ENSG00000011332	613.646	1.10263	0.128406	8.58704	8.92367e-18	3.20446e-16	DPF1	UP
ENSG00000233929	43.6081	4.78139	0.557019	8.58388	9.17257e-18	3.28624e-16	MT1XP1	UP
ENSG00000087074	2140.45	1.0277	0.119752	8.58189	9.33253e-18	3.33584e-16	PPP1R15A	UP
ENSG00000184675	1741.59	-0.901286	0.105028	-8.58138	9.37428e-18	3.34306e-16	AMER1	DN
ENSG00000179041	689.374	-1.01824	0.118705	-8.57794	9.6584e-18	3.43648e-16	RRS1	DN
ENSG00000179361	1548.87	0.816143	0.0952519	8.56826	1.0506e-17	3.7295e-16	ARID3B	UP
ENSG00000140044	149.367	1.58045	0.184551	8.56373	1.09272e-17	3.87017e-16	JDP2	UP
ENSG00000151465	3994.53	-0.785019	0.0916728	-8.56327	1.09709e-17	3.8768e-16	CDC123	DN
ENSG00000167528	728.87	-1.53736	0.179659	-8.55711	1.15732e-17	4.08036e-16	ZNF641	DN
ENSG00000099875	10061.4	1.89438	0.221728	8.54369	1.30007e-17	4.57323e-16	MKNK2	UP
ENSG00000134690	3345.37	-0.563788	0.0660168	-8.54007	1.34143e-17	4.70804e-16	CDCA8	DN
ENSG00000110931	2696.78	-0.766586	0.0898377	-8.53301	1.42584e-17	4.993e-16	CAMKK2	DN
ENSG00000080608	3394.36	-0.725486	0.0851586	-8.51924	1.60609e-17	5.61156e-16	PUM3	DN
ENSG00000156697	2238.25	-0.776925	0.0913599	-8.504	1.83169e-17	6.3854e-16	UTP14A	DN
ENSG00000116977	2661.4	0.830173	0.0976424	8.50217	1.86072e-17	6.47206e-16	LGALS8	UP
ENSG00000176428	414.143	1.32904	0.156398	8.4978	1.93214e-17	6.70544e-16	VPS37D	UP
ENSG00000173727	149.383	1.48554	0.175023	8.4877	2.10773e-17	7.29849e-16	ENSG00000173727	UP
ENSG00000117724	21785.9	-0.614224	0.0724584	-8.47692	2.31241e-17	7.98939e-16	CENPF	DN
ENSG00000179029	1304.56	1.10182	0.130004	8.4753	2.34483e-17	8.08341e-16	TMEM107	UP
ENSG00000139880	412.433	1.13003	0.133341	8.47473	2.35627e-17	8.10483e-16	CDH24	UP
ENSG00000196150	988.751	1.02473	0.120978	8.47039	2.44564e-17	8.39364e-16	ZNF250	UP
ENSG00000111641	2739.55	-0.696644	0.0822773	-8.46703	2.51721e-17	8.62021e-16	NOP2	DN
ENSG00000141959	5086.62	0.784133	0.0926563	8.46281	2.61013e-17	8.91871e-16	PFKL	UP
ENSG00000126016	1036.33	0.664285	0.0786309	8.44814	2.95979e-17	1.00912e-15	AMOT	UP
ENSG00000087258	588.867	1.07052	0.126841	8.43987	3.17683e-17	1.08075e-15	GNAO1	UP
ENSG00000187475	70.4603	-2.88669	0.342425	-8.43015	3.45226e-17	1.17188e-15	HIST1H1T	DN
ENSG00000176438	909.601	0.979975	0.116332	8.42394	3.64017e-17	1.23297e-15	SYNE3	UP
ENSG00000109103	972.084	1.09983	0.130599	8.42144	3.71876e-17	1.25684e-15	UNC119	UP
ENSG00000133874	855.204	0.857177	0.101845	8.4165	3.87912e-17	1.30535e-15	RNF122	UP
ENSG00000198042	3236.29	-0.908927	0.107993	-8.41654	3.87757e-17	1.30535e-15	MAK16	DN
ENSG00000165417	3082.35	-1.08445	0.128974	-8.40833	4.15894e-17	1.39649e-15	GTF2A1	DN
ENSG00000115761	2568.79	-0.742651	0.08838	-8.40294	4.35453e-17	1.459e-15	NOL10	DN
ENSG00000185238	1217.54	-0.763694	0.0909152	-8.40007	4.46213e-17	1.49183e-15	PRMT3	DN
ENSG00000157514	114.127	2.62372	0.312401	8.39858	4.51923e-17	1.50767e-15	TSC22D3	UP
ENSG00000176903	1107.86	0.605669	0.07213	8.39691	4.58383e-17	1.52594e-15	PNMA1	UP
ENSG00000085733	192.85	1.86706	0.222394	8.39529	4.64742e-17	1.5438e-15	CTTN	UP
ENSG00000005100	2204.03	-0.804163	0.0958327	-8.39132	4.80714e-17	1.59344e-15	DHX33	DN
ENSG00000138442	3156.63	-0.772863	0.0922883	-8.37444	5.54853e-17	1.83527e-15	WDR12	DN
ENSG00000236656	271.957	-1.40058	0.167424	-8.36548	5.9872e-17	1.97616e-15	ENSG00000236656	DN
ENSG00000160072	1801.25	-0.833244	0.0996642	-8.36052	6.24437e-17	2.05667e-15	ATAD3B	DN
ENSG00000121753	2002.78	0.947841	0.113407	8.35788	6.38546e-17	2.09868e-15	ADGRB2	UP
ENSG00000155363	3608.21	0.479795	0.057543	8.33803	7.55385e-17	2.47744e-15	MOV10	UP
ENSG00000163273	238.458	2.29482	0.275472	8.3305	8.0503e-17	2.63469e-15	NPPC	UP
ENSG00000149257	1429.93	0.881528	0.105973	8.31846	8.9115e-17	2.9104e-15	SERPINH1	UP
ENSG00000106397	726.376	0.891041	0.107179	8.31354	9.28881e-17	3.02725e-15	PLOD3	UP
ENSG00000160208	8117.78	-0.655921	0.078934	-8.30975	9.59056e-17	3.11904e-15	RRP1B	DN
ENSG00000170345	235.256	2.15809	0.259751	8.30831	9.70766e-17	3.15052e-15	FOS	UP
ENSG00000124374	866.058	0.870078	0.104815	8.30112	1.03132e-16	3.34007e-15	PAIP2B	UP
ENSG00000136286	13449.3	0.626022	0.0754231	8.30013	1.03996e-16	3.36101e-15	MYO1G	UP
ENSG00000166166	1022.3	-1.14288	0.137772	-8.29545	1.08176e-16	3.48884e-15	TRMT61A	DN
ENSG00000167550	216.151	1.24352	0.150221	8.27794	1.25328e-16	4.03363e-15	RHEBL1	UP
ENSG00000171466	1686.95	-0.963711	0.116446	-8.27606	1.27321e-16	4.0893e-15	ZNF562	DN
ENSG00000182378	8168.27	0.682804	0.0825077	8.27564	1.27772e-16	4.09532e-15	PLCXD1	UP
ENSG00000130202	221.162	1.59486	0.192824	8.27103	1.32804e-16	4.24781e-15	NECTIN2	UP
ENSG00000143061	939.66	0.849107	0.102686	8.26897	1.35125e-16	4.30601e-15	IGSF3	UP
ENSG00000249087	344.194	1.84805	0.223494	8.26892	1.35179e-16	4.30601e-15	ZNF436-AS1	UP
ENSG00000070759	657.345	0.762837	0.0922852	8.26609	1.38428e-16	4.40047e-15	TESK2	UP
ENSG00000145050	1924.58	-1.00647	0.121981	-8.25106	1.56998e-16	4.98061e-15	MANF	DN
ENSG00000011260	3243.48	-0.57391	0.0696624	-8.23844	1.74468e-16	5.52351e-15	UTP18	DN
ENSG00000084070	4948.95	0.513164	0.0623042	8.23643	1.77421e-16	5.60556e-15	SMAP2	UP
ENSG00000204186	664.366	1.06116	0.128893	8.23288	1.82764e-16	5.76264e-15	ZDBF2	UP
ENSG00000226806	1040.18	-0.675786	0.0821991	-8.22133	2.01264e-16	6.33307e-15	ENSG00000226806	DN
ENSG00000214110	523.31	0.899286	0.109437	8.21741	2.07949e-16	6.53017e-15	LDHAP4	UP
ENSG00000011523	1993.23	0.484561	0.0589903	8.21425	2.13499e-16	6.69094e-15	CEP68	UP
ENSG00000133937	580.257	0.857329	0.104499	8.20418	2.32177e-16	7.26162e-15	GSC	UP
ENSG00000189306	4556.84	-0.570024	0.0695128	-8.20027	2.39845e-16	7.48636e-15	RRP7A	DN
ENSG00000197444	431.043	0.981591	0.120019	8.17862	2.87111e-16	8.93795e-15	OGDHL	UP
ENSG00000100302	136.819	1.57969	0.193152	8.17846	2.87503e-16	8.93795e-15	RASD2	UP
ENSG00000165185	4476.19	0.791813	0.0970486	8.15893	3.38003e-16	1.04869e-14	KIAA1958	UP
ENSG00000166407	463.266	1.06905	0.131114	8.15362	3.53201e-16	1.09365e-14	LMO1	UP
ENSG00000188042	6369.12	0.496314	0.0608861	8.15151	3.59419e-16	1.11069e-14	ARL4C	UP
ENSG00000131196	2190.19	0.701603	0.0861223	8.14659	3.7432e-16	1.15444e-14	NFATC1	UP
ENSG00000008517	4535.06	0.873354	0.107231	8.1446	3.80536e-16	1.17128e-14	IL32	UP
ENSG00000158023	262.857	1.46843	0.180306	8.14409	3.82144e-16	1.1739e-14	WDR66	UP
ENSG00000111845	1139.12	-0.846479	0.104105	-8.13101	4.25716e-16	1.30517e-14	PAK1IP1	DN
ENSG00000179604	225.237	1.33339	0.164204	8.1203	4.65014e-16	1.42283e-14	CDC42EP4	UP
ENSG00000225264	231.103	1.126	0.138862	8.10879	5.11267e-16	1.56128e-14	ZNRF2P2	UP
ENSG00000130766	1275.43	0.899021	0.111046	8.09595	5.6821e-16	1.73176e-14	SESN2	UP
ENSG00000100321	592.512	0.79634	0.0983859	8.09404	5.77188e-16	1.75567e-14	SYNGR1	UP
ENSG00000138134	3744.27	0.884972	0.109342	8.09359	5.79309e-16	1.75867e-14	STAMBPL1	UP
ENSG00000124788	872.145	0.850282	0.105112	8.08931	6.00046e-16	1.81807e-14	ATXN1	UP
ENSG00000070159	734.394	-0.815203	0.100788	-8.08829	6.05081e-16	1.82975e-14	PTPN3	DN
ENSG00000225978	364.656	1.02989	0.127336	8.08801	6.0646e-16	1.83035e-14	HAR1A	UP
ENSG00000117597	1536.35	-0.678564	0.0840043	-8.07773	6.59846e-16	1.98761e-14	UTP25	DN
ENSG00000197785	3710.65	-0.79776	0.0988522	-8.07023	7.01675e-16	2.10951e-14	ATAD3A	DN
ENSG00000102302	540.013	0.953569	0.118341	8.05783	7.76588e-16	2.33021e-14	FGD1	UP
ENSG00000183186	169.781	1.45106	0.180123	8.05594	7.88713e-16	2.36203e-14	C2CD4C	UP
ENSG00000162522	239.171	1.44626	0.179765	8.04524	8.60735e-16	2.57275e-14	KIAA1522	UP
ENSG00000114867	17481.5	-0.622737	0.0774271	-8.04289	8.77474e-16	2.61272e-14	EIF4G1	DN
ENSG00000111412	2487.35	-0.617028	0.0767166	-8.04296	8.76967e-16	2.61272e-14	C12orf49	DN
ENSG00000105963	222.47	1.22622	0.152602	8.03545	9.32328e-16	2.77073e-14	ADAP1	UP
ENSG00000145431	777.854	-0.82391	0.102545	-8.03461	9.38791e-16	2.7846e-14	PDGFC	DN
ENSG00000167513	11725.8	0.744282	0.0926962	8.02927	9.80567e-16	2.90296e-14	CDT1	UP
ENSG00000168016	1298.47	0.757969	0.0944329	8.02654	1.00258e-15	2.96247e-14	TRANK1	UP
ENSG00000178538	3285.23	0.802328	0.0999654	8.02606	1.00656e-15	2.9686e-14	CA8	UP
ENSG00000105856	1443.88	0.800381	0.0998267	8.0177	1.07741e-15	3.1715e-14	HBP1	UP
ENSG00000084073	1719.68	-0.93359	0.116532	-8.01143	1.13379e-15	3.33114e-14	ZMPSTE24	DN
ENSG00000120694	6918.32	-0.51494	0.0643452	-8.00278	1.21637e-15	3.56703e-14	HSPH1	DN
ENSG00000184661	3275.25	-0.605734	0.0757218	-7.99947	1.2496e-15	3.65757e-14	CDCA2	DN
ENSG00000104881	625.98	1.21399	0.152083	7.98245	1.43457e-15	4.19104e-14	PPP1R13L	UP
ENSG00000110107	8756.05	-0.480949	0.0603663	-7.96718	1.62333e-15	4.73359e-14	PRPF19	DN
ENSG00000143458	2156.49	-0.457295	0.0574516	-7.95966	1.72513e-15	5.02102e-14	GABPB2	DN
ENSG00000139112	1159.18	1.0126	0.12732	7.95319	1.81774e-15	5.28065e-14	GABARAPL1	UP
ENSG00000130826	3322.7	-0.680792	0.0856279	-7.95059	1.85623e-15	5.38236e-14	DKC1	DN
ENSG00000170525	5402.72	2.00677	0.252501	7.94757	1.90201e-15	5.50484e-14	PFKFB3	UP
ENSG00000135521	2075.38	-0.914712	0.115111	-7.94637	1.92056e-15	5.54817e-14	LTV1	DN
ENSG00000110042	610.518	1.20754	0.152127	7.93774	2.05896e-15	5.93693e-14	DTX4	UP
ENSG00000277972	1141.15	-0.722066	0.0910098	-7.93394	2.12297e-15	6.11012e-14	ENSG00000277972	DN
ENSG00000253626	2542.35	-0.512944	0.0648124	-7.91429	2.48675e-15	7.14388e-14	EIF5AL1	DN
ENSG00000105329	3506.2	0.488974	0.0618132	7.91051	2.56338e-15	7.3504e-14	TGFB1	UP
ENSG00000157557	3300.52	-0.436836	0.0552574	-7.90549	2.66891e-15	7.6389e-14	ETS2	DN
ENSG00000112182	2717.94	0.663982	0.0840335	7.90139	2.75805e-15	7.87948e-14	BACH2	UP
ENSG00000165475	529.429	0.782876	0.0991708	7.89422	2.9214e-15	8.33084e-14	CRYL1	UP
ENSG00000182557	928.927	1.04863	0.132841	7.89391	2.92865e-15	8.33617e-14	SPNS3	UP
ENSG00000072571	4104.61	-1.09926	0.139329	-7.88969	3.02935e-15	8.60702e-14	HMMR	DN
ENSG00000181104	895.004	0.901105	0.114252	7.88697	3.09624e-15	8.78098e-14	F2R	UP
ENSG00000150990	3094.87	-0.864659	0.109659	-7.88497	3.14613e-15	8.90618e-14	DHX37	DN
ENSG00000260302	1210.94	-0.75936	0.0963286	-7.88302	3.19573e-15	9.03011e-14	ENSG00000260302	DN
ENSG00000266088	242.599	1.25253	0.158912	7.88194	3.22338e-15	9.09168e-14	ENSG00000266088	UP
ENSG00000166046	386.757	1.17184	0.148782	7.87623	3.37411e-15	9.49957e-14	TCP11L2	UP
ENSG00000132361	4396.86	-0.837624	0.106431	-7.87014	3.54259e-15	9.95582e-14	CLUH	DN
ENSG00000049323	848.835	0.732079	0.0931467	7.85942	3.85918e-15	1.0826e-13	LTBP1	UP
ENSG00000162512	1010.76	0.711592	0.0905478	7.85875	3.87994e-15	1.08645e-13	SDC3	UP
ENSG00000110324	195.031	2.56671	0.326629	7.85819	3.89717e-15	1.08931e-13	IL10RA	UP
ENSG00000126787	5224.07	-0.901319	0.114703	-7.85784	3.90806e-15	1.09039e-13	DLGAP5	DN
ENSG00000113273	864.588	-0.746549	0.0950593	-7.85351	4.04559e-15	1.12674e-13	ARSB	DN
ENSG00000158050	1158.31	-0.784046	0.0999105	-7.84748	4.24473e-15	1.18008e-13	DUSP2	DN
ENSG00000164307	4345.74	-0.428523	0.0546105	-7.84688	4.26501e-15	1.1836e-13	ERAP1	DN
ENSG00000076716	116.294	1.67417	0.21378	7.83128	4.82913e-15	1.33776e-13	GPC4	UP
ENSG00000168405	1641.41	-0.756393	0.0966214	-7.82842	4.9405e-15	1.36617e-13	CMAHP	DN
ENSG00000154359	1608.48	0.731916	0.09352	7.82631	5.02413e-15	1.38682e-13	LONRF1	UP
ENSG00000061273	5356.76	0.922645	0.118047	7.81593	5.4557e-15	1.50324e-13	HDAC7	UP
ENSG00000059915	451.649	0.96676	0.123694	7.81571	5.46527e-15	1.50324e-13	PSD	UP
ENSG00000250510	194.76	1.44615	0.185245	7.80671	5.87006e-15	1.61172e-13	GPR162	UP
ENSG00000179115	7338.46	-0.503621	0.0646202	-7.79355	6.51517e-15	1.78569e-13	FARSA	DN
ENSG00000224877	1134.11	-0.873166	0.112132	-7.78698	6.86283e-15	1.87766e-13	NDUFAF8	DN
ENSG00000214706	1542.83	-0.820782	0.105451	-7.78352	7.0536e-15	1.92645e-13	IFRD2	DN
ENSG00000188994	15194.4	0.708819	0.0911112	7.77971	7.26892e-15	1.98177e-13	ZNF292	UP
ENSG00000149658	3601	-0.492188	0.0633794	-7.76575	8.11664e-15	2.20901e-13	YTHDF1	DN
ENSG00000272733	51.4062	-2.88662	0.371749	-7.76496	8.16722e-15	2.21888e-13	ENSG00000272733	DN
ENSG00000110723	409.914	1.03752	0.133646	7.7632	8.28131e-15	2.24594e-13	EXPH5	UP
ENSG00000148843	3677.41	-0.716148	0.0922682	-7.76159	8.3868e-15	2.27058e-13	PDCD11	DN
ENSG00000183723	733.776	0.805912	0.103858	7.75972	8.51193e-15	2.30045e-13	CMTM4	UP
ENSG00000041802	2133.84	-0.624381	0.0806077	-7.74593	9.4888e-15	2.56e-13	LSG1	DN
ENSG00000204950	519.75	0.915199	0.118295	7.73658	1.02124e-14	2.75044e-13	LRRC10B	UP
ENSG00000204389	95.8475	-1.46818	0.189913	-7.73085	1.06835e-14	2.87233e-13	HSPA1A	DN
ENSG00000223396	522.54	1.16425	0.150677	7.72676	1.10314e-14	2.96073e-13	RPS10P7	UP
ENSG00000073803	80.6186	3.9764	0.514773	7.72456	1.12239e-14	3.0072e-13	MAP3K13	UP
ENSG00000169398	749.046	1.03657	0.134239	7.72188	1.14623e-14	3.06576e-13	PTK2	UP
ENSG00000176393	2625.56	0.57969	0.0751117	7.71771	1.18436e-14	3.16229e-13	RNPEP	UP
ENSG00000196757	1446.45	0.513044	0.0665498	7.70918	1.26625e-14	3.37514e-13	ZNF700	UP
ENSG00000138363	7262.24	-0.449259	0.0583142	-7.70412	1.31752e-14	3.50577e-13	ATIC	DN
ENSG00000105339	1626.16	0.775212	0.100726	7.69628	1.4008e-14	3.721e-13	DENND3	UP
ENSG00000259820	773.057	1.05888	0.1378	7.68419	1.53967e-14	4.0829e-13	ENSG00000259820	UP
ENSG00000198863	2116.25	0.657802	0.085635	7.68146	1.57284e-14	4.16372e-13	RUNDC1	UP
ENSG00000068323	1798.28	0.534429	0.0696391	7.67427	1.66365e-14	4.39664e-13	TFE3	UP
ENSG00000253882	41.4089	3.46795	0.452819	7.65858	1.88005e-14	4.96007e-13	ENSG00000253882	UP
ENSG00000278637	3971.63	-0.939349	0.122685	-7.65659	1.90933e-14	5.02878e-13	HIST1H4A	DN
ENSG00000148841	2694.73	0.493874	0.0648394	7.61688	2.59882e-14	6.83315e-13	ITPRIP	UP
ENSG00000100216	3744.14	-0.55342	0.0727189	-7.61041	2.73235e-14	7.17208e-13	TOMM22	DN
ENSG00000135365	2515.34	0.497449	0.0654632	7.59891	2.98646e-14	7.82584e-13	PHF21A	UP
ENSG00000168827	1577.71	-0.771263	0.101539	-7.59572	3.06083e-14	8.00719e-13	GFM1	DN
ENSG00000231007	268.884	-1.31682	0.173377	-7.59513	3.07492e-14	8.03051e-13	CDC20P1	DN
ENSG00000107164	2663.33	-0.537397	0.0707881	-7.59164	3.15886e-14	8.23586e-13	FUBP3	DN
ENSG00000167508	3232.34	0.917309	0.120878	7.58875	3.23019e-14	8.4077e-13	MVD	UP
ENSG00000116649	4414.33	-0.744311	0.0981818	-7.58095	3.43035e-14	8.91374e-13	SRM	DN
ENSG00000198909	2622.77	0.545185	0.0719387	7.57846	3.49677e-14	9.05599e-13	MAP3K3	UP
ENSG00000106789	1161.36	0.616097	0.081294	7.57862	3.49245e-14	9.05599e-13	CORO2A	UP
ENSG00000136404	288.437	1.09857	0.145121	7.57001	3.73189e-14	9.64881e-13	TM6SF1	UP
ENSG00000196189	321.322	1.16265	0.153633	7.56768	3.79935e-14	9.80687e-13	SEMA4A	UP
ENSG00000025039	3508.06	0.620682	0.0820236	7.56711	3.8161e-14	9.83376e-13	RRAGD	UP
ENSG00000080854	1996.9	1.30054	0.172087	7.55745	4.11038e-14	1.05745e-12	IGSF9B	UP
ENSG00000099889	536.4	0.82232	0.10882	7.5567	4.13436e-14	1.06186e-12	ARVCF	UP
ENSG00000175097	509.811	-1.09616	0.145153	-7.55175	4.29441e-14	1.10114e-12	RAG2	DN
ENSG00000164338	1229.01	-1.35144	0.179125	-7.5447	4.53332e-14	1.16049e-12	UTP15	DN
ENSG00000105220	19447.3	0.909141	0.120585	7.53943	4.72024e-14	1.20634e-12	GPI	UP
ENSG00000188338	97.8783	3.61667	0.479897	7.53635	4.83307e-14	1.23112e-12	SLC38A3	UP
ENSG00000268555	664.489	0.743643	0.0986722	7.5365	4.82749e-14	1.23112e-12	ENSG00000268555	UP
ENSG00000101445	2383.43	0.640642	0.0851042	7.52774	5.16278e-14	1.31295e-12	PPP1R16B	UP
ENSG00000167114	1463.15	-0.82879	0.110191	-7.52142	5.4184e-14	1.3757e-12	SLC27A4	DN
ENSG00000167703	201.164	-1.22077	0.162358	-7.51898	5.5204e-14	1.39773e-12	SLC43A2	DN
ENSG00000155115	1378.97	-0.790193	0.105094	-7.51892	5.52317e-14	1.39773e-12	GTF3C6	DN
ENSG00000149150	794.252	0.732329	0.0974188	7.51733	5.59081e-14	1.41254e-12	SLC43A1	UP
ENSG00000196943	3793.75	-0.523338	0.0696225	-7.5168	5.61326e-14	1.41591e-12	NOP9	DN
ENSG00000119950	1220.32	2.00178	0.266474	7.51212	5.81755e-14	1.46506e-12	MXI1	UP
ENSG00000198355	3942.67	-0.694994	0.092526	-7.51133	5.85274e-14	1.47153e-12	PIM3	DN
ENSG00000142156	230.504	1.40678	0.187329	7.50968	5.92728e-14	1.48786e-12	COL6A1	UP
ENSG00000124541	2482.44	-0.474972	0.0632604	-7.50821	5.99433e-14	1.50226e-12	RRP36	DN
ENSG00000126583	132.917	2.08376	0.27769	7.5039	6.19455e-14	1.54994e-12	PRKCG	UP
ENSG00000126749	2256.46	-0.568805	0.0758279	-7.50126	6.32096e-14	1.57902e-12	EMG1	DN
ENSG00000055044	5456.14	-0.785011	0.104715	-7.49665	6.54694e-14	1.63284e-12	NOP58	DN
ENSG00000102606	7922.51	0.496368	0.0662361	7.49393	6.68411e-14	1.66438e-12	ARHGEF7	UP
ENSG00000112511	750.764	0.886658	0.11853	7.48046	7.40622e-14	1.84123e-12	PHF1	UP
ENSG00000132382	4054.65	-0.834845	0.111616	-7.47959	7.45531e-14	1.85047e-12	MYBBP1A	DN
ENSG00000169330	436.078	-0.956862	0.128266	-7.45997	8.6542e-14	2.14461e-12	MINAR1	DN
ENSG00000117091	2163.08	0.661265	0.0886593	7.4585	8.75127e-14	2.16521e-12	CD48	UP
ENSG00000099864	1515.86	1.08953	0.146245	7.45005	9.3308e-14	2.30492e-12	PALM	UP
ENSG00000166025	7625.42	0.511608	0.0686786	7.44931	9.38288e-14	2.3141e-12	AMOTL1	UP
ENSG00000001617	104.595	1.71548	0.230297	7.44899	9.40599e-14	2.31611e-12	SEMA3F	UP
ENSG00000115896	470.045	0.805359	0.108173	7.44512	9.68562e-14	2.38119e-12	PLCL1	UP
ENSG00000007968	6625.91	0.57723	0.0775925	7.43925	1.0126e-13	2.48552e-12	E2F2	UP
ENSG00000275074	634.564	0.982224	0.132069	7.4372	1.02839e-13	2.52027e-12	NUDT18	UP
ENSG00000198879	2862.85	0.771286	0.10378	7.43195	1.0701e-13	2.61837e-12	SFMBT2	UP
ENSG00000181773	254.085	1.17758	0.158493	7.42983	1.08738e-13	2.65646e-12	GPR3	UP
ENSG00000131873	4230.37	0.544514	0.0732919	7.42939	1.09104e-13	2.6612e-12	CHSY1	UP
ENSG00000137441	117.625	8.96245	1.2064	7.42909	1.09349e-13	2.66299e-12	FGFBP2	UP
ENSG00000148459	1052.37	-0.784888	0.105667	-7.42794	1.10301e-13	2.68197e-12	PDSS1	DN
ENSG00000142528	1993.92	-0.574994	0.0774784	-7.42134	1.15937e-13	2.8146e-12	ZNF473	DN
ENSG00000110619	2355.74	0.48911	0.0659419	7.41729	1.19544e-13	2.89764e-12	CARS	UP
ENSG00000117593	1631.84	-0.583135	0.0786218	-7.41697	1.1983e-13	2.90004e-12	DARS2	DN
ENSG00000120539	3225.65	0.633264	0.0854071	7.41465	1.21942e-13	2.94649e-12	MASTL	UP
ENSG00000186350	1335.69	0.765533	0.103249	7.41445	1.22129e-13	2.94649e-12	RXRA	UP
ENSG00000114491	2290.11	-0.460757	0.0622234	-7.40489	1.31255e-13	3.16174e-12	UMPS	DN
ENSG00000068654	6114.65	-0.709594	0.0958421	-7.40379	1.32356e-13	3.18331e-12	POLR1A	DN
ENSG00000254682	866.565	0.699632	0.0945438	7.40008	1.36105e-13	3.26842e-12	ENSG00000254682	UP
ENSG00000105197	3252.52	-0.458342	0.0619778	-7.39526	1.41128e-13	3.38381e-12	TIMM50	DN
ENSG00000063244	10464.4	-0.464605	0.0628323	-7.39437	1.42082e-13	3.40141e-12	U2AF2	DN
ENSG00000058600	2196.43	-0.534162	0.0723526	-7.38276	1.55037e-13	3.70584e-12	POLR3E	DN
ENSG00000099917	3568.45	0.739377	0.100315	7.37057	1.69899e-13	4.05484e-12	MED15	UP
ENSG00000167900	1824.19	0.934746	0.126856	7.36855	1.72498e-13	4.11053e-12	TK1	UP
ENSG00000155760	130.418	1.68106	0.228172	7.36752	1.73835e-13	4.13605e-12	FZD7	UP
ENSG00000161813	4667.25	-0.561459	0.0762207	-7.36624	1.75514e-13	4.16959e-12	LARP4	DN
ENSG00000185989	3082.32	0.495911	0.0673595	7.36216	1.80956e-13	4.29231e-12	RASA3	UP
ENSG00000145936	101.851	-1.46761	0.199385	-7.36072	1.82922e-13	4.33233e-12	KCNMB1	DN
ENSG00000140836	284.84	1.3015	0.176953	7.35504	1.90874e-13	4.51376e-12	ZFHX3	UP
ENSG00000169213	230.531	1.2534	0.170567	7.34843	2.00552e-13	4.7354e-12	RAB3B	UP
ENSG00000164638	2138.69	0.77912	0.106029	7.3482	2.00896e-13	4.73633e-12	SLC29A4	UP
ENSG00000136718	2382.02	-0.72416	0.0985952	-7.34477	2.0611e-13	4.85188e-12	IMP4	DN
ENSG00000143333	86.594	2.30132	0.313403	7.34301	2.08844e-13	4.90878e-12	RGS16	UP
ENSG00000196715	2630.71	-0.625681	0.0852331	-7.34082	2.12287e-13	4.98215e-12	VKORC1L1	DN
ENSG00000123505	4080.91	-0.576509	0.0787102	-7.32445	2.39878e-13	5.62118e-12	AMD1	DN
ENSG00000166794	3585.35	-0.540931	0.0738628	-7.32345	2.41668e-13	5.65459e-12	PPIB	DN
ENSG00000124160	2726.77	-0.66304	0.0905455	-7.32273	2.42971e-13	5.67653e-12	NCOA5	DN
ENSG00000119285	6086.67	-0.641484	0.0876746	-7.31665	2.54245e-13	5.93097e-12	HEATR1	DN
ENSG00000163689	658.949	0.790668	0.108085	7.31524	2.56925e-13	5.9845e-12	C3orf67	UP
ENSG00000100058	1685.42	0.713123	0.0974918	7.31469	2.57967e-13	5.99976e-12	CRYBB2P1	UP
ENSG00000095932	1203.27	0.736336	0.100742	7.30915	2.68831e-13	6.23375e-12	SMIM24	UP
ENSG00000047634	396.225	1.0623	0.145335	7.3093	2.68534e-13	6.23375e-12	SCML1	UP
ENSG00000139998	2012.95	0.478167	0.0654491	7.30593	2.75356e-13	6.37551e-12	RAB15	UP
ENSG00000154310	991.403	0.852063	0.117027	7.28091	3.31575e-13	7.66576e-12	TNIK	UP
ENSG00000122012	294.762	1.30713	0.179564	7.27949	3.35087e-13	7.73543e-12	SV2C	UP
ENSG00000145901	3918.17	0.700416	0.0962299	7.27856	3.3739e-13	7.77702e-12	TNIP1	UP
ENSG00000164096	1750.9	0.783318	0.107701	7.27307	3.51404e-13	8.08803e-12	C4orf3	UP
ENSG00000154917	223.101	1.22111	0.168083	7.26494	3.73213e-13	8.57727e-12	RAB6B	UP
ENSG00000008513	2878.26	0.462158	0.0636288	7.26335	3.77613e-13	8.66555e-12	ST3GAL1	UP
ENSG00000198911	15965.5	0.440397	0.0606724	7.25861	3.91081e-13	8.96135e-12	SREBF2	UP
ENSG00000135821	12487.3	0.63175	0.0871381	7.24998	4.16828e-13	9.53724e-12	GLUL	UP
ENSG00000007944	849.145	0.704806	0.097354	7.23962	4.4993e-13	1.02795e-11	MYLIP	UP
ENSG00000129521	443.351	1.6317	0.225562	7.23391	4.69298e-13	1.07062e-11	EGLN3	UP
ENSG00000164134	7992.04	-0.60453	0.0835786	-7.23307	4.72192e-13	1.07564e-11	NAA15	DN
ENSG00000253669	422.762	0.861509	0.119129	7.23175	4.76803e-13	1.08455e-11	GASAL1	UP
ENSG00000142207	4953.23	-0.603788	0.0835167	-7.22955	4.84592e-13	1.10066e-11	URB1	DN
ENSG00000164877	496.236	1.25188	0.173206	7.22771	4.91199e-13	1.11403e-11	MICALL2	UP
ENSG00000146909	2842.77	-0.4878	0.0675217	-7.22434	5.03548e-13	1.14037e-11	NOM1	DN
ENSG00000173281	2764.31	0.863296	0.119632	7.21627	5.34328e-13	1.20831e-11	PPP1R3B	UP
ENSG00000166478	688.614	-0.947291	0.131314	-7.21394	5.43561e-13	1.2274e-11	ZNF143	DN
ENSG00000074855	1009.55	0.946409	0.131451	7.1997	6.03467e-13	1.3607e-11	ANO8	UP
ENSG00000226784	1041.71	0.763303	0.106042	7.19812	6.10488e-13	1.37453e-11	PGAM4	UP
ENSG00000108852	1490.64	0.567718	0.0789412	7.19166	6.40099e-13	1.43911e-11	MPP2	UP
ENSG00000157456	2696.37	-0.614537	0.0855408	-7.18414	6.76327e-13	1.51836e-11	CCNB2	DN
ENSG00000185920	1356.36	0.904408	0.125939	7.18131	6.90449e-13	1.54782e-11	PTCH1	UP
ENSG00000108651	2203.96	-0.661298	0.0920988	-7.18031	6.95519e-13	1.55694e-11	UTP6	DN
ENSG00000171462	81.3642	2.03253	0.283164	7.17792	7.07808e-13	1.58217e-11	DLK2	UP
ENSG00000171956	101.778	1.72303	0.240145	7.17497	7.23238e-13	1.61433e-11	FOXB1	UP
ENSG00000182718	1910	0.593284	0.0828075	7.16461	7.80073e-13	1.73869e-11	ANXA2	UP
ENSG00000163217	150.146	-1.48529	0.207612	-7.15416	8.41898e-13	1.8738e-11	BMP10	DN
ENSG00000143819	708.273	0.60022	0.0839232	7.15202	8.55132e-13	1.90052e-11	EPHX1	UP
ENSG00000115163	974.482	-0.887315	0.124096	-7.15023	8.66341e-13	1.92268e-11	CENPA	DN
ENSG00000276231	61.9673	2.15377	0.301347	7.14714	8.86064e-13	1.96364e-11	PIK3R6	UP
ENSG00000155629	219.323	-1.00602	0.140839	-7.1431	9.12511e-13	2.01937e-11	PIK3AP1	DN
ENSG00000172638	165.855	1.99925	0.280087	7.13793	9.47445e-13	2.09369e-11	EFEMP2	UP
ENSG00000151092	4162.59	0.538795	0.0756051	7.12644	1.02995e-12	2.27277e-11	NGLY1	UP
ENSG00000116922	712.587	-0.768468	0.107865	-7.12438	1.04553e-12	2.30387e-11	C1orf109	DN
ENSG00000186827	194.485	-1.1125	0.156198	-7.12239	1.0607e-12	2.334e-11	TNFRSF4	DN
ENSG00000108622	2581.95	0.46027	0.0646966	7.11428	1.12499e-12	2.47196e-11	ICAM2	UP
ENSG00000083099	1712.01	-0.767822	0.10793	-7.11406	1.12681e-12	2.47246e-11	LYRM2	DN
ENSG00000123240	388.49	1.22287	0.172104	7.10544	1.19941e-12	2.62433e-11	OPTN	UP
ENSG00000114030	3414.59	-0.483983	0.0681133	-7.10555	1.19841e-12	2.62433e-11	KPNA1	DN
ENSG00000179598	255.116	-1.04336	0.147113	-7.09225	1.31952e-12	2.88305e-11	PLD6	DN
ENSG00000159259	3617.39	0.477875	0.0673959	7.09056	1.33572e-12	2.91434e-11	CHAF1B	UP
ENSG00000121454	67.5046	2.03768	0.287496	7.08767	1.36391e-12	2.97168e-11	LHX4	UP
ENSG00000121057	2560.04	-0.670513	0.0946068	-7.08736	1.36695e-12	2.97412e-11	AKAP1	DN
ENSG00000223496	2382.02	-0.46238	0.0652736	-7.08372	1.40333e-12	3.049e-11	EXOSC6	DN
ENSG00000116983	65.4866	3.78509	0.534505	7.08149	1.42615e-12	3.09425e-11	HPCAL4	UP
ENSG00000187953	1571.22	0.684929	0.0968454	7.0724	1.52277e-12	3.29926e-11	PMS2CL	UP
ENSG00000135245	3650.57	1.56501	0.221308	7.07163	1.53122e-12	3.31294e-11	HILPDA	UP
ENSG00000107968	72.612	1.82181	0.257642	7.07109	1.53716e-12	3.32117e-11	MAP3K8	UP
ENSG00000152669	131.22	1.57812	0.22323	7.0695	1.55497e-12	3.35496e-11	CCNO	UP
ENSG00000108821	182.828	1.28779	0.182173	7.06905	1.56002e-12	3.3612e-11	COL1A1	UP
ENSG00000018699	766.474	-0.668452	0.0945774	-7.06778	1.57431e-12	3.38728e-11	TTC27	DN
ENSG00000162490	1483.08	0.62563	0.0885274	7.06707	1.5824e-12	3.39997e-11	DRAXIN	UP
ENSG00000116017	2867.45	0.574557	0.0813062	7.06659	1.58791e-12	3.40708e-11	ARID3A	UP
ENSG00000163328	842.17	1.01011	0.142975	7.06496	1.60668e-12	3.44259e-11	GPR155	UP
ENSG00000080819	1722.26	0.651398	0.0922127	7.06408	1.61684e-12	3.4596e-11	CPOX	UP
ENSG00000162430	1985.61	0.602547	0.0853077	7.06322	1.62694e-12	3.4764e-11	SELENON	UP
ENSG00000163611	2061.68	0.521517	0.0738412	7.06268	1.63319e-12	3.48497e-11	SPICE1	UP
ENSG00000139438	272.928	-1.21351	0.171853	-7.0613	1.64953e-12	3.51499e-11	FAM222A	DN
ENSG00000114646	195.936	1.08036	0.153035	7.05955	1.67043e-12	3.55464e-11	CSPG5	UP
ENSG00000099954	144.683	1.59736	0.226334	7.05753	1.69492e-12	3.60182e-11	CECR2	UP
ENSG00000102984	190.471	1.61035	0.228227	7.05588	1.71511e-12	3.63973e-11	ZNF821	UP
ENSG00000075240	6006.03	0.665044	0.09432	7.05093	1.77723e-12	3.76642e-11	GRAMD4	UP
ENSG00000135686	1654.85	0.614123	0.0871482	7.04689	1.82967e-12	3.87226e-11	KLHL36	UP
ENSG00000160654	8700.91	-0.722981	0.10261	-7.04594	1.84217e-12	3.8934e-11	CD3G	DN
ENSG00000168066	10162.3	-0.533001	0.0757268	-7.03847	1.94369e-12	4.10237e-11	SF1	DN
ENSG00000088986	3121.51	-0.604182	0.0858584	-7.03696	1.96476e-12	4.14122e-11	DYNLL1	DN
ENSG00000005483	8993.47	0.644548	0.0917578	7.02445	2.1491e-12	4.5236e-11	KMT2E	UP
ENSG00000122566	21488.4	-0.381174	0.0542989	-7.01991	2.22008e-12	4.66668e-11	HNRNPA2B1	DN
ENSG00000100294	851.957	-0.543458	0.0774326	-7.01846	2.24325e-12	4.709e-11	MCAT	DN
ENSG00000141506	1006.54	0.745556	0.106246	7.01728	2.26236e-12	4.74271e-11	PIK3R5	UP
ENSG00000155097	2031.36	-0.608705	0.0868087	-7.01204	2.34875e-12	4.91716e-11	ATP6V1C1	DN
ENSG00000212864	671.581	1.0094	0.144047	7.00743	2.42729e-12	5.07474e-11	RNF208	UP
ENSG00000128165	819.42	0.898218	0.128208	7.00594	2.45329e-12	5.12219e-11	ADM2	UP
ENSG00000179841	587.244	1.02388	0.146187	7.00388	2.48974e-12	5.19132e-11	AKAP5	UP
ENSG00000181577	2603.95	2.03869	0.291155	7.00206	2.52232e-12	5.25218e-11	C6orf223	UP
ENSG00000105227	649.931	1.04476	0.149326	6.99649	2.62455e-12	5.45773e-11	PRX	UP
ENSG00000109046	4505.82	0.689563	0.0986882	6.98729	2.80245e-12	5.81986e-11	WSB1	UP
ENSG00000224429	109.565	-1.35217	0.193601	-6.98427	2.86332e-12	5.93833e-11	LINC00539	DN
ENSG00000136943	212.846	1.10295	0.157933	6.98367	2.87564e-12	5.95592e-11	CTSV	UP
ENSG00000137103	978.771	0.742498	0.106356	6.98125	2.92573e-12	6.05159e-11	TMEM8B	UP
ENSG00000198910	192.902	3.0694	0.439868	6.97801	2.99386e-12	6.18425e-11	L1CAM	UP
ENSG00000099942	12795.3	0.454385	0.0651671	6.97261	3.11109e-12	6.41787e-11	CRKL	UP
ENSG00000118503	2903.55	0.513177	0.0736036	6.97218	3.12078e-12	6.42929e-11	TNFAIP3	UP
ENSG00000118007	4824.81	-0.593424	0.0852061	-6.96457	3.29404e-12	6.77724e-11	STAG1	DN
ENSG00000128228	732.148	-1.11156	0.159781	-6.95674	3.48235e-12	7.15519e-11	SDF2L1	DN
ENSG00000091542	10769.9	0.499117	0.0717481	6.95651	3.48796e-12	7.15724e-11	ALKBH5	UP
ENSG00000100413	2036.98	-0.767119	0.110386	-6.94943	3.66769e-12	7.5161e-11	POLR3H	DN
ENSG00000124334	1150.24	0.535156	0.0770913	6.94185	3.87007e-12	7.92037e-11	IL9R	UP
ENSG00000134323	483.474	0.902445	0.130026	6.94049	3.90735e-12	7.98613e-11	MYCN	UP
ENSG00000164938	465.545	1.27046	0.183171	6.93592	4.03577e-12	8.23775e-11	TP53INP1	UP
ENSG00000172890	3408.92	0.566533	0.0817077	6.93365	4.10116e-12	8.36022e-11	NADSYN1	UP
ENSG00000115232	17695.6	-0.392003	0.0566523	-6.91946	4.5338e-12	9.23002e-11	ITGA4	DN
ENSG00000115687	3181.79	0.66632	0.096344	6.91605	4.6441e-12	9.44218e-11	PASK	UP
ENSG00000133056	4222.01	0.513019	0.0741834	6.91554	4.66072e-12	9.46357e-11	PIK3C2B	UP
ENSG00000136527	7615.88	-0.52181	0.0754664	-6.91446	4.69637e-12	9.5235e-11	TRA2B	DN
ENSG00000226742	291.524	0.886654	0.128272	6.9123	4.76874e-12	9.65764e-11	HSBP1L1	UP
ENSG00000089327	1321.53	0.500577	0.0724982	6.90468	5.03168e-12	1.01769e-10	FXYD5	UP
ENSG00000198301	2352.79	-0.57996	0.084011	-6.90338	5.07789e-12	1.02569e-10	SDAD1	DN
ENSG00000100401	5142.14	-0.708835	0.102716	-6.90093	5.16617e-12	1.04217e-10	RANGAP1	DN
ENSG00000067992	1457.95	0.619689	0.0898432	6.89745	5.29457e-12	1.06668e-10	PDK3	UP
ENSG00000146858	2765.7	0.55782	0.0809239	6.89314	5.45727e-12	1.09804e-10	ZC3HAV1L	UP
ENSG00000184205	910.02	0.777095	0.11275	6.89218	5.49429e-12	1.10267e-10	TSPYL2	UP
ENSG00000152147	550.302	-0.751851	0.109088	-6.89218	5.49451e-12	1.10267e-10	GEMIN6	DN
ENSG00000072778	3873.05	0.456371	0.066231	6.89059	5.5562e-12	1.11361e-10	ACADVL	UP
ENSG00000108306	2462.3	0.58316	0.084646	6.8894	5.60277e-12	1.12149e-10	FBXL20	UP
ENSG00000073067	36.1185	8.48345	1.23141	6.88919	5.61117e-12	1.12173e-10	CYP2W1	UP
ENSG00000182379	147.036	1.34855	0.195829	6.88637	5.72336e-12	1.14268e-10	NXPH4	UP
ENSG00000167721	5459.79	-0.431342	0.0626462	-6.88536	5.76405e-12	1.14933e-10	TSR1	DN
ENSG00000120942	1636.72	-0.49472	0.0719071	-6.87999	5.9857e-12	1.19199e-10	UBIAD1	DN
ENSG00000108021	5564.04	-0.618294	0.0898902	-6.87833	6.05601e-12	1.20445e-10	TASOR2	DN
ENSG00000110400	3178.25	0.597402	0.0870327	6.8641	6.69106e-12	1.32905e-10	NECTIN1	UP
ENSG00000204569	573.883	-0.802706	0.116987	-6.86148	6.81507e-12	1.35195e-10	PPP1R10	DN
ENSG00000134001	5192.63	-0.51727	0.075393	-6.86098	6.83897e-12	1.35495e-10	EIF2S1	DN
ENSG00000105939	6391.61	-0.58629	0.0855262	-6.85509	7.12654e-12	1.41013e-10	ZC3HAV1	DN
ENSG00000186591	3107.03	0.565857	0.0826424	6.84706	7.53844e-12	1.48973e-10	UBE2H	UP
ENSG00000225648	542.368	-0.829404	0.121154	-6.84587	7.60115e-12	1.49641e-10	SBDSP1	DN
ENSG00000092036	1856.04	0.465237	0.0679563	6.84612	7.58807e-12	1.49641e-10	HAUS4	UP
ENSG00000198695	3210.97	-1.82797	0.267016	-6.84593	7.59793e-12	1.49641e-10	MT-ND6	DN
ENSG00000023330	2193.49	0.648145	0.0947807	6.83836	8.01064e-12	1.57502e-10	ALAS1	UP
ENSG00000156398	2056.1	-0.562447	0.0823396	-6.83082	8.44324e-12	1.65797e-10	SFXN2	DN
ENSG00000213300	5487.95	-0.462926	0.0677857	-6.82925	8.53597e-12	1.67406e-10	HNRNPA3P6	DN
ENSG00000165105	1245.68	0.608138	0.0890516	6.82905	8.54812e-12	1.67433e-10	RASEF	UP
ENSG00000182810	1199.53	-0.634322	0.0929044	-6.82769	8.62946e-12	1.68813e-10	DDX28	DN
ENSG00000115194	354.95	1.00879	0.147757	6.82735	8.65003e-12	1.69002e-10	SLC30A3	UP
ENSG00000198841	587.553	-0.646808	0.0948071	-6.82237	8.95537e-12	1.74657e-10	KTI12	DN
ENSG00000114805	281.307	-0.933138	0.136778	-6.82226	8.96194e-12	1.74657e-10	PLCH1	DN
ENSG00000239911	95.4519	1.52362	0.223385	6.82061	9.06556e-12	1.76454e-10	PRKAG2-AS1	UP
ENSG00000197632	70.3532	-2.38961	0.350504	-6.81765	9.25404e-12	1.79517e-10	SERPINB2	DN
ENSG00000224126	643.037	-0.630285	0.0924498	-6.8176	9.25763e-12	1.79517e-10	UBE2SP2	DN
ENSG00000135913	6199.1	0.450796	0.0661223	6.81761	9.25659e-12	1.79517e-10	USP37	UP
ENSG00000174238	3528.77	-0.548631	0.080519	-6.81369	9.51269e-12	1.84233e-10	PITPNA	DN
ENSG00000184731	1178	0.523047	0.0767777	6.81249	9.59253e-12	1.85547e-10	FAM110C	UP
ENSG00000268573	295.25	0.93927	0.137893	6.81158	9.65359e-12	1.86496e-10	ENSG00000268573	UP
ENSG00000159128	868.337	0.731327	0.107598	6.79687	1.06917e-11	2.06293e-10	IFNGR2	UP
ENSG00000247077	5819.92	-0.555302	0.0817405	-6.79347	1.09469e-11	2.10956e-10	PGAM5	DN
ENSG00000197892	2437.47	0.567536	0.0835722	6.79097	1.11385e-11	2.14382e-10	KIF13B	UP
ENSG00000169604	2103.89	-0.587903	0.0866194	-6.7872	1.14333e-11	2.19783e-10	ANTXR1	DN
ENSG00000280237	1379.89	1.28415	0.189492	6.7768	1.22869e-11	2.35899e-10	MIR4697HG	UP
ENSG00000233223	519.121	0.917538	0.135508	6.77109	1.27818e-11	2.45098e-10	ENSG00000233223	UP
ENSG00000166557	3209.5	-0.632596	0.0935921	-6.75908	1.38874e-11	2.6597e-10	TMED3	DN
ENSG00000161277	534.57	0.909775	0.134698	6.75416	1.43669e-11	2.74813e-10	THAP8	UP
ENSG00000213722	303.016	0.924595	0.136899	6.75387	1.43952e-11	2.75015e-10	DDAH2	UP
ENSG00000260804	575.859	-0.939961	0.139184	-6.75336	1.44461e-11	2.75649e-10	LINC01963	DN
ENSG00000168824	366.92	0.940415	0.139366	6.74779	1.50114e-11	2.86084e-10	NSG1	UP
ENSG00000120049	204.64	1.20892	0.179176	6.7471	1.50829e-11	2.87093e-10	KCNIP2	UP
ENSG00000246465	149.407	1.68457	0.249808	6.74345	1.54671e-11	2.94045e-10	ENSG00000246465	UP
ENSG00000105613	1157.45	0.507213	0.0752226	6.74283	1.55328e-11	2.94933e-10	MAST1	UP
ENSG00000175792	2774	-0.594519	0.0882048	-6.74021	1.58158e-11	2.9994e-10	RUVBL1	DN
ENSG00000170689	26.501	3.99478	0.592811	6.73871	1.598e-11	3.02683e-10	HOXB9	UP
ENSG00000100968	732.736	1.04143	0.154562	6.73795	1.60641e-11	3.03905e-10	NFATC4	UP
ENSG00000113369	775.068	1.00027	0.148673	6.72798	1.72031e-11	3.25057e-10	ARRDC3	UP
ENSG00000168439	11979.4	-0.403501	0.0600055	-6.72439	1.76328e-11	3.3277e-10	STIP1	DN
ENSG00000183018	248.031	1.11977	0.166685	6.71784	1.84434e-11	3.47646e-10	ENSG00000183018	UP
ENSG00000006744	4050.46	-0.494911	0.0738246	-6.70387	2.02971e-11	3.82123e-10	ELAC2	DN
ENSG00000069188	198.539	1.64538	0.245588	6.69974	2.08786e-11	3.92594e-10	SDK2	UP
ENSG00000139182	2082.11	0.628992	0.0938875	6.69942	2.09245e-11	3.9298e-10	CLSTN3	UP
ENSG00000104356	818.727	-0.804445	0.120111	-6.6975	2.1201e-11	3.97691e-10	POP1	DN
ENSG00000165312	431.785	0.733218	0.109485	6.69699	2.12756e-11	3.98609e-10	OTUD1	UP
ENSG00000099840	109.969	1.97184	0.294481	6.69599	2.14212e-11	4.00854e-10	IZUMO4	UP
ENSG00000090889	3920.41	-0.432776	0.0646548	-6.69364	2.17682e-11	4.06856e-10	KIF4A	DN
ENSG00000124787	504.128	-1.14812	0.171746	-6.68503	2.30883e-11	4.31009e-10	RPP40	DN
ENSG00000116120	3598.81	-0.62098	0.0931184	-6.66872	2.58047e-11	4.80676e-10	FARSB	DN
ENSG00000095397	300.472	0.930487	0.139531	6.66868	2.58108e-11	4.80676e-10	WHRN	UP
ENSG00000151502	9094.92	0.326933	0.0490265	6.66849	2.58441e-11	4.80718e-10	VPS26B	UP
ENSG00000125944	12931.6	-0.53047	0.0795629	-6.66731	2.60543e-11	4.84048e-10	HNRNPR	DN
ENSG00000263465	1424.44	-0.723531	0.10857	-6.66417	2.66159e-11	4.9389e-10	SRSF8	DN
ENSG00000092096	73.0159	1.87198	0.281092	6.65965	2.74479e-11	5.08721e-10	SLC22A17	UP
ENSG00000165752	437.324	0.857256	0.128808	6.65531	2.82697e-11	5.23326e-10	STK32C	UP
ENSG00000283537	28.9172	3.15288	0.473973	6.65201	2.89109e-11	5.34558e-10	ENSG00000283537	UP
ENSG00000142173	81.9196	1.54859	0.232959	6.64751	2.98102e-11	5.5053e-10	COL6A2	UP
ENSG00000121297	1026.09	0.7224	0.108756	6.64238	3.08654e-11	5.6934e-10	TSHZ3	UP
ENSG00000080839	2902.96	-0.44061	0.0663516	-6.64054	3.1254e-11	5.75823e-10	RBL1	DN
ENSG00000111676	2724.16	0.630931	0.0950557	6.63749	3.1908e-11	5.87175e-10	ATN1	UP
ENSG00000083635	595.253	-0.677785	0.102238	-6.62949	3.3685e-11	6.19142e-10	NUFIP1	DN
ENSG00000184014	5762.11	0.451836	0.068172	6.62788	3.40531e-11	6.25166e-10	DENND5A	UP
ENSG00000029993	3114.64	-0.499433	0.0753719	-6.62625	3.44329e-11	6.31392e-10	HMGB3	DN
ENSG00000254858	785.223	-0.597125	0.0901348	-6.6248	3.47714e-11	6.36847e-10	MPV17L2	DN
ENSG00000158470	2288.99	-0.380071	0.0574128	-6.61998	3.59255e-11	6.57207e-10	B4GALT5	DN
ENSG00000156804	280.87	1.13551	0.171752	6.61131	3.80941e-11	6.9524e-10	FBXO32	UP
ENSG00000086200	2852.5	-0.576053	0.0871292	-6.61147	3.80516e-11	6.9524e-10	IPO11	DN
ENSG00000158006	601.623	-0.673621	0.102019	-6.60291	4.03164e-11	7.34934e-10	PAFAH2	DN
ENSG00000159860	27.2489	3.85694	0.584171	6.60242	4.04507e-11	7.36517e-10	TCAF2P1	UP
ENSG00000158473	1121.22	-0.609805	0.092411	-6.59884	4.14383e-11	7.53613e-10	CD1D	DN
ENSG00000107758	1803.57	-0.659135	0.0999259	-6.59623	4.21732e-11	7.66081e-10	PPP3CB	DN
ENSG00000175283	379.869	-0.876575	0.133017	-6.58993	4.40024e-11	7.97441e-10	DOLK	DN
ENSG00000125459	898.898	-0.948085	0.143867	-6.59002	4.39756e-11	7.97441e-10	MSTO1	DN
ENSG00000133028	2597.76	-0.44231	0.0671305	-6.58881	4.43357e-11	8.02543e-10	SCO1	DN
ENSG00000071205	672.212	0.701188	0.106433	6.5881	4.45504e-11	8.0549e-10	ARHGAP10	UP
ENSG00000185624	12254.2	0.494538	0.0750966	6.58535	4.53819e-11	8.19568e-10	P4HB	UP
ENSG00000137193	735.833	0.660482	0.100334	6.58284	4.61553e-11	8.32566e-10	PIM1	UP
ENSG00000213445	3737.64	1.22586	0.186349	6.57829	4.75881e-11	8.57415e-10	SIPA1	UP
ENSG00000167182	1309.33	-0.647129	0.098405	-6.57618	4.82674e-11	8.68645e-10	SP2	DN
ENSG00000106344	4715.86	-0.474428	0.0721938	-6.57159	4.97795e-11	8.9482e-10	RBM28	DN
ENSG00000166402	1160.69	0.592382	0.0901672	6.56982	5.03766e-11	9.04505e-10	TUB	UP
ENSG00000113161	10413.6	0.457029	0.0696511	6.56169	5.3203e-11	9.54148e-10	HMGCR	UP
ENSG00000114473	653.412	0.635305	0.0968295	6.56107	5.34228e-11	9.56984e-10	IQCG	UP
ENSG00000173456	2586.31	-0.448115	0.0683203	-6.55903	5.41572e-11	9.6902e-10	RNF26	DN
ENSG00000265148	467.888	-0.800655	0.122295	-6.54693	5.87319e-11	1.04966e-09	TSPOAP1-AS1	DN
ENSG00000187840	1179.46	0.658602	0.100668	6.54229	6.05836e-11	1.08151e-09	EIF4EBP1	UP
ENSG00000164975	4238.86	0.631253	0.0965002	6.54147	6.0917e-11	1.08621e-09	SNAPC3	UP
ENSG00000035687	2424.04	-0.680429	0.104027	-6.54091	6.11457e-11	1.08904e-09	ADSS	DN
ENSG00000186635	3845.59	0.549102	0.0839515	6.5407	6.12297e-11	1.08928e-09	ARAP1	UP
ENSG00000063241	983.099	-0.685764	0.104857	-6.54002	6.15126e-11	1.09306e-09	ISOC2	DN
ENSG00000146072	1606.45	-0.49413	0.0756346	-6.53312	6.44138e-11	1.14331e-09	TNFRSF21	DN
ENSG00000169957	780.186	0.901448	0.138	6.53223	6.4797e-11	1.14879e-09	ZNF768	UP
ENSG00000178409	970.381	-0.595168	0.0911181	-6.53183	6.49712e-11	1.15057e-09	BEND3	DN
ENSG00000162738	1292.88	0.552483	0.0845976	6.53072	6.54539e-11	1.1578e-09	VANGL2	UP
ENSG00000182240	1640.44	0.686408	0.105156	6.5275	6.68776e-11	1.18163e-09	BACE2	UP
ENSG00000260822	1877.98	0.667184	0.102243	6.52546	6.7794e-11	1.19646e-09	ENSG00000260822	UP
ENSG00000131871	678.818	-0.507623	0.0779558	-6.51168	7.4317e-11	1.31009e-09	SELENOS	DN
ENSG00000198331	169.739	-0.978587	0.150349	-6.50876	7.57731e-11	1.33424e-09	HYLS1	DN
ENSG00000007392	1770.49	-0.610873	0.0939759	-6.50031	8.01535e-11	1.40977e-09	LUC7L	DN
ENSG00000111300	2992.03	-0.47577	0.0731952	-6.50002	8.03093e-11	1.41091e-09	NAA25	DN
ENSG00000225697	1267.97	0.717288	0.110417	6.49616	8.23978e-11	1.44597e-09	SLC26A6	UP
ENSG00000133561	1654.39	-0.559308	0.086148	-6.49242	8.44707e-11	1.48067e-09	GIMAP6	DN
ENSG00000171681	1952.21	-1.34245	0.206817	-6.49099	8.52721e-11	1.49303e-09	ATF7IP	DN
ENSG00000170540	5117.12	-1.05439	0.162506	-6.48831	8.68053e-11	1.51816e-09	ARL6IP1	DN
ENSG00000255725	896.538	-0.66129	0.101934	-6.48743	8.73149e-11	1.52536e-09	TDGP1	DN
ENSG00000118689	4126.88	0.484792	0.0747709	6.4837	8.95014e-11	1.56179e-09	FOXO3	UP
ENSG00000174080	228.842	0.951632	0.146864	6.47969	9.19124e-11	1.60206e-09	CTSF	UP
ENSG00000151806	1814.84	-0.527094	0.08135	-6.47934	9.21227e-11	1.60393e-09	GUF1	DN
ENSG00000187678	363.027	1.24793	0.192621	6.47866	9.25426e-11	1.60943e-09	SPRY4	UP
ENSG00000135643	217.379	0.96173	0.148509	6.47591	9.42418e-11	1.63715e-09	KCNMB4	UP
ENSG00000136122	1335.26	-0.970372	0.149923	-6.47247	9.64156e-11	1.67304e-09	BORA	DN
ENSG00000095539	94.0983	1.34124	0.207267	6.47111	9.72885e-11	1.6863e-09	SEMA4G	UP
ENSG00000048028	1035.12	0.600341	0.0927761	6.47086	9.74489e-11	1.68719e-09	USP28	UP
ENSG00000151240	206.47	0.932016	0.14407	6.4692	9.85246e-11	1.70392e-09	DIP2C	UP
ENSG00000237424	571.046	0.985634	0.152461	6.46484	1.01405e-10	1.75177e-09	FOXD2-AS1	UP
ENSG00000177192	1003.22	-1.14325	0.176884	-6.46326	1.02473e-10	1.76825e-09	PUS1	DN
ENSG00000228649	132.947	-1.29729	0.200929	-6.45646	1.07181e-10	1.84744e-09	SNHG26	DN
ENSG00000237819	810.414	-0.682732	0.105849	-6.45006	1.11805e-10	1.92501e-09	ENSG00000237819	DN
ENSG00000254093	951.587	-0.58053	0.0900185	-6.449	1.12589e-10	1.93635e-09	PINX1	DN
ENSG00000130449	807.38	0.684892	0.106287	6.44378	1.16533e-10	2.00197e-09	ZSWIM6	UP
ENSG00000137460	49.6113	1.74691	0.271199	6.44142	1.18359e-10	2.03109e-09	FHDC1	UP
ENSG00000166446	412.633	0.760802	0.118193	6.43693	1.21915e-10	2.08979e-09	CDYL2	UP
ENSG00000159761	67.7006	1.59329	0.247561	6.43594	1.22709e-10	2.10108e-09	C16orf86	UP
ENSG00000004864	265.692	-1.03317	0.160626	-6.43213	1.25825e-10	2.15206e-09	SLC25A13	DN
ENSG00000116990	322.838	0.927676	0.144232	6.43183	1.26075e-10	2.15397e-09	MYCL	UP
ENSG00000119514	1053.29	0.546992	0.0850755	6.42949	1.28032e-10	2.185e-09	GALNT12	UP
ENSG00000165879	408.379	0.803475	0.124989	6.42838	1.28973e-10	2.19864e-09	FRAT1	UP
ENSG00000262877	248.244	1.51541	0.236163	6.41679	1.39178e-10	2.36999e-09	ENSG00000262877	UP
ENSG00000106100	891.035	0.747761	0.116556	6.41548	1.40378e-10	2.3878e-09	NOD1	UP
ENSG00000110237	402.517	0.860842	0.134225	6.41343	1.42278e-10	2.41747e-09	ARHGEF17	UP
ENSG00000037637	3448.78	0.508903	0.0793591	6.41266	1.42999e-10	2.42707e-09	FBXO42	UP
ENSG00000154146	257.518	0.874533	0.136447	6.40932	1.4617e-10	2.47818e-09	NRGN	UP
ENSG00000035681	2392.69	-0.55633	0.0868109	-6.40853	1.46932e-10	2.48838e-09	NSMAF	DN
ENSG00000149212	2695.14	0.848212	0.132441	6.40443	1.50932e-10	2.55333e-09	SESN3	UP
ENSG00000155858	2062.33	0.486837	0.0760212	6.40397	1.5139e-10	2.55829e-09	LSM11	UP
ENSG00000064225	142.596	1.53309	0.239476	6.40186	1.53492e-10	2.59099e-09	ST3GAL6	UP
ENSG00000108829	7064.6	-0.464372	0.072603	-6.39605	1.59448e-10	2.6886e-09	LRRC59	DN
ENSG00000164105	2314.14	0.742403	0.116135	6.39256	1.6313e-10	2.7477e-09	SAP30	UP
ENSG00000225783	260.263	1.80642	0.282626	6.39156	1.64202e-10	2.76276e-09	MIAT	UP
ENSG00000148019	3667.03	-0.775668	0.121526	-6.38274	1.73945e-10	2.92352e-09	CEP78	DN
ENSG00000104635	2399.68	-0.456751	0.071655	-6.3743	1.83797e-10	3.08576e-09	SLC39A14	DN
ENSG00000127124	1626.65	-1.07202	0.168204	-6.3733	1.85006e-10	3.1027e-09	HIVEP3	DN
ENSG00000135916	3233.83	0.553913	0.0869508	6.37043	1.88504e-10	3.15795e-09	ITM2C	UP
ENSG00000166016	240.505	1.33292	0.209255	6.36984	1.89221e-10	3.16655e-09	ABTB2	UP
ENSG00000198805	4131.54	-0.506094	0.0794882	-6.3669	1.92881e-10	3.22432e-09	PNP	DN
ENSG00000279348	378.823	-0.775718	0.12186	-6.36567	1.9444e-10	3.24688e-09	ENSG00000279348	DN
ENSG00000100364	2748.39	-0.368855	0.057967	-6.36318	1.97614e-10	3.29633e-09	KIAA0930	DN
ENSG00000163430	374.792	0.785088	0.123417	6.36124	2.00129e-10	3.3347e-09	FSTL1	UP
ENSG00000141522	7725.26	-0.646671	0.101834	-6.35023	2.14987e-10	3.57842e-09	ARHGDIA	DN
ENSG00000123136	4653.93	-0.677289	0.106756	-6.34428	2.23468e-10	3.7156e-09	DDX39A	DN
ENSG00000134698	1906.59	0.417259	0.0659256	6.32925	2.4636e-10	4.09184e-09	AGO4	UP
ENSG00000160216	562.829	0.581405	0.0919383	6.32387	2.55095e-10	4.23239e-09	AGPAT3	UP
ENSG00000185101	77.9363	1.76305	0.278884	6.32181	2.58518e-10	4.28461e-09	ANO9	UP
ENSG00000007866	291.274	0.975463	0.154313	6.32133	2.59317e-10	4.29327e-09	TEAD3	UP
ENSG00000278619	301.158	-0.84328	0.133414	-6.32077	2.60266e-10	4.30437e-09	MRM1	DN
ENSG00000185163	2029	-0.437929	0.0693612	-6.31375	2.72362e-10	4.49962e-09	DDX51	DN
ENSG00000105364	2470.2	-0.719623	0.113994	-6.31283	2.73986e-10	4.52165e-09	MRPL4	DN
ENSG00000090674	485.27	-0.689718	0.109266	-6.31228	2.74948e-10	4.5327e-09	MCOLN1	DN
ENSG00000140057	220.805	0.837217	0.132684	6.30987	2.79263e-10	4.59894e-09	AK7	UP
ENSG00000100142	1480.32	-0.556	0.0881615	-6.30661	2.8522e-10	4.69206e-09	POLR2F	DN
ENSG00000227057	717.249	-0.689711	0.109424	-6.30309	2.91778e-10	4.78979e-09	WDR46	DN
ENSG00000174953	1857.89	-0.422226	0.0669862	-6.30318	2.91599e-10	4.78979e-09	DHX36	DN
ENSG00000170456	531.888	0.595189	0.0946014	6.29155	3.14315e-10	5.1543e-09	DENND5B	UP
ENSG00000049239	3442.27	0.485658	0.0772606	6.28598	3.25799e-10	5.33698e-09	H6PD	UP
ENSG00000169992	1192.23	0.839679	0.133586	6.2857	3.26379e-10	5.34085e-09	NLGN2	UP
ENSG00000175643	1001.45	0.789713	0.125642	6.2854	3.27007e-10	5.34548e-09	RMI2	UP
ENSG00000167615	1314.81	1.07696	0.171627	6.27497	3.49692e-10	5.71028e-09	LENG8	UP
ENSG00000006634	1353.7	-0.580322	0.0925388	-6.27112	3.58462e-10	5.84734e-09	DBF4	DN
ENSG00000196497	2250.85	-0.956137	0.152547	-6.26781	3.66173e-10	5.96685e-09	IPO4	DN
ENSG00000113719	7782.32	-0.392651	0.0627185	-6.26052	3.83688e-10	6.2457e-09	ERGIC1	DN
ENSG00000172164	922.885	0.728035	0.116301	6.25993	3.85161e-10	6.2631e-09	SNTB1	UP
ENSG00000163389	820.172	-0.86418	0.13808	-6.25854	3.88606e-10	6.31251e-09	POGLUT1	DN
ENSG00000157895	835.895	-0.58739	0.0938771	-6.25701	3.92428e-10	6.36793e-09	C12orf43	DN
ENSG00000140538	135.315	-2.18382	0.349241	-6.25307	4.02471e-10	6.52407e-09	NTRK3	DN
ENSG00000120438	11494.8	-0.394775	0.0631493	-6.25145	4.06662e-10	6.58513e-09	TCP1	DN
ENSG00000148840	3582.43	-0.692709	0.110832	-6.25005	4.10309e-10	6.63724e-09	PPRC1	DN
ENSG00000100448	1257.46	-0.586611	0.0939176	-6.24602	4.21041e-10	6.80376e-09	CTSG	DN
ENSG00000174276	353.81	-0.715286	0.114587	-6.2423	4.31185e-10	6.96044e-09	ZNHIT2	DN
ENSG00000070669	939.455	0.913341	0.14633	6.24167	4.32918e-10	6.98114e-09	ASNS	UP
ENSG00000143367	151.435	1.0342	0.165718	6.24074	4.35509e-10	7.01563e-09	TUFT1	UP
ENSG00000123384	929.969	0.855188	0.13706	6.23953	4.38886e-10	7.06269e-09	LRP1	UP
ENSG00000250685	38.9893	2.14964	0.344605	6.23799	4.43234e-10	7.12527e-09	ENSG00000250685	UP
ENSG00000119946	78.6367	1.76103	0.282356	6.23693	4.46247e-10	7.16628e-09	CNNM1	UP
ENSG00000161999	1221.7	-0.589229	0.0945814	-6.22986	4.6686e-10	7.48955e-09	JMJD8	DN
ENSG00000254585	70.5914	1.67217	0.268485	6.22818	4.71892e-10	7.55466e-09	MAGEL2	UP
ENSG00000105767	322.893	0.871	0.139847	6.22822	4.71772e-10	7.55466e-09	CADM4	UP
ENSG00000177733	7585.53	-0.408182	0.0655714	-6.225	4.81547e-10	7.70128e-09	HNRNPA0	DN
ENSG00000160191	330.052	0.78317	0.125913	6.21993	4.97375e-10	7.94622e-09	PDE9A	UP
ENSG00000142864	16964.2	-0.456914	0.0735191	-6.2149	5.13577e-10	8.19663e-09	SERBP1	DN
ENSG00000112658	4896.83	-0.490646	0.0789496	-6.21467	5.14313e-10	8.19994e-09	SRF	DN
ENSG00000082516	2285.12	-0.442941	0.0712813	-6.21399	5.1657e-10	8.22746e-09	GEMIN5	DN
ENSG00000155660	7370.36	-0.425798	0.0685652	-6.21011	5.29471e-10	8.42429e-09	PDIA4	DN
ENSG00000137216	1047	0.552236	0.0889984	6.20501	5.4693e-10	8.69316e-09	TMEM63B	UP
ENSG00000101346	3357.94	-0.386005	0.0622175	-6.20412	5.50025e-10	8.7334e-09	POFUT1	DN
ENSG00000188229	11145.8	-0.429854	0.0693677	-6.19674	5.76463e-10	9.14384e-09	TUBB4B	DN
ENSG00000184545	413.447	1.78092	0.287744	6.18925	6.04518e-10	9.57905e-09	DUSP8	UP
ENSG00000182272	649.791	0.787525	0.127279	6.18738	6.11718e-10	9.68325e-09	B4GALNT4	UP
ENSG00000142634	3993.53	-0.424476	0.0686441	-6.18371	6.26106e-10	9.9009e-09	EFHD2	DN
ENSG00000153391	460.826	-0.708245	0.114666	-6.17658	6.5504e-10	1.03479e-08	INO80C	DN
ENSG00000120158	890.941	-0.601604	0.0974118	-6.17589	6.57932e-10	1.0383e-08	RCL1	DN
ENSG00000175175	1000.2	-0.447366	0.0724821	-6.1721	6.739e-10	1.06242e-08	PPM1E	DN
ENSG00000171450	73.3279	1.77273	0.287466	6.16676	6.97013e-10	1.09774e-08	CDK5R2	UP
ENSG00000233056	592.774	0.844956	0.137032	6.16613	6.99807e-10	1.10103e-08	ERVH48-1	UP
ENSG00000143167	130.777	-1.3392	0.217318	-6.16237	7.16653e-10	1.12639e-08	GPA33	DN
ENSG00000100417	915.653	0.782305	0.126956	6.16203	7.1818e-10	1.12764e-08	PMM1	UP
ENSG00000161036	1962.93	-0.544454	0.0883627	-6.16158	7.20224e-10	1.12971e-08	LRWD1	DN
ENSG00000135924	1382.27	0.749009	0.121568	6.16123	7.21819e-10	1.13052e-08	DNAJB2	UP
ENSG00000183248	1485.61	0.788042	0.127905	6.16115	7.22199e-10	1.13052e-08	PRR36	UP
ENSG00000262655	46.3603	2.26817	0.368202	6.16012	7.2689e-10	1.13649e-08	SPON1	UP
ENSG00000126814	1404.14	-0.543852	0.0882878	-6.15999	7.27474e-10	1.13649e-08	TRMT5	DN
ENSG00000137880	47.8036	2.86989	0.466021	6.15829	7.35353e-10	1.14764e-08	GCHFR	UP
ENSG00000273117	744.414	0.564018	0.0917058	6.1503	7.73353e-10	1.20573e-08	ENSG00000273117	UP
ENSG00000163513	2189.35	0.456754	0.0742944	6.14789	7.85213e-10	1.22299e-08	TGFBR2	UP
ENSG00000106263	9344.68	-0.434236	0.0706345	-6.14764	7.86424e-10	1.22365e-08	EIF3B	DN
ENSG00000123352	1274.39	0.732162	0.119105	6.1472	7.88622e-10	1.22584e-08	SPATS2	UP
ENSG00000196510	2517.07	-0.470023	0.0765042	-6.14375	8.05951e-10	1.25152e-08	ANAPC7	DN
ENSG00000108389	5504.83	-0.349234	0.0569436	-6.13298	8.62471e-10	1.33795e-08	MTMR4	DN
ENSG00000254838	492.471	-0.677081	0.11051	-6.12686	8.96296e-10	1.38904e-08	GVINP1	DN
ENSG00000164465	299.154	1.00515	0.164092	6.12552	9.03862e-10	1.39936e-08	DCBLD1	UP
ENSG00000027869	375.34	0.868416	0.141785	6.12488	9.07502e-10	1.4036e-08	SH2D2A	UP
ENSG00000166261	1015.53	-0.510651	0.0833903	-6.12362	9.14746e-10	1.41339e-08	ZNF202	DN
ENSG00000089220	5804.13	-0.351554	0.0574142	-6.12311	9.17672e-10	1.4165e-08	PEBP1	DN
ENSG00000179403	76.9188	2.2747	0.371688	6.11992	9.36251e-10	1.44374e-08	VWA1	UP
ENSG00000188620	717.188	0.796968	0.130287	6.11703	9.53365e-10	1.46867e-08	HMX3	UP
ENSG00000101665	107.305	1.45112	0.237353	6.11376	9.73098e-10	1.49759e-08	SMAD7	UP
ENSG00000141452	1473.62	-0.489384	0.0800655	-6.1123	9.82069e-10	1.50989e-08	RMC1	DN
ENSG00000239887	58.8397	1.69803	0.277946	6.1092	1.00132e-09	1.53797e-08	C1orf226	UP
ENSG00000144043	3000.29	-0.478938	0.0784275	-6.10676	1.01672e-09	1.56007e-08	TEX261	DN
ENSG00000100075	2822.09	0.503814	0.0825094	6.10614	1.02071e-09	1.56466e-08	SLC25A1	UP
ENSG00000173706	1843.95	0.645263	0.105741	6.10231	1.04546e-09	1.60101e-08	HEG1	UP
ENSG00000136026	960.759	0.730756	0.11984	6.09774	1.07576e-09	1.64578e-08	CKAP4	UP
ENSG00000115970	1502.07	-0.533382	0.0874983	-6.09591	1.08818e-09	1.66315e-08	THADA	DN
ENSG00000117174	2037.89	-0.665569	0.109211	-6.09436	1.09874e-09	1.67763e-08	ZNHIT6	DN
ENSG00000055483	3223.82	-0.539264	0.0885492	-6.08999	1.12918e-09	1.72242e-08	ENSG00000055483	DN
ENSG00000172175	2125.3	0.524946	0.0862175	6.08863	1.13883e-09	1.73543e-08	MALT1	UP
ENSG00000090863	10723.9	0.409781	0.0673322	6.08596	1.15799e-09	1.76289e-08	GLG1	UP
ENSG00000108654	15388.4	-0.465286	0.0765045	-6.08181	1.18834e-09	1.80733e-08	DDX5	DN
ENSG00000143674	1203.91	0.507219	0.0834128	6.08082	1.19566e-09	1.81668e-08	MAP3K21	UP
ENSG00000139726	3746.68	-0.603692	0.0992956	-6.07975	1.20373e-09	1.82715e-08	DENR	DN
ENSG00000002549	2033.76	-0.408681	0.0672896	-6.07347	1.25174e-09	1.89816e-08	LAP3	DN
ENSG00000079156	172.159	1.21513	0.200162	6.07075	1.2731e-09	1.92868e-08	OSBPL6	UP
ENSG00000164142	177.166	1.71369	0.282302	6.0704	1.27594e-09	1.93109e-08	FAM160A1	UP
ENSG00000112365	1938.23	-0.454042	0.0748242	-6.06811	1.29423e-09	1.95687e-08	ZBTB24	DN
ENSG00000126458	202.612	0.983547	0.162116	6.06695	1.30364e-09	1.96918e-08	RRAS	UP
ENSG00000164603	1242.75	0.96294	0.158764	6.06524	1.31759e-09	1.9883e-08	BMT2	UP
ENSG00000205336	839.533	0.774363	0.127713	6.06331	1.33349e-09	2.01035e-08	ADGRG1	UP
ENSG00000172113	938.739	-0.474575	0.0782938	-6.06146	1.34888e-09	2.03157e-08	NME6	DN
ENSG00000039523	1394.11	0.601968	0.0993259	6.06054	1.35667e-09	2.04133e-08	RIPOR1	UP
ENSG00000067225	30851.3	0.629453	0.103972	6.05403	1.41265e-09	2.12349e-08	PKM	UP
ENSG00000196576	732.56	0.841095	0.139226	6.04123	1.52945e-09	2.29685e-08	PLXNB2	UP
ENSG00000138606	299.556	0.995704	0.164861	6.03967	1.54425e-09	2.31682e-08	SHF	UP
ENSG00000101412	4485.74	0.432838	0.0716689	6.03941	1.54678e-09	2.31838e-08	E2F1	UP
ENSG00000110011	343.852	0.801687	0.132801	6.03675	1.5725e-09	2.35466e-08	DNAJC4	UP
ENSG00000144655	1440.7	0.663455	0.109917	6.03596	1.58023e-09	2.36395e-08	CSRNP1	UP
ENSG00000155846	1835.54	-0.534251	0.0887829	-6.01749	1.77138e-09	2.64734e-08	PPARGC1B	DN
ENSG00000107815	469.691	-0.907198	0.150821	-6.01508	1.79796e-09	2.68448e-08	TWNK	DN
ENSG00000132434	747.916	-0.595235	0.0989615	-6.01481	1.80095e-09	2.68636e-08	LANCL2	DN
ENSG00000136878	4077.36	0.46643	0.0775849	6.01187	1.83399e-09	2.73302e-08	USP20	UP
ENSG00000135829	20675	-0.39379	0.0655611	-6.00645	1.89624e-09	2.82307e-08	DHX9	DN
ENSG00000175054	2961.03	-0.336719	0.0561459	-5.99722	2.00729e-09	2.98553e-08	ATR	DN
ENSG00000130119	3152.89	-0.506942	0.0845488	-5.99585	2.02424e-09	3.00786e-08	GNL3L	DN
ENSG00000061676	1609.16	0.611723	0.102031	5.99544	2.02935e-09	3.01256e-08	NCKAP1	UP
ENSG00000124225	9511.94	-0.574838	0.0959319	-5.99215	2.0709e-09	3.07131e-08	PMEPA1	DN
ENSG00000111859	123.118	1.39757	0.233282	5.99089	2.08695e-09	3.09215e-08	NEDD9	UP
ENSG00000147471	2680.66	-0.54645	0.0912916	-5.98576	2.15378e-09	3.1851e-08	PLPBP	DN
ENSG00000173530	71.9223	5.26344	0.879305	5.98591	2.15184e-09	3.1851e-08	TNFRSF10D	UP
ENSG00000232021	429.107	0.72855	0.121821	5.98048	2.2248e-09	3.28699e-08	LEF1-AS1	UP
ENSG00000187624	618.289	-0.744347	0.124512	-5.97813	2.2571e-09	3.33154e-08	C17orf97	DN
ENSG00000105520	671.513	0.658713	0.110428	5.96511	2.44464e-09	3.60491e-08	PLPPR2	UP
ENSG00000139625	707.2	0.650324	0.109059	5.96304	2.47593e-09	3.64759e-08	MAP3K12	UP
ENSG00000114166	515.966	0.735938	0.123435	5.96216	2.48926e-09	3.66374e-08	KAT2B	UP
ENSG00000123545	1206.2	-0.937942	0.157387	-5.95947	2.53062e-09	3.72109e-08	NDUFAF4	DN
ENSG00000148291	981.568	-0.567901	0.0953189	-5.9579	2.55502e-09	3.7534e-08	SURF2	DN
ENSG00000111879	1473.13	0.61404	0.103068	5.95761	2.55954e-09	3.7556e-08	FAM184A	UP
ENSG00000137547	2059.67	-0.803854	0.134932	-5.95749	2.56135e-09	3.7556e-08	MRPL15	DN
ENSG00000109762	902.212	0.640928	0.107609	5.9561	2.58324e-09	3.78412e-08	SNX25	UP
ENSG00000088367	461.253	0.900143	0.15114	5.95571	2.58951e-09	3.78972e-08	EPB41L1	UP
ENSG00000086712	2479.61	-0.461323	0.0774903	-5.9533	2.62791e-09	3.84229e-08	TXLNG	DN
ENSG00000169093	1226.48	0.478992	0.08047	5.95242	2.64207e-09	3.85936e-08	ASMTL	UP
ENSG00000157911	864.672	-0.800967	0.134601	-5.95069	2.67016e-09	3.89672e-08	PEX10	DN
ENSG00000081019	4723.18	0.537331	0.090303	5.95032	2.67625e-09	3.90194e-08	RSBN1	UP
ENSG00000119927	1057.49	-0.532436	0.0895189	-5.94776	2.71841e-09	3.95969e-08	GPAM	DN
ENSG00000123268	1065.14	-0.708398	0.119149	-5.94547	2.75665e-09	4.01162e-08	ATF1	DN
ENSG00000260035	44.982	-2.06453	0.347284	-5.94478	2.76824e-09	4.02472e-08	ENSG00000260035	DN
ENSG00000130829	70.4921	2.00015	0.336706	5.94035	2.8441e-09	4.12968e-08	DUSP9	UP
ENSG00000197358	260.951	3.77183	0.63496	5.94026	2.84576e-09	4.12968e-08	BNIP3P1	UP
ENSG00000273015	1183.83	0.563227	0.0948915	5.93549	2.92973e-09	4.24756e-08	ENSG00000273015	UP
ENSG00000166133	605.849	-0.6209	0.104615	-5.93509	2.93684e-09	4.25389e-08	RPUSD2	DN
ENSG00000168924	7733.71	-0.496109	0.0836439	-5.9312	3.0072e-09	4.35175e-08	LETM1	DN
ENSG00000108587	2959.93	-0.341477	0.0576282	-5.92552	3.11305e-09	4.50072e-08	GOSR1	DN
ENSG00000106829	2524	0.429037	0.0724211	5.9242	3.13818e-09	4.53282e-08	TLE4	UP
ENSG00000168769	3255.24	0.626989	0.105869	5.92232	3.17432e-09	4.58076e-08	TET2	UP
ENSG00000129353	2211.99	0.426016	0.0719965	5.91717	3.27525e-09	4.72202e-08	SLC44A2	UP
ENSG00000251611	33.3546	2.57861	0.435884	5.91582	3.30217e-09	4.75641e-08	FAM160A1-DT	UP
ENSG00000125445	1661	-0.541762	0.0915996	-5.91445	3.3298e-09	4.79176e-08	MRPS7	DN
ENSG00000250746	35.0513	-2.00969	0.33987	-5.91313	3.35673e-09	4.82604e-08	ENSG00000250746	DN
ENSG00000239672	3547.75	-0.770706	0.130376	-5.91139	3.39224e-09	4.87258e-08	NME1	DN
ENSG00000100307	548.355	0.73694	0.124668	5.91121	3.39604e-09	4.87353e-08	CBX7	UP
ENSG00000181938	1460.23	-0.537136	0.0908797	-5.91041	3.41255e-09	4.89269e-08	GINS3	DN
ENSG00000175216	16303.4	-0.391388	0.0662648	-5.90643	3.49602e-09	5.00774e-08	CKAP5	DN
ENSG00000151208	1145.87	0.586121	0.0993043	5.90228	3.58522e-09	5.13076e-08	DLG5	UP
ENSG00000168672	485.897	0.638387	0.108163	5.90206	3.5898e-09	5.13259e-08	LRATD2	UP
ENSG00000119682	2434.98	-0.50397	0.085449	-5.8979	3.68159e-09	5.25413e-08	AREL1	DN
ENSG00000163938	6437.52	-0.603819	0.102376	-5.89804	3.67842e-09	5.25413e-08	GNL3	DN
ENSG00000138640	230.599	1.4376	0.243802	5.89657	3.71143e-09	5.29186e-08	FAM13A	UP
ENSG00000260231	79.1368	1.61207	0.273486	5.89453	3.75749e-09	5.35262e-08	KDM7A-DT	UP
ENSG00000114346	4235.1	-0.715269	0.121368	-5.8934	3.78325e-09	5.38436e-08	ECT2	DN
ENSG00000155508	3335.86	-0.778047	0.132027	-5.8931	3.79023e-09	5.38928e-08	CNOT8	DN
ENSG00000060339	5254.69	-0.458361	0.077783	-5.89282	3.79655e-09	5.38928e-08	CCAR1	DN
ENSG00000163528	1049.43	-0.603358	0.102391	-5.89266	3.80019e-09	5.38928e-08	CHCHD4	DN
ENSG00000183431	6574.77	-0.438693	0.0744476	-5.89265	3.8006e-09	5.38928e-08	SF3A3	DN
ENSG00000265369	451.193	0.587158	0.0996671	5.89119	3.83433e-09	5.43214e-08	PCAT18	UP
ENSG00000163600	104.702	1.52525	0.258922	5.89077	3.84389e-09	5.44072e-08	ICOS	UP
ENSG00000267139	65.7406	1.46043	0.247937	5.89031	3.85468e-09	5.45101e-08	ENSG00000267139	UP
ENSG00000101577	2693.27	0.419403	0.0712631	5.88527	3.97395e-09	5.60945e-08	LPIN2	UP
ENSG00000107651	2509.62	-0.454792	0.0772756	-5.88532	3.97277e-09	5.60945e-08	SEC23IP	DN
ENSG00000132639	205.081	0.963043	0.163644	5.885	3.98043e-09	5.61349e-08	SNAP25	UP
ENSG00000130695	4012.61	0.342453	0.0581974	5.88434	3.99639e-09	5.63087e-08	CEP85	UP
ENSG00000171865	2755.71	-0.45166	0.0767717	-5.88315	4.02532e-09	5.6665e-08	RNASEH1	DN
ENSG00000101400	1408.8	0.652921	0.110986	5.88292	4.0309e-09	5.66921e-08	SNTA1	UP
ENSG00000185721	2823.6	-0.479456	0.0815244	-5.88113	4.07469e-09	5.7256e-08	DRG1	DN
ENSG00000125637	8292.31	0.620838	0.105614	5.87839	4.14266e-09	5.81584e-08	PSD4	UP
ENSG00000196758	48.8948	-1.68263	0.286415	-5.87482	4.23315e-09	5.93751e-08	ENSG00000196758	DN
ENSG00000070061	3912.03	-0.331726	0.0564807	-5.87326	4.27298e-09	5.98797e-08	ELP1	DN
ENSG00000179950	2772.67	-0.520591	0.0886808	-5.87039	4.34763e-09	6.08707e-08	PUF60	DN
ENSG00000128602	1528.08	0.55864	0.0951774	5.86946	4.37226e-09	6.11603e-08	SMO	UP
ENSG00000170144	13584.3	-0.552233	0.0940971	-5.86876	4.39065e-09	6.13071e-08	HNRNPA3	DN
ENSG00000245248	30.9104	-2.17787	0.371087	-5.86889	4.38719e-09	6.13071e-08	USP2-AS1	DN
ENSG00000107443	1084.86	-0.457883	0.0780545	-5.86619	4.45914e-09	6.22074e-08	CCNJ	DN
ENSG00000182858	1940.23	0.358125	0.0611229	5.85909	4.65409e-09	6.48688e-08	ALG12	UP
ENSG00000181924	1056.25	-0.515267	0.0880155	-5.85428	4.7908e-09	6.67143e-08	COA4	DN
ENSG00000065675	3241.61	0.353601	0.0604056	5.85377	4.80539e-09	6.68574e-08	PRKCQ	UP
ENSG00000239521	875.271	0.574573	0.0981926	5.85149	4.87183e-09	6.77211e-08	CASTOR3	UP
ENSG00000170759	10594.4	-0.419065	0.0716226	-5.85101	4.88583e-09	6.78549e-08	KIF5B	DN
ENSG00000162772	1095.26	1.66281	0.284483	5.84503	5.06464e-09	7.02753e-08	ATF3	UP
ENSG00000151692	4220.66	0.420246	0.0719114	5.84393	5.09819e-09	7.06777e-08	RNF144A	UP
ENSG00000234545	2022.83	-0.650509	0.11132	-5.84357	5.10931e-09	7.07685e-08	FAM133B	DN
ENSG00000113328	2910.12	0.517049	0.0885356	5.84001	5.21968e-09	7.22328e-08	CCNG1	UP
ENSG00000138614	1416.71	-0.654129	0.112056	-5.83755	5.29755e-09	7.3245e-08	INTS14	DN
ENSG00000259291	684.285	0.580953	0.0995759	5.83428	5.40243e-09	7.46286e-08	ZNF710-AS1	UP
ENSG00000186907	824.433	0.669654	0.11484	5.8312	5.50317e-09	7.59525e-08	RTN4RL2	UP
ENSG00000162385	1353.63	-0.662211	0.113611	-5.82878	5.58346e-09	7.69922e-08	MAGOH	DN
ENSG00000174718	4308.09	-0.499246	0.0856618	-5.82811	5.60597e-09	7.72339e-08	RESF1	DN
ENSG00000166123	887.992	1.27285	0.218565	5.82366	5.75713e-09	7.92461e-08	GPT2	UP
ENSG00000163947	889.316	-0.518571	0.0890485	-5.82347	5.76391e-09	7.92691e-08	ARHGEF3	DN
ENSG00000101898	160.057	-1.15034	0.197624	-5.82084	5.85528e-09	8.04544e-08	MCTS2P	DN
ENSG00000160233	168.399	1.24992	0.214902	5.81625	6.01807e-09	8.26179e-08	LRRC3	UP
ENSG00000144867	1548.8	-0.588074	0.101161	-5.81323	6.12788e-09	8.40511e-08	SRPRB	DN
ENSG00000273899	1331.34	-0.467708	0.0804795	-5.81152	6.19091e-09	8.48406e-08	NOL12	DN
ENSG00000151693	1924.85	0.373129	0.0642155	5.81058	6.22554e-09	8.52399e-08	ASAP2	UP
ENSG00000104524	414.11	-0.83158	0.143159	-5.80879	6.29244e-09	8.608e-08	PYCR3	DN
ENSG00000151746	2688.27	-0.619417	0.10669	-5.80578	6.40687e-09	8.75681e-08	BICD1	DN
ENSG00000277443	791.424	0.694848	0.119687	5.80554	6.41578e-09	8.76127e-08	MARCKS	UP
ENSG00000164163	8354.67	-0.768424	0.132539	-5.79772	6.72208e-09	9.17147e-08	ABCE1	DN
ENSG00000205978	88.7404	1.50909	0.260373	5.79587	6.79682e-09	9.26529e-08	NYNRIN	UP
ENSG00000107959	3076.57	-0.391574	0.0675886	-5.79349	6.89398e-09	9.38126e-08	PITRM1	DN
ENSG00000107581	17098.8	-0.430741	0.0743474	-5.79362	6.88848e-09	9.38126e-08	EIF3A	DN
ENSG00000198369	3205.21	0.477804	0.0825139	5.79059	7.014e-09	9.53621e-08	SPRED2	UP
ENSG00000113916	209.118	0.963645	0.166478	5.78841	7.10549e-09	9.65214e-08	BCL6	UP
ENSG00000149115	1870.72	0.841614	0.14543	5.78708	7.16189e-09	9.72024e-08	TNKS1BP1	UP
ENSG00000141076	1591.68	-0.466514	0.0806636	-5.78345	7.31828e-09	9.9185e-08	UTP4	DN
ENSG00000273186	45.9005	2.12094	0.366729	5.7834	7.32075e-09	9.9185e-08	ENSG00000273186	UP
ENSG00000123975	2993.29	-0.901546	0.155967	-5.78038	7.4533e-09	1.00893e-07	CKS2	DN
ENSG00000092067	523.793	0.755619	0.130725	5.78019	7.46149e-09	1.00915e-07	CEBPE	UP
ENSG00000153107	6392.04	-0.42198	0.0730441	-5.77706	7.60178e-09	1.02723e-07	ANAPC1	DN
ENSG00000105088	138.713	1.06917	0.185133	5.77515	7.6886e-09	1.03806e-07	ENSG00000105088	UP
ENSG00000166793	98.3177	1.74299	0.3019	5.77341	7.76826e-09	1.04791e-07	YPEL4	UP
ENSG00000107554	1808.98	0.512367	0.0887623	5.77235	7.81738e-09	1.05361e-07	DNMBP	UP
ENSG00000115318	67.0882	1.71559	0.297346	5.76969	7.94189e-09	1.06947e-07	LOXL3	UP
ENSG00000134987	3562.95	-0.539073	0.0934715	-5.76724	8.05801e-09	1.08416e-07	WDR36	DN
ENSG00000141696	342.413	0.682367	0.118325	5.76691	8.07385e-09	1.08535e-07	P3H4	UP
ENSG00000109956	1023.16	0.846775	0.146927	5.76325	8.25117e-09	1.10823e-07	B3GAT1	UP
ENSG00000150593	2270.67	0.557932	0.0969278	5.75616	8.605e-09	1.15475e-07	PDCD4	UP
ENSG00000100344	48.9992	1.87435	0.325711	5.75463	8.68309e-09	1.16422e-07	PNPLA3	UP
ENSG00000158417	7454.1	-0.605684	0.105319	-5.75095	8.87438e-09	1.18884e-07	EIF5B	DN
ENSG00000115310	7219.94	0.28012	0.048738	5.74745	9.05967e-09	1.21262e-07	RTN4	UP
ENSG00000145569	644.221	0.604136	0.10514	5.74603	9.13631e-09	1.22182e-07	OTULINL	UP
ENSG00000119335	23665.1	-0.40824	0.0710499	-5.74582	9.14791e-09	1.22232e-07	SET	DN
ENSG00000148660	2624.27	0.373829	0.065066	5.74538	9.17143e-09	1.22441e-07	CAMK2G	UP
ENSG00000047315	8670.81	-0.433046	0.0753905	-5.74404	9.24418e-09	1.23306e-07	POLR2B	DN
ENSG00000142784	868.166	0.757773	0.131992	5.74106	9.40872e-09	1.25393e-07	WDTC1	UP
ENSG00000095637	108.177	1.29673	0.225906	5.74015	9.45947e-09	1.25961e-07	SORBS1	UP
ENSG00000105607	1069.78	-0.698042	0.121619	-5.73957	9.49198e-09	1.26286e-07	GCDH	DN
ENSG00000277734	906.465	-0.656978	0.114527	-5.73643	9.66925e-09	1.28534e-07	TRAC	DN
ENSG00000087086	13311.6	0.400267	0.0698189	5.73293	9.87089e-09	1.31102e-07	FTL	UP
ENSG00000099337	558.876	0.5661	0.0987866	5.73053	1.00115e-08	1.32856e-07	KCNK6	UP
ENSG00000179104	299.082	0.789994	0.137895	5.72894	1.0106e-08	1.33995e-07	TMTC2	UP
ENSG00000132388	3690.35	-0.585574	0.102249	-5.72694	1.02257e-08	1.35467e-07	UBE2G1	DN
ENSG00000111671	340.652	-0.857957	0.149843	-5.72571	1.02999e-08	1.36333e-07	SPSB2	DN
ENSG00000132932	1605.48	-0.604139	0.105518	-5.72546	1.03153e-08	1.3642e-07	ATP8A2	DN
ENSG00000277985	119.484	-0.994354	0.173736	-5.72337	1.04429e-08	1.37991e-07	SNORA67	DN
ENSG00000090520	2296.49	-0.766847	0.133993	-5.72305	1.04626e-08	1.38134e-07	DNAJB11	DN
ENSG00000156170	839.022	-0.431677	0.0754482	-5.7215	1.05587e-08	1.39283e-07	NDUFAF6	DN
ENSG00000156675	3056.02	0.4243	0.0741759	5.72018	1.06413e-08	1.40253e-07	RAB11FIP1	UP
ENSG00000197355	812.019	0.778057	0.136117	5.71607	1.09016e-08	1.43562e-07	UAP1L1	UP
ENSG00000072195	953.071	0.905485	0.158429	5.7154	1.09446e-08	1.44007e-07	SPEG	UP
ENSG00000116667	1441.11	0.506978	0.0887329	5.71353	1.1066e-08	1.4548e-07	C1orf21	UP
ENSG00000169857	252.832	-0.892035	0.156167	-5.71207	1.11611e-08	1.46607e-07	AVEN	DN
ENSG00000260852	209.696	-0.956912	0.167661	-5.70741	1.14706e-08	1.50545e-07	FBXL19-AS1	DN
ENSG00000174437	8761.73	-0.395023	0.0692245	-5.7064	1.15393e-08	1.51318e-07	ATP2A2	DN
ENSG00000164934	3462.33	-0.686687	0.120383	-5.70416	1.16916e-08	1.53186e-07	DCAF13	DN
ENSG00000136770	1102.33	0.493996	0.0866273	5.70255	1.18029e-08	1.54514e-07	DNAJC1	UP
ENSG00000175274	2031.97	1.35543	0.237718	5.70182	1.18534e-08	1.55043e-07	TP53I11	UP
ENSG00000260966	317.243	-0.761637	0.133607	-5.70058	1.19401e-08	1.56046e-07	ENSG00000260966	DN
ENSG00000159147	1547.94	0.54437	0.0955139	5.69938	1.20246e-08	1.56886e-07	DONSON	UP
ENSG00000126259	1099.26	0.53376	0.0936506	5.69948	1.20172e-08	1.56886e-07	KIRREL2	UP
ENSG00000185361	847.921	-0.516439	0.0906297	-5.69834	1.2098e-08	1.57711e-07	TNFAIP8L1	DN
ENSG00000164828	3419.74	0.359114	0.0630884	5.69223	1.25392e-08	1.63325e-07	SUN1	UP
ENSG00000144136	3499.94	-0.603742	0.106122	-5.68912	1.27695e-08	1.66186e-07	SLC20A1	DN
ENSG00000165240	1803.68	0.457498	0.0804259	5.68844	1.28208e-08	1.66713e-07	ATP7A	UP
ENSG00000242485	2394.72	-0.727557	0.12791	-5.68806	1.28492e-08	1.66942e-07	MRPL20	DN
ENSG00000105928	162.669	1.15735	0.203535	5.68624	1.29864e-08	1.68584e-07	GSDME	UP
ENSG00000172716	3223.8	0.352521	0.0620016	5.68568	1.30292e-08	1.68999e-07	SLFN11	UP
ENSG00000132518	156.139	1.04731	0.184279	5.6833	1.32118e-08	1.71168e-07	GUCY2D	UP
ENSG00000118894	730.092	-0.580199	0.10209	-5.68322	1.32186e-08	1.71168e-07	EEF2KMT	DN
ENSG00000104177	2169.71	-0.577338	0.101614	-5.6817	1.33363e-08	1.72549e-07	MYEF2	DN
ENSG00000262413	60.1059	1.71295	0.301609	5.67939	1.35179e-08	1.74753e-07	ENSG00000262413	UP
ENSG00000105371	362.433	0.692073	0.122006	5.67246	1.40762e-08	1.81818e-07	ICAM4	UP
ENSG00000091127	1909.85	-0.519823	0.0916603	-5.6712	1.41804e-08	1.83013e-07	PUS7	DN
ENSG00000136161	1692.1	0.77198	0.136153	5.66994	1.42843e-08	1.842e-07	RCBTB2	UP
ENSG00000196358	408.631	0.903519	0.159503	5.66458	1.47384e-08	1.89898e-07	NTNG2	UP
ENSG00000176125	69.6069	-1.42846	0.25219	-5.66424	1.47678e-08	1.90119e-07	UFSP1	DN
ENSG00000123358	795.498	1.45315	0.25662	5.66265	1.49057e-08	1.91735e-07	NR4A1	UP
ENSG00000232499	905.022	-0.568118	0.100337	-5.66212	1.49514e-08	1.91873e-07	ENSG00000232499	DN
ENSG00000140694	1403.11	-0.512175	0.0904568	-5.6621	1.49535e-08	1.91873e-07	PARN	DN
ENSG00000141994	2433.44	-0.574434	0.101451	-5.66216	1.4948e-08	1.91873e-07	DUS3L	DN
ENSG00000156239	364.079	-0.977322	0.172628	-5.66142	1.50127e-08	1.92473e-07	N6AMT1	DN
ENSG00000160209	3309.06	1.153	0.203739	5.65919	1.52088e-08	1.94826e-07	PDXK	UP
ENSG00000161800	4682.24	-0.378373	0.0669099	-5.65496	1.55881e-08	1.99356e-07	RACGAP1	DN
ENSG00000013619	143.756	1.23942	0.219171	5.65501	1.55834e-08	1.99356e-07	MAMLD1	UP
ENSG00000229644	1218.54	0.586447	0.103745	5.65277	1.57885e-08	2.01752e-07	NAMPTP1	UP
ENSG00000188290	2690.06	0.541527	0.0958318	5.6508	1.59702e-08	2.03906e-07	HES4	UP
ENSG00000242114	2203.75	0.918451	0.162543	5.65052	1.59962e-08	2.04069e-07	MTFP1	UP
ENSG00000135362	35.6306	2.38036	0.42134	5.64949	1.60921e-08	2.05125e-07	PRR5L	UP
ENSG00000118971	127.044	0.986416	0.1748	5.6431	1.67015e-08	2.12718e-07	CCND2	UP
ENSG00000122965	2277.06	-0.509707	0.0903755	-5.63988	1.70165e-08	2.16552e-07	RBM19	DN
ENSG00000180644	157.297	1.09641	0.194562	5.63528	1.74771e-08	2.22232e-07	PRF1	UP
ENSG00000090861	8742.98	0.406754	0.0721827	5.63507	1.74991e-08	2.22329e-07	AARS	UP
ENSG00000071242	591.332	0.679764	0.1207	5.63186	1.78278e-08	2.26319e-07	RPS6KA2	UP
ENSG00000225921	3311.2	-0.474375	0.0843011	-5.62714	1.83217e-08	2.324e-07	NOL7	DN
ENSG00000079432	6409.91	0.669419	0.118999	5.62543	1.85048e-08	2.3453e-07	CIC	UP
ENSG00000173141	2807.75	-0.537206	0.0955236	-5.6238	1.86801e-08	2.36559e-07	MRPL57	DN
ENSG00000198900	10245.3	-0.456041	0.0811067	-5.62274	1.87956e-08	2.37827e-07	TOP1	DN
ENSG00000139193	71.2437	1.53325	0.272801	5.62042	1.90493e-08	2.40841e-07	CD27	UP
ENSG00000136273	935.085	-0.497964	0.0886532	-5.61699	1.94313e-08	2.4547e-07	HUS1	DN
ENSG00000186326	55.6664	1.71173	0.304906	5.61397	1.97742e-08	2.49599e-07	RGS9BP	UP
ENSG00000135454	1546.21	0.559729	0.0997084	5.61366	1.98092e-08	2.49838e-07	B4GALNT1	UP
ENSG00000088899	419.163	0.664447	0.118413	5.61126	2.0086e-08	2.53123e-07	LZTS3	UP
ENSG00000181826	624.224	0.621696	0.110812	5.61036	2.01912e-08	2.54242e-07	RELL1	UP
ENSG00000101331	113.016	1.20508	0.214875	5.60828	2.04347e-08	2.571e-07	CCM2L	UP
ENSG00000196981	249.249	-0.814613	0.145261	-5.60794	2.04745e-08	2.57391e-07	WDR5B	DN
ENSG00000122692	5098.45	-0.381081	0.0679559	-5.60776	2.0496e-08	2.57453e-07	SMU1	DN
ENSG00000071539	2402.5	-0.46182	0.0823702	-5.60664	2.06296e-08	2.58922e-07	TRIP13	DN
ENSG00000092871	572.285	0.723503	0.129054	5.60621	2.06806e-08	2.59351e-07	RFFL	UP
ENSG00000115756	1932.51	0.46577	0.08309	5.6056	2.0753e-08	2.6005e-07	HPCAL1	UP
ENSG00000135414	2011.82	-0.366769	0.06545	-5.6038	2.09699e-08	2.62556e-07	GDF11	DN
ENSG00000159788	1252.59	0.684313	0.12215	5.60223	2.1161e-08	2.64734e-07	RGS12	UP
ENSG00000101191	7633.87	-0.532568	0.0951088	-5.59957	2.14888e-08	2.68618e-07	DIDO1	DN
ENSG00000142694	101.716	1.36597	0.24396	5.59916	2.15392e-08	2.69032e-07	EVA1B	UP
ENSG00000100299	579.123	0.883807	0.15789	5.59763	2.17305e-08	2.71202e-07	ARSA	UP
ENSG00000104517	16083	0.496809	0.0887894	5.59537	2.20157e-08	2.74542e-07	UBR5	UP
ENSG00000078142	1854.06	0.560859	0.100247	5.5948	2.2088e-08	2.75221e-07	PIK3C3	UP
ENSG00000142945	6574.19	-0.319941	0.0572048	-5.5929	2.2331e-08	2.78026e-07	KIF2C	DN
ENSG00000108963	1212.24	-0.454991	0.0813539	-5.59274	2.23519e-08	2.78064e-07	DPH1	DN
ENSG00000132003	953.503	0.643898	0.115173	5.59072	2.2613e-08	2.81086e-07	ZSWIM4	UP
ENSG00000134697	3905.08	-0.484832	0.086735	-5.58981	2.2732e-08	2.82114e-07	GNL2	DN
ENSG00000103342	7887.88	-0.602235	0.107737	-5.58984	2.27283e-08	2.82114e-07	GSPT1	DN
ENSG00000140564	1311.11	0.386988	0.0693005	5.5842	2.3478e-08	2.91138e-07	FURIN	UP
ENSG00000140848	194.966	0.917499	0.164341	5.58291	2.36532e-08	2.93077e-07	CPNE2	UP
ENSG00000131015	484.316	0.592467	0.106135	5.58218	2.37529e-08	2.94077e-07	ULBP2	UP
ENSG00000186193	3113.06	-0.491479	0.0880582	-5.5813	2.3873e-08	2.95329e-07	SAPCD2	DN
ENSG00000183346	1181.33	-0.764481	0.136981	-5.58094	2.39221e-08	2.957e-07	CABCOCO1	DN
ENSG00000282988	578.628	-2.93756	0.526562	-5.57876	2.42242e-08	2.99196e-07	ENSG00000282988	DN
ENSG00000188157	2013.62	0.922908	0.165727	5.56883	2.56455e-08	3.16498e-07	AGRN	UP
ENSG00000116830	4458.19	-0.444125	0.0798341	-5.5631	2.65028e-08	3.26819e-07	TTF2	DN
ENSG00000009335	5010.12	-0.29517	0.0531054	-5.55818	2.726e-08	3.35653e-07	UBE3C	DN
ENSG00000115380	1154.38	-0.425738	0.0765969	-5.55817	2.72624e-08	3.35653e-07	EFEMP1	DN
ENSG00000120437	5226.61	0.399898	0.0719604	5.55719	2.74145e-08	3.37257e-07	ACAT2	UP
ENSG00000272702	61.6426	1.32922	0.239215	5.55658	2.75117e-08	3.38185e-07	ENSG00000272702	UP
ENSG00000132635	791.072	0.63095	0.113556	5.55629	2.75576e-08	3.38481e-07	PCED1A	UP
ENSG00000163006	1973.38	-0.537502	0.0967872	-5.55344	2.80106e-08	3.43772e-07	CCDC138	DN
ENSG00000255198	111.063	-1.01505	0.182827	-5.55197	2.82466e-08	3.46395e-07	SNHG9	DN
ENSG00000037280	807.729	0.735403	0.132467	5.55158	2.83093e-08	3.46889e-07	FLT4	UP
ENSG00000198890	878.487	-0.586924	0.105765	-5.5493	2.8682e-08	3.5118e-07	PRMT6	DN
ENSG00000039123	5087.12	-0.475012	0.0856419	-5.54649	2.91456e-08	3.56574e-07	MTREX	DN
ENSG00000132768	1289.42	-1.10801	0.199796	-5.54573	2.92738e-08	3.5786e-07	DPH2	DN
ENSG00000084092	3187.91	0.464024	0.0836806	5.54517	2.93663e-08	3.58708e-07	NOA1	UP
ENSG00000040531	385.937	-0.633301	0.114227	-5.54421	2.95285e-08	3.60406e-07	CTNS	DN
ENSG00000130511	4061.01	-0.379445	0.0684835	-5.54067	3.01321e-08	3.67484e-07	SSBP4	DN
ENSG00000166165	306.037	0.798394	0.144145	5.53882	3.04516e-08	3.71088e-07	CKB	UP
ENSG00000108559	3464.43	-0.403606	0.0728773	-5.53816	3.05662e-08	3.72193e-07	NUP88	DN
ENSG00000152465	888.069	0.492142	0.0889251	5.53434	3.12399e-08	3.80098e-07	NMT2	UP
ENSG00000166333	1894.01	0.432	0.0781201	5.52995	3.20323e-08	3.89433e-07	ILK	UP
ENSG00000279207	389.646	-0.738485	0.133708	-5.52313	3.33018e-08	4.0455e-07	ENSG00000279207	DN
ENSG00000153930	40.642	-1.96947	0.35662	-5.52262	3.33991e-08	4.05415e-07	ANKFN1	DN
ENSG00000013583	364.002	0.678806	0.122921	5.52231	3.34575e-08	4.05806e-07	HEBP1	UP
ENSG00000186710	55.9257	1.3712	0.248435	5.51933	3.40291e-08	4.12417e-07	CFAP73	UP
ENSG00000124198	3899.12	-0.397795	0.0720846	-5.51845	3.4201e-08	4.13946e-07	ARFGEF2	DN
ENSG00000111664	174.394	1.15022	0.208434	5.51841	3.42086e-08	4.13946e-07	GNB3	UP
ENSG00000106785	4082.9	-0.349874	0.0634135	-5.51734	3.44174e-08	4.16148e-07	TRIM14	DN
ENSG00000150753	14156	-0.489522	0.088753	-5.51555	3.47697e-08	4.2008e-07	CCT5	DN
ENSG00000164050	937.888	0.666692	0.120932	5.51296	3.5285e-08	4.25974e-07	PLXNB1	UP
ENSG00000118600	592.202	-0.555511	0.100787	-5.51175	3.55284e-08	4.28579e-07	RXYLT1	DN
ENSG00000116991	4818.26	0.390761	0.0709056	5.51101	3.5679e-08	4.30061e-07	SIPA1L2	UP
ENSG00000170476	2894.01	-0.566896	0.102922	-5.50801	3.6291e-08	4.36759e-07	MZB1	DN
ENSG00000197798	588.489	-0.545028	0.09895	-5.50811	3.62697e-08	4.36759e-07	FAM118B	DN
ENSG00000171421	1293.74	-0.572361	0.103938	-5.50674	3.65544e-08	4.39588e-07	MRPL36	DN
ENSG00000140545	1477.24	0.67631	0.122844	5.50542	3.68288e-08	4.42545e-07	MFGE8	UP
ENSG00000163624	62.5449	2.74004	0.497806	5.50422	3.70799e-08	4.45217e-07	CDS1	UP
ENSG00000067840	1446.64	1.09377	0.198816	5.50143	3.76715e-08	4.5197e-07	PDZD4	UP
ENSG00000107438	2699.41	0.385507	0.0700908	5.5001	3.79572e-08	4.55047e-07	PDLIM1	UP
ENSG00000052795	2324.51	0.423492	0.0770221	5.49833	3.83415e-08	4.59298e-07	FNIP2	UP
ENSG00000187239	13415.7	0.426828	0.0776648	5.49577	3.88998e-08	4.65627e-07	FNBP1	UP
ENSG00000114503	2698.27	-0.826134	0.150346	-5.49487	3.9099e-08	4.67651e-07	NCBP2	DN
ENSG00000140968	155.993	0.989755	0.180163	5.49365	3.93715e-08	4.70547e-07	IRF8	UP
ENSG00000174371	4040.45	0.424214	0.0772266	5.4931	3.94939e-08	4.71646e-07	EXO1	UP
ENSG00000233184	183.992	-0.973884	0.177395	-5.48991	4.02142e-08	4.79879e-07	ENSG00000233184	DN
ENSG00000177352	1022	-0.533118	0.0971427	-5.48799	4.06529e-08	4.84742e-07	CCDC71	DN
ENSG00000262814	2662.44	-0.603179	0.109925	-5.48717	4.08424e-08	4.86627e-07	MRPL12	DN
ENSG00000236404	79.3328	1.47471	0.268881	5.48461	4.14377e-08	4.93341e-07	VLDLR-AS1	UP
ENSG00000158292	1383.44	0.554245	0.101065	5.48405	4.15708e-08	4.94546e-07	GPR153	UP
ENSG00000108439	1552.9	-1.00286	0.182909	-5.48285	4.18517e-08	4.97507e-07	PNPO	DN
ENSG00000132965	631.699	0.530486	0.0967641	5.48226	4.19916e-08	4.98787e-07	ALOX5AP	UP
ENSG00000243725	1315.91	-0.533539	0.0973468	-5.48081	4.23392e-08	5.02531e-07	TTC4	DN
ENSG00000129932	912.09	-0.753771	0.137687	-5.47451	4.38727e-08	5.20335e-07	DOHH	DN
ENSG00000152409	3971.39	0.40657	0.0742738	5.47393	4.40158e-08	5.21103e-07	JMY	UP
ENSG00000267500	296.538	0.708803	0.129488	5.47388	4.40277e-08	5.21103e-07	ZNF887P	UP
ENSG00000179348	154.867	1.13112	0.20664	5.47384	4.40383e-08	5.21103e-07	GATA2	UP
ENSG00000137726	73.3644	1.60186	0.292767	5.47144	4.46386e-08	5.27803e-07	FXYD6	UP
ENSG00000089048	2517.8	-0.810186	0.148085	-5.47107	4.47324e-08	5.28511e-07	ESF1	DN
ENSG00000234327	660.981	-0.842187	0.153966	-5.46995	4.50161e-08	5.31458e-07	ENSG00000234327	DN
ENSG00000117322	205.205	0.853327	0.15601	5.46971	4.50775e-08	5.31777e-07	CR2	UP
ENSG00000124920	227.696	0.918344	0.167979	5.46703	4.57645e-08	5.39377e-07	MYRF	UP
ENSG00000146731	11792.3	-0.411666	0.0753012	-5.46692	4.57912e-08	5.39377e-07	CCT6A	DN
ENSG00000184967	1598.23	-0.562543	0.102905	-5.46662	4.58708e-08	5.39904e-07	NOC4L	DN
ENSG00000141854	129.119	1.04	0.190363	5.46322	4.67571e-08	5.49919e-07	MISP3	UP
ENSG00000164463	838.653	0.673712	0.123379	5.46053	4.74728e-08	5.57914e-07	CREBRF	UP
ENSG00000152795	12289.1	-0.437146	0.0800709	-5.45949	4.77499e-08	5.60745e-07	HNRNPDL	DN
ENSG00000163684	1389.27	-0.456506	0.0836306	-5.4586	4.79908e-08	5.63148e-07	RPP14	DN
ENSG00000257704	238.124	0.983495	0.180334	5.45375	4.93173e-08	5.78276e-07	INAFM1	UP
ENSG00000076685	2722.69	-0.466498	0.0855851	-5.45068	5.01763e-08	5.87904e-07	NT5C2	DN
ENSG00000135966	3119.3	-0.400779	0.0735778	-5.44701	5.12243e-08	5.9973e-07	TGFBRAP1	DN
ENSG00000226950	823.86	-0.826369	0.15172	-5.44666	5.13234e-08	6.00437e-07	DANCR	DN
ENSG00000027075	3438.99	-0.387778	0.0712121	-5.4454	5.16894e-08	6.04263e-07	PRKCH	DN
ENSG00000158161	2218.87	-0.423317	0.0777597	-5.44392	5.21204e-08	6.08844e-07	EYA3	DN
ENSG00000264364	5079.89	-0.386958	0.0711221	-5.44076	5.30549e-08	6.19294e-07	DYNLL2	DN
ENSG00000084090	8532.22	-0.370914	0.0681909	-5.43936	5.34734e-08	6.23709e-07	STARD7	DN
ENSG00000145391	4183.71	0.451425	0.0830074	5.43837	5.37695e-08	6.25752e-07	SETD7	UP
ENSG00000183508	5646.72	0.410222	0.0754308	5.43839	5.37639e-08	6.25752e-07	TENT5C	UP
ENSG00000133704	3525.88	-0.401037	0.0737392	-5.43859	5.37048e-08	6.25752e-07	IPO8	DN
ENSG00000164211	2944.45	0.774352	0.142391	5.43821	5.38195e-08	6.25863e-07	STARD4	UP
ENSG00000132323	1762.25	-0.393035	0.072292	-5.43677	5.42551e-08	6.30457e-07	ILKAP	DN
ENSG00000142102	1842.03	0.972181	0.17888	5.43484	5.4847e-08	6.36857e-07	PGGHG	UP
ENSG00000102226	7224.81	0.549779	0.101205	5.43233	5.56224e-08	6.44508e-07	USP11	UP
ENSG00000138641	1943	0.413925	0.0761934	5.43256	5.55517e-08	6.44508e-07	HERC3	UP
ENSG00000261236	6118.75	-0.607477	0.111827	-5.43231	5.56305e-08	6.44508e-07	BOP1	DN
ENSG00000132600	1686.48	-0.493538	0.090877	-5.43084	5.60905e-08	6.49352e-07	PRMT7	DN
ENSG00000085415	4468.12	-0.51173	0.0942765	-5.42798	5.69969e-08	6.59353e-07	SEH1L	DN
ENSG00000111653	699.419	0.609961	0.112385	5.42744	5.71673e-08	6.60644e-07	ING4	UP
ENSG00000154217	1161.56	0.470563	0.086702	5.42736	5.71936e-08	6.60644e-07	PITPNC1	UP
ENSG00000269242	132.163	0.964839	0.177861	5.42469	5.80566e-08	6.70113e-07	ENSG00000269242	UP
ENSG00000104946	952.394	0.657033	0.121138	5.42385	5.83294e-08	6.72761e-07	TBC1D17	UP
ENSG00000109323	946.107	0.6279	0.115825	5.42109	5.92351e-08	6.827e-07	MANBA	UP
ENSG00000154134	479.127	0.597602	0.110264	5.41973	5.9689e-08	6.8742e-07	ROBO3	UP
ENSG00000067704	5705.65	-0.366048	0.0675647	-5.41774	6.0356e-08	6.94586e-07	IARS2	DN
ENSG00000099800	2543.77	-0.48741	0.089969	-5.41753	6.04289e-08	6.9491e-07	TIMM13	DN
ENSG00000105204	572.606	0.761007	0.140478	5.41729	6.05103e-08	6.9533e-07	DYRK1B	UP
ENSG00000108423	377.349	-0.670036	0.123695	-5.41682	6.06699e-08	6.96649e-07	TUBD1	DN
ENSG00000273367	38.0618	1.76318	0.325711	5.41333	6.18622e-08	7.09814e-07	ENSG00000273367	UP
ENSG00000185811	10624	-0.355928	0.0657598	-5.41254	6.21354e-08	7.12422e-07	IKZF1	DN
ENSG00000055917	7574.22	-0.344452	0.0636589	-5.4109	6.27078e-08	7.18454e-07	PUM2	DN
ENSG00000144320	4135.77	0.803903	0.148587	5.41033	6.29104e-08	7.20243e-07	LNPK	UP
ENSG00000198914	153.983	0.822633	0.152054	5.41015	6.29727e-08	7.20425e-07	POU3F3	UP
ENSG00000116824	979.122	-0.555183	0.102807	-5.40025	6.65471e-08	7.60755e-07	CD2	DN
ENSG00000233966	1440.77	-0.59363	0.109968	-5.3982	6.73113e-08	7.68926e-07	UBE2SP1	DN
ENSG00000102870	866.934	0.547274	0.101416	5.39633	6.80192e-08	7.7644e-07	ZNF629	UP
ENSG00000203761	603.601	-0.744043	0.137903	-5.39541	6.83685e-08	7.79853e-07	MSTO2P	DN
ENSG00000134569	509.393	0.680527	0.126147	5.39471	6.86324e-08	7.82289e-07	LRP4	UP
ENSG00000165025	5215.54	0.347681	0.0645165	5.38903	7.08381e-08	8.06836e-07	SYK	UP
ENSG00000126953	324.767	-0.594041	0.11024	-5.3886	7.10104e-08	8.08206e-07	TIMM8A	DN
ENSG00000133657	6420.1	-0.757007	0.140499	-5.38797	7.1256e-08	8.10407e-07	ATP13A3	DN
ENSG00000230074	47.3953	1.88846	0.350755	5.38399	7.28541e-08	8.27975e-07	ENSG00000230074	UP
ENSG00000267534	756.829	0.548239	0.101877	5.38136	7.39257e-08	8.39539e-07	S1PR2	UP
ENSG00000130589	763.694	0.783046	0.145515	5.38121	7.39886e-08	8.39639e-07	HELZ2	UP
ENSG00000092621	7116.56	0.543751	0.101073	5.3798	7.45685e-08	8.456e-07	PHGDH	UP
ENSG00000146574	2407.85	-0.412577	0.0766942	-5.37952	7.46863e-08	8.46317e-07	CCZ1B	DN
ENSG00000138764	1878.01	0.529747	0.0984904	5.37866	7.50412e-08	8.49718e-07	CCNG2	UP
ENSG00000126351	2458.26	0.407943	0.0758874	5.37564	7.63101e-08	8.63456e-07	THRA	UP
ENSG00000204592	561.388	1.30279	0.242399	5.37457	7.67669e-08	8.67992e-07	HLA-E	UP
ENSG00000215244	74.0352	2.82904	0.526899	5.36922	7.90795e-08	8.93489e-07	LINC02649	UP
ENSG00000205476	1845.5	-0.496493	0.0925118	-5.36681	8.01431e-08	9.04847e-07	CCDC85C	DN
ENSG00000080709	298.025	0.73108	0.136321	5.36293	8.18835e-08	9.23825e-07	KCNN2	UP
ENSG00000125166	7317.92	-0.321654	0.0599886	-5.36193	8.23396e-08	9.28295e-07	GOT2	DN
ENSG00000234171	492.403	-0.67089	0.125131	-5.36149	8.25402e-08	9.29881e-07	RNASEH1-AS1	DN
ENSG00000270195	164.234	0.945584	0.176472	5.35827	8.40219e-08	9.45886e-07	ENSG00000270195	UP
ENSG00000116761	281.081	0.683818	0.127631	5.35778	8.42523e-08	9.47792e-07	CTH	UP
ENSG00000136950	1545.86	-0.434115	0.0810691	-5.35487	8.56191e-08	9.6247e-07	ARPC5L	DN
ENSG00000136319	1342.97	-0.569629	0.106396	-5.35386	8.60992e-08	9.67167e-07	TTC5	DN
ENSG00000067064	5871.48	0.670606	0.125408	5.34738	8.92357e-08	1.00167e-06	IDI1	UP
ENSG00000139725	2375.52	0.365859	0.0684537	5.34462	9.06086e-08	1.01635e-06	RHOF	UP
ENSG00000125484	4707.37	-0.419457	0.0784962	-5.34366	9.10869e-08	1.02098e-06	GTF3C4	DN
ENSG00000174282	2951.36	0.413442	0.0774223	5.34009	9.29025e-08	1.04057e-06	ZBTB4	UP
ENSG00000119321	2852.54	0.475301	0.0890957	5.33473	9.56892e-08	1.07101e-06	FKBP15	UP
ENSG00000112701	3562.41	-0.401275	0.0752465	-5.33282	9.67017e-08	1.08157e-06	SENP6	DN
ENSG00000147679	1379.99	-0.63271	0.118656	-5.3323	9.69768e-08	1.08386e-06	UTP23	DN
ENSG00000110427	334.584	0.806704	0.15131	5.33147	9.74228e-08	1.08806e-06	KIAA1549L	UP
ENSG00000160200	1408.3	0.6253	0.117405	5.32603	1.00385e-07	1.12013e-06	CBS	UP
ENSG00000160285	4699.02	0.513783	0.0964683	5.32593	1.00438e-07	1.12013e-06	LSS	UP
ENSG00000099290	1829.72	-0.405181	0.0761323	-5.32206	1.02599e-07	1.14341e-06	WASHC2A	DN
ENSG00000258818	174.127	1.20954	0.227278	5.32185	1.02717e-07	1.1439e-06	RNASE4	UP
ENSG00000138356	231.457	-0.727603	0.136788	-5.31921	1.04219e-07	1.15979e-06	AOX1	DN
ENSG00000168135	118.316	1.04066	0.195715	5.31724	1.05355e-07	1.1716e-06	KCNJ4	UP
ENSG00000196743	1936.97	-0.411055	0.0773236	-5.31604	1.06051e-07	1.17849e-06	GM2A	DN
ENSG00000184271	241.455	0.7625	0.143532	5.31242	1.08181e-07	1.20081e-06	ENSG00000184271	UP
ENSG00000135631	1847.89	1.23286	0.232073	5.31236	1.08215e-07	1.20081e-06	RAB11FIP5	UP
ENSG00000100099	3831.01	-0.300186	0.0565092	-5.31216	1.08335e-07	1.20129e-06	HPS4	DN
ENSG00000254692	78.0971	22.5441	4.24736	5.30779	1.10963e-07	1.22955e-06	ENSG00000254692	UP
ENSG00000104142	1000.4	-0.545092	0.102731	-5.30603	1.12036e-07	1.24055e-06	VPS18	DN
ENSG00000105176	2964.25	-0.436839	0.082349	-5.30473	1.12842e-07	1.24859e-06	URI1	DN
ENSG00000179218	22803.8	-0.563116	0.106202	-5.3023	1.1435e-07	1.26437e-06	CALR	DN
ENSG00000175264	57.3278	1.47278	0.277798	5.30161	1.14787e-07	1.26829e-06	CHST1	UP
ENSG00000181381	704.205	-0.490372	0.092517	-5.30035	1.15583e-07	1.27619e-06	DDX60L	DN
ENSG00000184445	7267.56	0.448274	0.0845824	5.29984	1.15902e-07	1.2788e-06	KNTC1	UP
ENSG00000120885	48.0044	2.01859	0.381011	5.29799	1.17084e-07	1.29092e-06	CLU	UP
ENSG00000115053	29955.7	-0.553177	0.104449	-5.29613	1.18284e-07	1.30237e-06	NCL	DN
ENSG00000135119	995.689	-0.414289	0.078225	-5.29612	1.1829e-07	1.30237e-06	RNFT2	DN
ENSG00000064313	2428.6	-0.375892	0.0709915	-5.29489	1.19086e-07	1.3102e-06	TAF2	DN
ENSG00000131844	1255.85	-0.607698	0.114817	-5.29277	1.20478e-07	1.32364e-06	MCCC2	DN
ENSG00000149428	8175.43	-0.556363	0.105116	-5.29286	1.20419e-07	1.32364e-06	HYOU1	DN
ENSG00000104131	2085.17	-0.757718	0.143197	-5.29145	1.21351e-07	1.33228e-06	EIF3J	DN
ENSG00000131941	301.315	0.848865	0.160437	5.29096	1.21674e-07	1.33489e-06	RHPN2	UP
ENSG00000149925	28034.9	1.16232	0.219783	5.2885	1.23326e-07	1.3511e-06	ALDOA	UP
ENSG00000135451	1657.03	-0.628828	0.118904	-5.28853	1.23304e-07	1.3511e-06	TROAP	DN
ENSG00000105612	1013.82	0.587582	0.111137	5.28702	1.24322e-07	1.36105e-06	DNASE2	UP
ENSG00000088387	1597.51	0.537184	0.10164	5.28519	1.25577e-07	1.37382e-06	DOCK9	UP
ENSG00000133313	3195.63	-0.448318	0.0849039	-5.2803	1.28975e-07	1.41e-06	CNDP2	DN
ENSG00000119227	158.258	0.919587	0.174333	5.2749	1.32826e-07	1.45108e-06	PIGZ	UP
ENSG00000183978	364.419	-0.631658	0.119751	-5.27474	1.32943e-07	1.45134e-06	COA3	DN
ENSG00000265241	4563.57	-0.382725	0.0725983	-5.27181	1.35083e-07	1.47366e-06	RBM8A	DN
ENSG00000186868	126.671	1.56231	0.296364	5.27158	1.35252e-07	1.47447e-06	MAPT	UP
ENSG00000105968	5725.56	-0.343376	0.0651423	-5.27116	1.35563e-07	1.47682e-06	H2AFV	DN
ENSG00000107951	2577.75	-0.406773	0.0771977	-5.26924	1.36989e-07	1.49131e-06	MTPAP	DN
ENSG00000275464	1195.48	-0.544476	0.103444	-5.2635	1.41336e-07	1.53755e-06	ENSG00000275464	DN
ENSG00000105290	746.96	0.632543	0.120183	5.26317	1.41593e-07	1.5379e-06	APLP1	UP
ENSG00000168528	181.675	1.14102	0.216798	5.26308	1.41666e-07	1.5379e-06	SERINC2	UP
ENSG00000164976	386.96	0.642379	0.122053	5.26309	1.41653e-07	1.5379e-06	MYORG	UP
ENSG00000148180	503.426	0.892189	0.169549	5.26212	1.42403e-07	1.54482e-06	GSN	UP
ENSG00000152217	39.3917	2.47249	0.469939	5.26131	1.43035e-07	1.55059e-06	SETBP1	UP
ENSG00000175573	962.366	0.712886	0.135506	5.26091	1.43341e-07	1.55283e-06	C11orf68	UP
ENSG00000139719	1194.57	-0.487787	0.0927565	-5.25879	1.45006e-07	1.56977e-06	VPS33A	DN
ENSG00000148606	3647.05	-0.369511	0.0702984	-5.25632	1.46965e-07	1.58986e-06	POLR3A	DN
ENSG00000116199	4405.96	-0.423271	0.0805449	-5.2551	1.47947e-07	1.59938e-06	FAM20B	DN
ENSG00000145780	3242.1	0.626338	0.119263	5.25173	1.50673e-07	1.62771e-06	FEM1C	UP
ENSG00000167797	1046.49	-0.445021	0.0848003	-5.24787	1.53864e-07	1.66103e-06	CDK2AP2	DN
ENSG00000185875	863.573	-0.615627	0.117382	-5.24465	1.56581e-07	1.68918e-06	THNSL1	DN
ENSG00000160688	1054.91	-0.573191	0.109313	-5.24355	1.57515e-07	1.69807e-06	FLAD1	DN
ENSG00000005156	5090.69	-0.42121	0.080338	-5.24297	1.58015e-07	1.70228e-06	LIG3	DN
ENSG00000001084	2327.57	-0.449571	0.0857849	-5.24068	1.59985e-07	1.72231e-06	GCLC	DN
ENSG00000079739	3339.89	0.418715	0.0799304	5.23849	1.61892e-07	1.74163e-06	PGM1	UP
ENSG00000183837	79.323	1.28957	0.2463	5.23578	1.64293e-07	1.76502e-06	PNMA3	UP
ENSG00000178802	1599.09	0.497435	0.0950051	5.23588	1.642e-07	1.76502e-06	MPI	UP
ENSG00000037897	344.027	-0.752918	0.143963	-5.22994	1.69561e-07	1.82034e-06	METTL1	DN
ENSG00000130177	1881.78	-0.423723	0.0810329	-5.22902	1.70406e-07	1.82816e-06	CDC16	DN
ENSG00000198917	2053.15	-0.418492	0.0800635	-5.22701	1.72274e-07	1.84691e-06	SPOUT1	DN
ENSG00000124126	2520.53	0.521244	0.0998054	5.2226	1.76426e-07	1.89012e-06	PREX1	UP
ENSG00000169499	10268.1	1.10675	0.211975	5.22113	1.77832e-07	1.90387e-06	PLEKHA2	UP
ENSG00000144791	5278.6	0.345288	0.0661544	5.21942	1.79482e-07	1.92021e-06	LIMD1	UP
ENSG00000131437	3043.97	-0.492837	0.0945092	-5.21469	1.84121e-07	1.96849e-06	KIF3A	DN
ENSG00000196850	3211.38	-0.486734	0.0933984	-5.21137	1.87448e-07	2.00267e-06	PPTC7	DN
ENSG00000170855	1264.48	-0.637162	0.122275	-5.21091	1.87921e-07	2.00635e-06	TRIAP1	DN
ENSG00000119771	150.371	0.971898	0.186581	5.20899	1.89871e-07	2.02577e-06	KLHL29	UP
ENSG00000229944	1142.24	-0.57045	0.109523	-5.20851	1.9036e-07	2.02959e-06	EIF4EP2	DN
ENSG00000161981	1859.15	-0.391533	0.0751741	-5.20835	1.90531e-07	2.03002e-06	SNRNP25	DN
ENSG00000183751	2861.15	-0.547797	0.105202	-5.20708	1.9183e-07	2.04246e-06	TBL3	DN
ENSG00000214274	113.736	1.96287	0.377033	5.20608	1.92868e-07	2.0521e-06	ANG	UP
ENSG00000093010	1614.44	-0.604217	0.116066	-5.20582	1.93144e-07	2.05363e-06	COMT	DN
ENSG00000127824	853.677	1.31378	0.25257	5.20165	1.97528e-07	2.09881e-06	TUBA4A	UP
ENSG00000135775	2120.35	-0.364427	0.0700748	-5.20054	1.98714e-07	2.10996e-06	COG2	DN
ENSG00000099822	339.781	0.710708	0.136711	5.19863	2.00765e-07	2.13027e-06	HCN2	UP
ENSG00000183307	327.313	0.808076	0.155474	5.19752	2.01969e-07	2.14159e-06	TMEM121B	UP
ENSG00000101654	4254.79	1.33349	0.256645	5.19584	2.03798e-07	2.15951e-06	RNMT	UP
ENSG00000183258	4113.64	0.669286	0.128876	5.19326	2.0664e-07	2.18812e-06	DDX41	UP
ENSG00000064601	796.485	-0.53054	0.102167	-5.19288	2.07068e-07	2.19116e-06	CTSA	DN
ENSG00000105821	2623.63	-0.681482	0.131252	-5.19216	2.07866e-07	2.1975e-06	DNAJC2	DN
ENSG00000105514	1381.43	0.48203	0.0928394	5.19209	2.0795e-07	2.1975e-06	RAB3D	UP
ENSG00000133619	1397.93	0.643773	0.124021	5.19083	2.09354e-07	2.21083e-06	KRBA1	UP
ENSG00000148229	5602.04	-0.385278	0.0742341	-5.19003	2.10257e-07	2.21886e-06	POLE3	DN
ENSG00000161956	4711.58	-0.556368	0.10722	-5.18905	2.11366e-07	2.22904e-06	SENP3	DN
ENSG00000105519	253.822	0.899743	0.173406	5.18864	2.1183e-07	2.23242e-06	CAPS	UP
ENSG00000143314	1622.22	-0.567165	0.109329	-5.1877	2.12902e-07	2.24219e-06	MRPL24	DN
ENSG00000050628	102.799	-1.23465	0.238094	-5.18555	2.1538e-07	2.26675e-06	PTGER3	DN
ENSG00000270103	41.8835	22.0247	4.24769	5.18509	2.15911e-07	2.2708e-06	ENSG00000270103	UP
ENSG00000151014	1271.5	0.507458	0.0979593	5.18029	2.21544e-07	2.32846e-06	NOCT	UP
ENSG00000153046	1874.91	0.41537	0.0801859	5.18009	2.21778e-07	2.32935e-06	CDYL	UP
ENSG00000138658	3428.96	0.389255	0.0751512	5.17963	2.22328e-07	2.33354e-06	ZGRF1	UP
ENSG00000261167	207.138	-0.762873	0.147309	-5.17873	2.234e-07	2.34004e-06	ENSG00000261167	DN
ENSG00000281332	157.82	1.02133	0.197214	5.17877	2.23355e-07	2.34004e-06	LINC00997	UP
ENSG00000089094	6076.3	0.48887	0.0943986	5.17878	2.23337e-07	2.34004e-06	KDM2B	UP
ENSG00000130348	1769.12	-0.51905	0.10028	-5.17598	2.26714e-07	2.37315e-06	QRSL1	DN
ENSG00000142082	461.804	0.636243	0.122935	5.17542	2.27394e-07	2.37867e-06	SIRT3	UP
ENSG00000151500	2888.2	0.381183	0.0736864	5.17304	2.30312e-07	2.40757e-06	THYN1	UP
ENSG00000176720	100.144	1.25586	0.24313	5.1654	2.39929e-07	2.50641e-06	BOK	UP
ENSG00000086827	2048.73	-0.421794	0.0817102	-5.16207	2.44228e-07	2.5496e-06	ZW10	DN
ENSG00000067141	1470.3	0.426803	0.0827007	5.16082	2.4587e-07	2.56502e-06	NEO1	UP
ENSG00000106086	3953.57	0.435096	0.0843107	5.16063	2.46124e-07	2.56595e-06	PLEKHA8	UP
ENSG00000036257	3505.55	-0.42246	0.0819108	-5.15756	2.50185e-07	2.60482e-06	CUL3	DN
ENSG00000158488	8040.01	-0.52309	0.101422	-5.15756	2.50189e-07	2.60482e-06	CD1E	DN
ENSG00000198373	1498.7	-0.482176	0.0935131	-5.15624	2.51953e-07	2.62143e-06	WWP2	DN
ENSG00000154102	200.606	1.59283	0.309006	5.1547	2.54036e-07	2.64132e-06	C16orf74	UP
ENSG00000153922	10831.8	-0.463268	0.0898807	-5.15425	2.54642e-07	2.64561e-06	CHD1	DN
ENSG00000106333	561.237	0.636724	0.123536	5.15415	2.54789e-07	2.64561e-06	PCOLCE	UP
ENSG00000088280	375.941	0.622793	0.120838	5.15396	2.55042e-07	2.64646e-06	ASAP3	UP
ENSG00000103653	4964.46	-0.421209	0.0817423	-5.15289	2.56498e-07	2.6598e-06	CSK	DN
ENSG00000162545	398.813	0.607094	0.117883	5.14996	2.60537e-07	2.69987e-06	CAMK2N1	UP
ENSG00000138698	5379.45	-0.381576	0.0741133	-5.14855	2.62507e-07	2.71847e-06	RAP1GDS1	DN
ENSG00000117385	1643.38	0.383932	0.0745846	5.1476	2.63845e-07	2.73051e-06	P3H1	UP
ENSG00000100068	392.851	0.905388	0.175963	5.14534	2.67035e-07	2.76168e-06	LRP5L	UP
ENSG00000087087	7788.92	-0.489427	0.0951469	-5.14391	2.69073e-07	2.7809e-06	SRRT	DN
ENSG00000172819	447.132	0.604059	0.117506	5.14068	2.73742e-07	2.82727e-06	RARG	UP
ENSG00000143842	54.6959	2.22323	0.43256	5.13971	2.75161e-07	2.84004e-06	SOX13	UP
ENSG00000167220	1183.51	-0.904818	0.176137	-5.137	2.79159e-07	2.87938e-06	HDHD2	DN
ENSG00000105289	85.3755	1.06983	0.20831	5.13579	2.80965e-07	2.89609e-06	TJP3	UP
ENSG00000117133	2245.98	-0.717562	0.139741	-5.13493	2.82252e-07	2.90742e-06	RPF1	DN
ENSG00000142235	656.625	0.860199	0.167555	5.13383	2.83906e-07	2.92252e-06	LMTK3	UP
ENSG00000196517	226.474	0.916203	0.178636	5.1289	2.91447e-07	2.99816e-06	SLC6A9	UP
ENSG00000170581	1372.47	0.453521	0.0884538	5.1272	2.94077e-07	3.0232e-06	STAT2	UP
ENSG00000146425	880.393	0.550698	0.107491	5.1232	3.00399e-07	3.08616e-06	DYNLT1	UP
ENSG00000173597	35.6398	-1.98939	0.38854	-5.12018	3.05247e-07	3.13388e-06	SULT1B1	DN
ENSG00000235688	234.875	0.787595	0.153908	5.11732	3.09912e-07	3.17967e-06	SNTG2-AS1	UP
ENSG00000170468	1657.88	-0.441843	0.0863991	-5.11398	3.15439e-07	3.23424e-06	RIOX1	DN
ENSG00000229132	1087.69	-0.495471	0.0969055	-5.11293	3.17206e-07	3.25021e-06	EIF4A1P10	DN
ENSG00000278876	72.8828	1.27327	0.249061	5.1123	3.18264e-07	3.2589e-06	ENSG00000278876	UP
ENSG00000166197	6731.56	-0.584816	0.114414	-5.11138	3.1982e-07	3.27267e-06	NOLC1	DN
ENSG00000154743	759.26	-0.732671	0.143414	-5.10878	3.24254e-07	3.31585e-06	TSEN2	DN
ENSG00000196923	868.699	0.630267	0.123374	5.10857	3.24602e-07	3.31723e-06	PDLIM7	UP
ENSG00000064115	6739.29	-0.41043	0.0803536	-5.1078	3.25935e-07	3.32866e-06	TM7SF3	DN
ENSG00000089289	2066.45	0.483342	0.0946444	5.10693	3.27437e-07	3.3418e-06	IGBP1	UP
ENSG00000111640	97324.4	0.341499	0.0669063	5.10413	3.32316e-07	3.38936e-06	GAPDH	UP
ENSG00000147649	8953.61	-0.399012	0.0781836	-5.10353	3.33381e-07	3.39799e-06	MTDH	DN
ENSG00000198356	2303.35	-0.426381	0.0836289	-5.09849	3.42367e-07	3.48729e-06	ASNA1	DN
ENSG00000148700	4095.8	0.390808	0.0766715	5.09717	3.44764e-07	3.5094e-06	ADD3	UP
ENSG00000175106	310.755	0.754397	0.148039	5.09592	3.47049e-07	3.53034e-06	TVP23C	UP
ENSG00000177700	1888.65	-0.464156	0.0910908	-5.09553	3.47764e-07	3.53529e-06	POLR2L	DN
ENSG00000154813	955.539	-0.688942	0.135267	-5.0932	3.52066e-07	3.57669e-06	DPH3	DN
ENSG00000168807	1800.88	0.510001	0.100174	5.09114	3.55909e-07	3.61336e-06	SNTB2	UP
ENSG00000173692	6294.5	-0.395263	0.077657	-5.08985	3.58341e-07	3.63567e-06	PSMD1	DN
ENSG00000146416	1535.52	0.504097	0.0990955	5.08699	3.63797e-07	3.68861e-06	AIG1	UP
ENSG00000132522	1591.96	-0.478727	0.0941136	-5.08669	3.64368e-07	3.692e-06	GPS2	DN
ENSG00000005238	560.121	0.79629	0.15657	5.08585	3.65977e-07	3.70588e-06	FAM214B	UP
ENSG00000266405	63.5853	1.25279	0.246428	5.08382	3.6992e-07	3.74335e-06	ENSG00000266405	UP
ENSG00000086189	1784.3	-0.702871	0.138297	-5.08231	3.72863e-07	3.77068e-06	DIMT1	DN
ENSG00000176542	3140.08	-0.585201	0.115206	-5.07959	3.78255e-07	3.82023e-06	USF3	DN
ENSG00000168872	1464.27	-0.478017	0.0941038	-5.07967	3.78085e-07	3.82023e-06	DDX19A	DN
ENSG00000116273	2230.93	0.40582	0.0798992	5.07915	3.79129e-07	3.82656e-06	PHF13	UP
ENSG00000149262	1703.96	-0.403077	0.0793619	-5.07898	3.79476e-07	3.82757e-06	INTS4	DN
ENSG00000110768	1950.6	-0.50605	0.0996495	-5.0783	3.80833e-07	3.83877e-06	GTF2H1	DN
ENSG00000135999	1126.07	-0.561122	0.110522	-5.077	3.83441e-07	3.86254e-06	EPC2	DN
ENSG00000136040	151.934	1.06226	0.209242	5.0767	3.84052e-07	3.86405e-06	PLXNC1	UP
ENSG00000088881	188.641	1.10129	0.216931	5.07668	3.84089e-07	3.86405e-06	EBF4	UP
ENSG00000010318	1194.78	0.32897	0.0648036	5.07642	3.84619e-07	3.86688e-06	PHF7	UP
ENSG00000136875	2865.81	-0.302167	0.0595418	-5.07487	3.87754e-07	3.89587e-06	PRPF4	DN
ENSG00000154545	528.496	0.603022	0.118905	5.07145	3.94797e-07	3.96407e-06	MAGED4	UP
ENSG00000161082	185.81	1.16267	0.229291	5.07072	3.96314e-07	3.97673e-06	CELF5	UP
ENSG00000158966	393.174	0.538755	0.10627	5.06967	3.98504e-07	3.99612e-06	CACHD1	UP
ENSG00000116525	740.795	0.623834	0.123091	5.06806	4.01888e-07	4.02744e-06	TRIM62	UP
ENSG00000239653	183.371	1.16496	0.229923	5.06673	4.04711e-07	4.05312e-06	PSMD6-AS2	UP
ENSG00000178947	121.029	0.941121	0.186001	5.05978	4.19751e-07	4.20103e-06	SMIM10L2A	UP
ENSG00000204520	245.954	1.03382	0.20454	5.05439	4.31769e-07	4.31853e-06	MICA	UP
ENSG00000125170	331.168	0.733351	0.14511	5.05377	4.33168e-07	4.32973e-06	DOK4	UP
ENSG00000234745	2105.62	0.434603	0.0860466	5.05079	4.39981e-07	4.39499e-06	HLA-B	UP
ENSG00000140632	3890.13	-0.332172	0.065854	-5.04407	4.55738e-07	4.54946e-06	GLYR1	DN
ENSG00000010165	1591.54	-0.559529	0.110941	-5.04349	4.57126e-07	4.56038e-06	EEF1AKNMT	DN
ENSG00000164442	500.346	0.547925	0.108646	5.04321	4.57796e-07	4.56413e-06	CITED2	UP
ENSG00000090975	4823.57	-0.536091	0.10632	-5.04224	4.60105e-07	4.58421e-06	PITPNM2	DN
ENSG00000125629	1489.96	0.699681	0.138768	5.0421	4.60452e-07	4.58472e-06	INSIG2	UP
ENSG00000145331	415.726	-0.736251	0.146142	-5.03791	4.70632e-07	4.68308e-06	TRMT10A	DN
ENSG00000185432	235.882	0.831031	0.165026	5.03575	4.75977e-07	4.73323e-06	METTL7A	UP
ENSG00000126005	1031.66	0.776169	0.154302	5.0302	4.89963e-07	4.86918e-06	MMP24OS	UP
ENSG00000100441	2987.56	0.409121	0.0813826	5.02713	4.97865e-07	4.94455e-06	KHNYN	UP
ENSG00000145675	3896.89	-0.396144	0.078808	-5.02669	4.99018e-07	4.95282e-06	PIK3R1	DN
ENSG00000122359	4989.22	0.428696	0.0852941	5.02609	5.00574e-07	4.9651e-06	ANXA11	UP
ENSG00000132953	3007.15	-0.404114	0.0804642	-5.02228	5.10625e-07	5.06154e-06	XPO4	DN
ENSG00000156475	29.4886	1.85123	0.368782	5.01985	5.17122e-07	5.12267e-06	PPP2R2B	UP
ENSG00000241360	5516.52	0.43156	0.086003	5.01797	5.22212e-07	5.1698e-06	PDXP	UP
ENSG00000101367	8987.9	-0.419309	0.0835742	-5.01721	5.24281e-07	5.18697e-06	MAPRE1	DN
ENSG00000136937	4840.64	-0.381303	0.0760279	-5.01531	5.29488e-07	5.23514e-06	NCBP1	DN
ENSG00000241945	1599.23	-0.492761	0.0983027	-5.01269	5.36729e-07	5.30337e-06	PWP2	DN
ENSG00000167699	2458.4	-0.687535	0.137177	-5.01204	5.38547e-07	5.31794e-06	GLOD4	DN
ENSG00000116752	1715.18	-0.481177	0.0960116	-5.01165	5.39659e-07	5.32553e-06	BCAS2	DN
ENSG00000072422	796.668	0.513108	0.102401	5.01079	5.42063e-07	5.34585e-06	RHOBTB1	UP
ENSG00000111669	16761.1	0.565624	0.112933	5.00849	5.48585e-07	5.40673e-06	TPI1	UP
ENSG00000162032	874.574	0.61387	0.122587	5.00762	5.51071e-07	5.42778e-06	SPSB3	UP
ENSG00000177628	236.031	-0.811874	0.162149	-5.00696	5.52975e-07	5.44309e-06	GBA	DN
ENSG00000168615	1546.23	0.480438	0.0960036	5.00438	5.60426e-07	5.51293e-06	ADAM9	UP
ENSG00000178184	691.748	0.537494	0.107411	5.00411	5.6122e-07	5.51724e-06	PARD6G	UP
ENSG00000236698	1189.74	-0.539394	0.107807	-5.00331	5.63545e-07	5.53659e-06	EIF1AXP1	DN
ENSG00000153574	2554.41	-0.458123	0.0915764	-5.00264	5.65514e-07	5.55241e-06	RPIA	DN
ENSG00000280649	88.7479	1.16195	0.232301	5.00191	5.67664e-07	5.57e-06	ENSG00000280649	UP
ENSG00000143387	50.8992	1.29636	0.259196	5.00147	5.68949e-07	5.57909e-06	CTSK	UP
ENSG00000275131	348.844	0.800191	0.160006	5.00101	5.70295e-07	5.58875e-06	ENSG00000275131	UP
ENSG00000232859	119.895	1.07399	0.214812	4.99967	5.74287e-07	5.62432e-06	LYRM9	UP
ENSG00000119004	637.13	-0.503256	0.100677	-4.99872	5.77119e-07	5.64848e-06	CYP20A1	DN
ENSG00000093009	3538.5	0.355779	0.0711803	4.99828	5.78428e-07	5.65772e-06	CDC45	UP
ENSG00000068489	3449.55	-0.436499	0.0873468	-4.99731	5.81344e-07	5.68266e-06	PRR11	DN
ENSG00000188191	1367.54	-0.474885	0.0950987	-4.9936	5.92652e-07	5.78956e-06	PRKAR1B	DN
ENSG00000139233	1298.36	-0.634095	0.12703	-4.99171	5.98471e-07	5.84271e-06	LLPH	DN
ENSG00000189091	16414.7	-0.285126	0.0571256	-4.99122	5.99981e-07	5.85378e-06	SF3B3	DN
ENSG00000227288	244.919	0.741692	0.14862	4.99052	6.02183e-07	5.87157e-06	ENSG00000227288	UP
ENSG00000166145	208.217	0.960741	0.192616	4.98787	6.10499e-07	5.94891e-06	SPINT1	UP
ENSG00000132763	1064.12	-0.450116	0.0903148	-4.98386	6.23281e-07	6.06965e-06	MMACHC	DN
ENSG00000142875	1515.46	-0.56722	0.113832	-4.98295	6.26221e-07	6.09445e-06	PRKACB	DN
ENSG00000117305	690.268	0.679762	0.136462	4.98133	6.31476e-07	6.14175e-06	HMGCL	UP
ENSG00000104320	3026.99	-0.580448	0.116549	-4.98027	6.34954e-07	6.16398e-06	NBN	DN
ENSG00000225329	158.344	-0.84273	0.169208	-4.98045	6.3437e-07	6.16398e-06	LHFPL3-AS2	DN
ENSG00000106346	2211.79	-0.416314	0.0835907	-4.98039	6.34576e-07	6.16398e-06	USP42	DN
ENSG00000122644	339.278	-0.719779	0.144602	-4.97766	6.43591e-07	6.24392e-06	ARL4A	DN
ENSG00000172339	511.292	-0.692383	0.139178	-4.97479	6.53198e-07	6.33317e-06	ALG14	DN
ENSG00000121900	71.4808	1.20842	0.24292	4.97455	6.53979e-07	6.33678e-06	TMEM54	UP
ENSG00000078246	1575.6	0.53719	0.107992	4.97433	6.54731e-07	6.3401e-06	TULP3	UP
ENSG00000100526	1644.54	-0.829026	0.166753	-4.97158	6.64102e-07	6.42683e-06	CDKN3	DN
ENSG00000040487	299.678	0.752583	0.15141	4.97051	6.67787e-07	6.45846e-06	PQLC2	UP
ENSG00000161013	1964.59	0.657841	0.132427	4.96759	6.77914e-07	6.55232e-06	MGAT4B	UP
ENSG00000205937	7297.11	-0.499075	0.100487	-4.96657	6.81481e-07	6.5827e-06	RNPS1	DN
ENSG00000107077	2355.71	0.414801	0.0835375	4.96544	6.85444e-07	6.61686e-06	KDM4C	UP
ENSG00000214160	1454.08	-0.653084	0.131554	-4.9644	6.89151e-07	6.64851e-06	ALG3	DN
ENSG00000159164	3762.24	0.527056	0.106193	4.9632	6.93403e-07	6.68537e-06	SV2A	UP
ENSG00000174307	477.719	0.761274	0.153406	4.96248	6.95985e-07	6.70609e-06	PHLDA3	UP
ENSG00000117228	1238.12	-0.484576	0.0976704	-4.96134	7.00098e-07	6.74154e-06	GBP1	DN
ENSG00000158828	1368.13	0.415698	0.0838091	4.96005	7.04733e-07	6.78196e-06	PINK1	UP
ENSG00000160190	1046.72	0.506477	0.102159	4.95775	7.13145e-07	6.85866e-06	SLC37A1	UP
ENSG00000170606	13724.5	-0.338711	0.068435	-4.94939	7.44455e-07	7.15534e-06	HSPA4	DN
ENSG00000183617	808.758	-0.557356	0.112673	-4.94669	7.5487e-07	7.25096e-06	MRPL54	DN
ENSG00000143032	175.592	-0.810583	0.16389	-4.94589	7.57958e-07	7.27611e-06	BARHL2	DN
ENSG00000128487	209.857	0.849968	0.171859	4.94573	7.58587e-07	7.27765e-06	SPECC1	UP
ENSG00000164933	1485.49	-0.739285	0.149513	-4.94462	7.62923e-07	7.31472e-06	SLC25A32	DN
ENSG00000205765	2374.54	-0.670557	0.135627	-4.94413	7.64857e-07	7.32874e-06	C5orf51	DN
ENSG00000124228	2056.59	-0.398735	0.0806537	-4.94379	7.66202e-07	7.33709e-06	DDX27	DN
ENSG00000106028	1772.39	-0.410909	0.0831348	-4.94268	7.70568e-07	7.37435e-06	SSBP1	DN
ENSG00000198929	67.1843	2.02992	0.410776	4.94167	7.74565e-07	7.40803e-06	NOS1AP	UP
ENSG00000100034	2365.42	-0.337042	0.068228	-4.93993	7.81495e-07	7.4697e-06	PPM1F	DN
ENSG00000187091	169.175	0.7798	0.157869	4.93955	7.83043e-07	7.47989e-06	PLCD1	UP
ENSG00000181610	2237.2	-0.599021	0.121299	-4.93837	7.8778e-07	7.52051e-06	MRPS23	DN
ENSG00000186897	35.2779	1.98328	0.401768	4.93637	7.95884e-07	7.5932e-06	C1QL4	UP
ENSG00000159199	1422.7	-0.650566	0.131817	-4.93538	7.99929e-07	7.6271e-06	ATP5MC1	DN
ENSG00000176124	334.772	-0.823528	0.166888	-4.93462	8.03054e-07	7.6522e-06	DLEU1	DN
ENSG00000109790	492.783	0.639551	0.129619	4.93407	8.05334e-07	7.66921e-06	KLHL5	UP
ENSG00000007923	3068.48	-0.490642	0.099485	-4.93182	8.14649e-07	7.75316e-06	DNAJC11	DN
ENSG00000197930	7284.67	0.646607	0.131127	4.93117	8.17393e-07	7.77451e-06	ERO1A	UP
ENSG00000137393	600.068	0.570227	0.115646	4.93082	8.1887e-07	7.78378e-06	RNF144B	UP
ENSG00000153291	89.9625	1.33665	0.271135	4.92984	8.22949e-07	7.81777e-06	SLC25A27	UP
ENSG00000138735	52.7517	2.31652	0.470823	4.92016	8.64754e-07	8.20987e-06	PDE5A	UP
ENSG00000112343	2102.12	0.434864	0.0884204	4.91814	8.73689e-07	8.28963e-06	TRIM38	UP
ENSG00000053524	249.608	0.735101	0.149478	4.91779	8.75247e-07	8.29426e-06	MCF2L2	UP
ENSG00000128626	1335.66	-0.6248	0.127047	-4.91786	8.74934e-07	8.29426e-06	MRPS12	DN
ENSG00000132207	1786	0.479869	0.097649	4.91423	8.91339e-07	8.4416e-06	SLX1A	UP
ENSG00000225828	338.995	1.03231	0.210109	4.91321	8.95959e-07	8.48018e-06	FAM229A	UP
ENSG00000198830	8173.39	-0.306676	0.062443	-4.9113	9.04726e-07	8.55793e-06	HMGN2	DN
ENSG00000102241	6273.91	-0.317065	0.0645602	-4.91115	9.05449e-07	8.55955e-06	HTATSF1	DN
ENSG00000121621	2242.38	-0.678497	0.138193	-4.90977	9.11849e-07	8.61481e-06	KIF18A	DN
ENSG00000100221	3627.94	0.258982	0.0527702	4.90774	9.21333e-07	8.69911e-06	JOSD1	UP
ENSG00000177732	3380.76	0.538633	0.109775	4.90671	9.26184e-07	8.73428e-06	SOX12	UP
ENSG00000168056	477.694	0.815635	0.166228	4.90674	9.26043e-07	8.73428e-06	LTBP3	UP
ENSG00000156869	267.578	1.01924	0.207757	4.90592	9.29908e-07	8.76407e-06	FRRS1	UP
ENSG00000162688	2554.76	-0.439414	0.0895957	-4.9044	9.37113e-07	8.82125e-06	AGL	DN
ENSG00000095383	243.745	0.672007	0.137021	4.90441	9.37098e-07	8.82125e-06	TBC1D2	UP
ENSG00000172977	1861.06	-0.409678	0.0835509	-4.90333	9.42247e-07	8.8642e-06	KAT5	DN
ENSG00000010810	4406.82	0.422609	0.0862008	4.9026	9.45743e-07	8.8917e-06	FYN	UP
ENSG00000119328	706.578	-0.781835	0.15949	-4.9021	9.48159e-07	8.90902e-06	ABITRAM	DN
ENSG00000132300	3786.31	-0.305821	0.0624112	-4.90009	9.57913e-07	8.99522e-06	PTCD3	DN
ENSG00000099219	680.93	1.07539	0.219544	4.89829	9.66723e-07	9.07246e-06	ERMP1	UP
ENSG00000124067	1047.92	0.67086	0.136996	4.89695	9.7336e-07	9.12922e-06	SLC12A4	UP
ENSG00000128928	1788.97	-0.4084	0.0834069	-4.89648	9.75674e-07	9.14539e-06	IVD	DN
ENSG00000161328	146.168	0.861779	0.176006	4.8963	9.76596e-07	9.14851e-06	LRRC56	UP
ENSG00000144747	4132	0.47375	0.0968107	4.89357	9.90214e-07	9.27048e-06	TMF1	UP
ENSG00000110721	1365.02	-0.366261	0.0748635	-4.89238	9.96249e-07	9.32135e-06	CHKA	DN
ENSG00000147586	581.423	-0.612261	0.125184	-4.89089	1.00379e-06	9.38625e-06	MRPS28	DN
ENSG00000136490	1406.22	0.642288	0.131331	4.89062	1.0052e-06	9.39375e-06	LIMD2	UP
ENSG00000172667	1481.17	-0.685965	0.140273	-4.89022	1.00723e-06	9.40708e-06	ZMAT3	DN
ENSG00000136518	2642.5	-0.46001	0.0940907	-4.889	1.0135e-06	9.45995e-06	ACTL6A	DN
ENSG00000196550	699.689	-0.98114	0.200708	-4.88839	1.01664e-06	9.48354e-06	FAM72A	DN
ENSG00000105427	104.159	1.1193	0.22908	4.88606	1.02876e-06	9.59083e-06	CNFN	UP
ENSG00000138646	2231.98	0.489359	0.100161	4.8857	1.03063e-06	9.60247e-06	HERC5	UP
ENSG00000110321	25648.3	-0.443896	0.0908764	-4.88461	1.03633e-06	9.64981e-06	EIF4G2	DN
ENSG00000117586	71.3897	-1.34258	0.274878	-4.88427	1.03811e-06	9.6606e-06	TNFSF4	DN
ENSG00000050438	842.111	-0.447155	0.0915531	-4.8841	1.039e-06	9.66311e-06	SLC4A8	DN
ENSG00000187555	15888.6	-0.478223	0.0979203	-4.8838	1.04058e-06	9.67201e-06	USP7	DN
ENSG00000248527	9794.75	-1.08453	0.222082	-4.88347	1.04233e-06	9.6824e-06	MTATP6P1	DN
ENSG00000100395	1982.86	-0.504568	0.103449	-4.87746	1.07459e-06	9.97612e-06	L3MBTL2	DN
ENSG00000104998	253.779	0.788752	0.161982	4.86938	1.11946e-06	1.03865e-05	IL27RA	UP
ENSG00000004897	6520.48	-0.493124	0.101355	-4.86531	1.14277e-06	1.05964e-05	CDC27	DN
ENSG00000125454	865.403	-0.647613	0.133131	-4.8645	1.14749e-06	1.06338e-05	SLC25A19	DN
ENSG00000124496	995.399	0.458587	0.0943333	4.86135	1.1659e-06	1.0798e-05	TRERF1	UP
ENSG00000066294	1618.36	-0.533645	0.109785	-4.86081	1.16905e-06	1.08207e-05	CD84	DN
ENSG00000136193	6589.71	0.30185	0.0621309	4.85829	1.18405e-06	1.0953e-05	SCRN1	UP
ENSG00000160360	1190.03	0.565216	0.116362	4.85741	1.18933e-06	1.09922e-05	GPSM1	UP
ENSG00000137409	5090.21	0.263675	0.0542848	4.85726	1.19023e-06	1.09922e-05	MTCH1	UP
ENSG00000198791	4759.92	-0.521899	0.107448	-4.85723	1.19042e-06	1.09922e-05	CNOT7	DN
ENSG00000137871	1226.7	-0.807783	0.166323	-4.85672	1.19345e-06	1.10137e-05	ZNF280D	DN
ENSG00000110848	1537.82	0.917154	0.18886	4.85626	1.19624e-06	1.10329e-05	CD69	UP
ENSG00000123609	2021.91	-0.441956	0.0910267	-4.85524	1.20243e-06	1.10833e-05	NMI	DN
ENSG00000014138	3498.08	0.30428	0.0627416	4.84973	1.23629e-06	1.13887e-05	POLA2	UP
ENSG00000137073	4315.57	-0.320658	0.0661324	-4.84873	1.24253e-06	1.14394e-05	UBAP2	DN
ENSG00000166171	233.27	0.747826	0.154251	4.84811	1.24644e-06	1.14686e-05	DPCD	UP
ENSG00000088205	7191.07	-0.382389	0.0788982	-4.84661	1.2559e-06	1.15488e-05	DDX18	DN
ENSG00000125149	864.415	-0.451449	0.0931695	-4.84545	1.26322e-06	1.16092e-05	C16orf70	DN
ENSG00000072756	1555.54	-0.558493	0.115269	-4.84513	1.26528e-06	1.16212e-05	TRNT1	DN
ENSG00000142733	70.3358	1.49186	0.308145	4.84142	1.28915e-06	1.18335e-05	MAP3K6	UP
ENSG00000130584	138.388	0.973855	0.201185	4.84059	1.29451e-06	1.18757e-05	ZBTB46	UP
ENSG00000136261	3733.13	-0.46688	0.0964808	-4.8391	1.30429e-06	1.19583e-05	BZW2	DN
ENSG00000181830	894.645	-0.458449	0.0948798	-4.83189	1.35242e-06	1.23923e-05	SLC35C1	DN
ENSG00000015532	1618.87	0.491684	0.101774	4.83112	1.35766e-06	1.24329e-05	XYLT2	UP
ENSG00000020633	2107.14	0.657034	0.136028	4.83015	1.36431e-06	1.24865e-05	RUNX3	UP
ENSG00000246627	101.68	0.893972	0.185096	4.82979	1.36679e-06	1.25018e-05	CACNA1C-AS1	UP
ENSG00000167693	1145.2	0.742204	0.153744	4.82753	1.38236e-06	1.26368e-05	NXN	UP
ENSG00000054793	405.316	-0.647513	0.134216	-4.8244	1.40428e-06	1.28296e-05	ATP9A	DN
ENSG00000197852	265.637	0.982142	0.203605	4.82378	1.40866e-06	1.2862e-05	INKA2	UP
ENSG00000042445	943.909	0.421074	0.0873072	4.8229	1.41484e-06	1.29109e-05	RETSAT	UP
ENSG00000139579	2718.55	-0.355259	0.0737204	-4.81901	1.44274e-06	1.31577e-05	NABP2	DN
ENSG00000178921	5926.66	-0.581474	0.12068	-4.81832	1.44771e-06	1.31952e-05	PFAS	DN
ENSG00000183828	316.037	0.630286	0.130814	4.81817	1.44882e-06	1.31976e-05	NUDT14	UP
ENSG00000108506	2371.19	-0.395656	0.0821777	-4.81464	1.47463e-06	1.34249e-05	INTS2	DN
ENSG00000205060	2241.86	-0.407635	0.0846794	-4.81386	1.48041e-06	1.34695e-05	SLC35B4	DN
ENSG00000168404	526.073	-0.68408	0.142187	-4.81112	1.50088e-06	1.36478e-05	MLKL	DN
ENSG00000167130	1339.51	-0.376926	0.0783557	-4.81045	1.50594e-06	1.36858e-05	DOLPP1	DN
ENSG00000108599	2147.17	0.445655	0.0926467	4.81026	1.50733e-06	1.36904e-05	AKAP10	UP
ENSG00000185651	4733.84	-0.48379	0.100588	-4.80963	1.51209e-06	1.37256e-05	UBE2L3	DN
ENSG00000150967	601.021	0.526269	0.109434	4.809	1.51686e-06	1.37608e-05	ABCB9	UP
ENSG00000122674	2398.11	-0.410856	0.0854584	-4.80768	1.52695e-06	1.38443e-05	CCZ1	DN
ENSG00000115257	555.633	0.896419	0.186475	4.80717	1.53081e-06	1.38712e-05	PCSK4	UP
ENSG00000272779	678.959	-0.458586	0.0954213	-4.80591	1.5405e-06	1.39509e-05	ENSG00000272779	DN
ENSG00000155506	21060.3	-0.389317	0.081039	-4.80407	1.55469e-06	1.40711e-05	LARP1	DN
ENSG00000139842	3566.79	-0.53977	0.112406	-4.80199	1.571e-06	1.42105e-05	CUL4A	DN
ENSG00000174197	5528.58	-0.456735	0.0951177	-4.80179	1.5725e-06	1.42158e-05	MGA	DN
ENSG00000159733	221.318	0.879266	0.183234	4.7986	1.59777e-06	1.44357e-05	ZFYVE28	UP
ENSG00000179431	417.095	-0.647636	0.134974	-4.79824	1.60064e-06	1.44533e-05	FJX1	DN
ENSG00000164038	467.31	-0.604819	0.126063	-4.79776	1.6045e-06	1.44797e-05	SLC9B2	DN
ENSG00000134375	1844.35	-0.506667	0.105689	-4.79395	1.63526e-06	1.47487e-05	TIMM17A	DN
ENSG00000163161	2261.5	-0.318495	0.0664827	-4.79066	1.66238e-06	1.49846e-05	ERCC3	DN
ENSG00000178764	953.253	0.426426	0.0890226	4.79008	1.66711e-06	1.50185e-05	ZHX2	UP
ENSG00000004399	2143.34	0.468156	0.0977616	4.78875	1.67824e-06	1.511e-05	PLXND1	UP
ENSG00000183963	930.913	-0.74323	0.155244	-4.78749	1.68882e-06	1.51964e-05	SMTN	DN
ENSG00000170425	304.44	0.752377	0.157166	4.78715	1.69165e-06	1.52131e-05	ADORA2B	UP
ENSG00000073584	4969.65	-0.321892	0.0672771	-4.78457	1.71355e-06	1.54011e-05	SMARCE1	DN
ENSG00000164631	2388.77	0.411866	0.0860849	4.78441	1.71488e-06	1.54041e-05	ZNF12	UP
ENSG00000139178	106.72	1.18339	0.247374	4.7838	1.72011e-06	1.54422e-05	C1RL	UP
ENSG00000143748	1416.74	-0.428377	0.0895761	-4.78227	1.73329e-06	1.55514e-05	NVL	DN
ENSG00000101247	661.049	-0.588776	0.123139	-4.78139	1.74091e-06	1.56108e-05	NDUFAF5	DN
ENSG00000185950	379.164	0.784527	0.164126	4.78002	1.75276e-06	1.5708e-05	IRS2	UP
ENSG00000253633	403.754	4.01631	0.840303	4.7796	1.75642e-06	1.57317e-05	ENSG00000253633	UP
ENSG00000160214	2072.76	-0.448823	0.0939191	-4.77883	1.76316e-06	1.5783e-05	RRP1	DN
ENSG00000280173	157.505	-0.913883	0.191314	-4.77689	1.78031e-06	1.59273e-05	ENSG00000280173	DN
ENSG00000198189	1567.9	0.494362	0.103501	4.77639	1.78471e-06	1.59575e-05	HSD17B11	UP
ENSG00000182308	30.0037	-1.77422	0.371529	-4.77546	1.793e-06	1.60224e-05	DCAF4L1	DN
ENSG00000198826	1336.44	-0.849275	0.177869	-4.77473	1.7995e-06	1.60712e-05	ARHGAP11A	DN
ENSG00000130396	651.14	0.722886	0.15142	4.77405	1.8056e-06	1.61164e-05	AFDN	UP
ENSG00000185551	131.857	0.995165	0.20848	4.77343	1.81117e-06	1.61568e-05	NR2F2	UP
ENSG00000186594	17.6681	-3.80152	0.796733	-4.77139	1.82961e-06	1.63119e-05	MIR22HG	DN
ENSG00000185838	624.024	-0.671411	0.140764	-4.76978	1.84428e-06	1.64332e-05	GNB1L	DN
ENSG00000278996	190.335	0.634553	0.133046	4.76941	1.84768e-06	1.64541e-05	ENSG00000278996	UP
ENSG00000130810	2411.71	-0.508177	0.106563	-4.76878	1.85342e-06	1.64863e-05	PPAN	DN
ENSG00000172575	2370.12	-0.569211	0.11936	-4.76887	1.85266e-06	1.64863e-05	RASGRP1	DN
ENSG00000185344	2411.18	-0.40726	0.0854514	-4.76599	1.87933e-06	1.67072e-05	ATP6V0A2	DN
ENSG00000152117	2437.19	0.430866	0.090426	4.76485	1.88997e-06	1.67922e-05	ENSG00000152117	UP
ENSG00000114107	5865.84	-0.532158	0.111706	-4.76392	1.8987e-06	1.68601e-05	CEP70	DN
ENSG00000215115	280.512	-0.786389	0.165102	-4.76305	1.9069e-06	1.69232e-05	CXorf49	DN
ENSG00000263731	1088.89	-0.498162	0.104649	-4.76032	1.93282e-06	1.71434e-05	ENSG00000263731	DN
ENSG00000167085	5031.2	-0.54496	0.114494	-4.75973	1.93848e-06	1.71838e-05	PHB	DN
ENSG00000167880	828.717	-0.653069	0.137218	-4.75935	1.94221e-06	1.7207e-05	EVPL	DN
ENSG00000160172	278.267	-1.08189	0.227428	-4.75706	1.9643e-06	1.73829e-05	FAM86C2P	DN
ENSG00000105851	1555.85	-0.450958	0.0947975	-4.75707	1.96427e-06	1.73829e-05	PIK3CG	DN
ENSG00000163104	4276.86	-0.358923	0.0754654	-4.75613	1.97341e-06	1.74535e-05	SMARCAD1	DN
ENSG00000155100	1064.7	-0.552813	0.116279	-4.7542	1.99236e-06	1.76111e-05	OTUD6B	DN
ENSG00000166902	2517.37	-0.340285	0.071592	-4.75312	2.00301e-06	1.76951e-05	MRPL16	DN
ENSG00000179988	234.528	-0.88976	0.187228	-4.75228	2.01133e-06	1.77585e-05	PSTK	DN
ENSG00000133195	827.515	-0.500067	0.105245	-4.75144	2.01976e-06	1.78228e-05	SLC39A11	DN
ENSG00000156970	3868.34	-0.476927	0.100412	-4.7497	2.03718e-06	1.79663e-05	BUB1B	DN
ENSG00000169972	609.496	-0.522561	0.110049	-4.74843	2.05001e-06	1.80692e-05	PUSL1	DN
ENSG00000114423	973.505	0.526435	0.110896	4.74713	2.06328e-06	1.81758e-05	CBLB	UP
ENSG00000158234	269.358	-0.815963	0.171903	-4.74666	2.06806e-06	1.82076e-05	FAIM	DN
ENSG00000162923	5736.37	0.278592	0.0587007	4.74597	2.07509e-06	1.82591e-05	WDR26	UP
ENSG00000129480	800.942	-0.690326	0.145538	-4.74328	2.10289e-06	1.84932e-05	DTD2	DN
ENSG00000213290	111.64	1.03499	0.218377	4.73945	2.14298e-06	1.88351e-05	PGK1P2	UP
ENSG00000197329	1069.79	0.447311	0.0944053	4.7382	2.15629e-06	1.89414e-05	PELI1	UP
ENSG00000060656	5451.13	0.409834	0.0865011	4.7379	2.1594e-06	1.8958e-05	PTPRU	UP
ENSG00000279696	138.085	-0.782723	0.165282	-4.73568	2.1832e-06	1.91561e-05	ENSG00000279696	DN
ENSG00000111424	375.465	1.37515	0.290393	4.7355	2.18515e-06	1.91623e-05	VDR	UP
ENSG00000155093	774.75	0.532145	0.112386	4.73497	2.19087e-06	1.92017e-05	PTPRN2	UP
ENSG00000172315	1940.42	-0.485867	0.102639	-4.73375	2.20407e-06	1.93064e-05	TP53RK	DN
ENSG00000153989	2521.12	-0.572753	0.12101	-4.73309	2.21123e-06	1.93474e-05	NUS1	DN
ENSG00000137145	2565.43	0.35726	0.0754801	4.73316	2.21046e-06	1.93474e-05	DENND4C	UP
ENSG00000068028	1875.49	0.595581	0.125844	4.73268	2.21573e-06	1.93758e-05	RASSF1	UP
ENSG00000071564	9291.62	-0.510832	0.107987	-4.73048	2.23987e-06	1.95758e-05	TCF3	DN
ENSG00000146122	441.796	0.568337	0.120147	4.73035	2.24133e-06	1.95776e-05	DAAM2	UP
ENSG00000089280	10557.9	-0.406742	0.0860139	-4.72879	2.25861e-06	1.97174e-05	FUS	DN
ENSG00000280018	163.705	1.11244	0.235275	4.72823	2.26486e-06	1.97608e-05	ENSG00000280018	UP
ENSG00000163508	211.866	-0.872901	0.184635	-4.72771	2.27068e-06	1.98005e-05	EOMES	DN
ENSG00000134490	665.679	-0.523219	0.110676	-4.72749	2.2731e-06	1.98104e-05	TMEM241	DN
ENSG00000212123	249.86	-0.798863	0.169003	-4.72692	2.27952e-06	1.98552e-05	PRR22	DN
ENSG00000084764	208.505	0.710997	0.150468	4.72525	2.29832e-06	2.00078e-05	MAPRE3	UP
ENSG00000063176	1293.66	-0.504993	0.106877	-4.72501	2.30109e-06	2.00206e-05	SPHK2	DN
ENSG00000156853	2544.42	-0.575335	0.121833	-4.72233	2.33153e-06	2.02741e-05	ZNF689	DN
ENSG00000066044	8427.21	-0.212135	0.0449299	-4.72147	2.3415e-06	2.03494e-05	ELAVL1	DN
ENSG00000279443	81.8542	-1.00307	0.212492	-4.7205	2.35261e-06	2.04345e-05	ENSG00000279443	DN
ENSG00000110172	3378.65	-0.534038	0.113171	-4.71887	2.37162e-06	2.05881e-05	CHORDC1	DN
ENSG00000074842	1510.37	-0.40918	0.0867314	-4.71778	2.38429e-06	2.06865e-05	MYDGF	DN
ENSG00000180530	144.39	0.814522	0.172728	4.71564	2.40958e-06	2.08942e-05	NRIP1	UP
ENSG00000100462	4557.38	-0.439492	0.093235	-4.71381	2.43126e-06	2.10704e-05	PRMT5	DN
ENSG00000153037	1640.82	-0.650129	0.137941	-4.71309	2.43993e-06	2.11338e-05	SRP19	DN
ENSG00000168734	1057.47	0.460887	0.0978114	4.712	2.45303e-06	2.12354e-05	PKIG	UP
ENSG00000139697	7845.36	-0.409412	0.0869016	-4.71121	2.46248e-06	2.13054e-05	SBNO1	DN
ENSG00000165948	339.811	0.555113	0.117877	4.70926	2.48622e-06	2.14987e-05	IFI27L1	UP
ENSG00000082014	953.762	0.340745	0.0723702	4.70836	2.49713e-06	2.15752e-05	SMARCD3	UP
ENSG00000103275	3881.62	-0.354457	0.0752834	-4.70831	2.49785e-06	2.15752e-05	UBE2I	DN
ENSG00000096746	4162.1	-0.492951	0.104752	-4.70588	2.52774e-06	2.18212e-05	HNRNPH3	DN
ENSG00000183741	6622.87	-0.344871	0.0733515	-4.70161	2.58112e-06	2.22697e-05	CBX6	DN
ENSG00000108064	4235.3	-0.605866	0.128873	-4.70127	2.5855e-06	2.22951e-05	TFAM	DN
ENSG00000160991	2946.21	-0.722691	0.153752	-4.70037	2.59689e-06	2.23777e-05	ORAI2	DN
ENSG00000248098	1793.78	0.916318	0.194949	4.70029	2.59796e-06	2.23777e-05	BCKDHA	UP
ENSG00000133606	2545.89	0.38362	0.0816491	4.6984	2.62207e-06	2.25728e-05	MKRN1	UP
ENSG00000186660	8554.52	-0.471681	0.100407	-4.69767	2.63148e-06	2.26413e-05	ZFP91	DN
ENSG00000145041	3192.67	-0.397569	0.084666	-4.69573	2.65653e-06	2.28441e-05	DCAF1	DN
ENSG00000040341	3417.83	-0.467686	0.0996175	-4.69482	2.66842e-06	2.29336e-05	STAU2	DN
ENSG00000075407	3067.62	-0.520915	0.110958	-4.69471	2.6699e-06	2.29336e-05	ZNF37A	DN
ENSG00000186432	5665.47	-0.379074	0.0807763	-4.69288	2.69385e-06	2.31266e-05	KPNA4	DN
ENSG00000123104	5375.87	-0.441977	0.0941858	-4.69261	2.69746e-06	2.31447e-05	ITPR2	DN
ENSG00000171224	841.763	0.431239	0.0919052	4.69222	2.70254e-06	2.31755e-05	FAM241B	UP
ENSG00000105671	1916.26	-0.514188	0.109621	-4.6906	2.72408e-06	2.33473e-05	DDX49	DN
ENSG00000099901	7837.06	-0.355839	0.0758884	-4.68898	2.74564e-06	2.35191e-05	RANBP1	DN
ENSG00000261349	75.4304	1.12673	0.240337	4.68815	2.75688e-06	2.36024e-05	ENSG00000261349	UP
ENSG00000235001	163.612	-0.734919	0.156817	-4.68648	2.77946e-06	2.37826e-05	EIF4A1P2	DN
ENSG00000007402	104.787	1.04275	0.222548	4.68551	2.79269e-06	2.38826e-05	CACNA2D2	UP
ENSG00000166037	3861.3	0.497549	0.106221	4.68409	2.81203e-06	2.40347e-05	CEP57	UP
ENSG00000131446	4298.07	0.57573	0.122947	4.68275	2.83057e-06	2.41799e-05	MGAT1	UP
ENSG00000205464	175.173	-0.720514	0.153939	-4.68053	2.86137e-06	2.4426e-05	ATP6AP1L	DN
ENSG00000113070	341.495	-0.704254	0.150467	-4.68044	2.86254e-06	2.4426e-05	HBEGF	DN
ENSG00000021776	3532.77	-0.351246	0.0750612	-4.67946	2.87628e-06	2.45298e-05	AQR	DN
ENSG00000108561	10859.5	-0.42108	0.0899878	-4.6793	2.87856e-06	2.45358e-05	C1QBP	DN
ENSG00000031081	83.0646	1.06688	0.228053	4.67823	2.89359e-06	2.46501e-05	ARHGAP31	UP
ENSG00000270647	3456.81	-0.438839	0.0938066	-4.67812	2.89515e-06	2.46501e-05	TAF15	DN
ENSG00000225151	693.439	0.820903	0.175603	4.67475	2.9431e-06	2.50446e-05	GOLGA2P7	UP
ENSG00000043514	1815.25	0.480525	0.102828	4.67311	2.96678e-06	2.52323e-05	TRIT1	UP
ENSG00000265354	3175.02	-0.543813	0.116411	-4.6715	2.9901e-06	2.54166e-05	TIMM23	DN
ENSG00000161642	138.323	0.91977	0.196913	4.67095	2.99812e-06	2.54709e-05	ZNF385A	UP
ENSG00000115183	1720.86	0.325015	0.0695964	4.66999	3.01211e-06	2.55757e-05	TANC1	UP
ENSG00000167094	384.52	-0.682033	0.146065	-4.66937	3.02129e-06	2.56397e-05	TTC16	DN
ENSG00000179094	4180.75	0.575711	0.12331	4.66883	3.02921e-06	2.56928e-05	ENSG00000179094	UP
ENSG00000110934	1534.42	-0.360238	0.0771885	-4.667	3.05636e-06	2.58948e-05	BIN2	DN
ENSG00000146007	2269.86	-0.451597	0.0967637	-4.66701	3.05609e-06	2.58948e-05	ZMAT2	DN
ENSG00000086061	12689.6	-0.644326	0.138067	-4.66678	3.05963e-06	2.59083e-05	DNAJA1	DN
ENSG00000166949	1058.27	0.559882	0.119992	4.66601	3.0711e-06	2.59913e-05	SMAD3	UP
ENSG00000125686	7304.91	-0.335195	0.0718397	-4.66588	3.07306e-06	2.59922e-05	MED1	DN
ENSG00000149503	6691.86	-0.473486	0.101481	-4.66577	3.07457e-06	2.59922e-05	INCENP	DN
ENSG00000125844	3671.93	0.749903	0.160731	4.66559	3.07739e-06	2.60019e-05	RRBP1	UP
ENSG00000159840	1290.89	0.458579	0.0983197	4.66416	3.09886e-06	2.61691e-05	ZYX	UP
ENSG00000068976	53.4721	-1.45189	0.311314	-4.66375	3.10499e-06	2.62066e-05	PYGM	DN
ENSG00000089248	3333.99	0.389221	0.0834999	4.66134	3.1416e-06	2.65012e-05	ERP29	UP
ENSG00000184083	2344.84	-0.380727	0.0817738	-4.65586	3.22629e-06	2.71966e-05	FAM120C	DN
ENSG00000177045	874.582	0.810069	0.173992	4.65578	3.22754e-06	2.71966e-05	SIX5	UP
ENSG00000241553	2560.26	-0.349041	0.0749816	-4.65502	3.23947e-06	2.72822e-05	ARPC4	DN
ENSG00000089876	126.788	0.907843	0.19513	4.65249	3.27943e-06	2.76038e-05	DHX32	UP
ENSG00000165943	906.444	0.429929	0.0924561	4.6501	3.31782e-06	2.79118e-05	MOAP1	UP
ENSG00000001167	5972.58	-0.263983	0.0567749	-4.64965	3.32501e-06	2.79572e-05	NFYA	DN
ENSG00000137825	231.972	0.685092	0.147381	4.64843	3.34472e-06	2.81076e-05	ITPKA	UP
ENSG00000236565	635.698	-0.560497	0.120585	-4.64814	3.34948e-06	2.81324e-05	HNRNPA3P5	DN
ENSG00000113643	3539.75	-0.471455	0.101436	-4.6478	3.35498e-06	2.81481e-05	RARS	DN
ENSG00000168556	926.097	0.63352	0.136304	4.64786	3.35391e-06	2.81481e-05	ING2	UP
ENSG00000167536	966.5	0.458342	0.0987407	4.64188	3.45256e-06	2.89511e-05	DHRS13	UP
ENSG00000120656	642.561	-0.564238	0.121597	-4.64024	3.48004e-06	2.91658e-05	TAF12	DN
ENSG00000105048	1060.27	0.460535	0.0992691	4.63926	3.49659e-06	2.92887e-05	TNNT1	UP
ENSG00000100201	25883.8	-0.382569	0.0824806	-4.63829	3.51299e-06	2.94101e-05	DDX17	DN
ENSG00000114738	4529.17	-0.30531	0.0658348	-4.63752	3.52616e-06	2.95045e-05	MAPKAPK3	DN
ENSG00000133422	906.678	-0.483167	0.104213	-4.63636	3.54603e-06	2.96548e-05	MORC2	DN
ENSG00000169032	2427.59	0.579599	0.125042	4.63524	3.56529e-06	2.97997e-05	MAP2K1	UP
ENSG00000052802	5421.4	0.628446	0.135669	4.63221	3.61789e-06	3.02231e-05	MSMO1	UP
ENSG00000162775	6193.07	0.432274	0.0933514	4.63061	3.64599e-06	3.04414e-05	RBM15	UP
ENSG00000105866	1653.08	-0.510655	0.110318	-4.62895	3.67523e-06	3.06691e-05	SP4	DN
ENSG00000196591	7972.75	-0.458982	0.0991703	-4.62822	3.68813e-06	3.07602e-05	HDAC2	DN
ENSG00000138600	1034.23	-0.485346	0.104874	-4.6279	3.69395e-06	3.07922e-05	SPPL2A	DN
ENSG00000121931	1281.91	-0.645287	0.139491	-4.62602	3.72761e-06	3.1056e-05	LRIF1	DN
ENSG00000121350	1099.29	-0.663711	0.143489	-4.62552	3.73667e-06	3.11149e-05	PYROXD1	DN
ENSG00000099991	9424.59	0.514187	0.111177	4.62495	3.74681e-06	3.11825e-05	CABIN1	UP
ENSG00000170734	2130.56	0.30706	0.0664006	4.62435	3.75774e-06	3.12567e-05	POLH	UP
ENSG00000133247	1022.06	0.678356	0.146732	4.6231	3.7804e-06	3.14284e-05	KMT5C	UP
ENSG00000165874	210.638	-0.599413	0.129674	-4.62247	3.79198e-06	3.15078e-05	SHLD2P1	DN
ENSG00000178913	2527.89	-0.383289	0.08294	-4.62128	3.81384e-06	3.16724e-05	TAF7	DN
ENSG00000135842	27.6853	1.7815	0.385551	4.62065	3.82543e-06	3.17517e-05	FAM129A	UP
ENSG00000074071	1728.22	-0.463759	0.100378	-4.62011	3.8353e-06	3.18166e-05	MRPS34	DN
ENSG00000090006	1130.17	0.637935	0.138126	4.61851	3.86505e-06	3.20462e-05	LTBP4	UP
ENSG00000169598	718.331	-0.520807	0.112835	-4.61564	3.91892e-06	3.24756e-05	DFFB	DN
ENSG00000146021	443.961	0.604058	0.130928	4.61366	3.95648e-06	3.27692e-05	KLHL3	UP
ENSG00000149177	301.977	0.780122	0.169211	4.61036	4.01966e-06	3.32748e-05	PTPRJ	UP
ENSG00000167395	3143.77	0.457241	0.0991859	4.60994	4.02788e-06	3.33251e-05	ZNF646	UP
ENSG00000235859	308.306	0.671221	0.145629	4.60913	4.04361e-06	3.34374e-05	ENSG00000235859	UP
ENSG00000102753	3948.91	-0.453713	0.0984469	-4.60871	4.05169e-06	3.34863e-05	KPNA3	DN
ENSG00000132535	2299.37	0.594161	0.128932	4.60835	4.05884e-06	3.35275e-05	DLG4	UP
ENSG00000115827	1465.16	-0.481299	0.104493	-4.60604	4.10413e-06	3.38836e-05	DCAF17	DN
ENSG00000122971	1057.42	0.554843	0.120496	4.60468	4.13107e-06	3.40879e-05	ACADS	UP
ENSG00000188822	754.661	-0.392531	0.0852704	-4.60337	4.15709e-06	3.42844e-05	CNR2	DN
ENSG00000255561	472.483	-0.686951	0.149234	-4.60319	4.16066e-06	3.42956e-05	FDXACB1	DN
ENSG00000115539	959.718	-0.547533	0.119007	-4.60084	4.20785e-06	3.46662e-05	PDCL3	DN
ENSG00000255112	1856.11	0.415395	0.0903049	4.59991	4.22665e-06	3.48025e-05	CHMP1B	UP
ENSG00000175040	1560	-0.422249	0.0918349	-4.59791	4.26744e-06	3.51198e-05	CHST2	DN
ENSG00000141424	3434.15	-0.379833	0.0826636	-4.59492	4.32906e-06	3.5608e-05	SLC39A6	DN
ENSG00000167733	156.685	1.00567	0.218912	4.59393	4.34978e-06	3.57405e-05	HSD11B1L	UP
ENSG00000179934	156.315	-0.736521	0.160325	-4.59394	4.34954e-06	3.57405e-05	CCR8	DN
ENSG00000162104	413.592	0.667819	0.145577	4.5874	4.48796e-06	3.68564e-05	ADCY9	UP
ENSG00000183474	591.004	-0.75671	0.164959	-4.58725	4.49116e-06	3.68631e-05	GTF2H2C	DN
ENSG00000105321	1064.04	0.516438	0.112617	4.58581	4.5223e-06	3.70795e-05	CCDC9	UP
ENSG00000165733	4714.41	-0.367176	0.0800665	-4.58589	4.52057e-06	3.70795e-05	BMS1	DN
ENSG00000164902	1723.58	-0.535673	0.116835	-4.58485	4.54314e-06	3.72307e-05	PHAX	DN
ENSG00000274020	85.8394	1.12791	0.246093	4.58329	4.57709e-06	3.74891e-05	LINC01138	UP
ENSG00000183628	461.292	0.555349	0.121195	4.58226	4.59967e-06	3.76542e-05	DGCR6	UP
ENSG00000163527	15359.1	-0.347268	0.0757959	-4.58162	4.61396e-06	3.77512e-05	STT3B	DN
ENSG00000251615	25.6141	-2.04229	0.445792	-4.58126	4.62184e-06	3.77958e-05	ENSG00000251615	DN
ENSG00000088256	677.722	0.770793	0.168279	4.58046	4.63955e-06	3.79206e-05	GNA11	UP
ENSG00000071054	22224.4	-0.284192	0.062046	-4.58034	4.64215e-06	3.79219e-05	MAP4K4	DN
ENSG00000185340	2210.26	-0.583749	0.127478	-4.57922	4.66719e-06	3.81064e-05	GAS2L1	DN
ENSG00000086015	2083.13	0.348785	0.076169	4.5791	4.66987e-06	3.81082e-05	MAST2	UP
ENSG00000150768	3515.03	-0.652512	0.142525	-4.57823	4.68937e-06	3.82472e-05	DLAT	DN
ENSG00000141295	808.973	0.537808	0.117518	4.5764	4.73035e-06	3.85612e-05	SCRN2	UP
ENSG00000234743	1057.01	-0.423507	0.0925822	-4.5744	4.77597e-06	3.89127e-05	EIF5AP4	DN
ENSG00000130544	1947.76	-0.287151	0.0627796	-4.57395	4.78604e-06	3.89742e-05	ZNF557	DN
ENSG00000033011	977.277	-0.599858	0.131171	-4.57309	4.80585e-06	3.9115e-05	ALG1	DN
ENSG00000023171	348.627	0.74684	0.163336	4.57243	4.82108e-06	3.92184e-05	GRAMD1B	UP
ENSG00000023902	3199.41	-0.570322	0.124759	-4.57138	4.84519e-06	3.93939e-05	PLEKHO1	DN
ENSG00000126457	8777.53	-0.280404	0.0613585	-4.56994	4.8787e-06	3.96324e-05	PRMT1	DN
ENSG00000065413	499.419	0.404264	0.0884624	4.5699	4.87964e-06	3.96324e-05	ANKRD44	UP
ENSG00000177646	2053.14	-0.499164	0.109252	-4.56894	4.90198e-06	3.9793e-05	ACAD9	DN
ENSG00000163002	1043.35	-0.732163	0.160267	-4.56839	4.91488e-06	3.98769e-05	NUP35	DN
ENSG00000256269	1771.47	-0.504766	0.110527	-4.56692	4.94941e-06	4.0136e-05	HMBS	DN
ENSG00000260400	152.388	0.976357	0.213798	4.56672	4.95413e-06	4.01376e-05	ENSG00000260400	UP
ENSG00000150347	7632.39	0.323023	0.0707345	4.56669	4.95478e-06	4.01376e-05	ARID5B	UP
ENSG00000226479	970.227	-0.407433	0.0892246	-4.56637	4.96235e-06	4.01779e-05	TMEM185B	DN
ENSG00000080986	3224.75	-0.43243	0.0947267	-4.56503	4.99425e-06	4.04151e-05	NDC80	DN
ENSG00000127585	335.425	0.604126	0.132356	4.5644	5.00917e-06	4.05147e-05	FBXL16	UP
ENSG00000258920	103.762	-0.934267	0.204691	-4.56427	5.01223e-06	4.05184e-05	FOXN3-AS1	DN
ENSG00000145687	4899.23	-0.531682	0.116494	-4.56403	5.01813e-06	4.05449e-05	SSBP2	DN
ENSG00000084444	1426.02	0.399393	0.0875188	4.5635	5.03071e-06	4.06254e-05	FAM234B	UP
ENSG00000176463	1780.12	0.445091	0.0975446	4.56295	5.04394e-06	4.07111e-05	SLCO3A1	UP
ENSG00000111665	1094.7	-0.537948	0.117932	-4.56151	5.0788e-06	4.09711e-05	CDCA3	DN
ENSG00000183520	2320.28	-0.505127	0.110776	-4.55991	5.11744e-06	4.12614e-05	UTP11	DN
ENSG00000115297	245.37	-0.661793	0.145162	-4.55899	5.14012e-06	4.14227e-05	TLX2	DN
ENSG00000164332	621.945	-0.56923	0.124888	-4.55792	5.16638e-06	4.16127e-05	UBLCP1	DN
ENSG00000110108	4398.05	-0.324757	0.0712532	-4.55778	5.16972e-06	4.1618e-05	TMEM109	DN
ENSG00000105258	892.159	-0.667772	0.146543	-4.55684	5.19291e-06	4.1783e-05	POLR2I	DN
ENSG00000173744	2139.19	-0.37755	0.0828674	-4.55608	5.21181e-06	4.19134e-05	AGFG1	DN
ENSG00000173418	1963.98	-0.567677	0.124671	-4.5534	5.27854e-06	4.2428e-05	NAA20	DN
ENSG00000104805	2292.12	0.373324	0.0820086	4.55225	5.30758e-06	4.26393e-05	NUCB1	UP
ENSG00000179873	64.8966	-1.41285	0.310462	-4.55078	5.34467e-06	4.29151e-05	NLRP11	DN
ENSG00000137269	1874.19	-0.32751	0.0719801	-4.55001	5.36422e-06	4.30497e-05	LRRC1	DN
ENSG00000131188	577.78	1.07954	0.237365	4.54803	5.41509e-06	4.34131e-05	PRR7	UP
ENSG00000133812	2893.36	0.502811	0.110553	4.54813	5.41236e-06	4.34131e-05	SBF2	UP
ENSG00000105835	4208.28	0.543364	0.119516	4.54635	5.45842e-06	4.37379e-05	NAMPT	UP
ENSG00000168077	119.355	0.835682	0.18387	4.54495	5.49471e-06	4.40059e-05	SCARA3	UP
ENSG00000128918	7971.94	-0.479659	0.10564	-4.54049	5.61244e-06	4.49256e-05	ALDH1A2	DN
ENSG00000166164	5107	-0.314173	0.0691954	-4.54037	5.61562e-06	4.49279e-05	BRD7	DN
ENSG00000089685	1303.89	-0.572535	0.12613	-4.53925	5.64543e-06	4.51431e-05	BIRC5	DN
ENSG00000139714	93.7254	1.08143	0.238257	4.53891	5.65459e-06	4.518e-05	MORN3	UP
ENSG00000131828	2683.24	-0.307531	0.0677551	-4.53886	5.65588e-06	4.518e-05	PDHA1	DN
ENSG00000180957	3351.43	-0.426423	0.09402	-4.53545	5.7481e-06	4.58931e-05	PITPNB	DN
ENSG00000236609	179.868	0.731427	0.161318	4.53408	5.78564e-06	4.6169e-05	ZNF853	UP
ENSG00000143537	792.847	0.588403	0.129843	4.53164	5.85276e-06	4.66806e-05	ADAM15	UP
ENSG00000101098	111.071	0.869563	0.191922	4.53083	5.87538e-06	4.6837e-05	RIMS4	UP
ENSG00000259932	26.23	-1.97212	0.435305	-4.53042	5.88665e-06	4.69027e-05	ENSG00000259932	DN
ENSG00000122435	928.798	-0.6165	0.136117	-4.52921	5.92057e-06	4.71246e-05	TRMT13	DN
ENSG00000131018	1630.53	0.471064	0.104004	4.52931	5.91769e-06	4.71246e-05	SYNE1	UP
ENSG00000164091	8647.77	-0.313483	0.0692865	-4.52444	6.05549e-06	4.81737e-05	WDR82	DN
ENSG00000035928	8236.21	0.284457	0.0628868	4.52332	6.08775e-06	4.84056e-05	RFC1	UP
ENSG00000072042	3946.68	0.367387	0.0813073	4.5185	6.22789e-06	4.94945e-05	RDH11	UP
ENSG00000150403	1258.81	0.401806	0.0889906	4.51515	6.32707e-06	5.0257e-05	TMCO3	UP
ENSG00000152942	1097.66	-0.451895	0.100156	-4.51192	6.42444e-06	5.10043e-05	RAD17	DN
ENSG00000196110	632.198	0.43214	0.0957873	4.51146	6.43828e-06	5.1088e-05	ZNF699	UP
ENSG00000168214	6282.43	0.86845	0.19258	4.50955	6.49663e-06	5.15246e-05	RBPJ	UP
ENSG00000126860	215.544	-0.89501	0.198565	-4.50738	6.56329e-06	5.20267e-05	EVI2A	DN
ENSG00000188672	24.3716	2.36832	0.525459	4.50715	6.57029e-06	5.20556e-05	RHCE	UP
ENSG00000260997	1598.22	0.446469	0.0990669	4.50675	6.58294e-06	5.21292e-05	ENSG00000260997	UP
ENSG00000185187	1289.34	0.578834	0.12846	4.50594	6.60797e-06	5.23008e-05	SIGIRR	UP
ENSG00000126603	191.81	1.91872	0.425977	4.50429	6.65966e-06	5.2683e-05	GLIS2	UP
ENSG00000172269	768.759	-0.559643	0.124265	-4.50362	6.68055e-06	5.28213e-05	DPAGT1	DN
ENSG00000132952	1613.94	-0.576605	0.128074	-4.50212	6.72792e-06	5.31688e-05	USPL1	DN
ENSG00000104907	1156.14	-0.465571	0.103419	-4.50179	6.73843e-06	5.32247e-05	TRMT1	DN
ENSG00000142599	3568.49	0.480068	0.106675	4.50029	6.78594e-06	5.35182e-05	RERE	UP
ENSG00000182310	81.2235	1.21518	0.270021	4.50031	6.7855e-06	5.35182e-05	SPACA6	UP
ENSG00000121671	1079.33	0.360992	0.0802144	4.50034	6.78442e-06	5.35182e-05	CRY2	UP
ENSG00000075914	1369.85	-0.340183	0.0756648	-4.49593	6.92674e-06	5.45454e-05	EXOSC7	DN
ENSG00000162227	871.517	-0.434601	0.0966633	-4.49603	6.92345e-06	5.45454e-05	TAF6L	DN
ENSG00000123989	796.885	0.517383	0.115074	4.49609	6.92157e-06	5.45454e-05	CHPF	UP
ENSG00000161682	1007.37	0.663188	0.14757	4.49406	6.98787e-06	5.4944e-05	FAM171A2	UP
ENSG00000043143	3278.37	-0.375449	0.0835397	-4.49425	6.98146e-06	5.4944e-05	JADE2	DN
ENSG00000165724	1830.08	-0.36491	0.0811984	-4.49405	6.98798e-06	5.4944e-05	ZMYND19	DN
ENSG00000160685	55.8841	1.50349	0.334641	4.49283	7.02819e-06	5.52322e-05	ZBTB7B	UP
ENSG00000161267	480.934	-0.756782	0.16848	-4.49183	7.0614e-06	5.5465e-05	BDH1	DN
ENSG00000029725	5697.48	-0.391974	0.087276	-4.4912	7.08244e-06	5.56022e-05	RABEP1	DN
ENSG00000223631	147.287	-0.973179	0.216715	-4.49059	7.1027e-06	5.5733e-05	LINC01120	DN
ENSG00000124191	904.181	0.687781	0.153187	4.48981	7.12869e-06	5.58823e-05	TOX2	UP
ENSG00000124444	622.604	-0.500841	0.111551	-4.4898	7.12893e-06	5.58823e-05	ZNF576	DN
ENSG00000124224	189.365	0.713159	0.158857	4.48932	7.14496e-06	5.59797e-05	PPP4R1L	UP
ENSG00000188185	276.944	0.641754	0.143009	4.48752	7.20567e-06	5.64268e-05	LINC00265	UP
ENSG00000145912	3861.07	-0.38203	0.0851867	-4.48462	7.30435e-06	5.71707e-05	NHP2	DN
ENSG00000100426	15358.4	0.243261	0.0542463	4.48438	7.31271e-06	5.72073e-05	ZBED4	UP
ENSG00000167986	13907.8	-0.285116	0.0635813	-4.48426	7.3166e-06	5.72089e-05	DDB1	DN
ENSG00000105245	498.336	0.630369	0.140583	4.48397	7.32675e-06	5.72594e-05	NUMBL	UP
ENSG00000066084	4733.99	-0.279982	0.0624536	-4.48304	7.35881e-06	5.7481e-05	DIP2B	DN
ENSG00000188312	1160.63	-0.320425	0.0714818	-4.48261	7.37355e-06	5.75671e-05	CENPP	DN
ENSG00000018510	4166.89	-0.43167	0.0963624	-4.47966	7.47632e-06	5.83401e-05	AGPS	DN
ENSG00000172889	130.894	0.920012	0.205424	4.47861	7.51308e-06	5.85975e-05	EGFL7	UP
ENSG00000105127	2217.97	-0.348867	0.0779167	-4.47744	7.55451e-06	5.8891e-05	AKAP8	DN
ENSG00000186994	26.919	2.03749	0.455072	4.4773	7.55942e-06	5.88997e-05	KANK3	UP
ENSG00000031003	2425.92	-0.335294	0.0748945	-4.47689	7.57389e-06	5.89828e-05	FAM13B	DN
ENSG00000159720	780.776	-0.47387	0.10592	-4.47386	7.68195e-06	5.97944e-05	ATP6V0D1	DN
ENSG00000167658	97767.5	0.356408	0.0796876	4.47257	7.72864e-06	6.01276e-05	EEF2	UP
ENSG00000168259	4307.13	-0.342793	0.0767008	-4.46923	7.85028e-06	6.10433e-05	DNAJC7	DN
ENSG00000139636	1088.3	0.455651	0.102019	4.46632	7.95749e-06	6.18459e-05	LMBR1L	UP
ENSG00000142632	487.216	0.447664	0.100237	4.46604	7.96818e-06	6.18718e-05	ARHGEF19	UP
ENSG00000177370	370.953	-0.455256	0.101938	-4.46602	7.9688e-06	6.18718e-05	TIMM22	DN
ENSG00000136854	4023.63	0.323323	0.072416	4.46481	8.01406e-06	6.21921e-05	STXBP1	UP
[truncated: 13,554 more rows]

## Sheet: Upregulated (EPH 8 hrs)
Row.names	baseMean	log2FoldChange	lfcSE	stat	pvalue	padj	Symbol	Category
ENSG00000254692	78.0971	22.5441	4.24736	5.30779	1.10963e-07	1.22955e-06	ENSG00000254692	UP
ENSG00000270103	41.8835	22.0247	4.24769	5.18509	2.15911e-07	2.2708e-06	ENSG00000270103	UP
ENSG00000124208	233.917	11.8175	4.24716	2.78244	0.00539513	0.0187176	TMEM189-UBE2V1	UP
ENSG00000137441	117.625	8.96245	1.2064	7.42909	1.09349e-13	2.66299e-12	FGFBP2	UP
ENSG00000248167	57.7662	8.79867	2.49918	3.52062	0.000430534	0.00211424	TRIM39-RPP21	UP
ENSG00000073067	36.1185	8.48345	1.23141	6.88919	5.61117e-12	1.12173e-10	CYP2W1	UP
ENSG00000169715	2483.78	7.48052	0.206865	36.1613	2.47013e-286	4.25768e-283	MT1E	UP
ENSG00000131152	17.2608	7.22074	2.80394	2.57521	0.0100179	0.0315869	ENSG00000131152	UP
ENSG00000107159	457.711	6.24048	0.372862	16.7367	7.08294e-63	1.30807e-60	CA9	UP
ENSG00000159167	284.784	5.91026	0.407363	14.5086	1.06877e-47	1.50726e-45	STC1	UP
ENSG00000224769	6.3738	5.89749	1.74899	3.37193	0.000746423	0.0034137	MUC20P1	UP
ENSG00000136205	114.106	5.73777	1.43548	3.99711	6.41205e-05	0.000397563	TNS3	UP
ENSG00000070985	231.17	5.501	0.444813	12.367	3.94291e-35	3.68472e-33	TRPM5	UP
ENSG00000106366	19.2666	5.49959	1.26239	4.35649	1.32164e-05	9.71738e-05	SERPINE1	UP
ENSG00000173530	71.9223	5.26344	0.879305	5.98591	2.15184e-09	3.1851e-08	TNFRSF10D	UP
ENSG00000148926	1716.59	4.9843	0.248239	20.0786	1.13511e-89	3.74659e-87	ADM	UP
ENSG00000233929	43.6081	4.78139	0.557019	8.58388	9.17257e-18	3.28624e-16	MT1XP1	UP
ENSG00000167772	194.325	4.77874	0.384656	12.4234	1.95064e-35	1.84514e-33	ANGPTL4	UP
ENSG00000126945	885.614	4.7642	1.38954	3.42861	0.000606688	0.00285198	HNRNPH2	UP
ENSG00000139832	818.83	4.64486	0.250378	18.5514	7.94369e-77	2.05384e-74	RAB20	UP
ENSG00000198417	935.583	4.6103	0.176716	26.0888	4.88843e-150	3.03337e-147	MT1F	UP
ENSG00000187193	5729.56	4.6037	0.122705	37.5184	4.62006e-308	8.95888e-305	MT1X	UP
ENSG00000164849	1301.13	4.55214	0.288714	15.767	5.25071e-56	8.14543e-54	GPR146	UP
ENSG00000176383	242.655	4.54164	0.338358	13.4226	4.4591e-41	5.28046e-39	B3GNT4	UP
ENSG00000081479	86.3154	4.15831	0.468142	8.88259	6.53213e-19	2.59163e-17	LRP2	UP
ENSG00000140398	110.364	4.04609	0.412396	9.81118	1.00785e-22	5.01116e-21	NEIL1	UP
ENSG00000253633	403.754	4.01631	0.840303	4.7796	1.75642e-06	1.57317e-05	ENSG00000253633	UP
ENSG00000170689	26.501	3.99478	0.592811	6.73871	1.598e-11	3.02683e-10	HOXB9	UP
ENSG00000073803	80.6186	3.9764	0.514773	7.72456	1.12239e-14	3.0072e-13	MAP3K13	UP
ENSG00000159860	27.2489	3.85694	0.584171	6.60242	4.04507e-11	7.36517e-10	TCAF2P1	UP
ENSG00000198753	182.339	3.81185	0.319027	11.9484	6.62005e-33	5.58135e-31	PLXNB3	UP
ENSG00000165802	513.417	3.78671	0.239604	15.8041	2.91719e-56	4.61779e-54	NSMF	UP
ENSG00000116983	65.4866	3.78509	0.534505	7.08149	1.42615e-12	3.09425e-11	HPCAL4	UP
ENSG00000197358	260.951	3.77183	0.63496	5.94026	2.84576e-09	4.12968e-08	BNIP3P1	UP
ENSG00000114268	6081.81	3.71551	0.150514	24.6856	1.52803e-134	7.64655e-132	PFKFB4	UP
ENSG00000125148	8952.97	3.70107	0.111703	33.1331	9.91054e-241	1.39766e-237	MT2A	UP
ENSG00000164850	81.1538	3.68278	0.408819	9.00833	2.09209e-19	8.72433e-18	GPER1	UP
ENSG00000134107	6024.84	3.65725	0.126478	28.9161	7.48913e-184	6.11468e-181	BHLHE40	UP
ENSG00000148600	294.061	3.64498	0.350477	10.4001	2.47775e-25	1.4615e-23	CDHR1	UP
ENSG00000247095	593.505	3.63477	0.196149	18.5306	1.16899e-76	2.97287e-74	MIR210HG	UP
ENSG00000188338	97.8783	3.61667	0.479897	7.53635	4.83307e-14	1.23112e-12	SLC38A3	UP
ENSG00000227533	130.222	3.55737	0.327135	10.8743	1.52746e-27	1.03474e-25	SLC2A1-AS1	UP
ENSG00000253882	41.4089	3.46795	0.452819	7.65858	1.88005e-14	4.96007e-13	ENSG00000253882	UP
ENSG00000143847	2312.71	3.4522	0.20045	17.2222	1.8094e-66	3.64535e-64	PPFIA4	UP
ENSG00000142798	287.364	3.35379	0.319206	10.5067	8.04992e-26	4.85908e-24	HSPG2	UP
ENSG00000100100	411.244	3.31498	0.334291	9.91646	3.53058e-23	1.80164e-21	PIK3IP1	UP
ENSG00000170379	107.862	3.25178	0.27896	11.6568	2.11872e-31	1.66841e-29	TCAF2	UP
ENSG00000148426	472.769	3.22696	0.184271	17.512	1.16055e-68	2.5005e-66	PROSER2	UP
ENSG00000258667	64.082	3.19774	1.23141	2.5968	0.00940961	0.0300229	HIF1A-AS2	UP
ENSG00000283537	28.9172	3.15288	0.473973	6.65201	2.89109e-11	5.34558e-10	ENSG00000283537	UP
ENSG00000198910	192.902	3.0694	0.439868	6.97801	2.99386e-12	6.18425e-11	L1CAM	UP
ENSG00000109107	7890.78	3.00666	0.118191	25.4391	9.32914e-143	5.36011e-140	ALDOC	UP
ENSG00000152078	80.4918	2.94013	0.34034	8.63882	5.67985e-18	2.07321e-16	TMEM56	UP
ENSG00000069812	21.6871	2.92221	0.96283	3.03502	0.0024052	0.00931167	HES2	UP
ENSG00000137880	47.8036	2.86989	0.466021	6.15829	7.35353e-10	1.14764e-08	GCHFR	UP
ENSG00000175832	62.9421	2.82927	1.15187	2.45624	0.0140398	0.0418202	ETV4	UP
ENSG00000215244	74.0352	2.82904	0.526899	5.36922	7.90795e-08	8.93489e-07	LINC02649	UP
ENSG00000233381	296.561	2.82473	0.189897	14.8751	4.78243e-50	6.99905e-48	AK4P3	UP
ENSG00000119508	221.58	2.7751	0.27765	9.99496	1.60357e-23	8.46126e-22	NR4A3	UP
ENSG00000163624	62.5449	2.74004	0.497806	5.50422	3.70799e-08	4.45217e-07	CDS1	UP
ENSG00000205129	162.876	2.63126	0.231807	11.3511	7.32634e-30	5.38643e-28	C4orf47	UP
ENSG00000183019	18.9289	2.62814	0.604113	4.3504	1.35887e-05	9.94814e-05	MCEMP1	UP
ENSG00000157514	114.127	2.62372	0.312401	8.39858	4.51923e-17	1.50767e-15	TSC22D3	UP
ENSG00000263535	607.919	2.61015	0.158333	16.4852	4.68923e-61	8.08267e-59	AK4P1	UP
ENSG00000143590	2032.63	2.60969	0.130234	20.0384	2.54677e-89	8.23083e-87	EFNA3	UP
ENSG00000251611	33.3546	2.57861	0.435884	5.91582	3.30217e-09	4.75641e-08	FAM160A1-DT	UP
ENSG00000154118	31.842	2.56874	0.578791	4.43812	9.07494e-06	6.9346e-05	JPH3	UP
ENSG00000110324	195.031	2.56671	0.326629	7.85819	3.89717e-15	1.08931e-13	IL10RA	UP
ENSG00000122861	109.959	2.56622	0.260371	9.85599	6.45744e-23	3.23143e-21	PLAU	UP
ENSG00000279689	113.262	2.55608	0.223091	11.4576	2.15473e-30	1.63055e-28	ENSG00000279689	UP
ENSG00000141526	2540.91	2.50684	0.142122	17.6386	1.24478e-69	2.71975e-67	SLC16A3	UP
ENSG00000068137	174.758	2.50155	0.221486	11.2944	1.39917e-29	1.01903e-27	PLEKHH3	UP
ENSG00000152217	39.3917	2.47249	0.469939	5.26131	1.43035e-07	1.55059e-06	SETBP1	UP
ENSG00000177606	3973.92	2.45742	0.24293	10.1158	4.70327e-24	2.54222e-22	JUN	UP
ENSG00000182253	86.1386	2.43913	0.265548	9.18527	4.10511e-20	1.80916e-18	SYNM	UP
ENSG00000168209	11898.7	2.42282	0.119853	20.215	7.22905e-91	2.54873e-88	DDIT4	UP
ENSG00000176171	11916.3	2.41568	0.135275	17.8575	2.52738e-71	5.94049e-69	BNIP3	UP
ENSG00000104856	361.983	2.40881	0.196019	12.2886	1.04256e-34	9.51367e-33	RELB	UP
ENSG00000105327	639.405	2.40377	0.174625	13.7653	4.12003e-43	5.19626e-41	BBC3	UP
ENSG00000162433	1916.4	2.40327	0.686261	3.50197	0.000461831	0.00225012	AK4	UP
ENSG00000135362	35.6306	2.38036	0.42134	5.64949	1.60921e-08	2.05125e-07	PRR5L	UP
ENSG00000188672	24.3716	2.36832	0.525459	4.50715	6.57029e-06	5.20556e-05	RHCE	UP
ENSG00000251493	189.382	2.36675	0.228958	10.337	4.79126e-25	2.77339e-23	FOXD1	UP
ENSG00000196169	23.4714	2.34633	0.908138	2.58367	0.00977539	0.0309544	KIF19	UP
ENSG00000138735	52.7517	2.31652	0.470823	4.92016	8.64754e-07	8.20987e-06	PDE5A	UP
ENSG00000143333	86.594	2.30132	0.313403	7.34301	2.08844e-13	4.90878e-12	RGS16	UP
ENSG00000116883	95.9345	2.29722	0.245223	9.36787	7.40108e-21	3.42725e-19	ENSG00000116883	UP
ENSG00000163273	238.458	2.29482	0.275472	8.3305	8.0503e-17	2.63469e-15	NPPC	UP
ENSG00000179403	76.9188	2.2747	0.371688	6.11992	9.36251e-10	1.44374e-08	VWA1	UP
ENSG00000262655	46.3603	2.26817	0.368202	6.16012	7.2689e-10	1.13649e-08	SPON1	UP
ENSG00000099365	22.1066	2.25511	0.578748	3.89654	9.75772e-05	0.000576214	STX1B	UP
ENSG00000225205	96.971	2.24287	0.256445	8.746	2.21047e-18	8.40465e-17	ENSG00000225205	UP
ENSG00000260916	24.6347	2.23498	0.55664	4.01512	5.94157e-05	0.000372712	CCPG1	UP
ENSG00000143842	54.6959	2.22323	0.43256	5.13971	2.75161e-07	2.84004e-06	SOX13	UP
ENSG00000120738	3061.56	2.19682	0.202077	10.8712	1.58127e-27	1.06653e-25	EGR1	UP
ENSG00000162373	1591.38	2.18776	0.109348	20.0074	4.74979e-89	1.50375e-86	BEND5	UP
ENSG00000272870	417.136	2.16699	0.172409	12.5689	3.13242e-36	3.07552e-34	ENSG00000272870	UP
ENSG00000170345	235.256	2.15809	0.259751	8.30831	9.70766e-17	3.15052e-15	FOS	UP
ENSG00000276231	61.9673	2.15377	0.301347	7.14714	8.86064e-13	1.96364e-11	PIK3R6	UP
ENSG00000250685	38.9893	2.14964	0.344605	6.23799	4.43234e-10	7.12527e-09	ENSG00000250685	UP
ENSG00000011105	315.665	2.14135	0.167173	12.8092	1.45704e-37	1.50687e-35	TSPAN9	UP
ENSG00000155367	10.9784	2.13136	0.881829	2.41698	0.0156501	0.0459288	PPM1J	UP
ENSG00000273186	45.9005	2.12094	0.366729	5.7834	7.32075e-09	9.9185e-08	ENSG00000273186	UP
ENSG00000073150	137.734	2.10072	0.229667	9.14679	5.8649e-20	2.5774e-18	PANX2	UP
ENSG00000176641	9.64668	2.09008	0.873825	2.39188	0.0167624	0.0486318	RNF152	UP
ENSG00000117394	7081.85	2.08587	0.215965	9.65835	4.53081e-22	2.16933e-20	SLC2A1	UP
ENSG00000126583	132.917	2.08376	0.27769	7.5039	6.19455e-14	1.54994e-12	PRKCG	UP
ENSG00000228451	484.203	2.07172	0.177278	11.6863	1.49818e-31	1.18578e-29	SDAD1P1	UP
ENSG00000070540	160.629	2.07045	0.195618	10.5841	3.53041e-26	2.18196e-24	WIPI1	UP
ENSG00000057704	16.7612	2.04815	0.760914	2.69169	0.00710903	0.0237115	TMCC3	UP
ENSG00000159399	15197.5	2.04813	0.0915377	22.3748	6.93367e-111	2.98783e-108	HK2	UP
ENSG00000259316	286.62	2.04663	0.604448	3.38595	0.000709318	0.00326864	ENSG00000259316	UP
ENSG00000162496	665.083	2.04436	0.134839	15.1614	6.36568e-52	9.58745e-50	DHRS3	UP
ENSG00000181577	2603.95	2.03869	0.291155	7.00206	2.52232e-12	5.25218e-11	C6orf223	UP
ENSG00000121454	67.5046	2.03768	0.287496	7.08767	1.36391e-12	2.97168e-11	LHX4	UP
ENSG00000186994	26.919	2.03749	0.455072	4.4773	7.55942e-06	5.88997e-05	KANK3	UP
ENSG00000277363	36.7192	2.03441	0.786725	2.58592	0.00971191	0.0307974	SRCIN1	UP
ENSG00000171462	81.3642	2.03253	0.283164	7.17792	7.07808e-13	1.58217e-11	DLK2	UP
ENSG00000069399	29.1694	2.03086	0.514739	3.94542	7.96615e-05	0.000482542	BCL3	UP
ENSG00000198929	67.1843	2.02992	0.410776	4.94167	7.74565e-07	7.40803e-06	NOS1AP	UP
ENSG00000120885	48.0044	2.01859	0.381011	5.29799	1.17084e-07	1.29092e-06	CLU	UP
ENSG00000214193	852.075	2.01465	0.145518	13.8447	1.36985e-43	1.75624e-41	SH3D21	UP
ENSG00000122733	40.7285	2.00697	0.533268	3.76353	0.000167535	0.000935216	PHF24	UP
ENSG00000170525	5402.72	2.00677	0.252501	7.94757	1.90201e-15	5.50484e-14	PFKFB3	UP
ENSG00000166086	3982.97	2.00546	0.0998326	20.0882	9.35422e-90	3.15461e-87	JAM3	UP
ENSG00000135766	8285.3	2.00212	0.113315	17.6686	7.32413e-70	1.62313e-67	EGLN1	UP
ENSG00000119950	1220.32	2.00178	0.266474	7.51212	5.81755e-14	1.46506e-12	MXI1	UP
ENSG00000130829	70.4921	2.00015	0.336706	5.94035	2.8441e-09	4.12968e-08	DUSP9	UP
ENSG00000172638	165.855	1.99925	0.280087	7.13793	9.47445e-13	2.09369e-11	EFEMP2	UP
ENSG00000113739	3001.49	1.98877	0.0963889	20.6328	1.39451e-94	5.15073e-92	STC2	UP
ENSG00000186897	35.2779	1.98328	0.401768	4.93637	7.95884e-07	7.5932e-06	C1QL4	UP
ENSG00000196968	1657.11	1.97912	0.114999	17.2099	2.23631e-66	4.44767e-64	FUT11	UP
ENSG00000099840	109.969	1.97184	0.294481	6.69599	2.14212e-11	4.00854e-10	IZUMO4	UP
ENSG00000214274	113.736	1.96287	0.377033	5.20608	1.92868e-07	2.0521e-06	ANG	UP
ENSG00000104419	2895.2	1.95318	0.106983	18.2569	1.82239e-74	4.48741e-72	NDRG1	UP
ENSG00000260428	30.3897	1.95124	0.44799	4.35554	1.32736e-05	9.74509e-05	SCX	UP
ENSG00000167123	1871.6	1.94437	0.0996985	19.5025	1.0461e-84	3.06192e-82	CERCAM	UP
ENSG00000231890	245.455	1.93894	0.180722	10.7288	7.45206e-27	4.85731e-25	DARS-AS1	UP
ENSG00000180354	217.687	1.92498	0.629552	3.0577	0.00223043	0.00875743	MTURN	UP
ENSG00000122877	108.341	1.92394	0.442836	4.34459	1.39534e-05	0.000101863	EGR2	UP
ENSG00000167619	32.8049	1.92317	0.460842	4.17317	3.00397e-05	0.000203407	TMEM145	UP
ENSG00000056558	306.8	1.923	0.182555	10.5338	6.03226e-26	3.68419e-24	TRAF1	UP
ENSG00000126603	191.81	1.91872	0.425977	4.50429	6.65966e-06	5.2683e-05	GLIS2	UP
ENSG00000168350	104.169	1.90618	0.218249	8.73394	2.45945e-18	9.32846e-17	DEGS2	UP
ENSG00000152256	9268.29	1.90491	0.0964402	19.7523	7.66955e-87	2.3329e-84	PDK1	UP
ENSG00000140961	222.174	1.90434	0.185609	10.26	1.06759e-24	6.04433e-23	OSGIN1	UP
ENSG00000059804	3680.61	1.89552	0.110221	17.1975	2.77172e-66	5.44275e-64	SLC2A3	UP
ENSG00000099875	10061.4	1.89438	0.221728	8.54369	1.30007e-17	4.57323e-16	MKNK2	UP
ENSG00000230074	47.3953	1.88846	0.350755	5.38399	7.28541e-08	8.27975e-07	ENSG00000230074	UP
ENSG00000100344	48.9992	1.87435	0.325711	5.75463	8.68309e-09	1.16422e-07	PNPLA3	UP
ENSG00000092096	73.0159	1.87198	0.281092	6.65965	2.74479e-11	5.08721e-10	SLC22A17	UP
ENSG00000104447	35.807	1.86969	0.593943	3.14792	0.00164435	0.00672171	TRPS1	UP
ENSG00000085733	192.85	1.86706	0.222394	8.39529	4.64742e-17	1.5438e-15	CTTN	UP
ENSG00000158747	237.247	1.86354	0.213434	8.73121	2.51971e-18	9.53373e-17	NBL1	UP
ENSG00000154783	372.653	1.85373	0.152776	12.1336	7.00924e-34	6.21339e-32	FGD5	UP
ENSG00000122884	7312.83	1.85281	0.14197	13.0507	6.29335e-39	7.02365e-37	P4HA1	UP
ENSG00000156475	29.4886	1.85123	0.368782	5.01985	5.17122e-07	5.12267e-06	PPP2R2B	UP
ENSG00000006327	173.961	1.85023	0.187224	9.88243	4.96146e-23	2.49893e-21	TNFRSF12A	UP
ENSG00000249087	344.194	1.84805	0.223494	8.26892	1.35179e-16	4.30601e-15	ZNF436-AS1	UP
ENSG00000204054	47.7529	1.8428	0.619536	2.97449	0.00293474	0.0110878	LINC00963	UP
ENSG00000075426	1677.52	1.82612	0.109608	16.6605	2.54075e-62	4.58309e-60	FOSL2	UP
ENSG00000107968	72.612	1.82181	0.257642	7.07109	1.53716e-12	3.32117e-11	MAP3K8	UP
ENSG00000131650	26.9121	1.82166	0.539225	3.37829	0.00072938	0.00334859	KREMEN2	UP
ENSG00000180815	182.929	1.81451	0.170524	10.6408	1.92521e-26	1.21901e-24	MAP3K15	UP
ENSG00000213689	116.412	1.80727	0.459078	3.93675	8.25928e-05	0.000498546	TREX1	UP
ENSG00000225783	260.263	1.80642	0.282626	6.39156	1.64202e-10	2.76276e-09	MIAT	UP
ENSG00000141314	22.4573	1.80161	0.425947	4.22964	2.34064e-05	0.0001621	RHBDL3	UP
ENSG00000156515	7719.13	1.79716	0.0838974	21.421	8.52045e-102	3.47836e-99	HK1	UP
ENSG00000151117	191.921	1.79224	0.168317	10.648	1.78224e-26	1.13311e-24	TMEM86A	UP
ENSG00000135842	27.6853	1.7815	0.385551	4.62065	3.82543e-06	3.17517e-05	FAM129A	UP
ENSG00000184545	413.447	1.78092	0.287744	6.18925	6.04518e-10	9.57905e-09	DUSP8	UP
ENSG00000075618	982.667	1.77817	0.138235	12.8634	7.2338e-38	7.63387e-36	FSCN1	UP
ENSG00000171450	73.3279	1.77273	0.287466	6.16676	6.97013e-10	1.09774e-08	CDK5R2	UP
ENSG00000274180	610.448	1.77187	0.136756	12.9564	2.16112e-38	2.32816e-36	NATD1	UP
ENSG00000188322	9493.4	1.76941	0.106146	16.6696	2.17922e-62	3.97721e-60	SBK1	UP
ENSG00000273367	38.0618	1.76318	0.325711	5.41333	6.18622e-08	7.09814e-07	ENSG00000273367	UP
ENSG00000185101	77.9363	1.76305	0.278884	6.32181	2.58518e-10	4.28461e-09	ANO9	UP
ENSG00000114023	6127.95	1.76262	0.11322	15.5682	1.19805e-54	1.8221e-52	FAM162A	UP
ENSG00000119946	78.6367	1.76103	0.282356	6.23693	4.46247e-10	7.16628e-09	CNNM1	UP
ENSG00000213071	28.8058	1.75152	0.625992	2.79799	0.00514224	0.0179828	LPAL2	UP
ENSG00000137460	49.6113	1.74691	0.271199	6.44142	1.18359e-10	2.03109e-09	FHDC1	UP
ENSG00000272410	89.6785	1.74568	0.652594	2.67499	0.00747317	0.0247664	ENSG00000272410	UP
ENSG00000166793	98.3177	1.74299	0.3019	5.77341	7.76826e-09	1.04791e-07	YPEL4	UP
ENSG00000186352	608.827	1.74219	0.143303	12.1574	5.23961e-34	4.69838e-32	ANKRD37	UP
ENSG00000272968	37.623	1.73344	0.538525	3.21887	0.00128699	0.005446	RBAK-RBAKDN	UP
ENSG00000198899	20050.5	1.73096	0.178289	9.70872	2.76783e-22	1.34179e-20	MT-ATP6	UP
ENSG00000175183	195.443	1.7263	0.189568	9.10649	8.50906e-20	3.68718e-18	CSRP2	UP
ENSG00000171956	101.778	1.72303	0.240145	7.17497	7.23238e-13	1.61433e-11	FOXB1	UP
ENSG00000115318	67.0882	1.71559	0.297346	5.76969	7.94189e-09	1.06947e-07	LOXL3	UP
ENSG00000001617	104.595	1.71548	0.230297	7.44899	9.40599e-14	2.31611e-12	SEMA3F	UP
ENSG00000164142	177.166	1.71369	0.282302	6.0704	1.27594e-09	1.93109e-08	FAM160A1	UP
ENSG00000262413	60.1059	1.71295	0.301609	5.67939	1.35179e-08	1.74753e-07	ENSG00000262413	UP
ENSG00000186326	55.6664	1.71173	0.304906	5.61397	1.97742e-08	2.49599e-07	RGS9BP	UP
ENSG00000185022	1026.99	1.70979	0.148121	11.5431	7.99456e-31	6.20098e-29	MAFF	UP
ENSG00000163516	2027.19	1.70704	0.0937291	18.2125	4.11085e-74	9.96431e-72	ANKZF1	UP
ENSG00000104765	12515.3	1.70255	0.122773	13.8675	9.97558e-44	1.30043e-41	BNIP3L	UP
ENSG00000239887	58.8397	1.69803	0.277946	6.1092	1.00132e-09	1.53797e-08	C1orf226	UP
ENSG00000143603	56.8755	1.69672	0.387661	4.37682	1.20423e-05	8.92131e-05	KCNN3	UP
ENSG00000246465	149.407	1.68457	0.249808	6.74345	1.54671e-11	2.94045e-10	ENSG00000246465	UP
ENSG00000131069	382.376	1.6844	0.188288	8.94587	3.69015e-19	1.49076e-17	ACSS2	UP
ENSG00000100600	3527.77	1.68357	0.0748419	22.495	4.64302e-112	2.05792e-109	LGMN	UP
ENSG00000081181	1433.04	1.6823	0.113413	14.8334	8.91145e-50	1.28003e-47	ARG2	UP
ENSG00000243364	512.462	1.68109	0.160549	10.4709	1.17517e-25	7.01172e-24	EFNA4	UP
ENSG00000155760	130.418	1.68106	0.228172	7.36752	1.73835e-13	4.13605e-12	FZD7	UP
ENSG00000076716	116.294	1.67417	0.21378	7.83128	4.82913e-15	1.33776e-13	GPC4	UP
ENSG00000254585	70.5914	1.67217	0.268485	6.22818	4.71892e-10	7.55466e-09	MAGEL2	UP
ENSG00000162772	1095.26	1.66281	0.284483	5.84503	5.06464e-09	7.02753e-08	ATF3	UP
ENSG00000112715	3281.45	1.6596	0.104727	15.8469	1.47611e-56	2.36071e-54	VEGFA	UP
ENSG00000010610	291.222	1.65916	0.135411	12.2528	1.62338e-34	1.47272e-32	CD4	UP
ENSG00000214265	18.6067	1.65591	0.515967	3.20934	0.00133042	0.0055947	ENSG00000214265	UP
ENSG00000261408	230.718	1.65547	0.397553	4.16414	3.12529e-05	0.000210519	TEN1-CDK3	UP
ENSG00000189067	34.2748	1.64622	0.380805	4.323	1.5392e-05	0.00011111	LITAF	UP
ENSG00000069188	198.539	1.64538	0.245588	6.69974	2.08786e-11	3.92594e-10	SDK2	UP
ENSG00000111266	549.753	1.63717	0.153152	10.6898	1.13618e-26	7.31352e-25	DUSP16	UP
ENSG00000070182	274.16	1.63234	0.174405	9.3595	8.0116e-21	3.69893e-19	SPTB	UP
ENSG00000129521	443.351	1.6317	0.225562	7.23391	4.69298e-13	1.07062e-11	EGLN3	UP
ENSG00000130821	513.191	1.63034	0.163163	9.99214	1.64987e-23	8.6761e-22	SLC6A8	UP
ENSG00000260231	79.1368	1.61207	0.273486	5.89453	3.75749e-09	5.35262e-08	KDM7A-DT	UP
ENSG00000185669	16.5341	1.61172	0.597335	2.69819	0.00697182	0.023299	SNAI3	UP
ENSG00000102984	190.471	1.61035	0.228227	7.05588	1.71511e-12	3.63973e-11	ZNF821	UP
ENSG00000178462	34.7651	1.60459	0.390856	4.10534	4.03721e-05	0.000265266	TUBAL3	UP
ENSG00000137726	73.3644	1.60186	0.292767	5.47144	4.46386e-08	5.27803e-07	FXYD6	UP
ENSG00000099954	144.683	1.59736	0.226334	7.05753	1.69492e-12	3.60182e-11	CECR2	UP
ENSG00000165959	1503.07	1.5972	0.118152	13.5182	1.22126e-41	1.46863e-39	CLMN	UP
ENSG00000130202	221.162	1.59486	0.192824	8.27103	1.32804e-16	4.24781e-15	NECTIN2	UP
ENSG00000159761	67.7006	1.59329	0.247561	6.43594	1.22709e-10	2.10108e-09	C16orf86	UP
ENSG00000154102	200.606	1.59283	0.309006	5.1547	2.54036e-07	2.64132e-06	C16orf74	UP
ENSG00000172602	160.079	1.58253	0.171903	9.20594	3.3868e-20	1.49685e-18	RND1	UP
ENSG00000170385	5555.75	1.58099	0.154302	10.2461	1.23276e-24	6.92893e-23	SLC30A1	UP
ENSG00000140044	149.367	1.58045	0.184551	8.56373	1.09272e-17	3.87017e-16	JDP2	UP
ENSG00000100302	136.819	1.57969	0.193152	8.17846	2.87503e-16	8.93795e-15	RASD2	UP
ENSG00000142949	1827.48	1.57935	0.0908894	17.3766	1.24066e-67	2.60086e-65	PTPRF	UP
ENSG00000152669	131.22	1.57812	0.22323	7.0695	1.55497e-12	3.35496e-11	CCNO	UP
ENSG00000146278	4363.83	1.57678	0.0871583	18.091	3.75241e-73	8.95555e-71	PNRC1	UP
ENSG00000113971	408.068	1.5699	0.492863	3.18527	0.00144621	0.00602609	NPHP3	UP
ENSG00000135245	3650.57	1.56501	0.221308	7.07163	1.53122e-12	3.31294e-11	HILPDA	UP
ENSG00000186868	126.671	1.56231	0.296364	5.27158	1.35252e-07	1.47447e-06	MAPT	UP
ENSG00000181444	301.539	1.55306	0.147752	10.5113	7.6664e-26	4.64566e-24	ZNF467	UP
ENSG00000142173	81.9196	1.54859	0.232959	6.64751	2.98102e-11	5.5053e-10	COL6A2	UP
ENSG00000161638	5708.45	1.54748	0.0981922	15.7597	5.89165e-56	9.04923e-54	ITGA5	UP
ENSG00000111344	737.374	1.54304	0.15125	10.2019	1.94401e-24	1.08872e-22	RASAL1	UP
ENSG00000060558	11531.7	1.53835	0.0900677	17.0799	2.09321e-65	4.00889e-63	GNA15	UP
ENSG00000139193	71.2437	1.53325	0.272801	5.62042	1.90493e-08	2.40841e-07	CD27	UP
ENSG00000064225	142.596	1.53309	0.239476	6.40186	1.53492e-10	2.59099e-09	ST3GAL6	UP
ENSG00000163600	104.702	1.52525	0.258922	5.89077	3.84389e-09	5.44072e-08	ICOS	UP
ENSG00000239911	95.4519	1.52362	0.223385	6.82061	9.06556e-12	1.76454e-10	PRKAG2-AS1	UP
ENSG00000113721	50.5098	1.51894	0.350553	4.33299	1.47096e-05	0.00010678	PDGFRB	UP
ENSG00000262877	248.244	1.51541	0.236163	6.41679	1.39178e-10	2.36999e-09	ENSG00000262877	UP
ENSG00000205978	88.7404	1.50909	0.260373	5.79587	6.79682e-09	9.26529e-08	NYNRIN	UP
ENSG00000166578	45.3337	1.50513	0.348592	4.31773	1.5764e-05	0.000113532	IQCD	UP
ENSG00000160685	55.8841	1.50349	0.334641	4.49283	7.02819e-06	5.52322e-05	ZBTB7B	UP
ENSG00000124762	205.802	1.50225	0.171268	8.77134	1.76551e-18	6.74591e-17	CDKN1A	UP
ENSG00000235674	35.3023	1.49527	0.372264	4.01669	5.90223e-05	0.000370394	LDHAP2	UP
ENSG00000117643	30.4176	1.49451	0.446261	3.34896	0.00081116	0.00366546	MAN1C1	UP
ENSG00000166289	1726.39	1.49276	0.153996	9.69352	3.21274e-22	1.5478e-20	PLEKHF1	UP
ENSG00000142733	70.3358	1.49186	0.308145	4.84142	1.28915e-06	1.18335e-05	MAP3K6	UP
ENSG00000160789	48.2602	1.48941	0.350952	4.2439	2.19664e-05	0.000153084	LMNA	UP
ENSG00000173727	149.383	1.48554	0.175023	8.4877	2.10773e-17	7.29849e-16	ENSG00000173727	UP
ENSG00000222020	53.5761	1.47576	0.466906	3.16072	0.00157378	0.00647587	HDAC4-AS1	UP
ENSG00000236404	79.3328	1.47471	0.268881	5.48461	4.14377e-08	4.93341e-07	VLDLR-AS1	UP
ENSG00000175264	57.3278	1.47278	0.277798	5.30161	1.14787e-07	1.26829e-06	CHST1	UP
ENSG00000166105	3450.08	1.47226	0.161482	9.11721	7.70802e-20	3.35884e-18	GLB1L3	UP
ENSG00000226508	28.048	1.46875	0.425238	3.45394	0.000552451	0.00263373	LINC01918	UP
ENSG00000158023	262.857	1.46843	0.180306	8.14409	3.82144e-16	1.1739e-14	WDR66	UP
ENSG00000279981	66.626	1.46538	0.498197	2.94137	0.00326759	0.0121472	ENSG00000279981	UP
ENSG00000088340	45.587	1.46512	0.419951	3.48878	0.000485229	0.00234936	FER1L4	UP
ENSG00000088756	38.4866	1.46351	0.42352	3.45558	0.000549116	0.00261945	ARHGAP28	UP
ENSG00000167874	34.8383	1.46075	0.375072	3.89459	9.83662e-05	0.00057999	TMEM88	UP
ENSG00000267139	65.7406	1.46043	0.247937	5.89031	3.85468e-09	5.45101e-08	ENSG00000267139	UP
ENSG00000069667	4695.94	1.46015	0.13002	11.2302	2.89684e-29	2.0709e-27	RORA	UP
ENSG00000248503	40.9146	1.45706	0.467924	3.11388	0.00184644	0.00743031	ENSG00000248503	UP
ENSG00000172081	10035.4	1.45326	0.0727471	19.9768	8.7627e-89	2.71872e-86	MOB3A	UP
ENSG00000123358	795.498	1.45315	0.25662	5.66265	1.49057e-08	1.91735e-07	NR4A1	UP
ENSG00000101665	107.305	1.45112	0.237353	6.11376	9.73098e-10	1.49759e-08	SMAD7	UP
ENSG00000183186	169.781	1.45106	0.180123	8.05594	7.88713e-16	2.36203e-14	C2CD4C	UP
ENSG00000184058	32.9196	1.44647	0.390077	3.70816	0.000208772	0.00113043	TBX1	UP
ENSG00000162522	239.171	1.44626	0.179765	8.04524	8.60735e-16	2.57275e-14	KIAA1522	UP
ENSG00000250510	194.76	1.44615	0.185245	7.80671	5.87006e-15	1.61172e-13	GPR162	UP
ENSG00000127663	7822.84	1.44465	0.0872913	16.5498	1.60592e-61	2.83098e-59	KDM4B	UP
ENSG00000130592	600.343	1.44342	0.118867	12.1431	6.23848e-34	5.56193e-32	LSP1	UP
ENSG00000237686	32.5981	1.43804	0.412778	3.4838	0.000494348	0.00238979	ENSG00000237686	UP
ENSG00000138640	230.599	1.4376	0.243802	5.89657	3.71143e-09	5.29186e-08	FAM13A	UP
ENSG00000284138	34.7725	1.42668	0.352205	4.0507	5.10641e-05	0.000326663	ATP6V0CP4	UP
ENSG00000167771	1167.43	1.42488	0.124006	11.4903	1.47531e-30	1.12741e-28	RCOR2	UP
ENSG00000108309	30.2091	1.41879	0.446296	3.17904	0.00147763	0.00613719	RUNDC3A	UP
ENSG00000267216	282.717	1.4169	0.420317	3.37103	0.000748876	0.00342205	ENSG00000267216	UP
ENSG00000140521	9871.37	1.4122	0.140337	10.0629	8.06281e-24	4.32797e-22	POLG	UP
ENSG00000011028	1003.52	1.41057	0.121061	11.6517	2.2492e-31	1.76222e-29	ENSG00000011028	UP
ENSG00000167680	20.37	1.41043	0.532048	2.65095	0.00802653	0.0263469	SEMA6B	UP
ENSG00000141622	1560.23	1.40916	0.111321	12.6586	1.00328e-36	1.00412e-34	RNF165	UP
ENSG00000130775	45.5619	1.40728	0.327047	4.303	1.68501e-05	0.000120403	THEMIS2	UP
ENSG00000142156	230.504	1.40678	0.187329	7.50968	5.92728e-14	1.48786e-12	COL6A1	UP
ENSG00000145911	659.347	1.40498	0.106994	13.1314	2.17695e-39	2.46504e-37	N4BP3	UP
ENSG00000178403	38.8496	1.4045	0.332456	4.22462	2.39346e-05	0.000165315	NEUROG2	UP
ENSG00000155792	26.8113	1.39996	0.398651	3.51175	0.000445165	0.00217988	DEPTOR	UP
ENSG00000124785	6102.31	1.39795	0.397045	3.52088	0.000430112	0.00211283	NRN1	UP
ENSG00000111859	123.118	1.39757	0.233282	5.99089	2.08695e-09	3.09215e-08	NEDD9	UP
ENSG00000115548	8315.96	1.39746	0.105244	13.2783	3.09481e-40	3.55628e-38	KDM3A	UP
ENSG00000005961	46.7751	1.39514	0.352487	3.95798	7.55849e-05	0.000460726	ITGA2B	UP
ENSG00000080200	414.709	1.39365	0.154505	9.02009	1.8793e-19	7.90072e-18	CRYBG3	UP
ENSG00000227583	49.3239	1.39347	0.347848	4.00596	6.17669e-05	0.000384815	RPS3AP37	UP
ENSG00000114796	2440.21	1.3913	0.115603	12.0352	2.32191e-33	2.0011e-31	KLHL24	UP
ENSG00000255710	25.8675	1.37839	0.513509	2.68426	0.00726902	0.0241983	ENSG00000255710	UP
ENSG00000279355	43.9978	1.37571	0.412414	3.33574	0.000850733	0.00381649	AGPAT4-IT1	UP
ENSG00000111424	375.465	1.37515	0.290393	4.7355	2.18515e-06	1.91623e-05	VDR	UP
ENSG00000115155	40.6289	1.37493	0.341702	4.02376	5.72751e-05	0.000361476	OTOF	UP
ENSG00000186710	55.9257	1.3712	0.248435	5.51933	3.40291e-08	4.12417e-07	CFAP73	UP
ENSG00000281571	37.1595	1.36789	0.313479	4.36358	1.2795e-05	9.43837e-05	ENSG00000281571	UP
ENSG00000142694	101.716	1.36597	0.24396	5.59916	2.15392e-08	2.69032e-07	EVA1B	UP
ENSG00000106031	467.15	1.36547	0.12016	11.3637	6.33831e-30	4.6822e-28	HOXA13	UP
ENSG00000134574	1410.47	1.36131	0.0818102	16.6398	3.58648e-62	6.39507e-60	DDB2	UP
ENSG00000183421	1055.72	1.35993	0.140585	9.67336	3.91299e-22	1.87933e-20	RIPK4	UP
ENSG00000165424	321.779	1.35734	0.137073	9.90232	4.06722e-23	2.06192e-21	ZCCHC24	UP
ENSG00000104081	537.394	1.35704	0.465266	2.9167	0.00353757	0.0130136	BMF	UP
ENSG00000181652	958.046	1.35642	0.146991	9.22792	2.7594e-20	1.23362e-18	ATG9B	UP
ENSG00000244405	1596.22	1.35558	0.0996975	13.597	4.17343e-42	5.13829e-40	ETV5	UP
ENSG00000175274	2031.97	1.35543	0.237718	5.70182	1.18534e-08	1.55043e-07	TP53I11	UP
ENSG00000155090	1914.04	1.34865	0.126194	10.6871	1.16919e-26	7.49493e-25	KLF10	UP
ENSG00000182379	147.036	1.34855	0.195829	6.88637	5.72336e-12	1.14268e-10	NXPH4	UP
ENSG00000115457	12332.1	1.3474	0.103749	12.987	1.44945e-38	1.5724e-36	IGFBP2	UP
ENSG00000203288	89.9574	1.34579	0.328253	4.09986	4.13403e-05	0.000270482	TDRKH-AS1	UP
ENSG00000243335	455.21	1.34465	0.544525	2.4694	0.0135341	0.0405551	KCTD7	UP
ENSG00000147852	3104.04	1.34402	0.0667294	20.1414	3.20378e-90	1.10445e-87	VLDLR	UP
ENSG00000095539	94.0983	1.34124	0.207267	6.47111	9.72885e-11	1.6863e-09	SEMA4G	UP
ENSG00000173926	50.6054	1.3412	0.370413	3.62084	0.000293649	0.0015266	2020-03-03	UP
ENSG00000267283	38.7604	1.34109	0.551097	2.43349	0.0149542	0.0441454	ENSG00000267283	UP
ENSG00000242732	43.3252	1.33909	0.364374	3.67504	0.000237808	0.00126426	RTL5	UP
ENSG00000153291	89.9625	1.33665	0.271135	4.92984	8.22949e-07	7.81777e-06	SLC25A27	UP
ENSG00000077238	167.374	1.33579	0.375829	3.55426	0.000379046	0.00189376	IL4R	UP
ENSG00000181790	48.445	1.33474	0.362439	3.68265	0.000230818	0.00123302	ADGRB1	UP
ENSG00000101654	4254.79	1.33349	0.256645	5.19584	2.03798e-07	2.15951e-06	RNMT	UP
ENSG00000179604	225.237	1.33339	0.164204	8.1203	4.65014e-16	1.42283e-14	CDC42EP4	UP
ENSG00000166016	240.505	1.33292	0.209255	6.36984	1.89221e-10	3.16655e-09	ABTB2	UP
ENSG00000272702	61.6426	1.32922	0.239215	5.55658	2.75117e-08	3.38185e-07	ENSG00000272702	UP
ENSG00000176428	414.143	1.32904	0.156398	8.4978	1.93214e-17	6.70544e-16	VPS37D	UP
ENSG00000185272	43.1632	1.32666	0.362826	3.65645	0.000255728	0.00135258	RBM11	UP
ENSG00000138166	452.875	1.32601	0.152034	8.72177	2.73892e-18	1.02879e-16	DUSP5	UP
ENSG00000196782	46.622	1.32102	0.321235	4.11231	3.91717e-05	0.000258144	MAML3	UP
ENSG00000113594	46.7742	1.321	0.343603	3.84455	0.000120773	0.000696226	LIFR	UP
ENSG00000232093	31.046	1.31817	0.351855	3.74634	0.000179433	0.000993414	DCST1-AS1	UP
ENSG00000127824	853.677	1.31378	0.25257	5.20165	1.97528e-07	2.09881e-06	TUBA4A	UP
ENSG00000284820	156.12	1.3093	0.534931	2.44761	0.0143808	0.0426883	ENSG00000284820	UP
ENSG00000206140	30.6141	1.30842	0.437557	2.99028	0.00278723	0.0105873	TMEM191C	UP
ENSG00000122012	294.762	1.30713	0.179564	7.27949	3.35087e-13	7.73543e-12	SV2C	UP
ENSG00000204592	561.388	1.30279	0.242399	5.37457	7.67669e-08	8.67992e-07	HLA-E	UP
ENSG00000140836	284.84	1.3015	0.176953	7.35504	1.90874e-13	4.51376e-12	ZFHX3	UP
ENSG00000080854	1996.9	1.30054	0.172087	7.55745	4.11038e-14	1.05745e-12	IGSF9B	UP
ENSG00000182871	54.4479	1.29935	0.360159	3.60772	0.000308898	0.00159228	COL18A1	UP
ENSG00000095637	108.177	1.29673	0.225906	5.74015	9.45947e-09	1.25961e-07	SORBS1	UP
ENSG00000143387	50.8992	1.29636	0.259196	5.00147	5.68949e-07	5.57909e-06	CTSK	UP
ENSG00000106952	106.605	1.29552	0.430013	3.01274	0.00258903	0.00993411	TNFSF8	UP
ENSG00000179630	37.4109	1.29509	0.485161	2.6694	0.00759876	0.0251075	LACC1	UP
ENSG00000138336	5292.56	1.2913	0.0954006	13.5355	9.64859e-42	1.16936e-39	TET1	UP
ENSG00000248019	94.205	1.29096	0.343368	3.75971	0.000170113	0.000948587	FAM13A-AS1	UP
ENSG00000183837	79.323	1.28957	0.2463	5.23578	1.64293e-07	1.76502e-06	PNMA3	UP
ENSG00000108821	182.828	1.28779	0.182173	7.06905	1.56002e-12	3.3612e-11	COL1A1	UP
ENSG00000107738	1101.25	1.28512	0.109079	11.7816	4.85841e-32	3.96677e-30	VSIR	UP
ENSG00000280237	1379.89	1.28415	0.189492	6.7768	1.22869e-11	2.35899e-10	MIR4697HG	UP
ENSG00000114480	3370.9	1.28378	0.101727	12.6199	1.64065e-36	1.6315e-34	GBE1	UP
ENSG00000135074	68.6387	1.28142	0.436432	2.93613	0.00332333	0.0123366	ADAM19	UP
ENSG00000187068	39.1493	1.27965	0.30403	4.20896	2.56551e-05	0.00017579	C3orf70	UP
ENSG00000234913	33.1815	1.27926	0.409575	3.12338	0.00178787	0.00722836	ENSG00000234913	UP
ENSG00000228328	53.6147	1.27837	0.327286	3.90599	9.38413e-05	0.000557336	ENSG00000228328	UP
ENSG00000163053	54.7992	1.27704	0.291354	4.3831	1.17001e-05	8.71777e-05	SLC16A14	UP
ENSG00000278876	72.8828	1.27327	0.249061	5.1123	3.18264e-07	3.2589e-06	ENSG00000278876	UP
ENSG00000166123	887.992	1.27285	0.218565	5.82366	5.75713e-09	7.92461e-08	GPT2	UP
ENSG00000114019	23.967	1.2722	0.444738	2.86056	0.00422898	0.0151721	AMOTL2	UP
ENSG00000164938	465.545	1.27046	0.183171	6.93592	4.03577e-12	8.23775e-11	TP53INP1	UP
ENSG00000170949	2348.71	1.26639	0.100913	12.5493	4.00837e-36	3.88637e-34	ZNF160	UP
ENSG00000083444	2068.64	1.266	0.0790455	16.0161	9.87119e-58	1.62906e-55	PLOD1	UP
ENSG00000100504	101.419	1.26579	0.308654	4.101	4.11376e-05	0.000269497	PYGL	UP
ENSG00000256576	383.765	1.26085	0.137989	9.1373	6.40295e-20	2.8059e-18	LINC02361	UP
ENSG00000091592	760.419	1.25761	0.117586	10.6952	1.07217e-26	6.93026e-25	NLRP1	UP
ENSG00000267688	33.6321	1.25588	0.354814	3.53955	0.000400808	0.00199095	ENSG00000267688	UP
ENSG00000176720	100.144	1.25586	0.24313	5.1654	2.39929e-07	2.50641e-06	BOK	UP
ENSG00000089847	49.6964	1.25583	0.35862	3.50184	0.000462052	0.00225049	ANKRD24	UP
ENSG00000169213	230.531	1.2534	0.170567	7.34843	2.00552e-13	4.7354e-12	RAB3B	UP
ENSG00000266405	63.5853	1.25279	0.246428	5.08382	3.6992e-07	3.74335e-06	ENSG00000266405	UP
ENSG00000266088	242.599	1.25253	0.158912	7.88194	3.22338e-15	9.09168e-14	ENSG00000266088	UP
ENSG00000164877	496.236	1.25188	0.173206	7.22771	4.91199e-13	1.11403e-11	MICALL2	UP
ENSG00000164056	1095.97	1.25162	0.0941395	13.2954	2.46179e-40	2.84999e-38	SPRY1	UP
ENSG00000126878	408.994	1.25145	0.289378	4.32463	1.52788e-05	0.000110396	AIF1L	UP
ENSG00000160233	168.399	1.24992	0.214902	5.81625	6.01807e-09	8.26179e-08	LRRC3	UP
ENSG00000187678	363.027	1.24793	0.192621	6.47866	9.25426e-11	1.60943e-09	SPRY4	UP
ENSG00000172673	4883.23	1.24756	0.104311	11.96	5.75557e-33	4.87903e-31	THEMIS	UP
ENSG00000107331	1680.29	1.24729	0.104051	11.9872	4.14451e-33	3.55214e-31	ABCA2	UP
ENSG00000237004	101.93	1.24457	0.310733	4.00525	6.19513e-05	0.000385809	ZNRF2P1	UP
ENSG00000167550	216.151	1.24352	0.150221	8.27794	1.25328e-16	4.03363e-15	RHEBL1	UP
ENSG00000100003	656.053	1.24126	0.11969	10.3706	3.37388e-25	1.96763e-23	SEC14L2	UP
ENSG00000013619	143.756	1.23942	0.219171	5.65501	1.55834e-08	1.99356e-07	MAMLD1	UP
ENSG00000256006	35.8247	1.23487	0.403537	3.06012	0.00221246	0.00869571	ENSG00000256006	UP
ENSG00000135631	1847.89	1.23286	0.232073	5.31236	1.08215e-07	1.20081e-06	RAB11FIP5	UP
ENSG00000167100	16.8503	1.22959	0.498595	2.46612	0.0136587	0.0408491	SAMD14	UP
ENSG00000105963	222.47	1.22622	0.152602	8.03545	9.32328e-16	2.77073e-14	ADAP1	UP
ENSG00000213445	3737.64	1.22586	0.186349	6.57829	4.75881e-11	8.57415e-10	SIPA1	UP
ENSG00000237989	522.347	1.22535	0.134994	9.07702	1.11586e-19	4.76871e-18	LINC01679	UP
ENSG00000133805	1911.4	1.22338	0.102135	11.978	4.63115e-33	3.94742e-31	AMPD3	UP
ENSG00000077150	1943.62	1.22332	0.0850663	14.3808	6.82953e-47	9.3758e-45	NFKB2	UP
ENSG00000123240	388.49	1.22287	0.172104	7.10544	1.19941e-12	2.62433e-11	OPTN	UP
ENSG00000167695	293.945	1.22236	0.411813	2.96824	0.00299507	0.01128	FAM57A	UP
ENSG00000185436	68.2346	1.2212	0.290508	4.20367	2.62621e-05	0.000179552	IFNLR1	UP
ENSG00000154917	223.101	1.22111	0.168083	7.26494	3.73213e-13	8.57727e-12	RAB6B	UP
ENSG00000091490	554.659	1.22051	0.124633	9.7929	1.20785e-22	5.9484e-21	SEL1L3	UP
ENSG00000159674	2116.76	1.21788	0.0997287	12.2119	2.68611e-34	2.42265e-32	SPON2	UP
ENSG00000124145	33.9353	1.21608	0.306948	3.96185	7.4371e-05	0.000454219	SDC4	UP
ENSG00000010310	118.62	1.21592	0.321124	3.78646	0.000152808	0.000861066	GIPR	UP
ENSG00000182310	81.2235	1.21518	0.270021	4.50031	6.7855e-06	5.35182e-05	SPACA6	UP
ENSG00000079156	172.159	1.21513	0.200162	6.07075	1.2731e-09	1.92868e-08	OSBPL6	UP
ENSG00000108001	585.107	1.21425	0.110836	10.9554	6.2624e-28	4.29861e-26	EBF3	UP
ENSG00000104881	625.98	1.21399	0.152083	7.98245	1.43457e-15	4.19104e-14	PPP1R13L	UP
ENSG00000164683	32.3982	1.2102	0.454999	2.65978	0.00781924	0.0257701	HEY1	UP
ENSG00000172345	93.1859	1.20975	0.481202	2.51401	0.0119367	0.0364874	STARD5	UP
ENSG00000170545	211.765	1.20957	0.336002	3.59989	0.000318355	0.00163315	SMAGP	UP
ENSG00000258818	174.127	1.20954	0.227278	5.32185	1.02717e-07	1.1439e-06	RNASE4	UP
ENSG00000161921	17.5782	1.20918	0.481893	2.50923	0.0120995	0.0369053	CXCL16	UP
ENSG00000120049	204.64	1.20892	0.179176	6.7471	1.50829e-11	2.87093e-10	KCNIP2	UP
ENSG00000121900	71.4808	1.20842	0.24292	4.97455	6.53979e-07	6.33678e-06	TMEM54	UP
ENSG00000100505	454.47	1.20808	0.13401	9.01489	1.97063e-19	8.26227e-18	TRIM9	UP
ENSG00000043355	560.414	1.2076	0.0981798	12.2999	9.06529e-35	8.37083e-33	ZIC2	UP
ENSG00000110042	610.518	1.20754	0.152127	7.93774	2.05896e-15	5.93693e-14	DTX4	UP
ENSG00000230679	43.1666	1.20509	0.431932	2.79	0.00527078	0.018366	ENO1-AS1	UP
ENSG00000101331	113.016	1.20508	0.214875	5.60828	2.04347e-08	2.571e-07	CCM2L	UP
ENSG00000068971	1676.97	1.20259	0.120131	10.0106	1.36918e-23	7.2512e-22	PPP2R5B	UP
ENSG00000033327	720.276	1.20081	0.114664	10.4724	1.15681e-25	6.9288e-24	GAB2	UP
ENSG00000198053	43.7186	1.19827	0.292104	4.10219	4.0925e-05	0.000268444	SIRPA	UP
ENSG00000121552	48.2324	1.19601	0.336237	3.55706	0.000375028	0.00187611	CSTA	UP
ENSG00000089159	1072.64	1.19601	0.097243	12.2992	9.15011e-35	8.39915e-33	PXN	UP
ENSG00000184916	631.916	1.19573	0.128852	9.27988	1.69665e-20	7.69596e-19	JAG2	UP
ENSG00000110811	794.458	1.19079	0.125171	9.51333	1.84649e-21	8.65396e-20	P3H3	UP
ENSG00000132470	46.4485	1.18875	0.315713	3.76528	0.000166362	0.000929336	ITGB4	UP
ENSG00000223764	31.7608	1.18865	0.362413	3.27983	0.00103868	0.00453761	LINC02593	UP
ENSG00000117139	9184.23	1.18799	0.0685724	17.3246	3.07068e-67	6.3514e-65	KDM5B	UP
ENSG00000179477	32.1473	1.18659	0.424191	2.79731	0.00515298	0.0180163	ALOX12B	UP
ENSG00000139178	106.72	1.18339	0.247374	4.7838	1.72011e-06	1.54422e-05	C1RL	UP
ENSG00000257337	95.6335	1.18309	0.330887	3.57551	0.000349546	0.00176572	ENSG00000257337	UP
ENSG00000132510	9146.3	1.18204	0.111645	10.5875	3.40701e-26	2.11412e-24	KDM6B	UP
ENSG00000145287	904.399	1.17956	0.0939349	12.5572	3.63124e-36	3.54285e-34	PLAC8	UP
ENSG00000213672	2437.53	1.17873	0.0941636	12.5179	5.96124e-36	5.7439e-34	NCKIPSD	UP
ENSG00000181773	254.085	1.17758	0.158493	7.42983	1.08738e-13	2.65646e-12	GPR3	UP
ENSG00000166046	386.757	1.17184	0.148782	7.87623	3.37411e-15	9.49957e-14	TCP11L2	UP
ENSG00000186862	76.1625	1.17155	0.263217	4.45089	8.55146e-06	6.59338e-05	PDZD7	UP
ENSG00000210117	38.8824	1.17136	0.3465	3.38054	0.000723438	0.00332426	MT-TW	UP
ENSG00000125657	419.04	1.16877	0.128934	9.06485	1.24775e-19	5.30309e-18	TNFSF9	UP
ENSG00000235194	760.972	1.16536	0.34893	3.33982	0.000838335	0.0037685	PPP1R3E	UP
ENSG00000239653	183.371	1.16496	0.229923	5.06673	4.04711e-07	4.05312e-06	PSMD6-AS2	UP
ENSG00000223396	522.54	1.16425	0.150677	7.72676	1.10314e-14	2.96073e-13	RPS10P7	UP
ENSG00000279744	152.729	1.16394	0.272071	4.27809	1.88506e-05	0.000133286	ENSG00000279744	UP
ENSG00000161082	185.81	1.16267	0.229291	5.07072	3.96314e-07	3.97673e-06	CELF5	UP
ENSG00000196189	321.322	1.16265	0.153633	7.56768	3.79935e-14	9.80687e-13	SEMA4A	UP
ENSG00000149925	28034.9	1.16232	0.219783	5.2885	1.23326e-07	1.3511e-06	ALDOA	UP
ENSG00000280649	88.7479	1.16195	0.232301	5.00191	5.67664e-07	5.57e-06	ENSG00000280649	UP
ENSG00000133639	2723.77	1.16191	0.11411	10.1824	2.37713e-24	1.31701e-22	BTG1	UP
ENSG00000113742	414.9	1.16152	0.11143	10.4237	1.93195e-25	1.1439e-23	CPEB4	UP
ENSG00000145730	426.959	1.1594	0.105163	11.0247	2.90384e-28	2.02916e-26	PAM	UP
ENSG00000275549	45.0169	1.15853	0.372215	3.11253	0.00185491	0.00746107	STPG3-AS1	UP
ENSG00000114626	482.27	1.15811	0.12955	8.93952	3.9086e-19	1.57083e-17	ABTB1	UP
ENSG00000105928	162.669	1.15735	0.203535	5.68624	1.29864e-08	1.68584e-07	GSDME	UP
ENSG00000261546	47.2837	1.15518	0.363951	3.17401	0.00150348	0.00622623	ENSG00000261546	UP
ENSG00000160209	3309.06	1.153	0.203739	5.65919	1.52088e-08	1.94826e-07	PDXK	UP
ENSG00000225489	537.947	1.15284	0.103686	11.1186	1.01903e-28	7.2515e-27	ENSG00000225489	UP
ENSG00000111664	174.394	1.15022	0.208434	5.51841	3.42086e-08	4.13946e-07	GNB3	UP
ENSG00000268240	76.2425	1.14973	0.284132	4.04646	5.19985e-05	0.000331819	ENSG00000268240	UP
ENSG00000167191	36.1626	1.14865	0.35052	3.27701	0.00104914	0.00457429	GPRC5B	UP
ENSG00000108861	2381.04	1.14823	0.0675958	16.9867	1.03061e-64	1.94974e-62	DUSP3	UP
ENSG00000165474	52.209	1.14675	0.286903	3.99698	6.41557e-05	0.000397622	GJB2	UP
ENSG00000104812	5396.75	1.14638	0.0826846	13.8644	1.04036e-43	1.34493e-41	GYS1	UP
ENSG00000231999	31.4518	1.14419	0.467762	2.4461	0.014441	0.0428099	LRRC8C-DT	UP
ENSG00000254531	67.498	1.14373	0.307487	3.71961	0.00019953	0.00108798	ENSG00000254531	UP
ENSG00000168528	181.675	1.14102	0.216798	5.26308	1.41666e-07	1.5379e-06	SERINC2	UP
ENSG00000204044	54.5194	1.14099	0.315214	3.61974	0.000294894	0.00153154	SLC12A5-AS1	UP
ENSG00000122224	670.16	1.13999	0.0991587	11.4966	1.37248e-30	1.05402e-28	LY9	UP
ENSG00000156804	280.87	1.13551	0.171752	6.61131	3.80941e-11	6.9524e-10	FBXO32	UP
ENSG00000101493	765.555	1.13502	0.126712	8.95747	3.32211e-19	1.35265e-17	ZNF516	UP
ENSG00000239969	206.33	1.13298	0.35014	3.23579	0.00121308	0.00517132	ENSG00000239969	UP
ENSG00000179348	154.867	1.13112	0.20664	5.47384	4.40383e-08	5.21103e-07	GATA2	UP
ENSG00000139880	412.433	1.13003	0.133341	8.47473	2.35627e-17	8.10483e-16	CDH24	UP
ENSG00000274020	85.8394	1.12791	0.246093	4.58329	4.57709e-06	3.74891e-05	LINC01138	UP
ENSG00000261349	75.4304	1.12673	0.240337	4.68815	2.75688e-06	2.36024e-05	ENSG00000261349	UP
ENSG00000280007	45.0326	1.12655	0.333351	3.37948	0.000726226	0.00333608	ENSG00000280007	UP
ENSG00000225264	231.103	1.126	0.138862	8.10879	5.11267e-16	1.56128e-14	ZNRF2P2	UP
ENSG00000279829	41.0661	1.12407	0.304924	3.68638	0.000227463	0.00121845	ENSG00000279829	UP
ENSG00000125352	1131.01	1.12355	0.0990543	11.3428	8.05692e-30	5.89562e-28	RNF113A	UP
ENSG00000183018	248.031	1.11977	0.166685	6.71784	1.84434e-11	3.47646e-10	ENSG00000183018	UP
ENSG00000105427	104.159	1.1193	0.22908	4.88606	1.02876e-06	9.59083e-06	CNFN	UP
ENSG00000164741	44.9538	1.11825	0.30534	3.6623	0.000249959	0.00132523	DLC1	UP
ENSG00000171916	35.3847	1.11809	0.408604	2.73636	0.00621235	0.021065	LGALS9C	UP
ENSG00000006459	2393.37	1.11626	0.0857677	13.0149	1.00619e-38	1.10703e-36	KDM7A	UP
ENSG00000280018	163.705	1.11244	0.235275	4.72823	2.26486e-06	1.97608e-05	ENSG00000280018	UP
ENSG00000175984	71.0911	1.11078	0.303502	3.65986	0.000252352	0.00133609	DENND2C	UP
ENSG00000078804	1259.4	1.10982	0.106779	10.3937	2.649e-25	1.55659e-23	TP53INP2	UP
ENSG00000183929	57.1052	1.10955	0.39149	2.83418	0.00459438	0.0163319	DUSP5P1	UP
ENSG00000260641	33.5035	1.10878	0.396716	2.79489	0.00519179	0.0181397	ENSG00000260641	UP
ENSG00000169499	10268.1	1.10675	0.211975	5.22113	1.77832e-07	1.90387e-06	PLEKHA2	UP
ENSG00000136943	212.846	1.10295	0.157933	6.98367	2.87564e-12	5.95592e-11	CTSV	UP
ENSG00000011332	613.646	1.10263	0.128406	8.58704	8.92367e-18	3.20446e-16	DPF1	UP
ENSG00000179029	1304.56	1.10182	0.130004	8.4753	2.34483e-17	8.08341e-16	TMEM107	UP
ENSG00000088881	188.641	1.10129	0.216931	5.07668	3.84089e-07	3.86405e-06	EBF4	UP
ENSG00000075234	22.7276	1.10047	0.401674	2.73971	0.00614931	0.0208969	TTC38	UP
ENSG00000109103	972.084	1.09983	0.130599	8.42144	3.71876e-17	1.25684e-15	UNC119	UP
ENSG00000188112	24.2803	1.09879	0.418799	2.62368	0.00869865	0.0281568	C6orf132	UP
ENSG00000136404	288.437	1.09857	0.145121	7.57001	3.73189e-14	9.64881e-13	TM6SF1	UP
ENSG00000235823	604.096	1.09727	0.106606	10.2927	7.59818e-25	4.34947e-23	OLMALINC	UP
ENSG00000182389	78.8181	1.09723	0.300616	3.64992	0.000262324	0.00138398	CACNB4	UP
ENSG00000180644	157.297	1.09641	0.194562	5.63528	1.74771e-08	2.22232e-07	PRF1	UP
ENSG00000067840	1446.64	1.09377	0.198816	5.50143	3.76715e-08	4.5197e-07	PDZD4	UP
ENSG00000100439	631.743	1.0936	0.104682	10.4469	1.51367e-25	8.99676e-24	ABHD4	UP
ENSG00000196972	68.8271	1.09346	0.251141	4.35396	1.337e-05	9.80655e-05	SMIM10L2B	UP
ENSG00000075461	30.233	1.09086	0.419431	2.6008	0.00930055	0.0297428	CACNG4	UP
ENSG00000099864	1515.86	1.08953	0.146245	7.45005	9.3308e-14	2.30492e-12	PALM	UP
ENSG00000184156	413.53	1.08839	0.331195	3.28626	0.00101527	0.00444659	KCNQ3	UP
ENSG00000179314	56.612	1.0883	0.325426	3.34424	0.000825079	0.00371429	WSCD1	UP
ENSG00000141665	68.0421	1.08768	0.255399	4.25876	2.05568e-05	0.000144494	FBXO15	UP
ENSG00000271109	81.5342	1.08718	0.260116	4.17958	2.92047e-05	0.000198533	ENSG00000271109	UP
ENSG00000077942	175.257	1.08637	0.244871	4.43649	9.14381e-06	6.97384e-05	FBLN1	UP
ENSG00000168758	229.035	1.0839	0.277541	3.90538	9.40766e-05	0.000558519	SEMA4C	UP
ENSG00000246985	62.6274	1.0817	0.280454	3.85696	0.000114808	0.000666546	SOCS2-AS1	UP
ENSG00000139714	93.7254	1.08143	0.238257	4.53891	5.65459e-06	4.518e-05	MORN3	UP
ENSG00000100889	812.049	1.08129	0.120013	9.00979	2.06446e-19	8.63234e-18	PCK2	UP
ENSG00000177106	159.722	1.08075	0.277075	3.90059	9.59596e-05	0.000567959	EPS8L2	UP
ENSG00000114646	195.936	1.08036	0.153035	7.05955	1.67043e-12	3.55464e-11	CSPG5	UP
ENSG00000131188	577.78	1.07954	0.237365	4.54803	5.41509e-06	4.34131e-05	PRR7	UP
ENSG00000166387	36.8288	1.07947	0.402248	2.6836	0.00728341	0.0242359	PPFIBP2	UP
ENSG00000167615	1314.81	1.07696	0.171627	6.27497	3.49692e-10	5.71028e-09	LENG8	UP
ENSG00000099219	680.93	1.07539	0.219544	4.89829	9.66723e-07	9.07246e-06	ERMP1	UP
ENSG00000232859	119.895	1.07399	0.214812	4.99967	5.74287e-07	5.62432e-06	LYRM9	UP
ENSG00000006704	1166.42	1.07287	0.107173	10.0106	1.36956e-23	7.2512e-22	GTF2IRD1	UP
ENSG00000134594	777.023	1.07086	0.0965232	11.0943	1.33652e-28	9.4673e-27	RAB33A	UP
ENSG00000087258	588.867	1.07052	0.126841	8.43987	3.17683e-17	1.08075e-15	GNAO1	UP
ENSG00000105289	85.3755	1.06983	0.20831	5.13579	2.80965e-07	2.89609e-06	TJP3	UP
ENSG00000105088	138.713	1.06917	0.185133	5.77515	7.6886e-09	1.03806e-07	ENSG00000105088	UP
ENSG00000166407	463.266	1.06905	0.131114	8.15362	3.53201e-16	1.09365e-14	LMO1	UP
ENSG00000177374	334.793	1.06717	0.311414	3.42686	0.000610596	0.00286688	HIC1	UP
ENSG00000031081	83.0646	1.06688	0.228053	4.67823	2.89359e-06	2.46501e-05	ARHGAP31	UP
ENSG00000177337	75.0656	1.06566	0.281401	3.78697	0.000152493	0.000859603	DLGAP1-AS1	UP
ENSG00000272668	52.3762	1.06243	0.324087	3.27821	0.00104467	0.00455866	ENSG00000272668	UP
ENSG00000047634	396.225	1.0623	0.145335	7.3093	2.68534e-13	6.23375e-12	SCML1	UP
ENSG00000136040	151.934	1.06226	0.209242	5.0767	3.84052e-07	3.86405e-06	PLXNC1	UP
ENSG00000108219	2235.29	1.06198	0.375561	2.82772	0.00468803	0.0165964	TSPAN14	UP
ENSG00000204186	664.366	1.06116	0.128893	8.23288	1.82764e-16	5.76264e-15	ZDBF2	UP
ENSG00000163346	1326.62	1.05909	0.106018	9.98973	1.69048e-23	8.85962e-22	PBXIP1	UP
ENSG00000259820	773.057	1.05888	0.1378	7.68419	1.53967e-14	4.0829e-13	ENSG00000259820	UP
ENSG00000105479	76.907	1.0555	0.279421	3.77746	0.000158435	0.000889543	CCDC114	UP
ENSG00000276337	53.2719	1.05321	0.329536	3.19604	0.00139328	0.00582271	ENSG00000276337	UP
ENSG00000272419	43.9302	1.05142	0.274221	3.83421	0.000125967	0.000720547	LINC01145	UP
ENSG00000242073	120.866	1.05127	0.289277	3.63413	0.00027892	0.00145932	ENSG00000242073	UP
ENSG00000197380	90.5494	1.05005	0.245648	4.27462	1.91466e-05	0.000135133	DACT3	UP
ENSG00000140939	164.711	1.04933	0.260902	4.02194	5.7721e-05	0.000363846	ENSG00000140939	UP
ENSG00000182557	928.927	1.04863	0.132841	7.89391	2.92865e-15	8.33617e-14	SPNS3	UP
ENSG00000132518	156.139	1.04731	0.184279	5.6833	1.32118e-08	1.71168e-07	GUCY2D	UP
ENSG00000157423	50.8208	1.04622	0.324066	3.22841	0.00124481	0.00529497	HYDIN	UP
ENSG00000105227	649.931	1.04476	0.149326	6.99649	2.62455e-12	5.45773e-11	PRX	UP
ENSG00000278195	52.724	1.04322	0.30712	3.39679	0.000681825	0.00316776	SSTR3	UP
ENSG00000007402	104.787	1.04275	0.222548	4.68551	2.79269e-06	2.38826e-05	CACNA2D2	UP
ENSG00000258186	315.03	1.04169	0.307289	3.38995	0.000699065	0.00322948	SLC7A5P2	UP
ENSG00000100968	732.736	1.04143	0.154562	6.73795	1.60641e-11	3.03905e-10	NFATC4	UP
ENSG00000168135	118.316	1.04066	0.195715	5.31724	1.05355e-07	1.1716e-06	KCNJ4	UP
ENSG00000141854	129.119	1.04	0.190363	5.46322	4.67571e-08	5.49919e-07	MISP3	UP
ENSG00000130707	2189.49	1.03979	0.0746316	13.9324	4.02845e-44	5.34131e-42	ASS1	UP
ENSG00000135919	769.473	1.03878	0.104943	9.8986	4.2215e-23	2.13317e-21	SERPINE2	UP
ENSG00000110723	409.914	1.03752	0.133646	7.7632	8.28131e-15	2.24594e-13	EXPH5	UP
ENSG00000063660	442.101	1.03724	0.117813	8.80406	1.31948e-18	5.09182e-17	GPC1	UP
ENSG00000185633	114.304	1.03696	0.239363	4.33215	1.47662e-05	0.000107041	NDUFA4L2	UP
ENSG00000124159	31.5299	1.03694	0.394589	2.6279	0.00859148	0.0278711	MATN4	UP
ENSG00000157107	102.338	1.0366	0.23251	4.45832	8.26052e-06	6.39448e-05	FCHO2	UP
ENSG00000169398	749.046	1.03657	0.134239	7.72188	1.14623e-14	3.06576e-13	PTK2	UP
ENSG00000124466	94.9377	1.03598	0.348105	2.97606	0.00291978	0.0110421	LYPD3	UP
ENSG00000198492	3242.64	1.03521	0.285208	3.62968	0.000283774	0.00148122	YTHDF2	UP
ENSG00000213290	111.64	1.03499	0.218377	4.73945	2.14298e-06	1.88351e-05	PGK1P2	UP
ENSG00000143367	151.435	1.0342	0.165718	6.24074	4.35509e-10	7.01563e-09	TUFT1	UP
ENSG00000204520	245.954	1.03382	0.20454	5.05439	4.31769e-07	4.31853e-06	MICA	UP
ENSG00000225828	338.995	1.03231	0.210109	4.91321	8.95959e-07	8.48018e-06	FAM229A	UP
ENSG00000225978	364.656	1.02989	0.127336	8.08801	6.0646e-16	1.83035e-14	HAR1A	UP
ENSG00000144118	646.44	1.02973	0.24878	4.13913	3.48621e-05	0.00023211	RALB	UP
ENSG00000087074	2140.45	1.0277	0.119752	8.58189	9.33253e-18	3.33584e-16	PPP1R15A	UP
ENSG00000180537	72.1035	1.0261	0.23554	4.35638	1.32233e-05	9.71738e-05	RNF182	UP
ENSG00000257108	46.8416	1.02476	0.379158	2.70272	0.00687739	0.0230317	NHLRC4	UP
ENSG00000196150	988.751	1.02473	0.120978	8.47039	2.44564e-17	8.39364e-16	ZNF250	UP
ENSG00000145198	121.733	1.02455	0.243416	4.20904	2.56455e-05	0.00017579	VWA5B2	UP
ENSG00000169242	98.7812	1.02429	0.24357	4.20531	2.60726e-05	0.000178335	EFNA1	UP
ENSG00000146094	201.625	1.024	0.286391	3.57553	0.00034952	0.00176572	DOK3	UP
ENSG00000179841	587.244	1.02388	0.146187	7.00388	2.48974e-12	5.19132e-11	AKAP5	UP
ENSG00000204055	67.2544	1.02374	0.265671	3.85342	0.000116481	0.000675252	ENSG00000204055	UP
ENSG00000197747	2358.84	1.02347	0.0965426	10.6012	2.94125e-26	1.83982e-24	S100A10	UP
ENSG00000281332	157.82	1.02133	0.197214	5.17877	2.23355e-07	2.34004e-06	LINC00997	UP
ENSG00000256742	64.7919	1.02068	0.280518	3.63856	0.000274171	0.00143835	ENSG00000256742	UP
ENSG00000156869	267.578	1.01924	0.207757	4.90592	9.29908e-07	8.76407e-06	FRRS1	UP
ENSG00000225518	30.6481	1.01912	0.356358	2.85981	0.0042389	0.0152006	LINC01703	UP
ENSG00000139971	57.7439	1.01903	0.280507	3.63283	0.000280334	0.00146591	ARMH4	UP
ENSG00000139445	22.5702	1.01531	0.414043	2.4522	0.0141987	0.0422447	FOXN4	UP
ENSG00000206077	55.0335	1.01376	0.400808	2.5293	0.0114289	0.0352478	ZDHHC11B	UP
ENSG00000139112	1159.18	1.0126	0.12732	7.95319	1.81774e-15	5.28065e-14	GABARAPL1	UP
ENSG00000108840	1908.1	1.01185	0.0853938	11.8492	2.1719e-32	1.79216e-30	HDAC5	UP
ENSG00000163328	842.17	1.01011	0.142975	7.06496	1.60668e-12	3.44259e-11	GPR155	UP
ENSG00000212864	671.581	1.0094	0.144047	7.00743	2.42729e-12	5.07474e-11	RNF208	UP
ENSG00000197037	2621.01	1.009	0.23837	4.23291	2.30688e-05	0.000160191	ZSCAN25	UP
ENSG00000115194	354.95	1.00879	0.147757	6.82735	8.65003e-12	1.69002e-10	SLC30A3	UP
ENSG00000224189	58.1213	1.00568	0.309573	3.2486	0.00115975	0.00498094	HAGLR	UP
ENSG00000167733	156.685	1.00567	0.218912	4.59393	4.34978e-06	3.57405e-05	HSD11B1L	UP
ENSG00000164465	299.154	1.00515	0.164092	6.12552	9.03862e-10	1.39936e-08	DCBLD1	UP
ENSG00000177854	237.37	1.00353	0.395071	2.54011	0.0110816	0.0343682	TMEM187	UP
ENSG00000167964	96.4317	1.00311	0.279267	3.59195	0.000328217	0.00167543	RAB26	UP
ENSG00000113369	775.068	1.00027	0.148673	6.72798	1.72031e-11	3.25057e-10	ARRDC3	UP
ENSG00000197332	43.4587	0.99988	0.367788	2.71863	0.00655524	0.022102	ENSG00000197332	UP
ENSG00000179862	49.6492	0.998154	0.319179	3.12725	0.0017645	0.00715254	CITED4	UP
ENSG00000138606	299.556	0.995704	0.164861	6.03967	1.54425e-09	2.31682e-08	SHF	UP
ENSG00000185551	131.857	0.995165	0.20848	4.77343	1.81117e-06	1.61568e-05	NR2F2	UP
ENSG00000011422	732.752	0.993923	0.107776	9.22215	2.91193e-20	1.29807e-18	PLAUR	UP
ENSG00000153113	1195.27	0.992682	0.0902719	10.9966	3.96925e-28	2.76121e-26	CAST	UP
ENSG00000166444	346.834	0.992513	0.112294	8.83852	9.69939e-19	3.79966e-17	ST5	UP
ENSG00000266904	39.2786	0.992321	0.356348	2.78469	0.00535786	0.0186237	LINC00663	UP
ENSG00000140968	155.993	0.989755	0.180163	5.49365	3.93715e-08	4.70547e-07	IRF8	UP
ENSG00000119411	869.632	0.989456	0.100935	9.80293	1.09366e-22	5.42044e-21	BSPRY	UP
ENSG00000274737	56.3432	0.988302	0.335914	2.94213	0.00325962	0.0121234	ENSG00000274737	UP
ENSG00000116663	91.7885	0.9882	0.281536	3.51003	0.000448056	0.00219265	FBXO6	UP
ENSG00000162924	3077.18	0.986949	0.243332	4.05599	4.99233e-05	0.000320555	REL	UP
ENSG00000091428	68.9206	0.986612	0.266357	3.7041	0.000212144	0.00114549	RAPGEF4	UP
ENSG00000118971	127.044	0.986416	0.1748	5.6431	1.67015e-08	2.12718e-07	CCND2	UP
ENSG00000237424	571.046	0.985634	0.152461	6.46484	1.01405e-10	1.75177e-09	FOXD2-AS1	UP
ENSG00000255495	39.9566	0.984785	0.339921	2.8971	0.00376633	0.0137056	ENSG00000255495	UP
ENSG00000175344	42.9842	0.984592	0.279953	3.51699	0.000436474	0.00214137	CHRNA7	UP
ENSG00000126458	202.612	0.983547	0.162116	6.06695	1.30364e-09	1.96918e-08	RRAS	UP
ENSG00000257704	238.124	0.983495	0.180334	5.45375	4.93173e-08	5.78276e-07	INAFM1	UP
ENSG00000254427	38.877	0.982739	0.337781	2.90939	0.00362129	0.0132869	ENSG00000254427	UP
ENSG00000167363	78.8735	0.982452	0.330601	2.97171	0.00296146	0.0111725	FN3K	UP
ENSG00000275074	634.564	0.982224	0.132069	7.4372	1.02839e-13	2.52027e-12	NUDT18	UP
ENSG00000197852	265.637	0.982142	0.203605	4.82378	1.40866e-06	1.2862e-05	INKA2	UP
ENSG00000197444	431.043	0.981591	0.120019	8.17862	2.87111e-16	8.93795e-15	OGDHL	UP
ENSG00000229980	85.0575	0.981585	0.233336	4.20675	2.59071e-05	0.000177282	TOB1-AS1	UP
ENSG00000176438	909.601	0.979975	0.116332	8.42394	3.64017e-17	1.23297e-15	SYNE3	UP
ENSG00000175182	371.357	0.979814	0.297081	3.29814	0.000973289	0.00428209	FAM131A	UP
ENSG00000129473	86.6028	0.979651	0.24369	4.02007	5.81799e-05	0.000366106	BCL2L2	UP
ENSG00000197576	53.5808	0.978752	0.294084	3.32814	0.00087428	0.00390856	HOXA4	UP
ENSG00000049759	853.573	0.978407	0.107757	9.07971	1.08861e-19	4.67799e-18	NEDD4L	UP
ENSG00000151067	50.809	0.978143	0.332538	2.94145	0.00326683	0.0121472	CACNA1C	UP
ENSG00000260400	152.388	0.976357	0.213798	4.56672	4.95413e-06	4.01376e-05	ENSG00000260400	UP
ENSG00000007866	291.274	0.975463	0.154313	6.32133	2.59317e-10	4.29327e-09	TEAD3	UP
ENSG00000130584	138.388	0.973855	0.201185	4.84059	1.29451e-06	1.18757e-05	ZBTB46	UP
ENSG00000142102	1842.03	0.972181	0.17888	5.43484	5.4847e-08	6.36857e-07	PGGHG	UP
ENSG00000119771	150.371	0.971898	0.186581	5.20899	1.89871e-07	2.02577e-06	KLHL29	UP
ENSG00000283674	154.67	0.971844	0.228674	4.24991	2.13856e-05	0.000149507	ENSG00000283674	UP
ENSG00000246982	34.9193	0.970974	0.346016	2.80615	0.0050137	0.0175888	ENSG00000246982	UP
ENSG00000272734	266.982	0.970836	0.268342	3.61791	0.000296996	0.0015409	ADIRF-AS1	UP
ENSG00000275395	904.121	0.970756	0.0999251	9.71484	2.6067e-22	1.26764e-20	FCGBP	UP
ENSG00000168772	31.9183	0.970654	0.349869	2.77433	0.00553149	0.0190858	CXXC4	UP
ENSG00000231721	152.879	0.970045	0.271651	3.57093	0.00035572	0.00179456	LINC-PINT	UP
ENSG00000133466	221.692	0.969867	0.397779	2.43821	0.0147603	0.0436312	C1QTNF6	UP
ENSG00000059915	451.649	0.96676	0.123694	7.81571	5.46527e-15	1.50324e-13	PSD	UP
ENSG00000182372	497.282	0.966079	0.222726	4.33753	1.44095e-05	0.000104848	CLN8	UP
ENSG00000185837	56.2082	0.965841	0.295452	3.26902	0.00107919	0.00469213	HDHD5-AS1	UP
ENSG00000165029	2285.56	0.965024	0.095141	10.1431	3.55639e-24	1.94261e-22	ABCA1	UP
ENSG00000269242	132.163	0.964839	0.177861	5.42469	5.80566e-08	6.70113e-07	ENSG00000269242	UP
ENSG00000113916	209.118	0.963645	0.166478	5.78841	7.10549e-09	9.65214e-08	BCL6	UP
ENSG00000132639	205.081	0.963043	0.163644	5.885	3.98043e-09	5.61349e-08	SNAP25	UP
ENSG00000164603	1242.75	0.96294	0.158764	6.06524	1.31759e-09	1.9883e-08	BMT2	UP
ENSG00000135643	217.379	0.96173	0.148509	6.47591	9.42418e-11	1.63715e-09	KCNMB4	UP
ENSG00000157870	347.545	0.961463	0.392107	2.45204	0.0142047	0.0422546	PRXL2B	UP
ENSG00000081913	1996.96	0.961334	0.106924	8.99082	2.45389e-19	1.02057e-17	PHLPP1	UP
ENSG00000166145	208.217	0.960741	0.192616	4.98787	6.10499e-07	5.94891e-06	SPINT1	UP
ENSG00000162591	178.257	0.960226	0.226898	4.23198	2.31644e-05	0.000160711	MEGF6	UP
ENSG00000171119	67.1403	0.957754	0.239932	3.99177	6.55814e-05	0.000405324	NRTN	UP
ENSG00000197256	1367.47	0.956587	0.0671285	14.2501	4.47716e-46	6.09247e-44	KANK2	UP
ENSG00000243244	71.2825	0.955749	0.268162	3.56407	0.000365154	0.00183351	STON1	UP
ENSG00000185522	40.681	0.954541	0.323712	2.94874	0.00319075	0.0119043	LMNTD2	UP
ENSG00000102302	540.013	0.953569	0.118341	8.05783	7.76588e-16	2.33021e-14	FGD1	UP
ENSG00000138678	93.9562	0.951909	0.326313	2.91716	0.00353229	0.0129973	GPAT3	UP
ENSG00000174080	228.842	0.951632	0.146864	6.47969	9.19124e-11	1.60206e-09	CTSF	UP
ENSG00000084636	83.1478	0.951052	0.237335	4.00722	6.14382e-05	0.000383175	COL16A1	UP
ENSG00000254614	41.5166	0.950267	0.342741	2.77255	0.00556186	0.0191651	ENSG00000254614	UP
ENSG00000121753	2002.78	0.947841	0.113407	8.35788	6.38546e-17	2.09868e-15	ADGRB2	UP
ENSG00000074855	1009.55	0.946409	0.131451	7.1997	6.03467e-13	1.3607e-11	ANO8	UP
ENSG00000080503	3778.61	0.946407	0.0768558	12.3141	7.6095e-35	7.06864e-33	SMARCA2	UP
ENSG00000270195	164.234	0.945584	0.176472	5.35827	8.40219e-08	9.45886e-07	ENSG00000270195	UP
ENSG00000104783	69.5491	0.94537	0.243626	3.88041	0.00010428	0.000611607	KCNN4	UP
ENSG00000151498	2686.82	0.942086	0.0724825	12.9974	1.26508e-38	1.38205e-36	ACAD8	UP
ENSG00000131459	68.1727	0.941935	0.263807	3.57055	0.000356232	0.00179512	GFPT2	UP
[truncated: 734 more rows]

## Sheet: Downregulated (EPH 8 hrs)
Row.names	baseMean	log2FoldChange	lfcSE	stat	pvalue	padj	Symbol	Category
[truncated: 873 more rows]

[truncated: 3 more sheets: DESeq (EPH 16 hrs), Upregulated (EPH 16 hrs), Downregulated (EPH 16 hrs)]
