# Supplementary material for: Host Cell Redox Alterations Promote Latent HIV-1 Reactivation through Atypical Transcription Factor Cooperativity
Source: Viruses. 2022 Oct 18;14(10):2288. doi: 10.3390/v14102288 (PMC9612055; doi:10.3390/v14102288)
Supplement: Supplementary file 1 [file viruses-14-02288-s001.zip › Supplemental Tables S1-S3/Supplementary Table S2 (RNA-seq EPH GO analysis).xlsx]

## Sheet: Upregulated EPH 1 hr
_MEMBER_MyList	_LogP_MyList	GO	_PATTERN_	_RANK_	GiniIndex	Category	CategoryID	Description	PARENT_GO	LogP	Enrichment	Z-score	#TotalGeneInLibrary	#GeneInGO	#GeneInHitList	#GeneInGOAndHitList	%InGO	STDV %InGO	GeneID	Hits	Log(q-value)	EvidenceCutoff	GROUP_ID	FirstInGroupByEnrichment	FirstInGroupByLogP	BestLogPInGroup	BestEnrichmentInGroup	URL
1	-11.8403	GO:0061687	M1	1	0	GO Biological Processes	19	detoxification of inorganic compound	19_GO:0098754 detoxification	-11.8403	357.98	42.2184	27994	17	23	5	21.7391	8.60061	4493|4494|4501|4502|7779	MT1E|MT1F|MT1X|MT2A|SLC30A1	-7.79503	0	1	1	1	-11.8403	442.593
1	-11.8403	GO:0097501	M1	1	0	GO Biological Processes	19	stress response to metal ion	19_GO:0050896 response to stimulus	-11.8403	357.98	42.2184	27994	17	23	5	21.7391	8.60061	4493|4494|4501|4502|7779	MT1E|MT1F|MT1X|MT2A|SLC30A1	-7.79503	0	1	0	0	-11.8403	442.593
1	-10.9589	GO:0046686	M1	1	0	GO Biological Processes	19	response to cadmium ion	19_GO:0050896 response to stimulus	-10.9589	114.106	25.9761	27994	64	23	6	26.087	9.15605	2353|4493|4494|4501|4502|7779	FOS|MT1E|MT1F|MT1X|MT2A|SLC30A1	-7.08981	0	1	0	0	-11.8403	442.593
1	-9.99708	GO:0006882	M1	1	0	GO Biological Processes	19	cellular zinc ion homeostasis	19_GO:0065007 biological regulation	-9.99708	164.477	28.533	27994	37	23	5	21.7391	8.60061	4493|4494|4501|4502|7779	MT1E|MT1F|MT1X|MT2A|SLC30A1	-6.37554	0	1	0	0	-11.8403	442.593
1	-9.9439	R-HSA-5661231	M1	1	0	Reactome Gene Sets	6	Metallothioneins bind metals		-9.9439	442.593	42.0055	27994	11	23	4	17.3913	7.90342	4493|4494|4501|4502	MT1E|MT1F|MT1X|MT2A	-6.37554	0	1	0	0	-11.8403	442.593
1	-9.93605	GO:0071276	M1	1	0	GO Biological Processes	19	cellular response to cadmium ion	19_GO:0050896 response to stimulus	-9.93605	160.149	28.1509	27994	38	23	5	21.7391	8.60061	2353|4493|4494|4501|4502	FOS|MT1E|MT1F|MT1X|MT2A	-6.37554	0	1	0	0	-11.8403	442.593
1	-9.87669	GO:0055069	M1	1	0	GO Biological Processes	19	zinc ion homeostasis	19_GO:0065007 biological regulation	-9.87669	156.042	27.7835	27994	39	23	5	21.7391	8.60061	4493|4494|4501|4502|7779	MT1E|MT1F|MT1X|MT2A|SLC30A1	-6.37554	0	1	0	0	-11.8403	442.593
1	-9.46269	R-HSA-5660526	M1	1	0	Reactome Gene Sets	6	Response to metal ions		-9.46269	347.752	37.2129	27994	14	23	4	17.3913	7.90342	4493|4494|4501|4502	MT1E|MT1F|MT1X|MT2A	-6.01953	0	1	0	0	-11.8403	442.593
1	-9.32823	GO:0010273	M1	1	0	GO Biological Processes	19	detoxification of copper ion	19_GO:0098754 detoxification	-9.32823	324.568	35.9443	27994	15	23	4	17.3913	7.90342	4493|4494|4501|4502	MT1E|MT1F|MT1X|MT2A	-5.98197	0	1	0	0	-11.8403	442.593
1	-9.32823	GO:1990169	M1	1	0	GO Biological Processes	19	stress response to copper ion	19_GO:0050896 response to stimulus	-9.32823	324.568	35.9443	27994	15	23	4	17.3913	7.90342	4493|4494|4501|4502	MT1E|MT1F|MT1X|MT2A	-5.98197	0	1	0	0	-11.8403	442.593
1	-9.26884	ko04978	M1	1	0	KEGG Pathway	24	Mineral absorption		-9.26884	119.327	24.253	27994	51	23	5	21.7391	8.60061	4493|4494|4501|4502|7779	MT1E|MT1F|MT1X|MT2A|SLC30A1	-5.96397	0	1	0	0	-11.8403	442.593
1	-9.18236	hsa04978	M1	1	0	KEGG Pathway	24	Mineral absorption		-9.18236	114.824	23.784	27994	53	23	5	21.7391	8.60061	4493|4494|4501|4502|7779	MT1E|MT1F|MT1X|MT2A|SLC30A1	-5.91529	0	1	0	0	-11.8403	442.593
1	-8.43912	GO:0071294	M1	1	0	GO Biological Processes	19	cellular response to zinc ion	19_GO:0050896 response to stimulus	-8.43912	202.855	28.3683	27994	24	23	4	17.3913	7.90342	4493|4494|4501|4502	MT1E|MT1F|MT1X|MT2A	-5.2068	0	1	0	0	-11.8403	442.593
1	-8.15521	GO:0071280	M1	1	0	GO Biological Processes	19	cellular response to copper ion	19_GO:0050896 response to stimulus	-8.15521	173.876	26.2442	27994	28	23	4	17.3913	7.90342	4493|4494|4501|4502	MT1E|MT1F|MT1X|MT2A	-4.95508	0	1	0	0	-11.8403	442.593
1	-7.48768	GO:0046916	M1	1	0	GO Biological Processes	19	cellular transition metal ion homeostasis	19_GO:0065007 biological regulation	-7.48768	53.3829	16.0705	27994	114	23	5	21.7391	8.60061	4493|4494|4501|4502|7779	MT1E|MT1F|MT1X|MT2A|SLC30A1	-4.34554	0	1	0	0	-11.8403	442.593
1	-7.37862	GO:0046688	M1	1	0	GO Biological Processes	19	response to copper ion	19_GO:0050896 response to stimulus	-7.37862	113.221	21.1177	27994	43	23	4	17.3913	7.90342	4493|4494|4501|4502	MT1E|MT1F|MT1X|MT2A	-4.26281	0	1	0	0	-11.8403	442.593
1	-7.1518	GO:0098754	M1	1	0	GO Biological Processes	19	detoxification	19_GO:0098754 detoxification	-7.1518	45.7568	14.8361	27994	133	23	5	21.7391	8.60061	4493|4494|4501|4502|7779	MT1E|MT1F|MT1X|MT2A|SLC30A1	-4.08429	0	1	0	0	-11.8403	442.593
1	-7.10332	GO:0055076	M1	1	0	GO Biological Processes	19	transition metal ion homeostasis	19_GO:0065007 biological regulation	-7.10332	44.7474	14.665	27994	136	23	5	21.7391	8.60061	4493|4494|4501|4502|7779	MT1E|MT1F|MT1X|MT2A|SLC30A1	-4.0581	0	1	0	0	-11.8403	442.593
1	-6.97253	GO:0010043	M1	1	0	GO Biological Processes	19	response to zinc ion	19_GO:0050896 response to stimulus	-6.97253	90.1578	18.8052	27994	54	23	4	17.3913	7.90342	4493|4494|4501|4502	MT1E|MT1F|MT1X|MT2A	-3.9485	0	1	0	0	-11.8403	442.593
1	-6.8405	GO:0009636	M1	1	0	GO Biological Processes	19	response to toxic substance	19_GO:0050896 response to stimulus	-6.8405	16.2905	10.1221	27994	523	23	7	30.4348	9.59439	1958|2353|4493|4494|4501|4502|7779	EGR1|FOS|MT1E|MT1F|MT1X|MT2A|SLC30A1	-3.83667	0	1	0	0	-11.8403	442.593
1	-6.39678	GO:0010038	M1	1	0	GO Biological Processes	19	response to metal ion	19_GO:0050896 response to stimulus	-6.39678	19.953	10.4659	27994	366	23	6	26.087	9.15605	2353|4493|4494|4501|4502|7779	FOS|MT1E|MT1F|MT1X|MT2A|SLC30A1	-3.43074	0	1	0	0	-11.8403	442.593
1	-6.34692	GO:0071248	M1	1	0	GO Biological Processes	19	cellular response to metal ion	19_GO:0050896 response to stimulus	-6.34692	31.5319	12.205	27994	193	23	5	21.7391	8.60061	2353|4493|4494|4501|4502	FOS|MT1E|MT1F|MT1X|MT2A	-3.39861	0	1	0	0	-11.8403	442.593
1	-6.05639	GO:0071241	M1	1	0	GO Biological Processes	19	cellular response to inorganic substance	19_GO:0050896 response to stimulus	-6.05639	27.5369	11.3572	27994	221	23	5	21.7391	8.60061	2353|4493|4494|4501|4502	FOS|MT1E|MT1F|MT1X|MT2A	-3.12511	0	1	0	0	-11.8403	442.593
1	-5.29131	GO:0010035	M1	1	0	GO Biological Processes	19	response to inorganic substance	19_GO:0050896 response to stimulus	-5.29131	12.857	8.18659	27994	568	23	6	26.087	9.15605	2353|4493|4494|4501|4502|7779	FOS|MT1E|MT1F|MT1X|MT2A|SLC30A1	-2.40745	0	1	0	0	-11.8403	442.593
1	-5.16347	R-HSA-8953897	M1	1	0	Reactome Gene Sets	6	Cellular responses to external stimuli		-5.16347	12.212	7.9474	27994	598	23	6	26.087	9.15605	768|2353|4493|4494|4501|4502	CA9|FOS|MT1E|MT1F|MT1X|MT2A	-2.29434	0	1	0	0	-11.8403	442.593
1	-4.36682	GO:0072503	M1	1	0	GO Biological Processes	19	cellular divalent inorganic cation homeostasis	19_GO:0065007 biological regulation	-4.36682	12.3441	7.2871	27994	493	23	5	21.7391	8.60061	4493|4494|4501|4502|7779	MT1E|MT1F|MT1X|MT2A|SLC30A1	-1.53908	0	1	0	0	-11.8403	442.593
1	-4.29098	GO:0045926	M1	1	0	GO Biological Processes	19	negative regulation of growth	19_GO:0040007 growth	-4.29098	19.1674	8.34048	27994	254	23	4	17.3913	7.90342	4493|4494|4501|4502	MT1E|MT1F|MT1X|MT2A	-1.48665	0	1	0	0	-11.8403	442.593
1	-4.28884	GO:0072507	M1	1	0	GO Biological Processes	19	divalent inorganic cation homeostasis	19_GO:0065007 biological regulation	-4.28884	11.886	7.12878	27994	512	23	5	21.7391	8.60061	4493|4494|4501|4502|7779	MT1E|MT1F|MT1X|MT2A|SLC30A1	-1.48665	0	1	0	0	-11.8403	442.593
1	-4.01199	GO:0006875	M1	1	0	GO Biological Processes	19	cellular metal ion homeostasis	19_GO:0065007 biological regulation	-4.01199	10.3851	6.58389	27994	586	23	5	21.7391	8.60061	4493|4494|4501|4502|7779	MT1E|MT1F|MT1X|MT2A|SLC30A1	-1.22203	0	1	0	0	-11.8403	442.593
1	-3.77952	GO:0055065	M1	1	0	GO Biological Processes	19	metal ion homeostasis	19_GO:0065007 biological regulation	-3.77952	9.26279	6.14566	27994	657	23	5	21.7391	8.60061	4493|4494|4501|4502|7779	MT1E|MT1F|MT1X|MT2A|SLC30A1	-1.00147	0	1	0	0	-11.8403	442.593
1	-3.75808	GO:0030003	M1	1	0	GO Biological Processes	19	cellular cation homeostasis	19_GO:0065007 biological regulation	-3.75808	9.16514	6.10608	27994	664	23	5	21.7391	8.60061	4493|4494|4501|4502|7779	MT1E|MT1F|MT1X|MT2A|SLC30A1	-0.991611	0	1	0	0	-11.8403	442.593
1	-3.71891	GO:0006873	M1	1	0	GO Biological Processes	19	cellular ion homeostasis	19_GO:0065007 biological regulation	-3.71891	8.98915	6.0341	27994	677	23	5	21.7391	8.60061	4493|4494|4501|4502|7779	MT1E|MT1F|MT1X|MT2A|SLC30A1	-0.963718	0	1	0	0	-11.8403	442.593
1	-3.54267	GO:0055080	M1	1	0	GO Biological Processes	19	cation homeostasis	19_GO:0065007 biological regulation	-3.54267	8.23498	5.71572	27994	739	23	5	21.7391	8.60061	4493|4494|4501|4502|7779	MT1E|MT1F|MT1X|MT2A|SLC30A1	-0.807839	0	1	0	0	-11.8403	442.593
1	-3.51576	GO:0098771	M1	1	0	GO Biological Processes	19	inorganic ion homeostasis	19_GO:0065007 biological regulation	-3.51576	8.12504	5.66786	27994	749	23	5	21.7391	8.60061	4493|4494|4501|4502|7779	MT1E|MT1F|MT1X|MT2A|SLC30A1	-0.792752	0	1	0	0	-11.8403	442.593
1	-2.65382	GO:0040008	M1	1	0	GO Biological Processes	19	regulation of growth	19_GO:0040007 growth	-2.65382	7.06607	4.62307	27994	689	23	4	17.3913	7.90342	4493|4494|4501|4502	MT1E|MT1F|MT1X|MT2A	-0.0399629	0	1	0	0	-11.8403	442.593
1	-7.55388	R-HSA-9031628	M1	1	0	Reactome Gene Sets	6	NGF-stimulated transcription		-7.55388	124.834	22.191	27994	39	23	4	17.3913	7.90342	1958|1959|1960|2353	EGR1|EGR2|EGR3|FOS	-4.38372	0	2	1	1	-7.55388	124.834
1	-7.29727	M60	M1	1	0	Canonical Pathways	11	PID NFAT TFPATHWAY		-7.29727	108.189	20.6352	27994	45	23	4	17.3913	7.90342	1958|1959|1960|2353	EGR1|EGR2|EGR3|FOS	-4.20629	0	2	0	0	-7.55388	124.834
1	-6.75667	R-HSA-198725	M1	1	0	Reactome Gene Sets	6	Nuclear Events (kinase and transcription factor activation)		-6.75667	79.8118	17.6698	27994	61	23	4	17.3913	7.90342	1958|1959|1960|2353	EGR1|EGR2|EGR3|FOS	-3.77214	0	2	0	0	-7.55388	124.834
1	-5.64727	R-HSA-187037	M1	1	0	Reactome Gene Sets	6	Signaling by NTRK1 (TRKA)		-5.64727	42.335	12.7369	27994	115	23	4	17.3913	7.90342	1958|1959|1960|2353	EGR1|EGR2|EGR3|FOS	-2.73238	0	2	0	0	-7.55388	124.834
1	-5.38286	R-HSA-166520	M1	1	0	Reactome Gene Sets	6	Signaling by NTRKs		-5.38286	36.3323	11.7562	27994	134	23	4	17.3913	7.90342	1958|1959|1960|2353	EGR1|EGR2|EGR3|FOS	-2.48376	0	2	0	0	-7.55388	124.834
1	-4.61086	GO:0035914	M1	1	0	GO Biological Processes	19	skeletal muscle cell differentiation	19_GO:0032502 developmental process	-4.61086	52.9187	12.3819	27994	69	23	3	13.0435	7.02237	1958|1959|2353	EGR1|EGR2|FOS	-1.75596	0	2	0	0	-7.55388	124.834
1	-4.59207	M167	M1	1	0	Canonical Pathways	11	PID AP1 PATHWAY		-4.59207	52.1627	12.2899	27994	70	23	3	13.0435	7.02237	1958|2353|4502	EGR1|FOS|MT2A	-1.75096	0	2	0	0	-7.55388	124.834
1	-3.54131	GO:0007519	M1	1	0	GO Biological Processes	19	skeletal muscle tissue development	19_GO:0032502 developmental process	-3.54131	23.1101	7.9919	27994	158	23	3	13.0435	7.02237	1958|1959|2353	EGR1|EGR2|FOS	-0.807839	0	2	0	0	-7.55388	124.834
1	-3.50422	GO:0007517	M1	1	0	GO Biological Processes	19	muscle organ development	19_GO:0032502 developmental process	-3.50422	11.962	6.38805	27994	407	23	4	17.3913	7.90342	1958|1959|1960|2353	EGR1|EGR2|EGR3|FOS	-0.791431	0	2	0	0	-7.55388	124.834
1	-3.46318	GO:0060538	M1	1	0	GO Biological Processes	19	skeletal muscle organ development	19_GO:0032502 developmental process	-3.46318	21.7345	7.7296	27994	168	23	3	13.0435	7.02237	1958|1959|2353	EGR1|EGR2|FOS	-0.760381	0	2	0	0	-7.55388	124.834
1	-3.39689	hsa05161	M1	1	0	KEGG Pathway	24	Hepatitis B		-3.39689	20.6293	7.51228	27994	177	23	3	13.0435	7.02237	1959|1960|2353	EGR2|EGR3|FOS	-0.713388	0	2	0	0	-7.55388	124.834
1	-3.14815	R-HSA-9006934	M1	1	0	Reactome Gene Sets	6	Signaling by Receptor Tyrosine Kinases		-3.14815	9.62158	5.6121	27994	506	23	4	17.3913	7.90342	1958|1959|1960|2353	EGR1|EGR2|EGR3|FOS	-0.473996	0	2	0	0	-7.55388	124.834
1	-2.93215	ko05166	M1	1	0	KEGG Pathway	24	HTLV-I infection		-2.93215	14.2632	6.11318	27994	256	23	3	13.0435	7.02237	1958|1959|2353	EGR1|EGR2|FOS	-0.276096	0	2	0	0	-7.55388	124.834
1	-2.84979	GO:0007610	M1	1	0	GO Biological Processes	19	behavior	19_GO:0007610 behavior	-2.84979	7.99429	5.00415	27994	609	23	4	17.3913	7.90342	1958|1959|2353|57561	EGR1|EGR2|FOS|ARRDC3	-0.202504	0	2	0	0	-7.55388	124.834
1	-2.75579	hsa05166	M1	1	0	KEGG Pathway	24	Human T-cell leukemia virus 1 infection		-2.75579	12.3776	5.63332	27994	295	23	3	13.0435	7.02237	1958|1959|2353	EGR1|EGR2|FOS	-0.117106	0	2	0	0	-7.55388	124.834
1	-2.71049	GO:0048511	M1	1	0	GO Biological Processes	19	rhythmic process	19_GO:0048511 rhythmic process	-2.71049	11.9327	5.51411	27994	306	23	3	13.0435	7.02237	1958|1959|1960	EGR1|EGR2|EGR3	-0.0802353	0	2	0	0	-7.55388	124.834
1	-2.66763	GO:0061061	M1	1	0	GO Biological Processes	19	muscle structure development	19_GO:0032502 developmental process	-2.66763	7.12814	4.64949	27994	683	23	4	17.3913	7.90342	1958|1959|1960|2353	EGR1|EGR2|EGR3|FOS	-0.0456516	0	2	0	0	-7.55388	124.834
1	-2.41303	GO:0014706	M1	1	0	GO Biological Processes	19	striated muscle tissue development	19_GO:0032502 developmental process	-2.41303	9.36254	4.76891	27994	390	23	3	13.0435	7.02237	1958|1959|2353	EGR1|EGR2|FOS	0	0	2	0	0	-7.55388	124.834
1	-2.35235	GO:0060537	M1	1	0	GO Biological Processes	19	muscle tissue development	19_GO:0032502 developmental process	-2.35235	8.90583	4.6243	27994	410	23	3	13.0435	7.02237	1958|1959|2353	EGR1|EGR2|FOS	0	0	2	0	0	-7.55388	124.834
1	-2.02508	GO:0002521	M1	1	0	GO Biological Processes	19	leukocyte differentiation	19_GO:0002376 immune system process	-2.02508	6.77438	3.88172	27994	539	23	3	13.0435	7.02237	1958|1960|2353	EGR1|EGR3|FOS	0	0	2	0	0	-7.55388	124.834
1	-3.41859	GO:0001659	M1	1	0	GO Biological Processes	19	temperature homeostasis	19_GO:0032501 multicellular organismal process	-3.41859	20.985	7.58289	27994	174	23	3	13.0435	7.02237	1958|2827|57561	EGR1|GPR3|ARRDC3	-0.725546	0	3	1	1	-3.41859	20.985
1	-3.00247	GO:1903320	M1	1	0	GO Biological Processes	19	regulation of protein modification by small protein conjugation or removal	19_GO:0050789 regulation of biological process	-3.00247	15.0884	6.31185	27994	242	23	3	13.0435	7.02237	1958|55743|57561	EGR1|CHFR|ARRDC3	-0.337459	0	3	0	0	-3.41859	20.985
1	-2.12846	GO:0048871	M1	1	0	GO Biological Processes	19	multicellular organismal homeostasis	19_GO:0032501 multicellular organismal process	-2.12846	7.39148	4.10992	27994	494	23	3	13.0435	7.02237	1958|2827|57561	EGR1|GPR3|ARRDC3	0	0	3	0	0	-3.41859	20.985
1	-2.54583	GO:0030155	M1	1	0	GO Biological Processes	19	regulation of cell adhesion	19_GO:0022610 biological adhesion	-2.54583	6.59691	4.41856	27994	738	23	4	17.3913	7.90342	1960|5365|29851|51441	EGR3|PLXNB3|ICOS|YTHDF2	0	0	4	1	1	-2.54583	8.2798
1	-2.26435	GO:0022407	M1	1	0	GO Biological Processes	19	regulation of cell-cell adhesion	19_GO:0022610 biological adhesion	-2.26435	8.2798	4.41864	27994	441	23	3	13.0435	7.02237	1960|29851|51441	EGR3|ICOS|YTHDF2	0	0	4	0	0	-2.54583	8.2798
1	-2.15284	GO:0042110	M1	1	0	GO Biological Processes	19	T cell activation	19_GO:0002376 immune system process	-2.15284	7.5442	4.16455	27994	484	23	3	13.0435	7.02237	1958|1960|29851	EGR1|EGR3|ICOS	0	0	4	0	0	-2.54583	8.2798
1	-2.11409	GO:1903706	M1	1	0	GO Biological Processes	19	regulation of hemopoiesis	19_GO:0002376 immune system process	-2.11409	7.30278	4.07787	27994	500	23	3	13.0435	7.02237	1960|2353|51441	EGR3|FOS|YTHDF2	0	0	4	0	0	-2.54583	8.2798

## Sheet: Downregulated EPH 1 hr
_MEMBER_MyList	_LogP_MyList	GO	_PATTERN_	_RANK_	GiniIndex	Category	CategoryID	Description	PARENT_GO	LogP	Enrichment	Z-score	#TotalGeneInLibrary	#GeneInGO	#GeneInHitList	#GeneInGOAndHitList	%InGO	STDV %InGO	GeneID	Hits	Log(q-value)	EvidenceCutoff	GROUP_ID	FirstInGroupByEnrichment	FirstInGroupByLogP	BestLogPInGroup	BestEnrichmentInGroup	URL
1	-16.1238	R-HSA-3214815	M1	1	0	Reactome Gene Sets	6	HDACs deacetylate histones		-16.1238	158.831	35.4902	27994	94	15	8	53.3333	12.8812	8294|8332|8335|8339|8349|8356|8970|92815	H4C9|H2AC16|H2AC4|H2BC8|H2BC21|H3C12|H2BC11|H2AW	-11.7775	0	1	1	1	-16.1238	158.831
1	-15.3695	R-HSA-9610379	M1	1	0	Reactome Gene Sets	6	HCMV Late Events		-15.3695	128.708	31.9132	27994	116	15	8	53.3333	12.8812	8294|8332|8335|8339|8349|8356|8970|92815	H4C9|H2AC16|H2AC4|H2BC8|H2BC21|H3C12|H2BC11|H2AW	-11.3243	0	1	0	0	-16.1238	158.831
1	-14.882	ko05322	M1	1	0	KEGG Pathway	24	Systemic lupus erythematosus		-14.882	112.257	29.7788	27994	133	15	8	53.3333	12.8812	8294|8332|8335|8339|8349|8356|8970|92815	H4C9|H2AC16|H2AC4|H2BC8|H2BC21|H3C12|H2BC11|H2AW	-11.0848	0	1	0	0	-16.1238	158.831
1	-14.8289	R-HSA-9609690	M1	1	0	Reactome Gene Sets	6	HCMV Early Events		-14.8289	110.594	29.5545	27994	135	15	8	53.3333	12.8812	8294|8332|8335|8339|8349|8356|8970|92815	H4C9|H2AC16|H2AC4|H2BC8|H2BC21|H3C12|H2BC11|H2AW	-11.0848	0	1	0	0	-16.1238	158.831
1	-14.6494	R-HSA-3214847	M1	1	0	Reactome Gene Sets	6	HATs acetylate histones		-14.6494	105.142	28.8068	27994	142	15	8	53.3333	12.8812	8294|8332|8335|8339|8349|8356|8970|92815	H4C9|H2AC16|H2AC4|H2BC8|H2BC21|H3C12|H2BC11|H2AW	-11.0021	0	1	0	0	-16.1238	158.831
1	-14.5508	hsa05322	M1	1	0	KEGG Pathway	24	Systemic lupus erythematosus		-14.5508	102.261	28.4038	27994	146	15	8	53.3333	12.8812	8294|8332|8335|8339|8349|8356|8970|92815	H4C9|H2AC16|H2AC4|H2BC8|H2BC21|H3C12|H2BC11|H2AW	-10.9827	0	1	0	0	-16.1238	158.831
1	-14.2265	R-HSA-9609646	M1	1	0	Reactome Gene Sets	6	HCMV Infection		-14.2265	93.3133	27.1138	27994	160	15	8	53.3333	12.8812	8294|8332|8335|8339|8349|8356|8970|92815	H4C9|H2AC16|H2AC4|H2BC8|H2BC21|H3C12|H2BC11|H2AW	-10.7253	0	1	0	0	-16.1238	158.831
1	-13.8105	ko05034	M1	1	0	KEGG Pathway	24	Alcoholism		-13.8105	82.9452	25.5377	27994	180	15	8	53.3333	12.8812	8294|8332|8335|8339|8349|8356|8970|92815	H4C9|H2AC16|H2AC4|H2BC8|H2BC21|H3C12|H2BC11|H2AW	-10.3674	0	1	0	0	-16.1238	158.831
1	-13.7139	hsa05034	M1	1	0	KEGG Pathway	24	Alcoholism		-13.7139	80.7034	25.184	27994	185	15	8	53.3333	12.8812	8294|8332|8335|8339|8349|8356|8970|92815	H4C9|H2AC16|H2AC4|H2BC8|H2BC21|H3C12|H2BC11|H2AW	-10.3219	0	1	0	0	-16.1238	158.831
1	-12.3361	R-HSA-3247509	M1	1	0	Reactome Gene Sets	6	Chromatin modifying enzymes		-12.3361	54.4895	20.6016	27994	274	15	8	53.3333	12.8812	8294|8332|8335|8339|8349|8356|8970|92815	H4C9|H2AC16|H2AC4|H2BC8|H2BC21|H3C12|H2BC11|H2AW	-9.03301	0	1	0	0	-16.1238	158.831
1	-12.3361	R-HSA-4839726	M1	1	0	Reactome Gene Sets	6	Chromatin organization		-12.3361	54.4895	20.6016	27994	274	15	8	53.3333	12.8812	8294|8332|8335|8339|8349|8356|8970|92815	H4C9|H2AC16|H2AC4|H2BC8|H2BC21|H3C12|H2BC11|H2AW	-9.03301	0	1	0	0	-16.1238	158.831
1	-12.3001	R-HSA-73728	M1	1	0	Reactome Gene Sets	6	RNA Polymerase I Promoter Opening		-12.3001	177.74	32.5174	27994	63	15	6	40	12.6491	8294|8335|8339|8349|8356|8970	H4C9|H2AC4|H2BC8|H2BC21|H3C12|H2BC11	-9.03301	0	2	1	1	-12.3001	215.338
1	-12.2155	R-HSA-5334118	M1	1	0	Reactome Gene Sets	6	DNA methylation		-12.2155	172.271	32.0086	27994	65	15	6	40	12.6491	8294|8335|8339|8349|8356|8970	H4C9|H2AC4|H2BC8|H2BC21|H3C12|H2BC11	-8.9832	0	2	0	0	-12.3001	215.338
1	-12.1336	R-HSA-5625886	M1	1	0	Reactome Gene Sets	6	Activated PKN1 stimulates transcription of AR (androgen receptor) regulated genes KLK2 and KLK3		-12.1336	167.128	31.5227	27994	67	15	6	40	12.6491	8294|8335|8339|8349|8356|8970	H4C9|H2AC4|H2BC8|H2BC21|H3C12|H2BC11	-8.93349	0	2	0	0	-12.3001	215.338
1	-12.0936	R-HSA-427359	M1	1	0	Reactome Gene Sets	6	SIRT1 negatively regulates rRNA expression		-12.0936	164.671	31.2878	27994	68	15	6	40	12.6491	8294|8335|8339|8349|8356|8970	H4C9|H2AC4|H2BC8|H2BC21|H3C12|H2BC11	-8.92346	0	2	0	0	-12.3001	215.338
1	-11.9024	R-HSA-212300	M1	1	0	Reactome Gene Sets	6	PRC2 methylates histones and DNA		-11.9024	153.392	30.1864	27994	73	15	6	40	12.6491	8294|8335|8339|8349|8356|8970	H4C9|H2AC4|H2BC8|H2BC21|H3C12|H2BC11	-8.76028	0	2	0	0	-12.3001	215.338
1	-11.8658	R-HSA-2299718	M1	1	0	Reactome Gene Sets	6	Condensation of Prophase Chromosomes		-11.8658	151.319	29.9796	27994	74	15	6	40	12.6491	8294|8335|8339|8349|8356|8970	H4C9|H2AC4|H2BC8|H2BC21|H3C12|H2BC11	-8.75	0	2	0	0	-12.3001	215.338
1	-11.7941	R-HSA-427389	M1	1	0	Reactome Gene Sets	6	ERCC6 (CSB) and EHMT2 (G9a) positively regulate rRNA expression		-11.7941	147.337	29.5783	27994	76	15	6	40	12.6491	8294|8335|8339|8349|8356|8970	H4C9|H2AC4|H2BC8|H2BC21|H3C12|H2BC11	-8.70314	0	2	0	0	-12.3001	215.338
1	-11.4628	R-HSA-912446	M1	1	0	Reactome Gene Sets	6	Meiotic recombination		-11.4628	130.205	27.7854	27994	86	15	6	40	12.6491	8294|8335|8339|8349|8356|8970	H4C9|H2AC4|H2BC8|H2BC21|H3C12|H2BC11	-8.39527	0	2	0	0	-12.3001	215.338
1	-11.3413	R-HSA-9616222	M1	1	0	Reactome Gene Sets	6	Transcriptional regulation of granulopoiesis		-11.3413	124.418	27.1531	27994	90	15	6	40	12.6491	8294|8335|8339|8349|8356|8970	H4C9|H2AC4|H2BC8|H2BC21|H3C12|H2BC11	-8.32724	0	2	0	0	-12.3001	215.338
1	-11.3118	R-HSA-201722	M1	1	0	Reactome Gene Sets	6	Formation of the beta-catenin:TCF transactivating complex		-11.3118	123.051	27.0016	27994	91	15	6	40	12.6491	8294|8335|8339|8349|8356|8970	H4C9|H2AC4|H2BC8|H2BC21|H3C12|H2BC11	-8.32724	0	2	0	0	-12.3001	215.338
1	-11.3118	R-HSA-5250924	M1	1	0	Reactome Gene Sets	6	B-WICH complex positively regulates rRNA expression		-11.3118	123.051	27.0016	27994	91	15	6	40	12.6491	8294|8335|8339|8349|8356|8970	H4C9|H2AC4|H2BC8|H2BC21|H3C12|H2BC11	-8.32724	0	2	0	0	-12.3001	215.338
1	-11.3118	R-HSA-73772	M1	1	0	Reactome Gene Sets	6	RNA Polymerase I Promoter Escape		-11.3118	123.051	27.0016	27994	91	15	6	40	12.6491	8294|8335|8339|8349|8356|8970	H4C9|H2AC4|H2BC8|H2BC21|H3C12|H2BC11	-8.32724	0	2	0	0	-12.3001	215.338
1	-11.2538	R-HSA-1912408	M1	1	0	Reactome Gene Sets	6	Pre-NOTCH Transcription and Translation		-11.2538	120.404	26.7058	27994	93	15	6	40	12.6491	8294|8335|8339|8349|8356|8970	H4C9|H2AC4|H2BC8|H2BC21|H3C12|H2BC11	-8.28771	0	2	0	0	-12.3001	215.338
1	-11.197	R-HSA-5625740	M1	1	0	Reactome Gene Sets	6	RHO GTPases activate PKNs		-11.197	117.869	26.4194	27994	95	15	6	40	12.6491	8294|8335|8339|8349|8356|8970	H4C9|H2AC4|H2BC8|H2BC21|H3C12|H2BC11	-8.2487	0	2	0	0	-12.3001	215.338
1	-11.1415	R-HSA-8936459	M1	1	0	Reactome Gene Sets	6	RUNX1 regulates genes involved in megakaryocyte differentiation and platelet function		-11.1415	115.439	26.1418	27994	97	15	6	40	12.6491	8294|8335|8339|8349|8356|8970	H4C9|H2AC4|H2BC8|H2BC21|H3C12|H2BC11	-8.21021	0	2	0	0	-12.3001	215.338
1	-10.9055	R-HSA-5250913	M1	1	0	Reactome Gene Sets	6	Positive epigenetic regulation of rRNA expression		-10.9055	105.638	24.9912	27994	106	15	6	40	12.6491	8294|8335|8339|8349|8356|8970	H4C9|H2AC4|H2BC8|H2BC21|H3C12|H2BC11	-8.00636	0	2	0	0	-12.3001	215.338
1	-10.9055	R-HSA-5578749	M1	1	0	Reactome Gene Sets	6	Transcriptional regulation by small RNAs		-10.9055	105.638	24.9912	27994	106	15	6	40	12.6491	8294|8335|8339|8349|8356|8970	H4C9|H2AC4|H2BC8|H2BC21|H3C12|H2BC11	-8.00636	0	2	0	0	-12.3001	215.338
1	-10.8805	R-HSA-427413	M1	1	0	Reactome Gene Sets	6	NoRC negatively regulates rRNA expression		-10.8805	104.65	24.8723	27994	107	15	6	40	12.6491	8294|8335|8339|8349|8356|8970	H4C9|H2AC4|H2BC8|H2BC21|H3C12|H2BC11	-7.99665	0	2	0	0	-12.3001	215.338
1	-10.8313	R-HSA-1912422	M1	1	0	Reactome Gene Sets	6	Pre-NOTCH Expression and Processing		-10.8313	102.73	24.6395	27994	109	15	6	40	12.6491	8294|8335|8339|8349|8356|8970	H4C9|H2AC4|H2BC8|H2BC21|H3C12|H2BC11	-7.97936	0	2	0	0	-12.3001	215.338
1	-10.8313	R-HSA-977225	M1	1	0	Reactome Gene Sets	6	Amyloid fiber formation		-10.8313	102.73	24.6395	27994	109	15	6	40	12.6491	8294|8335|8339|8349|8356|8970	H4C9|H2AC4|H2BC8|H2BC21|H3C12|H2BC11	-7.97936	0	2	0	0	-12.3001	215.338
1	-10.8071	R-HSA-5250941	M1	1	0	Reactome Gene Sets	6	Negative epigenetic regulation of rRNA expression		-10.8071	101.796	24.5255	27994	110	15	6	40	12.6491	8294|8335|8339|8349|8356|8970	H4C9|H2AC4|H2BC8|H2BC21|H3C12|H2BC11	-7.97936	0	2	0	0	-12.3001	215.338
1	-10.8071	R-HSA-73854	M1	1	0	Reactome Gene Sets	6	RNA Polymerase I Promoter Clearance		-10.8071	101.796	24.5255	27994	110	15	6	40	12.6491	8294|8335|8339|8349|8356|8970	H4C9|H2AC4|H2BC8|H2BC21|H3C12|H2BC11	-7.97936	0	2	0	0	-12.3001	215.338
1	-10.7593	R-HSA-2559582	M1	1	0	Reactome Gene Sets	6	Senescence-Associated Secretory Phenotype (SASP)		-10.7593	99.9786	24.302	27994	112	15	6	40	12.6491	8294|8335|8339|8349|8356|8970	H4C9|H2AC4|H2BC8|H2BC21|H3C12|H2BC11	-7.95711	0	2	0	0	-12.3001	215.338
1	-10.7593	R-HSA-73864	M1	1	0	Reactome Gene Sets	6	RNA Polymerase I Transcription		-10.7593	99.9786	24.302	27994	112	15	6	40	12.6491	8294|8335|8339|8349|8356|8970	H4C9|H2AC4|H2BC8|H2BC21|H3C12|H2BC11	-7.95711	0	2	0	0	-12.3001	215.338
1	-10.621	R-HSA-1500620	M1	1	0	Reactome Gene Sets	6	Meiosis		-10.621	94.8949	23.6658	27994	118	15	6	40	12.6491	8294|8335|8339|8349|8356|8970	H4C9|H2AC4|H2BC8|H2BC21|H3C12|H2BC11	-7.83102	0	2	0	0	-12.3001	215.338
1	-10.5545	R-HSA-5617472	M1	1	0	Reactome Gene Sets	6	Activation of anterior HOX genes in hindbrain development during early embryogenesis		-10.5545	92.5421	23.3656	27994	121	15	6	40	12.6491	8294|8335|8339|8349|8356|8970	H4C9|H2AC4|H2BC8|H2BC21|H3C12|H2BC11	-7.78803	0	2	0	0	-12.3001	215.338
1	-10.5545	R-HSA-5619507	M1	1	0	Reactome Gene Sets	6	Activation of HOX genes during differentiation		-10.5545	92.5421	23.3656	27994	121	15	6	40	12.6491	8294|8335|8339|8349|8356|8970	H4C9|H2AC4|H2BC8|H2BC21|H3C12|H2BC11	-7.78803	0	2	0	0	-12.3001	215.338
1	-10.4685	R-HSA-2559580	M1	1	0	Reactome Gene Sets	6	Oxidative Stress Induced Senescence		-10.4685	89.5808	22.982	27994	125	15	6	40	12.6491	8294|8335|8339|8349|8356|8970	H4C9|H2AC4|H2BC8|H2BC21|H3C12|H2BC11	-7.71327	0	2	0	0	-12.3001	215.338
1	-10.3648	R-HSA-8939236	M1	1	0	Reactome Gene Sets	6	RUNX1 regulates transcription of genes involved in differentiation of HSCs		-10.3648	86.1354	22.5276	27994	130	15	6	40	12.6491	8294|8335|8339|8349|8356|8970	H4C9|H2AC4|H2BC8|H2BC21|H3C12|H2BC11	-7.6206	0	2	0	0	-12.3001	215.338
1	-10.2697	R-HSA-171306	M1	1	0	Reactome Gene Sets	6	Packaging Of Telomere Ends		-10.2697	179.449	29.8223	27994	52	15	5	33.3333	12.1716	8294|8335|8339|8349|8970	H4C9|H2AC4|H2BC8|H2BC21|H2BC11	-7.53624	0	2	0	0	-12.3001	215.338
1	-10.2457	R-HSA-211000	M1	1	0	Reactome Gene Sets	6	Gene Silencing by RNA		-10.2457	82.3353	22.0155	27994	136	15	6	40	12.6491	8294|8335|8339|8349|8356|8970	H4C9|H2AC4|H2BC8|H2BC21|H3C12|H2BC11	-7.52266	0	2	0	0	-12.3001	215.338
1	-10.1318	R-HSA-68875	M1	1	0	Reactome Gene Sets	6	Mitotic Prophase		-10.1318	78.8563	21.536	27994	142	15	6	40	12.6491	8294|8335|8339|8349|8356|8970	H4C9|H2AC4|H2BC8|H2BC21|H3C12|H2BC11	-7.42883	0	2	0	0	-12.3001	215.338
1	-10.1133	R-HSA-1474165	M1	1	0	Reactome Gene Sets	6	Reproduction		-10.1133	78.3049	21.459	27994	143	15	6	40	12.6491	8294|8335|8339|8349|8356|8970	H4C9|H2AC4|H2BC8|H2BC21|H3C12|H2BC11	-7.42883	0	2	0	0	-12.3001	215.338
1	-10.103	R-HSA-110330	M1	1	0	Reactome Gene Sets	6	Recognition and association of DNA glycosylase with site containing an affected purine		-10.103	166.631	28.7271	27994	56	15	5	33.3333	12.1716	8294|8335|8339|8349|8970	H4C9|H2AC4|H2BC8|H2BC21|H2BC11	-7.42883	0	2	0	0	-12.3001	215.338
1	-10.103	R-HSA-110331	M1	1	0	Reactome Gene Sets	6	Cleavage of the damaged purine		-10.103	166.631	28.7271	27994	56	15	5	33.3333	12.1716	8294|8335|8339|8349|8970	H4C9|H2AC4|H2BC8|H2BC21|H2BC11	-7.42883	0	2	0	0	-12.3001	215.338
1	-10.103	R-HSA-73927	M1	1	0	Reactome Gene Sets	6	Depurination		-10.103	166.631	28.7271	27994	56	15	5	33.3333	12.1716	8294|8335|8339|8349|8970	H4C9|H2AC4|H2BC8|H2BC21|H2BC11	-7.42883	0	2	0	0	-12.3001	215.338
1	-10.0051	R-HSA-212165	M1	1	0	Reactome Gene Sets	6	Epigenetic regulation of gene expression		-10.0051	75.1517	21.0133	27994	149	15	6	40	12.6491	8294|8335|8339|8349|8356|8970	H4C9|H2AC4|H2BC8|H2BC21|H3C12|H2BC11	-7.34004	0	2	0	0	-12.3001	215.338
1	-9.98745	R-HSA-9018519	M1	1	0	Reactome Gene Sets	6	Estrogen-dependent gene expression		-9.98745	74.6507	20.9416	27994	150	15	6	40	12.6491	8294|8335|8339|8349|8356|8970	H4C9|H2AC4|H2BC8|H2BC21|H3C12|H2BC11	-7.33139	0	2	0	0	-12.3001	215.338
1	-9.91122	R-HSA-110328	M1	1	0	Reactome Gene Sets	6	Recognition and association of DNA glycosylase with site containing an affected pyrimidine		-9.91122	152.973	27.5122	27994	61	15	5	33.3333	12.1716	8294|8335|8339|8349|8970	H4C9|H2AC4|H2BC8|H2BC21|H2BC11	-7.28097	0	2	0	0	-12.3001	215.338
1	-9.91122	R-HSA-110329	M1	1	0	Reactome Gene Sets	6	Cleavage of the damaged pyrimidine		-9.91122	152.973	27.5122	27994	61	15	5	33.3333	12.1716	8294|8335|8339|8349|8970	H4C9|H2AC4|H2BC8|H2BC21|H2BC11	-7.28097	0	2	0	0	-12.3001	215.338
1	-9.91122	R-HSA-73928	M1	1	0	Reactome Gene Sets	6	Depyrimidination		-9.91122	152.973	27.5122	27994	61	15	5	33.3333	12.1716	8294|8335|8339|8349|8970	H4C9|H2AC4|H2BC8|H2BC21|H2BC11	-7.28097	0	2	0	0	-12.3001	215.338
1	-9.83905	R-HSA-73929	M1	1	0	Reactome Gene Sets	6	Base-Excision Repair, AP Site Formation		-9.83905	148.116	27.0671	27994	63	15	5	33.3333	12.1716	8294|8335|8339|8349|8970	H4C9|H2AC4|H2BC8|H2BC21|H2BC11	-7.21708	0	2	0	0	-12.3001	215.338
1	-9.66855	R-HSA-9670095	M1	1	0	Reactome Gene Sets	6	Inhibition of DNA recombination at telomere		-9.66855	137.225	26.0413	27994	68	15	5	33.3333	12.1716	8294|8335|8339|8349|8970	H4C9|H2AC4|H2BC8|H2BC21|H2BC11	-7.05468	0	2	0	0	-12.3001	215.338
1	-9.4803	R-HSA-606279	M1	1	0	Reactome Gene Sets	6	Deposition of new CENPA-containing nucleosomes at the centromere		-9.4803	126.099	24.9498	27994	74	15	5	33.3333	12.1716	8294|8335|8339|8349|8970	H4C9|H2AC4|H2BC8|H2BC21|H2BC11	-6.88223	0	2	0	0	-12.3001	215.338
1	-9.4803	R-HSA-774815	M1	1	0	Reactome Gene Sets	6	Nucleosome assembly		-9.4803	126.099	24.9498	27994	74	15	5	33.3333	12.1716	8294|8335|8339|8349|8970	H4C9|H2AC4|H2BC8|H2BC21|H2BC11	-6.88223	0	2	0	0	-12.3001	215.338
1	-9.46524	GO:0034728	M1	1	0	GO Biological Processes	19	nucleosome organization	19_GO:0071840 cellular component organization or biogenesis	-9.46524	61.1891	18.9143	27994	183	15	6	40	12.6491	8294|8339|8349|8356|8970|92815	H4C9|H2BC8|H2BC21|H3C12|H2BC11|H2AW	-6.87486	0	2	0	0	-12.3001	215.338
1	-9.36693	GO:0006333	M1	1	0	GO Biological Processes	19	chromatin assembly or disassembly	19_GO:0071840 cellular component organization or biogenesis	-9.36693	58.9347	18.5531	27994	190	15	6	40	12.6491	8294|8339|8349|8356|8970|92815	H4C9|H2BC8|H2BC21|H3C12|H2BC11|H2AW	-6.78411	0	2	0	0	-12.3001	215.338
1	-9.3351	R-HSA-1221632	M1	1	0	Reactome Gene Sets	6	Meiotic synapsis		-9.3351	118.118	24.1364	27994	79	15	5	33.3333	12.1716	8294|8335|8339|8349|8970	H4C9|H2AC4|H2BC8|H2BC21|H2BC11	-6.767	0	2	0	0	-12.3001	215.338
1	-9.3351	R-HSA-3214858	M1	1	0	Reactome Gene Sets	6	RMTs methylate histone arginines		-9.3351	118.118	24.1364	27994	79	15	5	33.3333	12.1716	8294|8332|8335|8356|92815	H4C9|H2AC16|H2AC4|H3C12|H2AW	-6.767	0	3	1	1	-9.3351	151.319
1	-9.30721	R-HSA-2559586	M1	1	0	Reactome Gene Sets	6	DNA Damage/Telomere Stress Induced Senescence		-9.30721	116.642	23.9829	27994	80	15	5	33.3333	12.1716	8294|8335|8339|8349|8970	H4C9|H2AC4|H2BC8|H2BC21|H2BC11	-6.74628	0	2	0	0	-12.3001	215.338
1	-9.27226	R-HSA-2559583	M1	1	0	Reactome Gene Sets	6	Cellular Senescence		-9.27226	56.8406	18.2112	27994	197	15	6	40	12.6491	8294|8335|8339|8349|8356|8970	H4C9|H2AC4|H2BC8|H2BC21|H3C12|H2BC11	-6.71839	0	2	0	0	-12.3001	215.338
1	-8.99793	R-HSA-73884	M1	1	0	Reactome Gene Sets	6	Base Excision Repair		-8.99793	101.428	22.34	27994	92	15	5	33.3333	12.1716	8294|8335|8339|8349|8970	H4C9|H2AC4|H2BC8|H2BC21|H2BC11	-6.45102	0	2	0	0	-12.3001	215.338
1	-8.98377	R-HSA-5689880	M1	1	0	Reactome Gene Sets	6	Ub-specific processing proteases		-8.98377	50.8982	17.2041	27994	220	15	6	40	12.6491	8332|8335|8339|8349|8970|92815	H2AC16|H2AC4|H2BC8|H2BC21|H2BC11|H2AW	-6.44369	0	1	0	0	-16.1238	158.831
1	-8.94843	R-HSA-8939211	M1	1	0	Reactome Gene Sets	6	ESR-mediated signaling		-8.94843	50.2135	17.0842	27994	223	15	6	40	12.6491	8294|8335|8339|8349|8356|8970	H4C9|H2AC4|H2BC8|H2BC21|H3C12|H2BC11	-6.41509	0	2	0	0	-12.3001	215.338
1	-8.83405	R-HSA-201681	M1	1	0	Reactome Gene Sets	6	TCF dependent signaling in response to WNT		-8.83405	48.0584	16.7013	27994	233	15	6	40	12.6491	8294|8335|8339|8349|8356|8970	H4C9|H2AC4|H2BC8|H2BC21|H3C12|H2BC11	-6.30734	0	2	0	0	-12.3001	215.338
1	-8.80072	R-HSA-157118	M1	1	0	Reactome Gene Sets	6	Signaling by NOTCH		-8.80072	47.4475	16.5912	27994	236	15	6	40	12.6491	8294|8335|8339|8349|8356|8970	H4C9|H2AC4|H2BC8|H2BC21|H3C12|H2BC11	-6.28054	0	2	0	0	-12.3001	215.338
1	-8.76781	R-HSA-8878171	M1	1	0	Reactome Gene Sets	6	Transcriptional regulation by RUNX1		-8.76781	46.8519	16.4831	27994	239	15	6	40	12.6491	8294|8335|8339|8349|8356|8970	H4C9|H2AC4|H2BC8|H2BC21|H3C12|H2BC11	-6.25407	0	2	0	0	-12.3001	215.338
1	-8.54516	R-HSA-157579	M1	1	0	Reactome Gene Sets	6	Telomere Maintenance		-8.54516	82.5782	20.1193	27994	113	15	5	33.3333	12.1716	8294|8335|8339|8349|8970	H4C9|H2AC4|H2BC8|H2BC21|H2BC11	-6.03775	0	2	0	0	-12.3001	215.338
1	-8.33767	GO:0071824	M1	1	0	GO Biological Processes	19	protein-DNA complex subunit organization	19_GO:0071840 cellular component organization or biogenesis	-8.33767	39.7078	15.1267	27994	282	15	6	40	12.6491	8294|8339|8349|8356|8970|92815	H4C9|H2BC8|H2BC21|H3C12|H2BC11|H2AW	-5.83651	0	2	0	0	-12.3001	215.338
1	-8.20325	R-HSA-5688426	M1	1	0	Reactome Gene Sets	6	Deubiquitination		-8.20325	37.7024	14.7235	27994	297	15	6	40	12.6491	8332|8335|8339|8349|8970|92815	H2AC16|H2AC4|H2BC8|H2BC21|H2BC11|H2AW	-5.70826	0	1	0	0	-16.1238	158.831
1	-8.18586	R-HSA-9006931	M1	1	0	Reactome Gene Sets	6	Signaling by Nuclear Receptors		-8.18586	37.4502	14.672	27994	299	15	6	40	12.6491	8294|8335|8339|8349|8356|8970	H4C9|H2AC4|H2BC8|H2BC21|H3C12|H2BC11	-5.69693	0	2	0	0	-12.3001	215.338
1	-8.15532	GO:0006342	M1	1	0	GO Biological Processes	19	chromatin silencing	19_GO:0048519 negative regulation of biological process	-8.15532	69.121	18.3704	27994	135	15	5	33.3333	12.1716	8294|8332|8335|8356|92815	H4C9|H2AC16|H2AC4|H3C12|H2AW	-5.67238	0	3	0	0	-9.3351	151.319
1	-8.06027	R-HSA-73886	M1	1	0	Reactome Gene Sets	6	Chromosome Maintenance		-8.06027	66.1797	17.9655	27994	141	15	5	33.3333	12.1716	8294|8335|8339|8349|8970	H4C9|H2AC4|H2BC8|H2BC21|H2BC11	-5.58324	0	2	0	0	-12.3001	215.338
1	-7.99917	GO:0006334	M1	1	0	GO Biological Processes	19	nucleosome assembly	19_GO:0071840 cellular component organization or biogenesis	-7.99917	64.354	17.7096	27994	145	15	5	33.3333	12.1716	8294|8339|8349|8356|8970	H4C9|H2BC8|H2BC21|H3C12|H2BC11	-5.52798	0	2	0	0	-12.3001	215.338
1	-7.95409	R-HSA-195258	M1	1	0	Reactome Gene Sets	6	RHO GTPase Effectors		-7.95409	34.2434	14.0008	27994	327	15	6	40	12.6491	8294|8335|8339|8349|8356|8970	H4C9|H2AC4|H2BC8|H2BC21|H3C12|H2BC11	-5.48865	0	2	0	0	-12.3001	215.338
1	-7.93978	GO:0045814	M1	1	0	GO Biological Processes	19	negative regulation of gene expression, epigenetic	19_GO:0048519 negative regulation of biological process	-7.93978	62.6264	17.4639	27994	149	15	5	33.3333	12.1716	8294|8332|8335|8356|92815	H4C9|H2AC16|H2AC4|H3C12|H2AW	-5.48002	0	3	0	0	-9.3351	151.319
1	-7.91485	R-HSA-195721	M1	1	0	Reactome Gene Sets	6	Signaling by WNT		-7.91485	33.7277	13.8898	27994	332	15	6	40	12.6491	8294|8335|8339|8349|8356|8970	H4C9|H2AC4|H2BC8|H2BC21|H3C12|H2BC11	-5.46069	0	2	0	0	-12.3001	215.338
1	-7.71749	GO:0031497	M1	1	0	GO Biological Processes	19	chromatin assembly	19_GO:0071840 cellular component organization or biogenesis	-7.71749	56.5535	16.5714	27994	165	15	5	33.3333	12.1716	8294|8339|8349|8356|8970	H4C9|H2BC8|H2BC21|H3C12|H2BC11	-5.26886	0	2	0	0	-12.3001	215.338
1	-7.34494	R-HSA-5693571	M1	1	0	Reactome Gene Sets	6	Nonhomologous End-Joining (NHEJ)		-7.34494	108.189	20.6412	27994	69	15	4	26.6667	11.418	8294|8339|8349|8970	H4C9|H2BC8|H2BC21|H2BC11	-4.90177	0	2	0	0	-12.3001	215.338
1	-7.32093	R-HSA-68886	M1	1	0	Reactome Gene Sets	6	M Phase		-7.32093	26.7885	12.2999	27994	418	15	6	40	12.6491	8294|8335|8339|8349|8356|8970	H4C9|H2AC4|H2BC8|H2BC21|H3C12|H2BC11	-4.88316	0	2	0	0	-12.3001	215.338
1	-7.19392	GO:0006323	M1	1	0	GO Biological Processes	19	DNA packaging	19_GO:0071840 cellular component organization or biogenesis	-7.19392	44.4349	14.6287	27994	210	15	5	33.3333	12.1716	8294|8339|8349|8356|8970	H4C9|H2BC8|H2BC21|H3C12|H2BC11	-4.76148	0	2	0	0	-12.3001	215.338
1	-7.17444	R-HSA-5693565	M1	1	0	Reactome Gene Sets	6	Recruitment and ATM-mediated phosphorylation of repair and signaling proteins at DNA double strand breaks		-7.17444	98.2246	19.6515	27994	76	15	4	26.6667	11.418	8294|8339|8349|8970	H4C9|H2BC8|H2BC21|H2BC11	-4.74727	0	2	0	0	-12.3001	215.338
1	-7.15141	R-HSA-5693606	M1	1	0	Reactome Gene Sets	6	DNA Double Strand Break Response		-7.15141	96.9489	19.5211	27994	77	15	4	26.6667	11.418	8294|8339|8349|8970	H4C9|H2BC8|H2BC21|H2BC11	-4.72944	0	2	0	0	-12.3001	215.338
1	-7.10312	R-HSA-194315	M1	1	0	Reactome Gene Sets	6	Signaling by Rho GTPases		-7.10312	24.6101	11.7567	27994	455	15	6	40	12.6491	8294|8335|8339|8349|8356|8970	H4C9|H2AC4|H2BC8|H2BC21|H3C12|H2BC11	-4.68629	0	2	0	0	-12.3001	215.338
1	-6.87843	GO:0065004	M1	1	0	GO Biological Processes	19	protein-DNA complex assembly	19_GO:0071840 cellular component organization or biogenesis	-6.87843	38.4005	13.558	27994	243	15	5	33.3333	12.1716	8294|8339|8349|8356|8970	H4C9|H2BC8|H2BC21|H3C12|H2BC11	-4.46667	0	2	0	0	-12.3001	215.338
1	-6.78235	R-HSA-69473	M1	1	0	Reactome Gene Sets	6	G2/M DNA damage checkpoint		-6.78235	78.5796	17.5376	27994	95	15	4	26.6667	11.418	8294|8339|8349|8970	H4C9|H2BC8|H2BC21|H2BC11	-4.37561	0	2	0	0	-12.3001	215.338
1	-6.72789	R-HSA-5693607	M1	1	0	Reactome Gene Sets	6	Processing of DNA double-strand break ends		-6.72789	76.1741	17.261	27994	98	15	4	26.6667	11.418	8294|8339|8349|8970	H4C9|H2BC8|H2BC21|H2BC11	-4.32612	0	2	0	0	-12.3001	215.338
1	-6.56754	R-HSA-69278	M1	1	0	Reactome Gene Sets	6	Cell Cycle, Mitotic		-6.56754	19.9601	10.5036	27994	561	15	6	40	12.6491	8294|8335|8339|8349|8356|8970	H4C9|H2AC4|H2BC8|H2BC21|H3C12|H2BC11	-4.17068	0	2	0	0	-12.3001	215.338
1	-6.49322	GO:0002227	M1	1	0	GO Biological Processes	19	innate immune response in mucosa	19_GO:0002376 immune system process	-6.49322	215.338	25.3169	27994	26	15	3	20	10.328	8339|8349|8970	H2BC8|H2BC21|H2BC11	-4.10121	0	2	0	0	-12.3001	215.338
1	-6.46518	R-HSA-2262752	M1	1	0	Reactome Gene Sets	6	Cellular responses to stress		-6.46518	19.174	10.2768	27994	584	15	6	40	12.6491	8294|8335|8339|8349|8356|8970	H4C9|H2AC4|H2BC8|H2BC21|H3C12|H2BC11	-4.07796	0	2	0	0	-12.3001	215.338
1	-6.40489	R-HSA-8953897	M1	1	0	Reactome Gene Sets	6	Cellular responses to external stimuli		-6.40489	18.7251	10.1449	27994	598	15	6	40	12.6491	8294|8335|8339|8349|8356|8970	H4C9|H2AC4|H2BC8|H2BC21|H3C12|H2BC11	-4.02242	0	2	0	0	-12.3001	215.338
1	-6.25315	GO:0071103	M1	1	0	GO Biological Processes	19	DNA conformation change	19_GO:0071840 cellular component organization or biogenesis	-6.25315	28.7118	11.6349	27994	325	15	5	33.3333	12.1716	8294|8339|8349|8356|8970	H4C9|H2BC8|H2BC21|H3C12|H2BC11	-3.87538	0	2	0	0	-12.3001	215.338
1	-6.20815	R-HSA-5693567	M1	1	0	Reactome Gene Sets	6	HDR through Homologous Recombination (HRR) or Single Strand Annealing (SSA)		-6.20815	56.5535	14.8131	27994	132	15	4	26.6667	11.418	8294|8339|8349|8970	H4C9|H2BC8|H2BC21|H2BC11	-3.83503	0	2	0	0	-12.3001	215.338
1	-6.19465	R-HSA-73894	M1	1	0	Reactome Gene Sets	6	DNA Repair		-6.19465	27.9381	11.4675	27994	334	15	5	33.3333	12.1716	8294|8335|8339|8349|8970	H4C9|H2AC4|H2BC8|H2BC21|H2BC11	-3.82611	0	2	0	0	-12.3001	215.338
1	-6.13088	R-HSA-5693538	M1	1	0	Reactome Gene Sets	6	Homology Directed Repair		-6.13088	54.0947	14.4772	27994	138	15	4	26.6667	11.418	8294|8339|8349|8970	H4C9|H2BC8|H2BC21|H2BC11	-3.7669	0	2	0	0	-12.3001	215.338
1	-6.03441	R-HSA-1640170	M1	1	0	Reactome Gene Sets	6	Cell Cycle		-6.03441	16.1815	9.36321	27994	692	15	6	40	12.6491	8294|8335|8339|8349|8356|8970	H4C9|H2AC4|H2BC8|H2BC21|H3C12|H2BC11	-3.67492	0	2	0	0	-12.3001	215.338
1	-6.01931	R-HSA-5689901	M1	1	0	Reactome Gene Sets	6	Metalloprotease DUBs		-6.01931	151.319	21.1848	27994	37	15	3	20	10.328	8332|8335|92815	H2AC16|H2AC4|H2AW	-3.66428	0	3	0	0	-9.3351	151.319
1	-5.98374	GO:0002385	M1	1	0	GO Biological Processes	19	mucosal immune response	19_GO:0002376 immune system process	-5.98374	147.337	20.9008	27994	38	15	3	20	10.328	8339|8349|8970	H2BC8|H2BC21|H2BC11	-3.63312	0	2	0	0	-12.3001	215.338
1	-5.88254	GO:0002251	M1	1	0	GO Biological Processes	19	organ or tissue specific immune response	19_GO:0002376 immune system process	-5.88254	136.556	20.1118	27994	41	15	3	20	10.328	8339|8349|8970	H2BC8|H2BC21|H2BC11	-3.53628	0	2	0	0	-12.3001	215.338
1	-5.81056	R-HSA-5693532	M1	1	0	Reactome Gene Sets	6	DNA Double-Strand Break Repair		-5.81056	44.9703	13.1561	27994	166	15	4	26.6667	11.418	8294|8339|8349|8970	H4C9|H2BC8|H2BC21|H2BC11	-3.46863	0	2	0	0	-12.3001	215.338
1	-5.78984	R-HSA-69481	M1	1	0	Reactome Gene Sets	6	G2/M Checkpoints		-5.78984	44.4349	13.0744	27994	168	15	4	26.6667	11.418	8294|8339|8349|8970	H4C9|H2BC8|H2BC21|H2BC11	-3.45219	0	2	0	0	-12.3001	215.338
1	-5.48024	ko05203	M1	1	0	KEGG Pathway	24	Viral carcinogenesis		-5.48024	37.1396	11.9061	27994	201	15	4	26.6667	11.418	8294|8339|8349|8970	H4C9|H2BC8|H2BC21|H2BC11	-3.14682	0	2	0	0	-12.3001	215.338
1	-5.39664	hsa05203	M1	1	0	KEGG Pathway	24	Viral carcinogenesis		-5.39664	35.3795	11.6066	27994	211	15	4	26.6667	11.418	8294|8339|8349|8970	H4C9|H2BC8|H2BC21|H2BC11	-3.06742	0	2	0	0	-12.3001	215.338
1	-5.37867	GO:0019731	M1	1	0	GO Biological Processes	19	antibacterial humoral response	19_GO:0051704 multi-organism process	-5.37867	93.3133	16.574	27994	60	15	3	20	10.328	8339|8349|8970	H2BC8|H2BC21|H2BC11	-3.0536	0	2	0	0	-12.3001	215.338
1	-5.08558	GO:0061844	M1	1	0	GO Biological Processes	19	antimicrobial humoral immune response mediated by antimicrobial peptide	19_GO:0051704 multi-organism process	-5.08558	74.6507	14.7881	27994	75	15	3	20	10.328	8339|8349|8970	H2BC8|H2BC21|H2BC11	-2.76463	0	2	0	0	-12.3001	215.338
1	-4.82824	R-HSA-69620	M1	1	0	Reactome Gene Sets	6	Cell Cycle Checkpoints		-4.82824	25.3914	9.73474	27994	294	15	4	26.6667	11.418	8294|8339|8349|8970	H4C9|H2BC8|H2BC21|H2BC11	-2.51137	0	2	0	0	-12.3001	215.338
1	-4.68405	GO:0050830	M1	1	0	GO Biological Processes	19	defense response to Gram-positive bacterium	19_GO:0051704 multi-organism process	-4.68405	54.8902	12.6248	27994	102	15	3	20	10.328	8339|8349|8970	H2BC8|H2BC21|H2BC11	-2.37522	0	2	0	0	-12.3001	215.338
1	-4.68405	R-HSA-5689603	M1	1	0	Reactome Gene Sets	6	UCH proteinases		-4.68405	54.8902	12.6248	27994	102	15	3	20	10.328	8332|8335|92815	H2AC16|H2AC4|H2AW	-2.37522	0	3	0	0	-9.3351	151.319
1	-4.29186	GO:0019730	M1	1	0	GO Biological Processes	19	antimicrobial humoral response	19_GO:0051704 multi-organism process	-4.29186	40.571	10.7898	27994	138	15	3	20	10.328	8339|8349|8970	H2BC8|H2BC21|H2BC11	-1.987	0	2	0	0	-12.3001	215.338
1	-4.03806	hsa04217	M1	1	0	KEGG Pathway	24	necroptosis		-4.03806	33.3262	9.73056	27994	168	15	3	20	10.328	8332|8335|92815	H2AC16|H2AC4|H2AW	-1.73713	0	3	0	0	-9.3351	151.319
1	-3.25006	GO:0009617	M1	1	0	GO Biological Processes	19	response to bacterium	19_GO:0051704 multi-organism process	-3.25006	9.90062	5.73663	27994	754	15	4	26.6667	11.418	133|8339|8349|8970	ADM|H2BC8|H2BC21|H2BC11	-0.953023	0	2	0	0	-12.3001	215.338
1	-3.09602	GO:0042742	M1	1	0	GO Biological Processes	19	defense response to bacterium	19_GO:0051704 multi-organism process	-3.09602	15.9057	6.51617	27994	352	15	3	20	10.328	8339|8349|8970	H2BC8|H2BC21|H2BC11	-0.802842	0	2	0	0	-12.3001	215.338
1	-3.00324	GO:0006959	M1	1	0	GO Biological Processes	19	humoral immune response	19_GO:0002376 immune system process	-3.00324	14.7726	6.25052	27994	379	15	3	20	10.328	8339|8349|8970	H2BC8|H2BC21|H2BC11	-0.713894	0	2	0	0	-12.3001	215.338
1	-2.40032	GO:0098542	M1	1	0	GO Biological Processes	19	defense response to other organism	19_GO:0051704 multi-organism process	-2.40032	9.07423	4.69575	27994	617	15	3	20	10.328	8339|8349|8970	H2BC8|H2BC21|H2BC11	-0.114763	0	2	0	0	-12.3001	215.338

## Sheet: Upregulated EPH 8 hrs
_MEMBER_MyList	_LogP_MyList	GO	_PATTERN_	_RANK_	GiniIndex	Category	CategoryID	Description	PARENT_GO	LogP	Enrichment	Z-score	#TotalGeneInLibrary	#GeneInGO	#GeneInHitList	#GeneInGOAndHitList	%InGO	STDV %InGO	GeneID	Hits	Log(q-value)	EvidenceCutoff	GROUP_ID	FirstInGroupByEnrichment	FirstInGroupByLogP	BestLogPInGroup	BestEnrichmentInGroup	URL
1	-15.5221	M255	M1	1	0	Canonical Pathways	11	PID HIF1 TFPATHWAY		-15.5221	14.1384	14.9869	27994	66	540	18	3.33333	0.772469	133|226|664|768|2353|2624|3098|3099|3725|5054|5209|6095|6513|7422|8553|10397|54583|112399	ADM|ALDOA|BNIP3|CA9|FOS|GATA2|HK1|HK2|JUN|SERPINE1|PFKFB3|RORA|SLC2A1|VEGFA|BHLHE40|NDRG1|EGLN1|EGLN3	-11.1759	0	1	1	1	-15.5221	14.1384
1	-12.0085	GO:0030155	M1	1	0	GO Biological Processes	19	regulation of cell adhesion	19_GO:0022610 biological adhesion	-12.0085	3.30151	8.88646	27994	738	540	47	8.7037	1.21306	384|445|463|920|939|1277|1326|1845|1942|2192|3133|3485|3566|3678|3714|4092|4739|5054|5270|5328|5365|5747|6281|6385|6494|7422|8013|8324|8654|8728|8744|9580|10154|10395|10675|27289|29851|51043|51441|59339|64115|83700|84695|140706|140885|146850|654346	ARG2|ASS1|ZFHX3|CD4|CD27|COL1A1|MAP3K8|DUSP3|EFNA1|FBLN1|HLA-E|IGFBP2|IL4R|ITGA5|JAG2|SMAD7|NEDD9|SERPINE1|SERPINE2|PLAU|PLXNB3|PTK2|S100A10|SDC4|SIPA1|VEGFA|NR4A3|FZD7|PDE5A|ADAM19|TNFSF9|SOX13|PLXNC1|DLC1|CSPG5|RND1|ICOS|ZBTB7B|YTHDF2|PLEKHA2|VSIR|JAM3|LOXL3|CCM2L|SIRPA|PIK3R6|LGALS9C	-7.96325	0	2	1	1	-12.0085	18.8512
1	-11.6276	GO:0070482	M1	1	0	GO Biological Processes	19	response to oxygen levels	19_GO:0050896 response to stimulus	-11.6276	4.32006	9.33198	27994	396	540	33	6.11111	1.03079	133|205|283|664|665|768|1026|1277|1958|3099|4000|4508|4880|5066|5159|5163|5328|5351|5428|6095|6513|6781|7422|8614|8996|10397|26355|29923|51129|54541|54583|80315|112399	ADM|AK4|ANG|BNIP3|BNIP3L|CA9|CDKN1A|COL1A1|EGR1|HK2|LMNA|ATP6|NPPC|PAM|PDGFRB|PDK1|PLAU|PLOD1|POLG|RORA|SLC2A1|STC1|VEGFA|STC2|NOL3|NDRG1|FAM162A|HILPDA|ANGPTL4|DDIT4|EGLN1|CPEB4|EGLN3	-7.75844	0	3	1	1	-11.6276	4.32006
1	-9.93183	GO:0042110	M1	1	0	GO Biological Processes	19	T cell activation	19_GO:0002376 immune system process	-9.93183	3.6417	8.22206	27994	484	540	34	6.2963	1.04526	384|602|920|939|944|1326|1845|1958|3133|3485|3566|3714|4004|4063|4092|5971|6095|6385|8324|8654|8744|9580|11277|29851|51043|64115|64218|80758|84695|140885|146850|387357|654346|100507436	ARG2|BCL3|CD4|CD27|TNFSF8|MAP3K8|DUSP3|EGR1|HLA-E|IGFBP2|IL4R|JAG2|LMO1|LY9|SMAD7|RELB|RORA|SDC4|FZD7|PDE5A|TNFSF9|SOX13|TREX1|ICOS|ZBTB7B|VSIR|SEMA4A|PRR7|LOXL3|SIRPA|PIK3R6|THEMIS|LGALS9C|MICA	-6.18764	0	2	0	0	-12.0085	18.8512
1	-9.62207	GO:0007162	M1	1	0	GO Biological Processes	19	negative regulation of cell adhesion	19_GO:0022610 biological adhesion	-9.62207	4.47794	8.50822	27994	301	540	26	4.81481	0.92125	384|445|1277|1845|2192|3566|4092|5054|5270|5365|5747|6385|6494|7422|8324|8654|10154|10395|27289|51043|51441|64115|83700|84695|140706|654346	ARG2|ASS1|COL1A1|DUSP3|FBLN1|IL4R|SMAD7|SERPINE1|SERPINE2|PLXNB3|PTK2|SDC4|SIPA1|VEGFA|FZD7|PDE5A|PLXNC1|DLC1|RND1|ZBTB7B|YTHDF2|VSIR|JAM3|LOXL3|CCM2L|LGALS9C	-5.97479	0	2	0	0	-12.0085	18.8512
1	-9.52405	GO:0000904	M1	1	0	GO Biological Processes	19	cell morphogenesis involved in differentiation	19_GO:0032502 developmental process	-9.52405	2.96036	7.64788	27994	753	540	43	7.96296	1.16499	575|1942|1944|1945|1959|2017|2192|2297|2817|3897|4137|4739|4776|5365|5747|5829|6281|6405|6710|6781|7422|7436|8013|8324|9175|9846|10154|10501|10675|26012|27023|51330|51441|54910|57715|64218|79778|79955|80725|80781|89884|92211|494470	ADGRB1|EFNA1|EFNA3|EFNA4|EGR2|CTTN|FBLN1|FOXD1|GPC1|L1CAM|MAPT|NEDD9|NFATC4|PLXNB3|PTK2|PXN|S100A10|SEMA3F|SPTB|STC1|VEGFA|VLDLR|NR4A3|FZD7|MAP3K13|GAB2|PLXNC1|SEMA6B|CSPG5|NSMF|FOXB1|TNFRSF12A|YTHDF2|SEMA4C|SEMA4G|SEMA4A|MICALL2|PDZD7|SRCIN1|COL18A1|LHX4|CDHR1|RNF165	-5.95595	0	4	1	1	-9.52405	9.96937
1	-8.97088	GO:0036293	M1	1	0	GO Biological Processes	19	response to decreased oxygen levels	19_GO:0050896 response to stimulus	-8.97088	3.91251	7.92023	27994	371	540	28	5.18519	0.954165	133|205|283|664|665|768|1958|3099|4000|4880|5066|5163|5328|5351|6095|6513|6781|7422|8614|8996|10397|26355|29923|51129|54541|54583|80315|112399	ADM|AK4|ANG|BNIP3|BNIP3L|CA9|EGR1|HK2|LMNA|NPPC|PAM|PDK1|PLAU|PLOD1|RORA|SLC2A1|STC1|VEGFA|STC2|NOL3|NDRG1|FAM162A|HILPDA|ANGPTL4|DDIT4|EGLN1|CPEB4|EGLN3	-5.46973	0	3	0	0	-11.6276	4.32006
1	-8.63911	GO:0001666	M1	1	0	GO Biological Processes	19	response to hypoxia	19_GO:0050896 response to stimulus	-8.63911	3.89889	7.75296	27994	359	540	27	5	0.937886	133|205|283|664|665|768|1958|3099|4000|4880|5066|5163|5328|5351|6095|6513|6781|7422|8614|8996|10397|26355|29923|51129|54541|54583|112399	ADM|AK4|ANG|BNIP3|BNIP3L|CA9|EGR1|HK2|LMNA|NPPC|PAM|PDK1|PLAU|PLOD1|RORA|SLC2A1|STC1|VEGFA|STC2|NOL3|NDRG1|FAM162A|HILPDA|ANGPTL4|DDIT4|EGLN1|EGLN3	-5.22101	0	3	0	0	-11.6276	4.32006
1	-8.61302	GO:0031589	M1	1	0	GO Biological Processes	19	cell-substrate adhesion	19_GO:0022610 biological adhesion	-8.61302	3.88806	7.73488	27994	360	540	27	5	0.937886	1277|1845|1942|2017|2192|3674|3678|3691|3897|4739|5054|5328|5747|5829|6281|6385|7422|8324|10395|10580|10675|27076|51330|59339|79778|80725|83700	COL1A1|DUSP3|EFNA1|CTTN|FBLN1|ITGA2B|ITGA5|ITGB4|L1CAM|NEDD9|SERPINE1|PLAU|PTK2|PXN|S100A10|SDC4|VEGFA|FZD7|DLC1|SORBS1|CSPG5|LYPD3|TNFRSF12A|PLEKHA2|MICALL2|SRCIN1|JAM3	-5.22101	0	5	1	1	-8.61302	6.68913
1	-8.37685	hsa04010	M1	1	0	KEGG Pathway	24	MAPK signaling pathway		-8.37685	4.05006	7.69601	27994	320	540	25	4.62963	0.904238	785|1326|1845|1847|1850|1852|1942|1944|1945|2353|2872|3164|3725|4137|4791|5159|5582|5971|7422|8731|9064|9175|9254|27092|80824	CACNB4|MAP3K8|DUSP3|DUSP5|DUSP8|DUSP9|EFNA1|EFNA3|EFNA4|FOS|MKNK2|NR4A1|JUN|MAPT|NFKB2|PDGFRB|PRKCG|RELB|VEGFA|RNMT|MAP3K6|MAP3K13|CACNA2D2|CACNG4|DUSP16	-5.0306	0	6	1	1	-8.37685	4.06594
1	-7.9917	M145	M1	1	0	Canonical Pathways	11	PID P53 DOWNSTREAM PATHWAY		-7.9917	6.05439	8.31727	27994	137	540	16	2.96296	0.729684	467|665|1026|1643|1847|3090|3725|5054|7421|8793|10397|27113|54541|80781|94241|333926	ATF3|BNIP3L|CDKN1A|DDB2|DUSP5|HIC1|JUN|SERPINE1|VDR|TNFRSF10D|NDRG1|BBC3|DDIT4|COL18A1|TP53INP1|PPM1J	-4.68683	0	7	1	1	-7.9917	7.77611
1	-7.58803	GO:0030217	M1	1	0	GO Biological Processes	19	T cell differentiation	19_GO:0002376 immune system process	-7.58803	4.30299	7.40159	27994	253	540	21	3.88889	0.83196	602|920|939|944|1958|3566|3714|4063|4092|5971|6095|8324|8744|9580|51043|64115|64218|80758|84695|146850|387357	BCL3|CD4|CD27|TNFSF8|EGR1|IL4R|JAG2|LY9|SMAD7|RELB|RORA|FZD7|TNFSF9|SOX13|ZBTB7B|VSIR|SEMA4A|PRR7|LOXL3|PIK3R6|THEMIS	-4.32096	0	8	1	1	-7.58803	15.5522
1	-7.37998	GO:0007411	M1	1	0	GO Biological Processes	19	axon guidance	19_GO:0040011 locomotion	-7.37998	4.01583	7.16419	27994	284	540	22	4.07407	0.850718	1942|1944|1945|1959|2297|2817|3897|5365|5747|6405|6710|7422|7436|8013|9846|10154|10501|54910|57715|64218|89884|494470	EFNA1|EFNA3|EFNA4|EGR2|FOXD1|GPC1|L1CAM|PLXNB3|PTK2|SEMA3F|SPTB|VEGFA|VLDLR|NR4A3|GAB2|PLXNC1|SEMA6B|SEMA4C|SEMA4G|SEMA4A|LHX4|RNF165	-4.1689	0	4	0	0	-9.52405	9.96937
1	-7.35284	GO:0097485	M1	1	0	GO Biological Processes	19	neuron projection guidance	19_GO:0040011 locomotion	-7.35284	4.00174	7.14339	27994	285	540	22	4.07407	0.850718	1942|1944|1945|1959|2297|2817|3897|5365|5747|6405|6710|7422|7436|8013|9846|10154|10501|54910|57715|64218|89884|494470	EFNA1|EFNA3|EFNA4|EGR2|FOXD1|GPC1|L1CAM|PLXNB3|PTK2|SEMA3F|SPTB|VEGFA|VLDLR|NR4A3|GAB2|PLXNC1|SEMA6B|SEMA4C|SEMA4G|SEMA4A|LHX4|RNF165	-4.1689	0	4	0	0	-9.52405	9.96937
1	-7.33906	GO:0022407	M1	1	0	GO Biological Processes	19	regulation of cell-cell adhesion	19_GO:0022610 biological adhesion	-7.33906	3.29148	6.80251	27994	441	540	28	5.18519	0.954165	384|445|920|939|1326|1845|3133|3485|3566|4092|5270|5747|6385|7422|8013|8654|8728|8744|9580|29851|51043|51441|64115|84695|140706|140885|146850|654346	ARG2|ASS1|CD4|CD27|MAP3K8|DUSP3|HLA-E|IGFBP2|IL4R|SMAD7|SERPINE2|PTK2|SDC4|VEGFA|NR4A3|PDE5A|ADAM19|TNFSF9|SOX13|ICOS|ZBTB7B|YTHDF2|VSIR|LOXL3|CCM2L|SIRPA|PIK3R6|LGALS9C	-4.1689	0	2	0	0	-12.0085	18.8512
1	-7.2481	GO:0061564	M1	1	0	GO Biological Processes	19	axon development	19_GO:0032502 developmental process	-7.2481	3.03219	6.6243	27994	530	540	31	5.74074	1.00103	575|1942|1944|1945|1959|2017|2297|2817|3725|3897|4137|5365|5747|5792|6405|6710|7422|7436|8013|9175|9846|10154|10501|27023|51330|54910|57715|64218|83700|89884|494470	ADGRB1|EFNA1|EFNA3|EFNA4|EGR2|CTTN|FOXD1|GPC1|JUN|L1CAM|MAPT|PLXNB3|PTK2|PTPRF|SEMA3F|SPTB|VEGFA|VLDLR|NR4A3|MAP3K13|GAB2|PLXNC1|SEMA6B|FOXB1|TNFRSF12A|SEMA4C|SEMA4G|SEMA4A|JAM3|LHX4|RNF165	-4.10597	0	4	0	0	-9.52405	9.96937
1	-6.98302	GO:0048667	M1	1	0	GO Biological Processes	19	cell morphogenesis involved in neuron differentiation	19_GO:0032502 developmental process	-6.98302	2.83236	6.38486	27994	604	540	33	6.11111	1.03079	575|1942|1944|1945|1959|2017|2297|2817|3897|4137|4776|5365|5747|6405|6710|7422|7436|8013|9175|9846|10154|10501|26012|27023|51330|54910|57715|64218|79955|80725|89884|92211|494470	ADGRB1|EFNA1|EFNA3|EFNA4|EGR2|CTTN|FOXD1|GPC1|L1CAM|MAPT|NFATC4|PLXNB3|PTK2|SEMA3F|SPTB|VEGFA|VLDLR|NR4A3|MAP3K13|GAB2|PLXNC1|SEMA6B|NSMF|FOXB1|TNFRSF12A|SEMA4C|SEMA4G|SEMA4A|PDZD7|SRCIN1|LHX4|CDHR1|RNF165	-3.86721	0	4	0	0	-9.52405	9.96937
1	-6.85289	ko04010	M1	1	0	KEGG Pathway	24	MAPK signaling pathway		-6.85289	4.06594	6.89775	27994	255	540	20	3.7037	0.812692	785|1326|1845|1847|1850|1852|2353|2872|3164|3725|4137|4791|5159|5582|5971|9064|9175|9254|27092|80824	CACNB4|MAP3K8|DUSP3|DUSP5|DUSP8|DUSP9|FOS|MKNK2|NR4A1|JUN|MAPT|NFKB2|PDGFRB|PRKCG|RELB|MAP3K6|MAP3K13|CACNA2D2|CACNG4|DUSP16	-3.77233	0	6	0	0	-8.37685	4.06594
1	-6.83984	GO:0032990	M1	1	0	GO Biological Processes	19	cell part morphogenesis	19_GO:0032502 developmental process	-6.83984	2.64719	6.21244	27994	705	540	36	6.66667	1.07344	575|1942|1944|1945|1959|2017|2297|2817|3897|4036|4137|4681|4776|5365|5747|5819|6405|6710|7422|7436|8013|8437|9175|9846|10154|10501|10675|26012|27023|51330|54910|57715|64218|80725|89884|494470	ADGRB1|EFNA1|EFNA3|EFNA4|EGR2|CTTN|FOXD1|GPC1|L1CAM|LRP2|MAPT|NBL1|NFATC4|PLXNB3|PTK2|NECTIN2|SEMA3F|SPTB|VEGFA|VLDLR|NR4A3|RASAL1|MAP3K13|GAB2|PLXNC1|SEMA6B|CSPG5|NSMF|FOXB1|TNFRSF12A|SEMA4C|SEMA4G|SEMA4A|SRCIN1|LHX4|RNF165	-3.77233	0	4	0	0	-9.52405	9.96937
1	-6.8023	GO:0050863	M1	1	0	GO Biological Processes	19	regulation of T cell activation	19_GO:0002376 immune system process	-6.8023	3.59138	6.66157	27994	332	540	23	4.25926	0.868998	384|920|939|944|1326|1845|3133|3485|3566|4004|4092|6385|8654|8744|9580|11277|29851|51043|64115|84695|140885|146850|654346	ARG2|CD4|CD27|TNFSF8|MAP3K8|DUSP3|HLA-E|IGFBP2|IL4R|LMO1|SMAD7|SDC4|PDE5A|TNFSF9|SOX13|TREX1|ICOS|ZBTB7B|VSIR|LOXL3|SIRPA|PIK3R6|LGALS9C	-3.7609	0	2	0	0	-12.0085	18.8512
1	-6.78494	GO:0046631	M1	1	0	GO Biological Processes	19	alpha-beta T cell activation	19_GO:0002376 immune system process	-6.78494	5.3261	7.35013	27994	146	540	15	2.77778	0.707188	384|602|944|3133|3566|4063|4092|5971|6095|51043|64115|64218|80758|84695|654346	ARG2|BCL3|TNFSF8|HLA-E|IL4R|LY9|SMAD7|RELB|RORA|ZBTB7B|VSIR|SEMA4A|PRR7|LOXL3|LGALS9C	-3.7609	0	8	0	0	-7.58803	15.5522
1	-6.75982	GO:0022604	M1	1	0	GO Biological Processes	19	regulation of cell morphogenesis	19_GO:0032502 developmental process	-6.75982	3.01279	6.36268	27994	499	540	29	5.37037	0.970105	226|1942|2017|2192|3897|4137|4739|4776|5064|5365|5747|6281|6405|7422|8437|9175|10154|10395|10501|10675|23580|26012|27289|51330|54910|57715|64218|80725|152273	ALDOA|EFNA1|CTTN|FBLN1|L1CAM|MAPT|NEDD9|NFATC4|PALM|PLXNB3|PTK2|S100A10|SEMA3F|VEGFA|RASAL1|MAP3K13|PLXNC1|DLC1|SEMA6B|CSPG5|CDC42EP4|NSMF|RND1|TNFRSF12A|SEMA4C|SEMA4G|SEMA4A|SRCIN1|FGD5	-3.75598	0	4	0	0	-9.52405	9.96937
1	-6.71321	GO:0010769	M1	1	0	GO Biological Processes	19	regulation of cell morphogenesis involved in differentiation	19_GO:0032502 developmental process	-6.71321	3.67902	6.65214	27994	310	540	22	4.07407	0.850718	1942|2017|2192|3897|4137|4739|4776|5365|5747|6281|6405|7422|9175|10154|10501|10675|26012|51330|54910|57715|64218|80725	EFNA1|CTTN|FBLN1|L1CAM|MAPT|NEDD9|NFATC4|PLXNB3|PTK2|S100A10|SEMA3F|VEGFA|MAP3K13|PLXNC1|SEMA6B|CSPG5|NSMF|TNFRSF12A|SEMA4C|SEMA4G|SEMA4A|SRCIN1	-3.74017	0	4	0	0	-9.52405	9.96937
1	-6.6811	GO:0001836	M1	1	0	GO Biological Processes	19	release of cytochrome c from mitochondria	19_GO:0023052 signaling	-6.6811	8.64012	8.30861	27994	60	540	10	1.85185	0.580159	664|666|1191|2852|3725|4000|8996|26355|27113|90427	BNIP3|BOK|CLU|GPER1|JUN|LMNA|NOL3|FAM162A|BBC3|BMF	-3.74017	0	9	1	1	-6.6811	9.25728
1	-6.67455	GO:0007159	M1	1	0	GO Biological Processes	19	leukocyte cell-cell adhesion	19_GO:0022610 biological adhesion	-6.67455	3.41807	6.5125	27994	364	540	24	4.44444	0.886829	384|445|920|939|1326|1845|3133|3485|3566|3678|4092|6385|8013|8654|8744|9580|29851|51043|51148|64115|84695|140885|146850|654346	ARG2|ASS1|CD4|CD27|MAP3K8|DUSP3|HLA-E|IGFBP2|IL4R|ITGA5|SMAD7|SDC4|NR4A3|PDE5A|TNFSF9|SOX13|ICOS|ZBTB7B|CERCAM|VSIR|LOXL3|SIRPA|PIK3R6|LGALS9C	-3.74017	0	2	0	0	-12.0085	18.8512
1	-6.67145	GO:0048858	M1	1	0	GO Biological Processes	19	cell projection morphogenesis	19_GO:0032502 developmental process	-6.67145	2.6488	6.12743	27994	685	540	35	6.48148	1.05947	575|1942|1944|1945|1959|2017|2297|2817|3897|4036|4137|4681|4776|5365|5747|6405|6710|7422|7436|8013|8437|9175|9846|10154|10501|10675|26012|27023|51330|54910|57715|64218|80725|89884|494470	ADGRB1|EFNA1|EFNA3|EFNA4|EGR2|CTTN|FOXD1|GPC1|L1CAM|LRP2|MAPT|NBL1|NFATC4|PLXNB3|PTK2|SEMA3F|SPTB|VEGFA|VLDLR|NR4A3|RASAL1|MAP3K13|GAB2|PLXNC1|SEMA6B|CSPG5|NSMF|FOXB1|TNFRSF12A|SEMA4C|SEMA4G|SEMA4A|SRCIN1|LHX4|RNF165	-3.74017	0	4	0	0	-9.52405	9.96937
1	-6.55914	GO:0036294	M1	1	0	GO Biological Processes	19	cellular response to decreased oxygen levels	19_GO:0050896 response to stimulus	-6.55914	4.28043	6.81935	27994	218	540	18	3.33333	0.772469	205|664|665|768|1958|4000|5163|6095|6781|7422|8614|8996|10397|26355|29923|54583|80315|112399	AK4|BNIP3|BNIP3L|CA9|EGR1|LMNA|PDK1|RORA|STC1|VEGFA|STC2|NOL3|NDRG1|FAM162A|HILPDA|EGLN1|CPEB4|EGLN3	-3.64429	0	3	0	0	-11.6276	4.32006
1	-6.54339	GO:0007409	M1	1	0	GO Biological Processes	19	axonogenesis	19_GO:0032502 developmental process	-6.54339	3.0115	6.24741	27994	482	540	28	5.18519	0.954165	575|1942|1944|1945|1959|2017|2297|2817|3897|4137|5365|5747|6405|6710|7422|7436|8013|9175|9846|10154|10501|27023|51330|54910|57715|64218|89884|494470	ADGRB1|EFNA1|EFNA3|EFNA4|EGR2|CTTN|FOXD1|GPC1|L1CAM|MAPT|PLXNB3|PTK2|SEMA3F|SPTB|VEGFA|VLDLR|NR4A3|MAP3K13|GAB2|PLXNC1|SEMA6B|FOXB1|TNFRSF12A|SEMA4C|SEMA4G|SEMA4A|LHX4|RNF165	-3.64429	0	4	0	0	-9.52405	9.96937
1	-6.47332	GO:0048812	M1	1	0	GO Biological Processes	19	neuron projection morphogenesis	19_GO:0032502 developmental process	-6.47332	2.64256	6.02152	27994	667	540	34	6.2963	1.04526	575|1942|1944|1945|1959|2017|2297|2817|3897|4036|4137|4681|4776|5365|5747|6405|6710|7422|7436|8013|8437|9175|9846|10154|10501|26012|27023|51330|54910|57715|64218|80725|89884|494470	ADGRB1|EFNA1|EFNA3|EFNA4|EGR2|CTTN|FOXD1|GPC1|L1CAM|LRP2|MAPT|NBL1|NFATC4|PLXNB3|PTK2|SEMA3F|SPTB|VEGFA|VLDLR|NR4A3|RASAL1|MAP3K13|GAB2|PLXNC1|SEMA6B|NSMF|FOXB1|TNFRSF12A|SEMA4C|SEMA4G|SEMA4A|SRCIN1|LHX4|RNF165	-3.58947	0	4	0	0	-9.52405	9.96937
1	-6.45818	R-HSA-71387	M1	1	0	Reactome Gene Sets	6	Metabolism of carbohydrates		-6.45818	3.69036	6.5149	27994	295	540	21	3.88889	0.83196	226|230|2239|2632|2817|2997|3098|3099|3339|5106|5209|5210|5836|6006|6385|6513|8534|10402|10675|79369|170384	ALDOA|ALDOC|GPC4|GBE1|GPC1|GYS1|HK1|HK2|HSPG2|PCK2|PFKFB3|PFKFB4|PYGL|RHCE|SDC4|SLC2A1|CHST1|ST3GAL6|CSPG5|B3GNT4|FUT11	-3.58904	0	10	1	1	-6.45818	13.8242
1	-6.42195	GO:0035710	M1	1	0	GO Biological Processes	19	CD4-positive, alpha-beta T cell activation	19_GO:0002376 immune system process	-6.42195	6.41329	7.49009	27994	97	540	12	2.22222	0.634332	384|602|3566|4063|4092|5971|6095|51043|64115|64218|84695|654346	ARG2|BCL3|IL4R|LY9|SMAD7|RELB|RORA|ZBTB7B|VSIR|SEMA4A|LOXL3|LGALS9C	-3.56705	0	8	0	0	-7.58803	15.5522
1	-6.40711	GO:0046649	M1	1	0	GO Biological Processes	19	lymphocyte activation	19_GO:0002376 immune system process	-6.40711	2.50079	5.91067	27994	767	540	37	6.85185	1.08716	384|602|920|939|944|1026|1326|1845|1958|3133|3485|3566|3714|4004|4063|4092|5551|5971|6095|6385|8324|8654|8744|9580|10014|11277|29851|51043|64115|64218|80758|84695|140885|146850|387357|654346|100507436	ARG2|BCL3|CD4|CD27|TNFSF8|CDKN1A|MAP3K8|DUSP3|EGR1|HLA-E|IGFBP2|IL4R|JAG2|LMO1|LY9|SMAD7|PRF1|RELB|RORA|SDC4|FZD7|PDE5A|TNFSF9|SOX13|HDAC5|TREX1|ICOS|ZBTB7B|VSIR|SEMA4A|PRR7|LOXL3|SIRPA|PIK3R6|THEMIS|LGALS9C|MICA	-3.566	0	2	0	0	-12.0085	18.8512
1	-6.31448	R-HSA-1474244	M1	1	0	Reactome Gene Sets	6	Extracellular matrix organization		-6.31448	3.6168	6.40158	27994	301	540	21	3.88889	0.83196	1277|1291|1292|1513|1515|2192|3339|3674|3678|3691|5033|5054|5351|6385|8728|8785|10536|30008|80781|83700|84695	COL1A1|COL6A1|COL6A2|CTSK|CTSV|FBLN1|HSPG2|ITGA2B|ITGA5|ITGB4|P4HA1|SERPINE1|PLOD1|SDC4|ADAM19|MATN4|P3H3|EFEMP2|COL18A1|JAM3|LOXL3	-3.48673	0	11	1	1	-6.31448	5.94894
1	-6.27234	GO:1903037	M1	1	0	GO Biological Processes	19	regulation of leukocyte cell-cell adhesion	19_GO:0022610 biological adhesion	-6.27234	3.46655	6.31164	27994	329	540	22	4.07407	0.850718	384|445|920|939|1326|1845|3133|3485|3566|4092|6385|8013|8654|8744|9580|29851|51043|64115|84695|140885|146850|654346	ARG2|ASS1|CD4|CD27|MAP3K8|DUSP3|HLA-E|IGFBP2|IL4R|SMAD7|SDC4|NR4A3|PDE5A|TNFSF9|SOX13|ICOS|ZBTB7B|VSIR|LOXL3|SIRPA|PIK3R6|LGALS9C	-3.47765	0	2	0	0	-12.0085	18.8512
1	-6.26951	hsa04066	M1	1	0	KEGG Pathway	24	HIF-1 signaling pathway		-6.26951	5.66327	7.1495	27994	119	540	13	2.40741	0.659609	226|1026|2872|3098|3099|5054|5163|5209|5582|6513|7422|54583|112399	ALDOA|CDKN1A|MKNK2|HK1|HK2|SERPINE1|PDK1|PFKFB3|PRKCG|SLC2A1|VEGFA|EGLN1|EGLN3	-3.47765	0	1	0	0	-15.5221	14.1384
1	-6.2676	GO:0120039	M1	1	0	GO Biological Processes	19	plasma membrane bounded cell projection morphogenesis	19_GO:0032502 developmental process	-6.2676	2.58823	5.88466	27994	681	540	34	6.2963	1.04526	575|1942|1944|1945|1959|2017|2297|2817|3897|4036|4137|4681|4776|5365|5747|6405|6710|7422|7436|8013|8437|9175|9846|10154|10501|26012|27023|51330|54910|57715|64218|80725|89884|494470	ADGRB1|EFNA1|EFNA3|EFNA4|EGR2|CTTN|FOXD1|GPC1|L1CAM|LRP2|MAPT|NBL1|NFATC4|PLXNB3|PTK2|SEMA3F|SPTB|VEGFA|VLDLR|NR4A3|RASAL1|MAP3K13|GAB2|PLXNC1|SEMA6B|NSMF|FOXB1|TNFRSF12A|SEMA4C|SEMA4G|SEMA4A|SRCIN1|LHX4|RNF165	-3.47765	0	4	0	0	-9.52405	9.96937
1	-6.22622	GO:0045926	M1	1	0	GO Biological Processes	19	negative regulation of growth	19_GO:0040007 growth	-6.22622	3.87785	6.46176	27994	254	540	19	3.51852	0.792876	694|1026|4493|4494|4501|4502|5270|5641|5747|6405|6494|8614|10501|29948|51316|54910|57715|64218|147906	BTG1|CDKN1A|MT1E|MT1F|MT1X|MT2A|SERPINE2|LGMN|PTK2|SEMA3F|SIPA1|STC2|SEMA6B|OSGIN1|PLAC8|SEMA4C|SEMA4G|SEMA4A|DACT3	-3.44978	0	4	0	0	-9.52405	9.96937
1	-6.21625	GO:0050865	M1	1	0	GO Biological Processes	19	regulation of cell activation	19_GO:0050789 regulation of biological process	-6.21625	2.61982	5.87402	27994	653	540	33	6.11111	1.03079	384|920|939|944|1026|1326|1845|2624|2852|3133|3485|3566|4004|4092|5159|5270|5819|6095|6385|8013|8654|8744|9580|9846|11277|29851|51043|64115|84695|140885|146850|654346|100507436	ARG2|CD4|CD27|TNFSF8|CDKN1A|MAP3K8|DUSP3|GATA2|GPER1|HLA-E|IGFBP2|IL4R|LMO1|SMAD7|PDGFRB|SERPINE2|NECTIN2|RORA|SDC4|NR4A3|PDE5A|TNFSF9|SOX13|GAB2|TREX1|ICOS|ZBTB7B|VSIR|LOXL3|SIRPA|PIK3R6|LGALS9C|MICA	-3.44978	0	2	0	0	-12.0085	18.8512
1	-6.16706	GO:0071456	M1	1	0	GO Biological Processes	19	cellular response to hypoxia	19_GO:0050896 response to stimulus	-6.16706	4.23698	6.5717	27994	208	540	17	3.14815	0.751423	205|664|665|768|1958|4000|5163|6095|6781|7422|8614|8996|10397|26355|29923|54583|112399	AK4|BNIP3|BNIP3L|CA9|EGR1|LMNA|PDK1|RORA|STC1|VEGFA|STC2|NOL3|NDRG1|FAM162A|HILPDA|EGLN1|EGLN3	-3.41187	0	3	0	0	-11.6276	4.32006
1	-6.15301	GO:0040008	M1	1	0	GO Biological Processes	19	regulation of growth	19_GO:0040007 growth	-6.15301	2.55818	5.80797	27994	689	540	34	6.2963	1.04526	694|1026|1852|2017|3485|3897|4092|4137|4493|4494|4501|4502|4739|4880|5270|5641|5747|6405|6494|7422|8437|8614|9175|9254|10501|10675|29948|51316|51330|54910|57715|58191|64218|147906	BTG1|CDKN1A|DUSP9|CTTN|IGFBP2|L1CAM|SMAD7|MAPT|MT1E|MT1F|MT1X|MT2A|NEDD9|NPPC|SERPINE2|LGMN|PTK2|SEMA3F|SIPA1|VEGFA|RASAL1|STC2|MAP3K13|CACNA2D2|SEMA6B|CSPG5|OSGIN1|PLAC8|TNFRSF12A|SEMA4C|SEMA4G|CXCL16|SEMA4A|DACT3	-3.40881	0	4	0	0	-9.52405	9.96937
1	-6.12879	GO:0031960	M1	1	0	GO Biological Processes	19	response to corticosteroid	19_GO:0050896 response to stimulus	-6.12879	4.74153	6.73959	27994	164	540	15	2.77778	0.707188	133|445|1026|1277|1515|2353|2706|2852|3485|5066|5106|6753|6781|54541|114907	ADM|ASS1|CDKN1A|COL1A1|CTSV|FOS|GJB2|GPER1|IGFBP2|PAM|PCK2|SSTR3|STC1|DDIT4|FBXO32	-3.39532	0	12	1	1	-6.12879	8.36141
1	-6.07981	GO:0071453	M1	1	0	GO Biological Processes	19	cellular response to oxygen levels	19_GO:0050896 response to stimulus	-6.07981	3.97078	6.41389	27994	235	540	18	3.33333	0.772469	205|664|665|768|1958|4000|5163|6095|6781|7422|8614|8996|10397|26355|29923|54583|80315|112399	AK4|BNIP3|BNIP3L|CA9|EGR1|LMNA|PDK1|RORA|STC1|VEGFA|STC2|NOL3|NDRG1|FAM162A|HILPDA|EGLN1|CPEB4|EGLN3	-3.3568	0	3	0	0	-11.6276	4.32006
1	-5.99719	GO:0030198	M1	1	0	GO Biological Processes	19	extracellular matrix organization	19_GO:0071840 cellular component organization or biogenesis	-5.99719	3.13395	6.00575	27994	397	540	24	4.44444	0.886829	602|1277|1291|1292|1513|1515|2192|3339|3674|3678|3691|4791|5033|5054|5747|6624|8728|8785|30008|64856|80781|83700|84695|642658	BCL3|COL1A1|COL6A1|COL6A2|CTSK|CTSV|FBLN1|HSPG2|ITGA2B|ITGA5|ITGB4|NFKB2|P4HA1|SERPINE1|PTK2|FSCN1|ADAM19|MATN4|EFEMP2|VWA1|COL18A1|JAM3|LOXL3|SCX	-3.28926	0	11	0	0	-6.31448	5.94894
1	-5.99055	ko04151	M1	1	0	KEGG Pathway	24	PI3K-Akt signaling pathway		-5.99055	3.33478	6.09278	27994	342	540	22	4.07407	0.850718	1026|1277|1291|1292|1942|1944|1945|2784|2997|3164|3566|3674|3678|3691|5106|5159|5521|5526|5747|7422|54541|146850	CDKN1A|COL1A1|COL6A1|COL6A2|EFNA1|EFNA3|EFNA4|GNB3|GYS1|NR4A1|IL4R|ITGA2B|ITGA5|ITGB4|PCK2|PDGFRB|PPP2R2B|PPP2R5B|PTK2|VEGFA|DDIT4|PIK3R6	-3.28926	0	13	1	1	-5.99055	3.33478
1	-5.9823	GO:0022408	M1	1	0	GO Biological Processes	19	negative regulation of cell-cell adhesion	19_GO:0022610 biological adhesion	-5.9823	4.34268	6.50106	27994	191	540	16	2.96296	0.729684	384|445|1845|3566|4092|5270|5747|6385|7422|8654|51043|51441|64115|84695|140706|654346	ARG2|ASS1|DUSP3|IL4R|SMAD7|SERPINE2|PTK2|SDC4|VEGFA|PDE5A|ZBTB7B|YTHDF2|VSIR|LOXL3|CCM2L|LGALS9C	-3.28926	0	2	0	0	-12.0085	18.8512
1	-5.95482	GO:0002694	M1	1	0	GO Biological Processes	19	regulation of leukocyte activation	19_GO:0002376 immune system process	-5.95482	2.6432	5.74507	27994	608	540	31	5.74074	1.00103	384|920|939|944|1026|1326|1845|2624|2852|3133|3485|3566|4004|4092|5819|6095|6385|8013|8654|8744|9580|9846|11277|29851|51043|64115|84695|140885|146850|654346|100507436	ARG2|CD4|CD27|TNFSF8|CDKN1A|MAP3K8|DUSP3|GATA2|GPER1|HLA-E|IGFBP2|IL4R|LMO1|SMAD7|NECTIN2|RORA|SDC4|NR4A3|PDE5A|TNFSF9|SOX13|GAB2|TREX1|ICOS|ZBTB7B|VSIR|LOXL3|SIRPA|PIK3R6|LGALS9C|MICA	-3.27132	0	2	0	0	-12.0085	18.8512
1	-5.89536	GO:0097190	M1	1	0	GO Biological Processes	19	apoptotic signaling pathway	19_GO:0023052 signaling	-5.89536	2.62592	5.70376	27994	612	540	31	5.74074	1.00103	467|602|664|665|666|939|1026|1191|1687|2017|2852|2872|3090|3725|4000|4776|5054|5163|6753|7185|7227|8996|23645|26355|27113|51330|54541|64798|79156|80758|90427	ATF3|BCL3|BNIP3|BNIP3L|BOK|CD27|CDKN1A|CLU|GSDME|CTTN|GPER1|MKNK2|HIC1|JUN|LMNA|NFATC4|SERPINE1|PDK1|SSTR3|TRAF1|TRPS1|NOL3|PPP1R15A|FAM162A|BBC3|TNFRSF12A|DDIT4|DEPTOR|PLEKHF1|PRR7|BMF	-3.2212	0	14	1	1	-5.89536	3.68268
1	-5.8587	GO:0050808	M1	1	0	GO Biological Processes	19	synapse organization	19_GO:0071840 cellular component organization or biogenesis	-5.8587	2.99311	5.86202	27994	433	540	25	4.62963	0.904238	575|785|1942|2017|2119|2239|3587|3897|4137|4776|5064|5641|5747|5792|6405|8495|8497|9254|9722|10397|22997|54549|54583|64218|80725	ADGRB1|CACNB4|EFNA1|CTTN|ETV5|GPC4|IL10RA|L1CAM|MAPT|NFATC4|PALM|LGMN|PTK2|PTPRF|SEMA3F|PPFIBP2|PPFIA4|CACNA2D2|NOS1AP|NDRG1|IGSF9B|SDK2|EGLN1|SEMA4A|SRCIN1	-3.19369	0	15	1	1	-5.8587	2.99311
1	-5.83372	hsa04360	M1	1	0	KEGG Pathway	24	Axon guidance		-5.83372	4.2319	6.36792	27994	196	540	16	2.96296	0.729684	1942|1944|1945|3897|4776|5163|5365|5747|6405|8731|10154|10501|27289|54910|57715|64218	EFNA1|EFNA3|EFNA4|L1CAM|NFATC4|PDK1|PLXNB3|PTK2|SEMA3F|RNMT|PLXNC1|SEMA6B|RND1|SEMA4C|SEMA4G|SEMA4A	-3.17766	0	4	0	0	-9.52405	9.96937
1	-5.78964	GO:0061061	M1	1	0	GO Biological Processes	19	muscle structure development	19_GO:0032502 developmental process	-5.78964	2.50475	5.58373	27994	683	540	33	6.11111	1.03079	133|445|463|467|575|694|1466|1958|1959|2353|2817|2852|3566|4000|4036|4092|4776|5159|6095|6899|7422|8324|9254|10014|23135|23462|23764|54583|54910|93145|140706|494470|642658	ADM|ASS1|ZFHX3|ATF3|ADGRB1|BTG1|CSRP2|EGR1|EGR2|FOS|GPC1|GPER1|IL4R|LMNA|LRP2|SMAD7|NFATC4|PDGFRB|RORA|TBX1|VEGFA|FZD7|CACNA2D2|HDAC5|KDM6B|HEY1|MAFF|EGLN1|SEMA4C|OLFM2|CCM2L|RNF165|SCX	-3.1495	0	16	1	1	-5.78964	4.26088
1	-5.78152	hsa04151	M1	1	0	KEGG Pathway	24	PI3K-Akt signaling pathway		-5.78152	3.13773	5.88435	27994	380	540	23	4.25926	0.868998	1026|1277|1291|1292|1942|1944|1945|2784|2997|3164|3566|3674|3678|3691|5106|5159|5521|5526|5747|7422|8731|54541|146850	CDKN1A|COL1A1|COL6A1|COL6A2|EFNA1|EFNA3|EFNA4|GNB3|GYS1|NR4A1|IL4R|ITGA2B|ITGA5|ITGB4|PCK2|PDGFRB|PPP2R2B|PPP2R5B|PTK2|VEGFA|RNMT|DDIT4|PIK3R6	-3.1495	0	13	0	0	-5.99055	3.33478
1	-5.7741	GO:2000515	M1	1	0	GO Biological Processes	19	negative regulation of CD4-positive, alpha-beta T cell activation	19_GO:0022610 biological adhesion	-5.7741	11.706	8.36438	27994	31	540	7	1.2963	0.486768	384|3566|4092|51043|64115|84695|654346	ARG2|IL4R|SMAD7|ZBTB7B|VSIR|LOXL3|LGALS9C	-3.1495	0	2	0	0	-12.0085	18.8512
1	-5.77148	ko04360	M1	1	0	KEGG Pathway	24	Axon guidance		-5.77148	4.44349	6.40864	27994	175	540	15	2.77778	0.707188	1942|1944|1945|3897|4776|5163|5365|5747|6405|10154|10501|27289|54910|57715|64218	EFNA1|EFNA3|EFNA4|L1CAM|NFATC4|PDK1|PLXNB3|PTK2|SEMA3F|PLXNC1|SEMA6B|RND1|SEMA4C|SEMA4G|SEMA4A	-3.1495	0	4	0	0	-9.52405	9.96937
1	-5.71868	GO:0006935	M1	1	0	GO Biological Processes	19	chemotaxis	19_GO:0040011 locomotion	-5.71868	2.52882	5.55703	27994	656	540	32	5.92593	1.01605	1845|1942|1944|1945|1959|2297|2817|3164|3219|3897|4681|5054|5159|5328|5365|5641|5747|6405|6710|7422|7436|8013|9846|10154|10501|54910|57715|58191|64218|83700|89884|494470	DUSP3|EFNA1|EFNA3|EFNA4|EGR2|FOXD1|GPC1|NR4A1|HOXB9|L1CAM|NBL1|SERPINE1|PDGFRB|PLAU|PLXNB3|LGMN|PTK2|SEMA3F|SPTB|VEGFA|VLDLR|NR4A3|GAB2|PLXNC1|SEMA6B|SEMA4C|SEMA4G|CXCL16|SEMA4A|JAM3|LHX4|RNF165	-3.10481	0	4	0	0	-9.52405	9.96937
1	-5.69088	GO:0042330	M1	1	0	GO Biological Processes	19	taxis	19_GO:0040011 locomotion	-5.69088	2.52113	5.53772	27994	658	540	32	5.92593	1.01605	1845|1942|1944|1945|1959|2297|2817|3164|3219|3897|4681|5054|5159|5328|5365|5641|5747|6405|6710|7422|7436|8013|9846|10154|10501|54910|57715|58191|64218|83700|89884|494470	DUSP3|EFNA1|EFNA3|EFNA4|EGR2|FOXD1|GPC1|NR4A1|HOXB9|L1CAM|NBL1|SERPINE1|PDGFRB|PLAU|PLXNB3|LGMN|PTK2|SEMA3F|SPTB|VEGFA|VLDLR|NR4A3|GAB2|PLXNC1|SEMA6B|SEMA4C|SEMA4G|CXCL16|SEMA4A|JAM3|LHX4|RNF165	-3.08498	0	4	0	0	-9.52405	9.96937
1	-5.67087	GO:0042093	M1	1	0	GO Biological Processes	19	T-helper cell differentiation	19_GO:0002376 immune system process	-5.67087	7.77611	7.369	27994	60	540	9	1.66667	0.550906	602|3566|4063|4092|5971|6095|51043|64218|84695	BCL3|IL4R|LY9|SMAD7|RELB|RORA|ZBTB7B|SEMA4A|LOXL3	-3.07281	0	8	0	0	-7.58803	15.5522
1	-5.61987	GO:0010035	M1	1	0	GO Biological Processes	19	response to inorganic substance	19_GO:0050896 response to stimulus	-5.61987	2.6468	5.56099	27994	568	540	29	5.37037	0.970105	445|664|1277|2353|2696|3485|3725|4137|4493|4494|4501|4502|4776|5066|5159|5641|6494|7779|7781|8013|8437|10397|11277|23135|30819|54583|55139|80781|140885	ASS1|BNIP3|COL1A1|FOS|GIPR|IGFBP2|JUN|MAPT|MT1E|MT1F|MT1X|MT2A|NFATC4|PAM|PDGFRB|LGMN|SIPA1|SLC30A1|SLC30A3|NR4A3|RASAL1|NDRG1|TREX1|KDM6B|KCNIP2|EGLN1|ANKZF1|COL18A1|SIRPA	-3.02949	0	17	1	1	-5.61987	18.8512
1	-5.5893	GO:0002521	M1	1	0	GO Biological Processes	19	leukocyte differentiation	19_GO:0002376 immune system process	-5.5893	2.69303	5.56629	27994	539	540	28	5.18519	0.954165	602|920|939|944|1958|2353|2624|3566|3714|3725|4063|4092|5971|6095|7071|7422|8324|8744|9580|9846|10014|51043|64115|64218|80758|84695|146850|387357	BCL3|CD4|CD27|TNFSF8|EGR1|FOS|GATA2|IL4R|JAG2|JUN|LY9|SMAD7|RELB|RORA|KLF10|VEGFA|FZD7|TNFSF9|SOX13|GAB2|HDAC5|ZBTB7B|VSIR|SEMA4A|PRR7|LOXL3|PIK3R6|THEMIS	-3.00648	0	8	0	0	-7.58803	15.5522
1	-5.55748	GO:0030516	M1	1	0	GO Biological Processes	19	regulation of axon extension	19_GO:0040007 growth	-5.55748	5.87885	6.75061	27994	97	540	11	2.03704	0.607902	2017|3897|4137|6405|7422|9175|10501|51330|54910|57715|64218	CTTN|L1CAM|MAPT|SEMA3F|VEGFA|MAP3K13|SEMA6B|TNFRSF12A|SEMA4C|SEMA4G|SEMA4A	-2.98208	0	4	0	0	-9.52405	9.96937
1	-5.54827	GO:0002294	M1	1	0	GO Biological Processes	19	CD4-positive, alpha-beta T cell differentiation involved in immune response	19_GO:0002376 immune system process	-5.54827	7.52527	7.21377	27994	62	540	9	1.66667	0.550906	602|3566|4063|4092|5971|6095|51043|64218|84695	BCL3|IL4R|LY9|SMAD7|RELB|RORA|ZBTB7B|SEMA4A|LOXL3	-2.98046	0	8	0	0	-7.58803	15.5522
1	-5.54139	GO:0055093	M1	1	0	GO Biological Processes	19	response to hyperoxia	19_GO:0050896 response to stimulus	-5.54139	14.1384	8.6459	27994	22	540	6	1.11111	0.451082	664|1026|1277|4508|5159|5428	BNIP3|CDKN1A|COL1A1|ATP6|PDGFRB|POLG	-2.98046	0	18	1	1	-5.54139	14.1384
1	-5.48874	GO:0002287	M1	1	0	GO Biological Processes	19	alpha-beta T cell activation involved in immune response	19_GO:0002376 immune system process	-5.48874	7.40582	7.13872	27994	63	540	9	1.66667	0.550906	602|3566|4063|4092|5971|6095|51043|64218|84695	BCL3|IL4R|LY9|SMAD7|RELB|RORA|ZBTB7B|SEMA4A|LOXL3	-2.94492	0	8	0	0	-7.58803	15.5522
1	-5.48874	GO:0002293	M1	1	0	GO Biological Processes	19	alpha-beta T cell differentiation involved in immune response	19_GO:0002376 immune system process	-5.48874	7.40582	7.13872	27994	63	540	9	1.66667	0.550906	602|3566|4063|4092|5971|6095|51043|64218|84695	BCL3|IL4R|LY9|SMAD7|RELB|RORA|ZBTB7B|SEMA4A|LOXL3	-2.94492	0	8	0	0	-7.58803	15.5522
1	-5.485	M44	M1	1	0	Canonical Pathways	11	PID HIF2PATHWAY		-5.485	10.6731	7.91508	27994	34	540	7	1.2963	0.486768	1942|5054|6513|7422|8553|54583|112399	EFNA1|SERPINE1|SLC2A1|VEGFA|BHLHE40|EGLN1|EGLN3	-2.94492	0	1	0	0	-15.5221	14.1384
1	-5.46994	GO:0030098	M1	1	0	GO Biological Processes	19	lymphocyte differentiation	19_GO:0002376 immune system process	-5.46994	3.09917	5.68502	27994	368	540	22	4.07407	0.850718	602|920|939|944|1958|3566|3714|4063|4092|5971|6095|8324|8744|9580|10014|51043|64115|64218|80758|84695|146850|387357	BCL3|CD4|CD27|TNFSF8|EGR1|IL4R|JAG2|LY9|SMAD7|RELB|RORA|FZD7|TNFSF9|SOX13|HDAC5|ZBTB7B|VSIR|SEMA4A|PRR7|LOXL3|PIK3R6|THEMIS	-2.9366	0	8	0	0	-7.58803	15.5522
1	-5.44214	GO:0050770	M1	1	0	GO Biological Processes	19	regulation of axonogenesis	19_GO:0032502 developmental process	-5.44214	4.1807	6.10399	27994	186	540	15	2.77778	0.707188	1942|2017|3897|4137|5365|5747|6405|7422|9175|10154|10501|51330|54910|57715|64218	EFNA1|CTTN|L1CAM|MAPT|PLXNB3|PTK2|SEMA3F|VEGFA|MAP3K13|PLXNC1|SEMA6B|TNFRSF12A|SEMA4C|SEMA4G|SEMA4A	-2.91543	0	4	0	0	-9.52405	9.96937
1	-5.43089	GO:0045785	M1	1	0	GO Biological Processes	19	positive regulation of cell adhesion	19_GO:0022610 biological adhesion	-5.43089	2.90696	5.57564	27994	428	540	24	4.44444	0.886829	463|920|939|1326|3133|3485|3566|3678|4092|4739|6281|6385|7422|8013|8728|8744|9580|10675|29851|51043|59339|64115|140885|146850	ZFHX3|CD4|CD27|MAP3K8|HLA-E|IGFBP2|IL4R|ITGA5|SMAD7|NEDD9|S100A10|SDC4|VEGFA|NR4A3|ADAM19|TNFSF9|SOX13|CSPG5|ICOS|ZBTB7B|PLEKHA2|VSIR|SIRPA|PIK3R6	-2.91221	0	2	0	0	-12.0085	18.8512
1	-5.42596	GO:0043062	M1	1	0	GO Biological Processes	19	extracellular structure organization	19_GO:0071840 cellular component organization or biogenesis	-5.42596	2.82973	5.53719	27994	458	540	25	4.62963	0.904238	602|1277|1291|1292|1513|1515|2192|3339|3674|3678|3691|4791|5033|5054|5747|6385|6624|8728|8785|30008|64856|80781|83700|84695|642658	BCL3|COL1A1|COL6A1|COL6A2|CTSK|CTSV|FBLN1|HSPG2|ITGA2B|ITGA5|ITGB4|NFKB2|P4HA1|SERPINE1|PTK2|SDC4|FSCN1|ADAM19|MATN4|EFEMP2|VWA1|COL18A1|JAM3|LOXL3|SCX	-2.91221	0	11	0	0	-6.31448	5.94894
1	-5.38768	GO:0090199	M1	1	0	GO Biological Processes	19	regulation of release of cytochrome c from mitochondria	19_GO:0023052 signaling	-5.38768	8.46379	7.33372	27994	49	540	8	1.48148	0.519888	664|1191|2852|4000|8996|26355|27113|90427	BNIP3|CLU|GPER1|LMNA|NOL3|FAM162A|BBC3|BMF	-2.88027	0	9	0	0	-6.6811	9.25728
1	-5.35702	GO:0010942	M1	1	0	GO Biological Processes	19	positive regulation of cell death	19_GO:0048518 positive regulation of biological process	-5.35702	2.35325	5.26496	27994	749	540	34	6.2963	1.04526	133|467|664|665|666|694|1026|1191|1687|1852|1958|2353|2852|3725|4137|4776|5159|7227|7421|8013|10395|22861|26355|27113|29944|29948|51330|54541|79156|80758|80781|90427|94241|112399	ADM|ATF3|BNIP3|BNIP3L|BOK|BTG1|CDKN1A|CLU|GSDME|DUSP9|EGR1|FOS|GPER1|JUN|MAPT|NFATC4|PDGFRB|TRPS1|VDR|NR4A3|DLC1|NLRP1|FAM162A|BBC3|PNMA3|OSGIN1|TNFRSF12A|DDIT4|PLEKHF1|PRR7|COL18A1|BMF|TP53INP1|EGLN3	-2.85931	0	14	0	0	-5.89536	3.68268
1	-5.35431	GO:0034330	M1	1	0	GO Biological Processes	19	cell junction organization	19_GO:0071840 cellular component organization or biogenesis	-5.35431	3.26042	5.68553	27994	318	540	20	3.7037	0.812692	283|1845|2017|2706|3678|3691|4092|5747|5819|6281|6385|6624|7422|10395|10580|27134|54549|64403|79778|83700	ANG|DUSP3|CTTN|GJB2|ITGA5|ITGB4|SMAD7|PTK2|NECTIN2|S100A10|SDC4|FSCN1|VEGFA|DLC1|SORBS1|TJP3|SDK2|CDH24|MICALL2|JAM3	-2.85931	0	5	0	0	-8.61302	6.68913
1	-5.30007	GO:0007507	M1	1	0	GO Biological Processes	19	heart development	19_GO:0032502 developmental process	-5.30007	2.5481	5.33013	27994	590	540	29	5.37037	0.970105	133|1026|1852|1942|2852|2997|3725|4000|4036|4092|4776|5066|5159|5747|6899|7422|8324|9249|10252|10395|10848|11277|23135|23462|27031|54583|121643|140706|642658	ADM|CDKN1A|DUSP9|EFNA1|GPER1|GYS1|JUN|LMNA|LRP2|SMAD7|NFATC4|PAM|PDGFRB|PTK2|TBX1|VEGFA|FZD7|DHRS3|SPRY1|DLC1|PPP1R13L|TREX1|KDM6B|HEY1|NPHP3|EGLN1|FOXN4|CCM2L|SCX	-2.81115	0	19	1	1	-5.30007	4.03954
1	-5.2409	GO:0008637	M1	1	0	GO Biological Processes	19	apoptotic mitochondrial changes	19_GO:0071840 cellular component organization or biogenesis	-5.2409	4.97671	6.24938	27994	125	540	12	2.22222	0.634332	664|665|666|1191|2852|3099|3725|4000|8996|26355|27113|90427	BNIP3|BNIP3L|BOK|CLU|GPER1|HK2|JUN|LMNA|NOL3|FAM162A|BBC3|BMF	-2.75797	0	9	0	0	-6.6811	9.25728
1	-5.23127	GO:0051384	M1	1	0	GO Biological Processes	19	response to glucocorticoid	19_GO:0050896 response to stimulus	-5.23127	4.58456	6.11116	27994	147	540	13	2.40741	0.659609	133|445|1026|1515|2353|2706|3485|5066|5106|6753|6781|54541|114907	ADM|ASS1|CDKN1A|CTSV|FOS|GJB2|IGFBP2|PAM|PCK2|SSTR3|STC1|DDIT4|FBXO32	-2.75425	0	12	0	0	-6.12879	8.36141
1	-5.22033	GO:0001568	M1	1	0	GO Biological Processes	19	blood vessel development	19_GO:0032502 developmental process	-5.22033	2.28517	5.15235	27994	794	540	35	6.48148	1.05947	133|283|575|694|1277|1942|1944|1958|2624|2852|3099|3164|3339|3678|3725|4036|4092|4776|5054|5159|5747|6095|6899|7422|10014|11277|23462|51129|51330|51421|54583|64218|80781|83700|146850	ADM|ANG|ADGRB1|BTG1|COL1A1|EFNA1|EFNA3|EGR1|GATA2|GPER1|HK2|NR4A1|HSPG2|ITGA5|JUN|LRP2|SMAD7|NFATC4|SERPINE1|PDGFRB|PTK2|RORA|TBX1|VEGFA|HDAC5|TREX1|HEY1|ANGPTL4|TNFRSF12A|AMOTL2|EGLN1|SEMA4A|COL18A1|JAM3|PIK3R6	-2.7508	0	20	1	1	-5.22033	2.46053
1	-5.21624	GO:0048638	M1	1	0	GO Biological Processes	19	regulation of developmental growth	19_GO:0040007 growth	-5.21624	3.08401	5.52623	27994	353	540	21	3.88889	0.83196	1026|1852|2017|3897|4092|4137|4880|5641|5747|6405|7422|8437|8614|9175|9254|10501|51316|51330|54910|57715|64218	CDKN1A|DUSP9|CTTN|L1CAM|SMAD7|MAPT|NPPC|LGMN|PTK2|SEMA3F|VEGFA|RASAL1|STC2|MAP3K13|CACNA2D2|SEMA6B|PLAC8|TNFRSF12A|SEMA4C|SEMA4G|SEMA4A	-2.7508	0	4	0	0	-9.52405	9.96937
1	-5.19114	GO:0010821	M1	1	0	GO Biological Processes	19	regulation of mitochondrion organization	19_GO:0071840 cellular component organization or biogenesis	-5.19114	3.98775	5.87172	27994	195	540	15	2.77778	0.707188	664|665|666|1191|2017|2852|3099|4000|4137|8996|10133|26355|27113|79778|90427	BNIP3|BNIP3L|BOK|CLU|CTTN|GPER1|HK2|LMNA|MAPT|NOL3|OPTN|FAM162A|BBC3|MICALL2|BMF	-2.73137	0	9	0	0	-6.6811	9.25728
1	-5.17881	GO:0046632	M1	1	0	GO Biological Processes	19	alpha-beta T cell differentiation	19_GO:0002376 immune system process	-5.17881	5.3797	6.33589	27994	106	540	11	2.03704	0.607902	602|944|3566|4063|4092|5971|6095|51043|64218|80758|84695	BCL3|TNFSF8|IL4R|LY9|SMAD7|RELB|RORA|ZBTB7B|SEMA4A|PRR7|LOXL3	-2.72465	0	8	0	0	-7.58803	15.5522
1	-5.16687	GO:0034332	M1	1	0	GO Biological Processes	19	adherens junction organization	19_GO:0071840 cellular component organization or biogenesis	-5.16687	4.52302	6.04718	27994	149	540	13	2.40741	0.659609	283|1845|2017|4092|5747|5819|6281|6385|7422|10395|10580|64403|83700	ANG|DUSP3|CTTN|SMAD7|PTK2|NECTIN2|S100A10|SDC4|VEGFA|DLC1|SORBS1|CDH24|JAM3	-2.71824	0	5	0	0	-8.61302	6.68913
1	-5.05019	GO:0002292	M1	1	0	GO Biological Processes	19	T cell differentiation involved in immune response	19_GO:0002376 immune system process	-5.05019	6.57136	6.59217	27994	71	540	9	1.66667	0.550906	602|3566|4063|4092|5971|6095|51043|64218|84695	BCL3|IL4R|LY9|SMAD7|RELB|RORA|ZBTB7B|SEMA4A|LOXL3	-2.60703	0	8	0	0	-7.58803	15.5522
1	-5.03673	GO:0044706	M1	1	0	GO Biological Processes	19	multi-multicellular organism process	19_GO:0051704 multi-organism process	-5.03673	3.67014	5.65243	27994	226	540	16	2.96296	0.729684	133|1515|2192|2353|2706|3485|3678|5066|5270|6513|6781|7421|7422|8614|10991|23764	ADM|CTSV|FBLN1|FOS|GJB2|IGFBP2|ITGA5|PAM|SERPINE2|SLC2A1|STC1|VDR|VEGFA|STC2|SLC38A3|MAFF	-2.60127	0	21	1	1	-5.03673	10.3681
1	-5.03371	GO:0045664	M1	1	0	GO Biological Processes	19	regulation of neuron differentiation	19_GO:0032502 developmental process	-5.03371	2.38083	5.09307	27994	675	540	31	5.74074	1.00103	463|1942|1944|2017|2119|2624|3897|4137|4681|4776|5365|5526|5747|5792|6405|7422|7436|8437|9175|10154|10501|23462|26012|51330|51517|51704|54910|57715|64218|80725|112755	ZFHX3|EFNA1|EFNA3|CTTN|ETV5|GATA2|L1CAM|MAPT|NBL1|NFATC4|PLXNB3|PPP2R5B|PTK2|PTPRF|SEMA3F|VEGFA|VLDLR|RASAL1|MAP3K13|PLXNC1|SEMA6B|HEY1|NSMF|TNFRSF12A|NCKIPSD|GPRC5B|SEMA4C|SEMA4G|SEMA4A|SRCIN1|STX1B	-2.60127	0	4	0	0	-9.52405	9.96937
1	-5.02541	R-HSA-1474290	M1	1	0	Reactome Gene Sets	6	Collagen formation		-5.02541	5.76008	6.34339	27994	90	540	10	1.85185	0.580159	1277|1291|1292|1515|3691|5033|5351|10536|80781|84695	COL1A1|COL6A1|COL6A2|CTSV|ITGB4|P4HA1|PLOD1|P3H3|COL18A1|LOXL3	-2.59823	0	11	0	0	-6.31448	5.94894
1	-5.01196	GO:0001525	M1	1	0	GO Biological Processes	19	angiogenesis	19_GO:0032502 developmental process	-5.01196	2.46053	5.11927	27994	611	540	29	5.37037	0.970105	133|283|575|694|1942|1944|2624|3099|3164|3339|3678|3725|4776|5054|5159|5747|6095|6899|7422|10014|23462|51129|51330|51421|54583|64218|80781|83700|146850	ADM|ANG|ADGRB1|BTG1|EFNA1|EFNA3|GATA2|HK2|NR4A1|HSPG2|ITGA5|JUN|NFATC4|SERPINE1|PDGFRB|PTK2|RORA|TBX1|VEGFA|HDAC5|HEY1|ANGPTL4|TNFRSF12A|AMOTL2|EGLN1|SEMA4A|COL18A1|JAM3|PIK3R6	-2.58999	0	20	0	0	-5.22033	2.46053
1	-4.99367	GO:0009991	M1	1	0	GO Biological Processes	19	response to extracellular stimulus	19_GO:0050896 response to stimulus	-4.99367	2.5542	5.15318	27994	548	540	27	5	0.937886	133|445|467|664|920|1026|1277|1515|2353|2696|3485|3725|5106|5582|5899|6494|6513|6753|6781|7071|7421|8614|10991|23710|55062|80315|220441	ADM|ASS1|ATF3|BNIP3|CD4|CDKN1A|COL1A1|CTSV|FOS|GIPR|IGFBP2|JUN|PCK2|PRKCG|RALB|SIPA1|SLC2A1|SSTR3|STC1|KLF10|VDR|STC2|SLC38A3|GABARAPL1|WIPI1|CPEB4|RNF152	-2.58355	0	22	1	1	-4.99367	3.8165
1	-4.98868	GO:0046636	M1	1	0	GO Biological Processes	19	negative regulation of alpha-beta T cell activation	19_GO:0022610 biological adhesion	-4.98868	9.07213	7.16498	27994	40	540	7	1.2963	0.486768	384|3566|4092|51043|64115|84695|654346	ARG2|IL4R|SMAD7|ZBTB7B|VSIR|LOXL3|LGALS9C	-2.58355	0	2	0	0	-12.0085	18.8512
1	-4.98868	GO:0071526	M1	1	0	GO Biological Processes	19	semaphorin-plexin signaling pathway	19_GO:0023052 signaling	-4.98868	9.07213	7.16498	27994	40	540	7	1.2963	0.486768	5365|6405|10154|10501|54910|57715|64218	PLXNB3|SEMA3F|PLXNC1|SEMA6B|SEMA4C|SEMA4G|SEMA4A	-2.58355	0	4	0	0	-9.52405	9.96937
1	-4.98533	GO:0061387	M1	1	0	GO Biological Processes	19	regulation of extent of cell growth	19_GO:0040007 growth	-4.98533	5.13737	6.12541	27994	111	540	11	2.03704	0.607902	2017|3897|4137|6405|7422|9175|10501|51330|54910|57715|64218	CTTN|L1CAM|MAPT|SEMA3F|VEGFA|MAP3K13|SEMA6B|TNFRSF12A|SEMA4C|SEMA4G|SEMA4A	-2.58355	0	4	0	0	-9.52405	9.96937
1	-4.97996	GO:1902532	M1	1	0	GO Biological Processes	19	negative regulation of intracellular signal transduction	19_GO:0048519 negative regulation of biological process	-4.97996	2.49835	5.11849	27994	581	540	28	5.18519	0.954165	467|602|1191|1845|1847|1850|1852|1942|2192|2852|5270|5526|6095|8437|8996|9516|10133|10252|10395|54541|57561|64798|80824|81848|113791|140885|220441|338761	ATF3|BCL3|CLU|DUSP3|DUSP5|DUSP8|DUSP9|EFNA1|FBLN1|GPER1|SERPINE2|PPP2R5B|RORA|RASAL1|NOL3|LITAF|OPTN|SPRY1|DLC1|DDIT4|ARRDC3|DEPTOR|DUSP16|SPRY4|PIK3IP1|SIRPA|RNF152|C1QL4	-2.5831	0	23	1	1	-4.97996	22.2175
1	-4.92633	M5885	M1	1	0	Canonical Pathways	11	NABA MATRISOME ASSOCIATED		-4.92633	2.27796	4.97883	27994	751	540	33	6.11111	1.03079	944|1475|1513|1515|2239|2817|5033|5054|5270|5328|5351|5365|6281|6385|6405|7422|8728|8744|10154|10501|10536|10675|51129|54583|54910|57715|64218|83888|84695|112399|113791|338761|654346	TNFSF8|CSTA|CTSK|CTSV|GPC4|GPC1|P4HA1|SERPINE1|SERPINE2|PLAU|PLOD1|PLXNB3|S100A10|SDC4|SEMA3F|VEGFA|ADAM19|TNFSF9|PLXNC1|SEMA6B|P3H3|CSPG5|ANGPTL4|EGLN1|SEMA4C|SEMA4G|SEMA4A|FGFBP2|LOXL3|EGLN3|PIK3IP1|C1QL4|LGALS9C	-2.53523	0	24	1	1	-4.92633	2.83164
1	-4.92	GO:0001890	M1	1	0	GO Biological Processes	19	placenta development	19_GO:0022414 reproductive process	-4.92	4.29255	5.80215	27994	157	540	13	2.40741	0.659609	133|283|1515|2624|2706|5747|6781|7421|8614|8728|23462|54583|89884	ADM|ANG|CTSV|GATA2|GJB2|PTK2|STC1|VDR|STC2|ADAM19|HEY1|EGLN1|LHX4	-2.53523	0	21	0	0	-5.03673	10.3681
1	-4.9177	GO:0007160	M1	1	0	GO Biological Processes	19	cell-matrix adhesion	19_GO:0022610 biological adhesion	-4.9177	3.5907	5.54509	27994	231	540	16	2.96296	0.729684	1845|2017|3674|3691|3897|5054|5328|5747|6281|6385|7422|10395|10580|27076|59339|83700	DUSP3|CTTN|ITGA2B|ITGB4|L1CAM|SERPINE1|PLAU|PTK2|S100A10|SDC4|VEGFA|DLC1|SORBS1|LYPD3|PLEKHA2|JAM3	-2.53523	0	5	0	0	-8.61302	6.68913
1	-4.90449	GO:0042594	M1	1	0	GO Biological Processes	19	response to starvation	19_GO:0050896 response to stimulus	-4.90449	3.77481	5.60605	27994	206	540	15	2.77778	0.707188	133|467|1026|1515|3725|5106|5899|6513|6753|7071|10991|23710|55062|80315|220441	ADM|ATF3|CDKN1A|CTSV|JUN|PCK2|RALB|SLC2A1|SSTR3|KLF10|SLC38A3|GABARAPL1|WIPI1|CPEB4|RNF152	-2.52671	0	22	0	0	-4.99367	3.8165
1	-4.88083	GO:0003007	M1	1	0	GO Biological Processes	19	heart morphogenesis	19_GO:0032502 developmental process	-4.88083	3.40267	5.44815	27994	259	540	17	3.14815	0.751423	1942|3725|4036|4092|5747|6899|7422|9249|10252|10395|10848|11277|23462|27031|54583|121643|140706	EFNA1|JUN|LRP2|SMAD7|PTK2|TBX1|VEGFA|DHRS3|SPRY1|DLC1|PPP1R13L|TREX1|HEY1|NPHP3|EGLN1|FOXN4|CCM2L	-2.51371	0	19	0	0	-5.30007	4.03954
1	-4.8803	R-HSA-109582	M1	1	0	Reactome Gene Sets	6	Hemostasis		-4.8803	2.4209	5.0219	27994	621	540	29	5.37037	0.970105	226|1191|1277|2624|2769|2784|2817|3674|3678|3897|5054|5270|5328|5526|5582|5747|6281|6385|7277|7422|8654|8793|9123|23764|79861|83700|124602|140885|146850	ALDOA|CLU|COL1A1|GATA2|GNA15|GNB3|GPC1|ITGA2B|ITGA5|L1CAM|SERPINE1|SERPINE2|PLAU|PPP2R5B|PRKCG|PTK2|S100A10|SDC4|TUBA4A|VEGFA|PDE5A|TNFRSF10D|SLC16A3|MAFF|TUBAL3|JAM3|KIF19|SIRPA|PIK3R6	-2.51371	0	25	1	1	-4.8803	2.4209
1	-4.87319	GO:0061687	M1	1	0	GO Biological Processes	19	detoxification of inorganic compound	19_GO:0098754 detoxification	-4.87319	15.2473	8.2409	27994	17	540	5	0.925926	0.412165	4493|4494|4501|4502|7779	MT1E|MT1F|MT1X|MT2A|SLC30A1	-2.51371	0	17	0	0	-5.61987	18.8512
1	-4.87319	GO:0097501	M1	1	0	GO Biological Processes	19	stress response to metal ion	19_GO:0050896 response to stimulus	-4.87319	15.2473	8.2409	27994	17	540	5	0.925926	0.412165	4493|4494|4501|4502|7779	MT1E|MT1F|MT1X|MT2A|SLC30A1	-2.51371	0	17	0	0	-5.61987	18.8512
1	-4.85648	GO:0034333	M1	1	0	GO Biological Processes	19	adherens junction assembly	19_GO:0071840 cellular component organization or biogenesis	-4.85648	5.51497	6.14944	27994	94	540	10	1.85185	0.580159	1845|2017|4092|5747|6281|6385|7422|10395|10580|83700	DUSP3|CTTN|SMAD7|PTK2|S100A10|SDC4|VEGFA|DLC1|SORBS1|JAM3	-2.50145	0	5	0	0	-8.61302	6.68913
1	-4.80214	GO:0045444	M1	1	0	GO Biological Processes	19	fat cell differentiation	19_GO:0032502 developmental process	-4.80214	3.51463	5.44069	27994	236	540	16	2.96296	0.729684	664|1040|1959|2624|2784|2852|3164|6095|8013|9580|9658|51043|51316|65989|122953|338761	BNIP3|CDS1|EGR2|GATA2|GNB3|GPER1|NR4A1|RORA|NR4A3|SOX13|ZNF516|ZBTB7B|PLAC8|DLK2|JDP2|C1QL4	-2.45152	0	26	1	1	-4.80214	4.89064
1	-4.7873	GO:0036296	M1	1	0	GO Biological Processes	19	response to increased oxygen levels	19_GO:0050896 response to stimulus	-4.7873	10.7257	7.34903	27994	29	540	6	1.11111	0.451082	664|1026|1277|4508|5159|5428	BNIP3|CDKN1A|COL1A1|ATP6|PDGFRB|POLG	-2.44105	0	18	0	0	-5.54139	14.1384
1	-4.775	GO:0043068	M1	1	0	GO Biological Processes	19	positive regulation of programmed cell death	19_GO:0048518 positive regulation of biological process	-4.775	2.309	4.90453	27994	696	540	31	5.74074	1.00103	133|467|664|665|666|694|1026|1191|1687|1852|2852|3725|4137|4776|5159|7227|7421|8013|10395|22861|26355|27113|29944|29948|51330|79156|80758|80781|90427|94241|112399	ADM|ATF3|BNIP3|BNIP3L|BOK|BTG1|CDKN1A|CLU|GSDME|DUSP9|GPER1|JUN|MAPT|NFATC4|PDGFRB|TRPS1|VDR|NR4A3|DLC1|NLRP1|FAM162A|BBC3|PNMA3|OSGIN1|TNFRSF12A|PLEKHF1|PRR7|COL18A1|BMF|TP53INP1|EGLN3	-2.4359	0	14	0	0	-5.89536	3.68268
1	-4.77273	M53	M1	1	0	Canonical Pathways	11	PID INTEGRIN3 PATHWAY		-4.77273	8.43919	6.84668	27994	43	540	7	1.2963	0.486768	1277|3674|3897|5159|5328|6385|7422	COL1A1|ITGA2B|L1CAM|PDGFRB|PLAU|SDC4|VEGFA	-2.4359	0	27	1	1	-4.77273	8.43919
1	-4.76932	M166	M1	1	0	Canonical Pathways	11	PID ATF2 PATHWAY		-4.76932	7.02925	6.50181	27994	59	540	8	1.48148	0.519888	467|1466|1847|1850|2353|3725|5328|122953	ATF3|CSRP2|DUSP5|DUSP8|FOS|JUN|PLAU|JDP2	-2.4359	0	28	1	1	-4.76932	8.64012
1	-4.71307	GO:0043367	M1	1	0	GO Biological Processes	19	CD4-positive, alpha-beta T cell differentiation	19_GO:0002376 immune system process	-4.71307	5.98162	6.17889	27994	78	540	9	1.66667	0.550906	602|3566|4063|4092|5971|6095|51043|64218|84695	BCL3|IL4R|LY9|SMAD7|RELB|RORA|ZBTB7B|SEMA4A|LOXL3	-2.38385	0	8	0	0	-7.58803	15.5522
1	-4.70667	GO:0048729	M1	1	0	GO Biological Processes	19	tissue morphogenesis	19_GO:0032502 developmental process	-4.70667	2.32818	4.87276	27994	668	540	30	5.55556	0.985723	133|768|2119|2239|2297|3678|3691|3714|4036|4092|4776|6385|6781|6899|7421|7422|8013|8324|10252|10395|10765|23135|23462|27031|54101|54583|54910|121643|140706|642658	ADM|CA9|ETV5|GPC4|FOXD1|ITGA5|ITGB4|JAG2|LRP2|SMAD7|NFATC4|SDC4|STC1|TBX1|VDR|VEGFA|NR4A3|FZD7|SPRY1|DLC1|KDM5B|KDM6B|HEY1|NPHP3|RIPK4|EGLN1|SEMA4C|FOXN4|CCM2L|SCX	-2.3816	0	29	1	1	-4.70667	3.41807
1	-4.66794	GO:0070373	M1	1	0	GO Biological Processes	19	negative regulation of ERK1 and ERK2 cascade	19_GO:0048519 negative regulation of biological process	-4.66794	5.90591	6.12397	27994	79	540	9	1.66667	0.550906	467|1845|1852|2192|2852|10252|81848|140885|338761	ATF3|DUSP3|DUSP9|FBLN1|GPER1|SPRY1|SPRY4|SIRPA|C1QL4	-2.35511	0	23	0	0	-4.97996	22.2175
1	-4.66794	GO:0000422	M1	1	0	GO Biological Processes	19	autophagy of mitochondrion	19_GO:0071840 cellular component organization or biogenesis	-4.66794	5.90591	6.12397	27994	79	540	9	1.66667	0.550906	664|665|1513|2017|3099|10133|23710|55062|285973	BNIP3|BNIP3L|CTSK|CTTN|HK2|OPTN|GABARAPL1|WIPI1|ATG9B	-2.35511	0	30	1	1	-4.66794	7.40582
1	-4.66794	GO:0061726	M1	1	0	GO Biological Processes	19	mitochondrion disassembly	19_GO:0071840 cellular component organization or biogenesis	-4.66794	5.90591	6.12397	27994	79	540	9	1.66667	0.550906	664|665|1513|2017|3099|10133|23710|55062|285973	BNIP3|BNIP3L|CTSK|CTTN|HK2|OPTN|GABARAPL1|WIPI1|ATG9B	-2.35511	0	30	0	0	-4.66794	7.40582
1	-4.65744	GO:0007044	M1	1	0	GO Biological Processes	19	cell-substrate junction assembly	19_GO:0071840 cellular component organization or biogenesis	-4.65744	5.23644	5.92208	27994	99	540	10	1.85185	0.580159	1845|2017|3678|3691|5747|6281|6385|7422|10395|10580	DUSP3|CTTN|ITGA5|ITGB4|PTK2|S100A10|SDC4|VEGFA|DLC1|SORBS1	-2.34861	0	5	0	0	-8.61302	6.68913
1	-4.64679	GO:0099536	M1	1	0	GO Biological Processes	19	synaptic signaling	19_GO:0023052 signaling	-4.64679	2.23874	4.79291	27994	741	540	32	5.92593	1.01605	575|785|1959|2119|2852|3786|4137|4776|5270|5582|5641|5865|7779|8497|9094|9254|9381|9495|10675|22987|22997|23349|23551|25837|26012|27092|30819|54583|57338|80758|112755|114088	ADGRB1|CACNB4|EGR2|ETV5|GPER1|KCNQ3|MAPT|NFATC4|SERPINE2|PRKCG|LGMN|RAB3B|SLC30A1|PPFIA4|UNC119|CACNA2D2|OTOF|AKAP5|CSPG5|SV2C|IGSF9B|PHF24|RASD2|RAB26|NSMF|CACNG4|KCNIP2|EGLN1|JPH3|PRR7|STX1B|TRIM9	-2.3437	0	31	1	1	-4.64679	2.7126
1	-4.64463	GO:0048514	M1	1	0	GO Biological Processes	19	blood vessel morphogenesis	19_GO:0032502 developmental process	-4.64463	2.27307	4.80844	27994	707	540	31	5.74074	1.00103	133|283|575|694|1942|1944|2624|3099|3164|3339|3678|3725|4036|4092|4776|5054|5159|5747|6095|6899|7422|10014|23462|51129|51330|51421|54583|64218|80781|83700|146850	ADM|ANG|ADGRB1|BTG1|EFNA1|EFNA3|GATA2|HK2|NR4A1|HSPG2|ITGA5|JUN|LRP2|SMAD7|NFATC4|SERPINE1|PDGFRB|PTK2|RORA|TBX1|VEGFA|HDAC5|HEY1|ANGPTL4|TNFRSF12A|AMOTL2|EGLN1|SEMA4A|COL18A1|JAM3|PIK3R6	-2.3437	0	20	0	0	-5.22033	2.46053
1	-4.63773	GO:0010810	M1	1	0	GO Biological Processes	19	regulation of cell-substrate adhesion	19_GO:0022610 biological adhesion	-4.63773	3.58346	5.35806	27994	217	540	15	2.77778	0.707188	1277|1845|2192|3678|4739|5054|5328|5747|6281|6385|7422|8324|10395|10675|59339	COL1A1|DUSP3|FBLN1|ITGA5|NEDD9|SERPINE1|PLAU|PTK2|S100A10|SDC4|VEGFA|FZD7|DLC1|CSPG5|PLEKHA2	-2.3407	0	5	0	0	-8.61302	6.68913
1	-4.60809	GO:0071384	M1	1	0	GO Biological Processes	19	cellular response to corticosteroid stimulus	19_GO:0050896 response to stimulus	-4.60809	6.68913	6.2894	27994	62	540	8	1.48148	0.519888	445|2706|2852|5106|6753|6781|54541|114907	ASS1|GJB2|GPER1|PCK2|SSTR3|STC1|DDIT4|FBXO32	-2.31491	0	12	0	0	-6.12879	8.36141
1	-4.56897	GO:0070997	M1	1	0	GO Biological Processes	19	neuron death	19_GO:0009987 cellular process	-4.56897	2.88004	5.03519	27994	360	540	20	3.7037	0.812692	664|666|1191|1958|2353|3725|4137|4776|5582|5641|8013|9481|22861|26012|26355|27023|54541|54583|80315|112399	BNIP3|BOK|CLU|EGR1|FOS|JUN|MAPT|NFATC4|PRKCG|LGMN|NR4A3|SLC25A27|NLRP1|NSMF|FAM162A|FOXB1|DDIT4|EGLN1|CPEB4|EGLN3	-2.28317	0	32	1	1	-4.56897	2.88004
1	-4.56263	GO:0048675	M1	1	0	GO Biological Processes	19	axon extension	19_GO:0040007 growth	-4.56263	4.63616	5.66811	27994	123	540	11	2.03704	0.607902	2017|3897|4137|6405|7422|9175|10501|51330|54910|57715|64218	CTTN|L1CAM|MAPT|SEMA3F|VEGFA|MAP3K13|SEMA6B|TNFRSF12A|SEMA4C|SEMA4G|SEMA4A	-2.28317	0	4	0	0	-9.52405	9.96937
1	-4.56124	GO:0051249	M1	1	0	GO Biological Processes	19	regulation of lymphocyte activation	19_GO:0002376 immune system process	-4.56124	2.51654	4.87165	27994	515	540	25	4.62963	0.904238	384|920|939|944|1026|1326|1845|3133|3485|3566|4004|4092|6385|8654|8744|9580|11277|29851|51043|64115|84695|140885|146850|654346|100507436	ARG2|CD4|CD27|TNFSF8|CDKN1A|MAP3K8|DUSP3|HLA-E|IGFBP2|IL4R|LMO1|SMAD7|SDC4|PDE5A|TNFSF9|SOX13|TREX1|ICOS|ZBTB7B|VSIR|LOXL3|SIRPA|PIK3R6|LGALS9C|MICA	-2.28317	0	2	0	0	-12.0085	18.8512
1	-4.56124	GO:0031667	M1	1	0	GO Biological Processes	19	response to nutrient levels	19_GO:0050896 response to stimulus	-4.56124	2.51654	4.87165	27994	515	540	25	4.62963	0.904238	133|445|467|664|920|1026|1277|1515|2696|3485|3725|5106|5582|5899|6513|6753|6781|7071|7421|8614|10991|23710|55062|80315|220441	ADM|ASS1|ATF3|BNIP3|CD4|CDKN1A|COL1A1|CTSV|GIPR|IGFBP2|JUN|PCK2|PRKCG|RALB|SLC2A1|SSTR3|STC1|KLF10|VDR|STC2|SLC38A3|GABARAPL1|WIPI1|CPEB4|RNF152	-2.28317	0	22	0	0	-4.99367	3.8165
1	-4.55194	M5880	M1	1	0	Canonical Pathways	11	NABA ECM AFFILIATED		-4.55194	3.96429	5.43694	27994	170	540	13	2.40741	0.659609	2239|2817|5365|6385|6405|10154|10501|10675|54910|57715|64218|338761|654346	GPC4|GPC1|PLXNB3|SDC4|SEMA3F|PLXNC1|SEMA6B|CSPG5|SEMA4C|SEMA4G|SEMA4A|C1QL4|LGALS9C	-2.27757	0	4	0	0	-9.52405	9.96937
1	-4.53665	ko04512	M1	1	0	KEGG Pathway	24	ECM-receptor interaction		-4.53665	5.68984	5.96469	27994	82	540	9	1.66667	0.550906	1277|1291|1292|3339|3674|3678|3691|6385|22987	COL1A1|COL6A1|COL6A2|HSPG2|ITGA2B|ITGA5|ITGB4|SDC4|SV2C	-2.26594	0	11	0	0	-6.31448	5.94894
1	-4.52811	GO:0048841	M1	1	0	GO Biological Processes	19	regulation of axon extension involved in axon guidance	19_GO:0040007 growth	-4.52811	9.72014	6.92202	27994	32	540	6	1.11111	0.451082	6405|7422|10501|54910|57715|64218	SEMA3F|VEGFA|SEMA6B|SEMA4C|SEMA4G|SEMA4A	-2.26137	0	4	0	0	-9.52405	9.96937
1	-4.52484	GO:0007565	M1	1	0	GO Biological Processes	19	female pregnancy	19_GO:0022414 reproductive process	-4.52484	3.70291	5.32564	27994	196	540	14	2.59259	0.683859	133|1515|2192|2353|2706|3485|3678|5066|6513|6781|7421|7422|8614|10991	ADM|CTSV|FBLN1|FOS|GJB2|IGFBP2|ITGA5|PAM|SLC2A1|STC1|VDR|VEGFA|STC2|SLC38A3	-2.26137	0	21	0	0	-5.03673	10.3681
1	-4.50974	GO:0008285	M1	1	0	GO Biological Processes	19	negative regulation of cell proliferation	19_GO:0008283 cell proliferation	-4.50974	2.171	4.67633	27994	788	540	33	6.11111	1.03079	133|283|384|575|694|1026|1687|2192|2624|2852|3725|4000|4092|4880|5270|6385|6753|7071|7421|8654|9537|10252|10395|10397|10536|51043|64115|79789|80781|94241|163702|338761|654346	ADM|ANG|ARG2|ADGRB1|BTG1|CDKN1A|GSDME|FBLN1|GATA2|GPER1|JUN|LMNA|SMAD7|NPPC|SERPINE2|SDC4|SSTR3|KLF10|VDR|PDE5A|TP53I11|SPRY1|DLC1|NDRG1|P3H3|ZBTB7B|VSIR|CLMN|COL18A1|TP53INP1|IFNLR1|C1QL4|LGALS9C	-2.24994	0	33	1	1	-4.50974	2.171
1	-4.50629	GO:0097435	M1	1	0	GO Biological Processes	19	supramolecular fiber organization	19_GO:0071840 cellular component organization or biogenesis	-4.50629	2.23514	4.70561	27994	719	540	31	5.74074	1.00103	226|283|1191|1277|1466|2017|4137|4739|5033|5159|5829|6281|6385|6624|6710|10395|10580|23580|27289|30008|54551|54800|79778|79822|83543|84695|85462|124602|201191|256949|642658	ALDOA|ANG|CLU|COL1A1|CSRP2|CTTN|MAPT|NEDD9|P4HA1|PDGFRB|PXN|S100A10|SDC4|FSCN1|SPTB|DLC1|SORBS1|CDC42EP4|RND1|EFEMP2|MAGEL2|KLHL24|MICALL2|ARHGAP28|AIF1L|LOXL3|FHDC1|KIF19|SAMD14|KANK3|SCX	-2.24994	0	34	1	1	-4.50629	3.36005
1	-4.4951	R-HSA-3560783	M1	1	0	Reactome Gene Sets	6	Defective B4GALT7 causes EDS, progeroid type		-4.4951	12.9602	7.50403	27994	20	540	5	0.925926	0.412165	2239|2817|3339|6385|10675	GPC4|GPC1|HSPG2|SDC4|CSPG5	-2.24922	0	35	1	1	-4.4951	14.8116
1	-4.4951	R-HSA-3560801	M1	1	0	Reactome Gene Sets	6	Defective B3GAT3 causes JDSSDHD		-4.4951	12.9602	7.50403	27994	20	540	5	0.925926	0.412165	2239|2817|3339|6385|10675	GPC4|GPC1|HSPG2|SDC4|CSPG5	-2.24922	0	35	0	0	-4.4951	14.8116
1	-4.4951	R-HSA-4420332	M1	1	0	Reactome Gene Sets	6	Defective B3GALT6 causes EDSP2 and SEMDJL1		-4.4951	12.9602	7.50403	27994	20	540	5	0.925926	0.412165	2239|2817|3339|6385|10675	GPC4|GPC1|HSPG2|SDC4|CSPG5	-2.24922	0	35	0	0	-4.4951	14.8116
1	-4.48065	GO:0043065	M1	1	0	GO Biological Processes	19	positive regulation of apoptotic process	19_GO:0048518 positive regulation of biological process	-4.48065	2.26379	4.70364	27994	687	540	30	5.55556	0.985723	133|467|664|665|666|694|1191|1687|1852|2852|3725|4137|4776|5159|7227|7421|8013|10395|22861|26355|27113|29944|29948|51330|79156|80758|80781|90427|94241|112399	ADM|ATF3|BNIP3|BNIP3L|BOK|BTG1|CLU|GSDME|DUSP9|GPER1|JUN|MAPT|NFATC4|PDGFRB|TRPS1|VDR|NR4A3|DLC1|NLRP1|FAM162A|BBC3|PNMA3|OSGIN1|TNFRSF12A|PLEKHF1|PRR7|COL18A1|BMF|TP53INP1|EGLN3	-2.2382	0	14	0	0	-5.89536	3.68268
1	-4.4498	GO:0007268	M1	1	0	GO Biological Processes	19	chemical synaptic transmission	19_GO:0023052 signaling	-4.4498	2.2197	4.66336	27994	724	540	31	5.74074	1.00103	575|785|1959|2119|2852|3786|4137|4776|5270|5582|5641|5865|7779|8497|9094|9254|9381|9495|10675|22987|22997|23349|23551|25837|26012|27092|30819|54583|57338|112755|114088	ADGRB1|CACNB4|EGR2|ETV5|GPER1|KCNQ3|MAPT|NFATC4|SERPINE2|PRKCG|LGMN|RAB3B|SLC30A1|PPFIA4|UNC119|CACNA2D2|OTOF|AKAP5|CSPG5|SV2C|IGSF9B|PHF24|RASD2|RAB26|NSMF|CACNG4|KCNIP2|EGLN1|JPH3|STX1B|TRIM9	-2.21575	0	31	0	0	-4.64679	2.7126
1	-4.4498	GO:0098916	M1	1	0	GO Biological Processes	19	anterograde trans-synaptic signaling	19_GO:0023052 signaling	-4.4498	2.2197	4.66336	27994	724	540	31	5.74074	1.00103	575|785|1959|2119|2852|3786|4137|4776|5270|5582|5641|5865|7779|8497|9094|9254|9381|9495|10675|22987|22997|23349|23551|25837|26012|27092|30819|54583|57338|112755|114088	ADGRB1|CACNB4|EGR2|ETV5|GPER1|KCNQ3|MAPT|NFATC4|SERPINE2|PRKCG|LGMN|RAB3B|SLC30A1|PPFIA4|UNC119|CACNA2D2|OTOF|AKAP5|CSPG5|SV2C|IGSF9B|PHF24|RASD2|RAB26|NSMF|CACNG4|KCNIP2|EGLN1|JPH3|STX1B|TRIM9	-2.21575	0	31	0	0	-4.64679	2.7126
1	-4.44806	ko00051	M1	1	0	KEGG Pathway	24	Fructose and mannose metabolism		-4.44806	9.42559	6.79203	27994	33	540	6	1.11111	0.451082	226|230|3098|3099|5209|5210	ALDOA|ALDOC|HK1|HK2|PFKFB3|PFKFB4	-2.21575	0	10	0	0	-6.45818	13.8242
1	-4.4104	hsa04210	M1	1	0	KEGG Pathway	24	Apoptosis		-4.4104	4.11979	5.39107	27994	151	540	12	2.22222	0.634332	666|1513|1515|2353|3725|4000|5551|7185|7277|8793|27113|79861	BOK|CTSK|CTSV|FOS|JUN|LMNA|PRF1|TRAF1|TUBA4A|TNFRSF10D|BBC3|TUBAL3	-2.18142	0	36	1	1	-4.4104	4.13223
1	-4.39898	GO:0034446	M1	1	0	GO Biological Processes	19	substrate adhesion-dependent cell spreading	19_GO:0022610 biological adhesion	-4.39898	4.89064	5.62838	27994	106	540	10	1.85185	0.580159	1942|2192|4739|5747|5829|6281|8324|10675|79778|80725	EFNA1|FBLN1|NEDD9|PTK2|PXN|S100A10|FZD7|CSPG5|MICALL2|SRCIN1	-2.1733	0	37	1	1	-4.39898	4.89064
1	-4.39176	GO:0046642	M1	1	0	GO Biological Processes	19	negative regulation of alpha-beta T cell proliferation	19_GO:0022610 biological adhesion	-4.39176	18.8512	8.30491	27994	11	540	4	0.740741	0.368996	384|51043|64115|654346	ARG2|ZBTB7B|VSIR|LGALS9C	-2.17261	0	2	0	0	-12.0085	18.8512
1	-4.39176	R-HSA-5661231	M1	1	0	Reactome Gene Sets	6	Metallothioneins bind metals		-4.39176	18.8512	8.30491	27994	11	540	4	0.740741	0.368996	4493|4494|4501|4502	MT1E|MT1F|MT1X|MT2A	-2.17261	0	17	0	0	-5.61987	18.8512
1	-4.38306	GO:0034599	M1	1	0	GO Biological Processes	19	cellular response to oxidative stress	19_GO:0050896 response to stimulus	-4.38306	2.99081	4.95938	27994	312	540	18	3.33333	0.772469	664|2119|2353|2706|3725|4137|5159|5163|5829|8013|8996|11277|23135|54033|55139|79899|94241|140885	BNIP3|ETV5|FOS|GJB2|JUN|MAPT|PDGFRB|PDK1|PXN|NR4A3|NOL3|TREX1|KDM6B|RBM11|ANKZF1|PRR5L|TP53INP1|SIRPA	-2.16714	0	38	1	1	-4.38306	3.3544
1	-4.37053	hsa04512	M1	1	0	KEGG Pathway	24	ECM-receptor interaction		-4.37053	5.42519	5.76416	27994	86	540	9	1.66667	0.550906	1277|1291|1292|3339|3674|3678|3691|6385|22987	COL1A1|COL6A1|COL6A2|HSPG2|ITGA2B|ITGA5|ITGB4|SDC4|SV2C	-2.15781	0	11	0	0	-6.31448	5.94894
1	-4.36082	GO:0099537	M1	1	0	GO Biological Processes	19	trans-synaptic signaling	19_GO:0023052 signaling	-4.36082	2.19544	4.59646	27994	732	540	31	5.74074	1.00103	575|785|1959|2119|2852|3786|4137|4776|5270|5582|5641|5865|7779|8497|9094|9254|9381|9495|10675|22987|22997|23349|23551|25837|26012|27092|30819|54583|57338|112755|114088	ADGRB1|CACNB4|EGR2|ETV5|GPER1|KCNQ3|MAPT|NFATC4|SERPINE2|PRKCG|LGMN|RAB3B|SLC30A1|PPFIA4|UNC119|CACNA2D2|OTOF|AKAP5|CSPG5|SV2C|IGSF9B|PHF24|RASD2|RAB26|NSMF|CACNG4|KCNIP2|EGLN1|JPH3|STX1B|TRIM9	-2.15128	0	31	0	0	-4.64679	2.7126
1	-4.33407	GO:0010952	M1	1	0	GO Biological Processes	19	positive regulation of peptidase activity	19_GO:0048518 positive regulation of biological process	-4.33407	3.5577	5.14208	27994	204	540	14	2.59259	0.683859	666|1942|1944|2192|2852|4137|5641|10395|22861|26355|27113|64115|80758|112399	BOK|EFNA1|EFNA3|FBLN1|GPER1|MAPT|LGMN|DLC1|NLRP1|FAM162A|BBC3|VSIR|PRR7|EGLN3	-2.12805	0	39	1	1	-4.33407	4.03206
1	-4.33129	GO:0034329	M1	1	0	GO Biological Processes	19	cell junction assembly	19_GO:0071840 cellular component organization or biogenesis	-4.33129	3.21493	5.01264	27994	258	540	16	2.96296	0.729684	1845|2017|2706|3678|3691|4092|5747|6281|6385|6624|7422|10395|10580|64403|79778|83700	DUSP3|CTTN|GJB2|ITGA5|ITGB4|SMAD7|PTK2|S100A10|SDC4|FSCN1|VEGFA|DLC1|SORBS1|CDH24|MICALL2|JAM3	-2.12805	0	5	0	0	-8.61302	6.68913
1	-4.29911	GO:0006090	M1	1	0	GO Biological Processes	19	pyruvate metabolic process	19_GO:0008152 metabolic process	-4.29911	4.01348	5.27625	27994	155	540	12	2.22222	0.634332	226|230|3098|3099|5106|5163|5209|5210|8013|9123|11277|54541	ALDOA|ALDOC|HK1|HK2|PCK2|PDK1|PFKFB3|PFKFB4|NR4A3|SLC16A3|TREX1|DDIT4	-2.09899	0	10	0	0	-6.45818	13.8242
1	-4.28249	GO:0048589	M1	1	0	GO Biological Processes	19	developmental growth	19_GO:0040007 growth	-4.28249	2.24385	4.57039	27994	670	540	29	5.37037	0.970105	133|1026|1852|2017|3897|4092|4137|4880|5159|5641|5747|6405|6781|7422|8324|8437|8614|9175|9254|10252|10501|10765|10848|51316|51330|54910|57715|64218|140706	ADM|CDKN1A|DUSP9|CTTN|L1CAM|SMAD7|MAPT|NPPC|PDGFRB|LGMN|PTK2|SEMA3F|STC1|VEGFA|FZD7|RASAL1|STC2|MAP3K13|CACNA2D2|SPRY1|SEMA6B|KDM5B|PPP1R13L|PLAC8|TNFRSF12A|SEMA4C|SEMA4G|SEMA4A|CCM2L	-2.08546	0	4	0	0	-9.52405	9.96937
1	-4.27888	GO:0033005	M1	1	0	GO Biological Processes	19	positive regulation of mast cell activation	19_GO:0002376 immune system process	-4.27888	11.782	7.09524	27994	22	540	5	0.925926	0.412165	2624|3566|5819|8013|9846	GATA2|IL4R|NECTIN2|NR4A3|GAB2	-2.08491	0	40	1	1	-4.27888	11.782
1	-4.26607	GO:0035914	M1	1	0	GO Biological Processes	19	skeletal muscle cell differentiation	19_GO:0032502 developmental process	-4.26607	6.01052	5.84426	27994	69	540	8	1.48148	0.519888	467|1958|1959|2353|2817|6899|23764|642658	ATF3|EGR1|EGR2|FOS|GPC1|TBX1|MAFF|SCX	-2.07516	0	41	1	1	-4.26607	6.01052
1	-4.25845	GO:0007568	M1	1	0	GO Biological Processes	19	aging	19_GO:0032502 developmental process	-4.25845	2.92518	4.85001	27994	319	540	18	3.33333	0.772469	133|384|445|1026|1515|2353|2706|3485|3725|4000|4508|4791|5054|5159|5428|9516|11277|494470	ADM|ARG2|ASS1|CDKN1A|CTSV|FOS|GJB2|IGFBP2|JUN|LMNA|ATP6|NFKB2|SERPINE1|PDGFRB|POLG|LITAF|TREX1|RNF165	-2.07055	0	42	1	1	-4.25845	2.92518
1	-4.24384	GO:0008361	M1	1	0	GO Biological Processes	19	regulation of cell size	19_GO:0071840 cellular component organization or biogenesis	-4.24384	3.70291	5.13062	27994	182	540	13	2.40741	0.659609	2017|2784|3897|4137|6405|7422|9175|10501|51330|54910|57715|64218|64798	CTTN|GNB3|L1CAM|MAPT|SEMA3F|VEGFA|MAP3K13|SEMA6B|TNFRSF12A|SEMA4C|SEMA4G|SEMA4A|DEPTOR	-2.05896	0	4	0	0	-9.52405	9.96937
1	-4.2272	GO:1903008	M1	1	0	GO Biological Processes	19	organelle disassembly	19_GO:0071840 cellular component organization or biogenesis	-4.2272	4.67034	5.43396	27994	111	540	10	1.85185	0.580159	664|665|1513|2017|3099|10133|23710|55062|124602|285973	BNIP3|BNIP3L|CTSK|CTTN|HK2|OPTN|GABARAPL1|WIPI1|KIF19|ATG9B	-2.04633	0	30	0	0	-4.66794	7.40582
1	-4.22282	GO:0031400	M1	1	0	GO Biological Processes	19	negative regulation of protein modification process	19_GO:0048519 negative regulation of biological process	-4.22282	2.26449	4.54216	27994	641	540	28	5.18519	0.954165	467|575|1026|1845|1847|1850|1852|1942|2192|2852|3725|4092|4137|5582|10252|23551|23645|54541|55818|64798|79899|80725|80758|80824|81848|116496|140885|338761	ATF3|ADGRB1|CDKN1A|DUSP3|DUSP5|DUSP8|DUSP9|EFNA1|FBLN1|GPER1|JUN|SMAD7|MAPT|PRKCG|SPRY1|RASD2|PPP1R15A|DDIT4|KDM3A|DEPTOR|PRR5L|SRCIN1|PRR7|DUSP16|SPRY4|NIBAN1|SIRPA|C1QL4	-2.04633	0	23	0	0	-4.97996	22.2175
1	-4.22068	M167	M1	1	0	Canonical Pathways	11	PID AP1 PATHWAY		-4.22068	5.92466	5.78569	27994	70	540	8	1.48148	0.519888	467|1958|2353|2355|2624|3725|4502|5328	ATF3|EGR1|FOS|FOSL2|GATA2|JUN|MT2A|PLAU	-2.04633	0	28	0	0	-4.76932	8.64012
1	-4.2194	GO:2001235	M1	1	0	GO Biological Processes	19	positive regulation of apoptotic signaling pathway	19_GO:0048518 positive regulation of biological process	-4.2194	3.68268	5.10627	27994	183	540	13	2.40741	0.659609	467|664|666|1687|2852|4776|7227|26355|27113|51330|79156|80758|90427	ATF3|BNIP3|BOK|GSDME|GPER1|NFATC4|TRPS1|FAM162A|BBC3|TNFRSF12A|PLEKHF1|PRR7|BMF	-2.04633	0	14	0	0	-5.89536	3.68268
1	-4.21511	GO:0045860	M1	1	0	GO Biological Processes	19	positive regulation of protein kinase activity	19_GO:0048518 positive regulation of biological process	-4.21511	2.3956	4.59709	27994	541	540	25	4.62963	0.904238	283|920|1026|1191|1326|1847|1852|1942|1958|4739|5159|5747|5899|6385|7422|7436|8654|8941|9064|9094|9175|51704|80725|146850|389840	ANG|CD4|CDKN1A|CLU|MAP3K8|DUSP5|DUSP9|EFNA1|EGR1|NEDD9|PDGFRB|PTK2|RALB|SDC4|VEGFA|VLDLR|PDE5A|CDK5R2|MAP3K6|UNC119|MAP3K13|GPRC5B|SRCIN1|PIK3R6|MAP3K15	-2.04494	0	6	0	0	-8.37685	4.06594
1	-4.19514	GO:0010950	M1	1	0	GO Biological Processes	19	positive regulation of endopeptidase activity	19_GO:0048518 positive regulation of biological process	-4.19514	3.66266	5.0821	27994	184	540	13	2.40741	0.659609	666|1942|1944|2852|4137|5641|10395|22861|26355|27113|64115|80758|112399	BOK|EFNA1|EFNA3|GPER1|MAPT|LGMN|DLC1|NLRP1|FAM162A|BBC3|VSIR|PRR7|EGLN3	-2.02938	0	39	0	0	-4.33407	4.03206
1	-4.19379	GO:0032535	M1	1	0	GO Biological Processes	19	regulation of cellular component size	19_GO:0071840 cellular component organization or biogenesis	-4.19379	2.70709	4.71773	27994	383	540	20	3.7037	0.812692	2017|2784|3897|4137|5865|6405|6710|7422|9175|10501|23580|23645|51330|54551|54910|57715|64218|64798|79822|256949	CTTN|GNB3|L1CAM|MAPT|RAB3B|SEMA3F|SPTB|VEGFA|MAP3K13|SEMA6B|CDC42EP4|PPP1R15A|TNFRSF12A|MAGEL2|SEMA4C|SEMA4G|SEMA4A|DEPTOR|ARHGAP28|KANK3	-2.02938	0	4	0	0	-9.52405	9.96937
1	-4.16666	GO:0044262	M1	1	0	GO Biological Processes	19	cellular carbohydrate metabolic process	19_GO:0008152 metabolic process	-4.16666	2.98743	4.81271	27994	295	540	17	3.14815	0.751423	2632|2784|2852|2997|3098|3099|5106|5163|5209|5210|5836|6095|6513|10580|54541|79369|90673	GBE1|GNB3|GPER1|GYS1|HK1|HK2|PCK2|PDK1|PFKFB3|PFKFB4|PYGL|RORA|SLC2A1|SORBS1|DDIT4|B3GNT4|PPP1R3E	-2.0051	0	43	1	1	-4.16666	7.2001
1	-4.15442	GO:0048846	M1	1	0	GO Biological Processes	19	axon extension involved in axon guidance	19_GO:0040007 growth	-4.15442	8.40661	6.32257	27994	37	540	6	1.11111	0.451082	6405|7422|10501|54910|57715|64218	SEMA3F|VEGFA|SEMA6B|SEMA4C|SEMA4G|SEMA4A	-2.00129	0	4	0	0	-9.52405	9.96937
1	-4.15442	GO:1902284	M1	1	0	GO Biological Processes	19	neuron projection extension involved in neuron projection guidance	19_GO:0040007 growth	-4.15442	8.40661	6.32257	27994	37	540	6	1.11111	0.451082	6405|7422|10501|54910|57715|64218	SEMA3F|VEGFA|SEMA6B|SEMA4C|SEMA4G|SEMA4A	-2.00129	0	4	0	0	-9.52405	9.96937
1	-4.15442	GO:0006882	M1	1	0	GO Biological Processes	19	cellular zinc ion homeostasis	19_GO:0065007 biological regulation	-4.15442	8.40661	6.32257	27994	37	540	6	1.11111	0.451082	4493|4494|4501|4502|7779|7781	MT1E|MT1F|MT1X|MT2A|SLC30A1|SLC30A3	-2.00129	0	17	0	0	-5.61987	18.8512
1	-4.1391	hsa04921	M1	1	0	KEGG Pathway	24	Oxytocin signaling pathway		-4.1391	3.86391	5.11105	27994	161	540	12	2.22222	0.634332	785|1026|1191|2353|2775|3725|3761|4776|5582|9254|27092|146850	CACNB4|CDKN1A|CLU|FOS|GNAO1|JUN|KCNJ4|NFATC4|PRKCG|CACNA2D2|CACNG4|PIK3R6	-1.98875	0	44	1	1	-4.1391	3.86391
1	-4.13156	GO:1903038	M1	1	0	GO Biological Processes	19	negative regulation of leukocyte cell-cell adhesion	19_GO:0022610 biological adhesion	-4.13156	4.1624	5.20389	27994	137	540	11	2.03704	0.607902	384|445|1845|3566|4092|6385|8654|51043|64115|84695|654346	ARG2|ASS1|DUSP3|IL4R|SMAD7|SDC4|PDE5A|ZBTB7B|VSIR|LOXL3|LGALS9C	-1.98396	0	2	0	0	-12.0085	18.8512
1	-4.12341	GO:0043409	M1	1	0	GO Biological Processes	19	negative regulation of MAPK cascade	19_GO:0048519 negative regulation of biological process	-4.12341	3.6039	5.01057	27994	187	540	13	2.40741	0.659609	467|1845|1847|1850|1852|1942|2192|2852|10252|80824|81848|140885|338761	ATF3|DUSP3|DUSP5|DUSP8|DUSP9|EFNA1|FBLN1|GPER1|SPRY1|DUSP16|SPRY4|SIRPA|C1QL4	-1.97856	0	23	0	0	-4.97996	22.2175
1	-4.11213	GO:0010043	M1	1	0	GO Biological Processes	19	response to zinc ion	19_GO:0050896 response to stimulus	-4.11213	6.7201	5.90073	27994	54	540	7	1.2963	0.486768	445|4493|4494|4501|4502|5066|7781	ASS1|MT1E|MT1F|MT1X|MT2A|PAM|SLC30A3	-1.96999	0	17	0	0	-5.61987	18.8512
1	-4.10465	GO:0042326	M1	1	0	GO Biological Processes	19	negative regulation of phosphorylation	19_GO:0048519 negative regulation of biological process	-4.10465	2.46351	4.55502	27994	484	540	23	4.25926	0.868998	467|1026|1845|1847|1850|1852|1942|2192|2852|3725|4092|4137|10252|54541|64798|79899|80725|80824|81848|113791|116496|140885|338761	ATF3|CDKN1A|DUSP3|DUSP5|DUSP8|DUSP9|EFNA1|FBLN1|GPER1|JUN|SMAD7|MAPT|SPRY1|DDIT4|DEPTOR|PRR5L|SRCIN1|DUSP16|SPRY4|PIK3IP1|NIBAN1|SIRPA|C1QL4	-1.96625	0	23	0	0	-4.97996	22.2175
1	-4.10297	ko04210	M1	1	0	KEGG Pathway	24	Apoptosis		-4.10297	4.13223	5.17313	27994	138	540	11	2.03704	0.607902	1513|1515|2353|3725|4000|5551|7185|7277|8793|27113|79861	CTSK|CTSV|FOS|JUN|LMNA|PRF1|TRAF1|TUBA4A|TNFRSF10D|BBC3|TUBAL3	-1.96625	0	36	0	0	-4.4104	4.13223
1	-4.10032	GO:0010975	M1	1	0	GO Biological Processes	19	regulation of neuron projection development	19_GO:0032502 developmental process	-4.10032	2.40653	4.5272	27994	517	540	24	4.44444	0.886829	1942|2017|3897|4137|4776|5365|5526|5747|5792|6405|7422|7436|8437|9175|10154|10501|26012|51330|51517|54910|57715|64218|80725|112755	EFNA1|CTTN|L1CAM|MAPT|NFATC4|PLXNB3|PPP2R5B|PTK2|PTPRF|SEMA3F|VEGFA|VLDLR|RASAL1|MAP3K13|PLXNC1|SEMA6B|NSMF|TNFRSF12A|NCKIPSD|SEMA4C|SEMA4G|SEMA4A|SRCIN1|STX1B	-1.96625	0	4	0	0	-9.52405	9.96937
1	-4.09672	GO:0048640	M1	1	0	GO Biological Processes	19	negative regulation of developmental growth	19_GO:0040007 growth	-4.09672	4.50789	5.28658	27994	115	540	10	1.85185	0.580159	1026|5641|5747|6405|8614|10501|51316|54910|57715|64218	CDKN1A|LGMN|PTK2|SEMA3F|STC2|SEMA6B|PLAC8|SEMA4C|SEMA4G|SEMA4A	-1.9653	0	4	0	0	-9.52405	9.96937
1	-4.08751	GO:0009267	M1	1	0	GO Biological Processes	19	cellular response to starvation	19_GO:0050896 response to stimulus	-4.08751	3.8165	5.05775	27994	163	540	12	2.22222	0.634332	467|1026|1515|3725|5899|6513|7071|10991|23710|55062|80315|220441	ATF3|CDKN1A|CTSV|JUN|RALB|SLC2A1|KLF10|SLC38A3|GABARAPL1|WIPI1|CPEB4|RNF152	-1.96201	0	22	0	0	-4.99367	3.8165
1	-4.08687	GO:0071276	M1	1	0	GO Biological Processes	19	cellular response to cadmium ion	19_GO:0050896 response to stimulus	-4.08687	8.18538	6.21617	27994	38	540	6	1.11111	0.451082	2353|3725|4493|4494|4501|4502	FOS|JUN|MT1E|MT1F|MT1X|MT2A	-1.96201	0	17	0	0	-5.61987	18.8512
1	-4.0848	GO:1902993	M1	1	0	GO Biological Processes	19	positive regulation of amyloid precursor protein catabolic process	19_GO:0048518 positive regulation of biological process	-4.0848	10.8002	6.73614	27994	24	540	5	0.925926	0.412165	20|1191|1942|1944|10418	ABCA2|CLU|EFNA1|EFNA3|SPON1	-1.96201	0	45	1	1	-4.0848	10.8002
1	-4.08296	GO:0043408	M1	1	0	GO Biological Processes	19	regulation of MAPK cascade	19_GO:0023052 signaling	-4.08296	2.12014	4.38483	27994	758	540	31	5.74074	1.00103	242|467|920|939|1326|1687|1845|1847|1850|1852|1942|2192|2852|3725|5159|6899|7185|7422|8324|8654|9064|9175|10252|54910|80824|81848|140885|146850|222166|338761|389840	ALOX12B|ATF3|CD4|CD27|MAP3K8|GSDME|DUSP3|DUSP5|DUSP8|DUSP9|EFNA1|FBLN1|GPER1|JUN|PDGFRB|TBX1|TRAF1|VEGFA|FZD7|PDE5A|MAP3K6|MAP3K13|SPRY1|SEMA4C|DUSP16|SPRY4|SIRPA|PIK3R6|MTURN|C1QL4|MAP3K15	-1.96201	0	6	0	0	-8.37685	4.06594
1	-4.06931	R-HSA-75205	M1	1	0	Reactome Gene Sets	6	Dissolution of Fibrin Clot		-4.06931	15.951	7.56187	27994	13	540	4	0.740741	0.368996	5054|5270|5328|6281	SERPINE1|SERPINE2|PLAU|S100A10	-1.95094	0	46	1	1	-4.06931	15.951
1	-4.0214	GO:0055069	M1	1	0	GO Biological Processes	19	zinc ion homeostasis	19_GO:0065007 biological regulation	-4.0214	7.9755	6.11359	27994	39	540	6	1.11111	0.451082	4493|4494|4501|4502|7779|7781	MT1E|MT1F|MT1X|MT2A|SLC30A1|SLC30A3	-1.91018	0	17	0	0	-5.61987	18.8512
1	-4.02091	GO:0071214	M1	1	0	GO Biological Processes	19	cellular response to abiotic stimulus	19_GO:0050896 response to stimulus	-4.02091	2.8022	4.63992	27994	333	540	18	3.33333	0.772469	664|1026|1277|1643|1958|3000|4776|5064|5971|6494|6513|10991|11277|26012|26056|90427|94241|642658	BNIP3|CDKN1A|COL1A1|DDB2|EGR1|GUCY2D|NFATC4|PALM|RELB|SIPA1|SLC2A1|SLC38A3|TREX1|NSMF|RAB11FIP5|BMF|TP53INP1|SCX	-1.91018	0	47	1	1	-4.02091	3.79322
1	-4.02091	GO:0104004	M1	1	0	GO Biological Processes	19	cellular response to environmental stimulus	19_GO:0050896 response to stimulus	-4.02091	2.8022	4.63992	27994	333	540	18	3.33333	0.772469	664|1026|1277|1643|1958|3000|4776|5064|5971|6494|6513|10991|11277|26012|26056|90427|94241|642658	BNIP3|CDKN1A|COL1A1|DDB2|EGR1|GUCY2D|NFATC4|PALM|RELB|SIPA1|SLC2A1|SLC38A3|TREX1|NSMF|RAB11FIP5|BMF|TP53INP1|SCX	-1.91018	0	47	0	0	-4.02091	3.79322
1	-4.0026	GO:0050868	M1	1	0	GO Biological Processes	19	negative regulation of T cell activation	19_GO:0022610 biological adhesion	-4.0026	4.39328	5.18042	27994	118	540	10	1.85185	0.580159	384|1845|3566|4092|6385|8654|51043|64115|84695|654346	ARG2|DUSP3|IL4R|SMAD7|SDC4|PDE5A|ZBTB7B|VSIR|LOXL3|LGALS9C	-1.89439	0	2	0	0	-12.0085	18.8512
1	-3.99481	GO:0046697	M1	1	0	GO Biological Processes	19	decidualization	19_GO:0022414 reproductive process	-3.99481	10.3681	6.5721	27994	25	540	5	0.925926	0.412165	1515|2706|6781|7421|8614	CTSV|GJB2|STC1|VDR|STC2	-1.8891	0	21	0	0	-5.03673	10.3681
1	-3.98683	GO:0042129	M1	1	0	GO Biological Processes	19	regulation of T cell proliferation	19_GO:0008283 cell proliferation	-3.98683	3.72508	4.95363	27994	167	540	12	2.22222	0.634332	384|920|944|3133|3485|4004|6385|8654|8744|51043|64115|654346	ARG2|CD4|TNFSF8|HLA-E|IGFBP2|LMO1|SDC4|PDE5A|TNFSF9|ZBTB7B|VSIR|LGALS9C	-1.88361	0	2	0	0	-12.0085	18.8512
1	-3.9804	GO:0010038	M1	1	0	GO Biological Processes	19	response to metal ion	19_GO:0050896 response to stimulus	-3.9804	2.69119	4.56747	27994	366	540	19	3.51852	0.792876	445|664|2353|2696|3485|3725|4137|4493|4494|4501|4502|4776|5066|5641|7779|7781|8437|10397|30819	ASS1|BNIP3|FOS|GIPR|IGFBP2|JUN|MAPT|MT1E|MT1F|MT1X|MT2A|NFATC4|PAM|LGMN|SLC30A1|SLC30A3|RASAL1|NDRG1|KCNIP2	-1.87984	0	17	0	0	-5.61987	18.8512
1	-3.97812	GO:0006979	M1	1	0	GO Biological Processes	19	response to oxidative stress	19_GO:0050896 response to stimulus	-3.97812	2.47396	4.47537	27994	461	540	22	4.07407	0.850718	664|1277|2119|2353|2706|3725|4137|5159|5163|5829|8013|8614|8996|11277|23135|54033|54583|55139|79661|79899|94241|140885	BNIP3|COL1A1|ETV5|FOS|GJB2|JUN|MAPT|PDGFRB|PDK1|PXN|NR4A3|STC2|NOL3|TREX1|KDM6B|RBM11|EGLN1|ANKZF1|NEIL1|PRR5L|TP53INP1|SIRPA	-1.87984	0	38	0	0	-4.38306	3.3544
1	-3.93196	GO:0022409	M1	1	0	GO Biological Processes	19	positive regulation of cell-cell adhesion	19_GO:0022610 biological adhesion	-3.93196	2.97295	4.64492	27994	279	540	16	2.96296	0.729684	920|939|1326|3133|3485|3566|4092|8013|8728|8744|9580|29851|51043|64115|140885|146850	CD4|CD27|MAP3K8|HLA-E|IGFBP2|IL4R|SMAD7|NR4A3|ADAM19|TNFSF9|SOX13|ICOS|ZBTB7B|VSIR|SIRPA|PIK3R6	-1.84367	0	2	0	0	-12.0085	18.8512
1	-3.92985	R-HSA-5660526	M1	1	0	Reactome Gene Sets	6	Response to metal ions		-3.92985	14.8116	7.24944	27994	14	540	4	0.740741	0.368996	4493|4494|4501|4502	MT1E|MT1F|MT1X|MT2A	-1.84367	0	17	0	0	-5.61987	18.8512
1	-3.92985	R-HSA-3656237	M1	1	0	Reactome Gene Sets	6	Defective EXT2 causes exostoses 2		-3.92985	14.8116	7.24944	27994	14	540	4	0.740741	0.368996	2239|2817|3339|6385	GPC4|GPC1|HSPG2|SDC4	-1.84367	0	35	0	0	-4.4951	14.8116
1	-3.92985	R-HSA-3656253	M1	1	0	Reactome Gene Sets	6	Defective EXT1 causes exostoses 1, TRPS2 and CHDS		-3.92985	14.8116	7.24944	27994	14	540	4	0.740741	0.368996	2239|2817|3339|6385	GPC4|GPC1|HSPG2|SDC4	-1.84367	0	35	0	0	-4.4951	14.8116
1	-3.92985	GO:0010917	M1	1	0	GO Biological Processes	19	negative regulation of mitochondrial membrane potential	19_GO:0065007 biological regulation	-3.92985	14.8116	7.24944	27994	14	540	4	0.740741	0.368996	664|665|4137|9481	BNIP3|BNIP3L|MAPT|SLC25A27	-1.84367	0	48	1	1	-3.92985	14.8116
1	-3.92477	GO:0010771	M1	1	0	GO Biological Processes	19	negative regulation of cell morphogenesis involved in differentiation	19_GO:0048519 negative regulation of biological process	-3.92477	4.76088	5.23059	27994	98	540	9	1.66667	0.550906	1942|2192|4776|5747|6405|10501|54910|57715|64218	EFNA1|FBLN1|NFATC4|PTK2|SEMA3F|SEMA6B|SEMA4C|SEMA4G|SEMA4A	-1.84097	0	4	0	0	-9.52405	9.96937
1	-3.90896	GO:0048843	M1	1	0	GO Biological Processes	19	negative regulation of axon extension involved in axon guidance	19_GO:0040007 growth	-3.90896	9.96937	6.41707	27994	26	540	5	0.925926	0.412165	6405|10501|54910|57715|64218	SEMA3F|SEMA6B|SEMA4C|SEMA4G|SEMA4A	-1.83222	0	4	0	0	-9.52405	9.96937
1	-3.90896	GO:0000188	M1	1	0	GO Biological Processes	19	inactivation of MAPK activity	19_GO:0048519 negative regulation of biological process	-3.90896	9.96937	6.41707	27994	26	540	5	0.925926	0.412165	1845|1847|1850|1852|80824	DUSP3|DUSP5|DUSP8|DUSP9|DUSP16	-1.83222	0	23	0	0	-4.97996	22.2175
1	-3.90896	R-HSA-1971475	M1	1	0	Reactome Gene Sets	6	A tetrasaccharide linker sequence is required for GAG synthesis		-3.90896	9.96937	6.41707	27994	26	540	5	0.925926	0.412165	2239|2817|3339|6385|10675	GPC4|GPC1|HSPG2|SDC4|CSPG5	-1.83222	0	35	0	0	-4.4951	14.8116
1	-3.88888	GO:0002460	M1	1	0	GO Biological Processes	19	adaptive immune response based on somatic recombination of immune receptors built from immunoglobulin superfamily domains	19_GO:0002376 immune system process	-3.88888	2.64778	4.48706	27994	372	540	19	3.51852	0.792876	602|920|939|1191|3133|3566|4063|4092|4791|5551|5819|5971|6095|11277|51043|51279|64218|84695|100507436	BCL3|CD4|CD27|CLU|HLA-E|IL4R|LY9|SMAD7|NFKB2|PRF1|NECTIN2|RELB|RORA|TREX1|ZBTB7B|C1RL|SEMA4A|LOXL3|MICA	-1.81447	0	8	0	0	-7.58803	15.5522
1	-3.87845	GO:0031668	M1	1	0	GO Biological Processes	19	cellular response to extracellular stimulus	19_GO:0050896 response to stimulus	-3.87845	2.94132	4.59522	27994	282	540	16	2.96296	0.729684	467|1026|1277|1515|2353|3725|5899|6494|6513|7071|7421|10991|23710|55062|80315|220441	ATF3|CDKN1A|COL1A1|CTSV|FOS|JUN|RALB|SIPA1|SLC2A1|KLF10|VDR|SLC38A3|GABARAPL1|WIPI1|CPEB4|RNF152	-1.80635	0	22	0	0	-4.99367	3.8165
1	-3.86544	GO:1990138	M1	1	0	GO Biological Processes	19	neuron projection extension	19_GO:0040007 growth	-3.86544	3.6168	4.8279	27994	172	540	12	2.22222	0.634332	2017|3897|4137|6405|7422|8437|9175|10501|51330|54910|57715|64218	CTTN|L1CAM|MAPT|SEMA3F|VEGFA|RASAL1|MAP3K13|SEMA6B|TNFRSF12A|SEMA4C|SEMA4G|SEMA4A	-1.79593	0	4	0	0	-9.52405	9.96937
1	-3.86343	GO:0071385	M1	1	0	GO Biological Processes	19	cellular response to glucocorticoid stimulus	19_GO:0050896 response to stimulus	-3.86343	6.1506	5.55428	27994	59	540	7	1.2963	0.486768	445|2706|5106|6753|6781|54541|114907	ASS1|GJB2|PCK2|SSTR3|STC1|DDIT4|FBXO32	-1.79593	0	12	0	0	-6.12879	8.36141
1	-3.85976	GO:0010720	M1	1	0	GO Biological Processes	19	positive regulation of cell development	19_GO:0048518 positive regulation of biological process	-3.85976	2.27372	4.30887	27994	570	540	25	4.62963	0.904238	1959|2119|2624|2852|3897|4036|4092|4137|4681|4739|5270|5365|5526|6281|7422|7436|8437|8654|9175|10154|10675|26012|51330|51517|51704	EGR2|ETV5|GATA2|GPER1|L1CAM|LRP2|SMAD7|MAPT|NBL1|NEDD9|SERPINE2|PLXNB3|PPP2R5B|S100A10|VEGFA|VLDLR|RASAL1|PDE5A|MAP3K13|PLXNC1|CSPG5|NSMF|TNFRSF12A|NCKIPSD|GPRC5B	-1.79454	0	49	1	1	-3.85976	6.02799
1	-3.82693	GO:0018126	M1	1	0	GO Biological Processes	19	protein hydroxylation	19_GO:0008152 metabolic process	-3.82693	9.60014	6.27022	27994	27	540	5	0.925926	0.412165	5033|5351|10536|54583|112399	P4HA1|PLOD1|P3H3|EGLN1|EGLN3	-1.76623	0	1	0	0	-15.5221	14.1384
1	-3.82693	GO:0072539	M1	1	0	GO Biological Processes	19	T-helper 17 cell differentiation	19_GO:0002376 immune system process	-3.82693	9.60014	6.27022	27994	27	540	5	0.925926	0.412165	4063|4092|6095|51043|84695	LY9|SMAD7|RORA|ZBTB7B|LOXL3	-1.76623	0	8	0	0	-7.58803	15.5522
1	-3.80182	GO:0006000	M1	1	0	GO Biological Processes	19	fructose metabolic process	19_GO:0008152 metabolic process	-3.80182	13.8242	6.96752	27994	15	540	4	0.740741	0.368996	226|230|5209|5210	ALDOA|ALDOC|PFKFB3|PFKFB4	-1.75003	0	10	0	0	-6.45818	13.8242
1	-3.80182	GO:0010273	M1	1	0	GO Biological Processes	19	detoxification of copper ion	19_GO:0098754 detoxification	-3.80182	13.8242	6.96752	27994	15	540	4	0.740741	0.368996	4493|4494|4501|4502	MT1E|MT1F|MT1X|MT2A	-1.75003	0	17	0	0	-5.61987	18.8512
1	-3.80182	GO:1990169	M1	1	0	GO Biological Processes	19	stress response to copper ion	19_GO:0050896 response to stimulus	-3.80182	13.8242	6.96752	27994	15	540	4	0.740741	0.368996	4493|4494|4501|4502	MT1E|MT1F|MT1X|MT2A	-1.75003	0	17	0	0	-5.61987	18.8512
1	-3.80182	GO:0045837	M1	1	0	GO Biological Processes	19	negative regulation of membrane potential	19_GO:0065007 biological regulation	-3.80182	13.8242	6.96752	27994	15	540	4	0.740741	0.368996	664|665|4137|9481	BNIP3|BNIP3L|MAPT|SLC25A27	-1.75003	0	48	0	0	-3.92985	14.8116
1	-3.78244	GO:0048545	M1	1	0	GO Biological Processes	19	response to steroid hormone	19_GO:0050896 response to stimulus	-3.78244	2.68142	4.42658	27994	348	540	18	3.33333	0.772469	20|133|445|1026|1277|1515|2353|2706|2852|3485|5066|5106|6753|6781|8013|54541|55818|114907	ABCA2|ADM|ASS1|CDKN1A|COL1A1|CTSV|FOS|GJB2|GPER1|IGFBP2|PAM|PCK2|SSTR3|STC1|NR4A3|DDIT4|KDM3A|FBXO32	-1.73285	0	12	0	0	-6.12879	8.36141
1	-3.77848	R-HSA-9675108	M1	1	0	Reactome Gene Sets	6	Nervous system development		-3.77848	2.24613	4.24191	27994	577	540	25	4.62963	0.904238	785|1291|1292|1942|1944|1945|1959|2817|3674|3678|3786|3897|5365|5747|6710|7277|7436|9495|9846|10154|27289|57716|64218|79861|89884	CACNB4|COL6A1|COL6A2|EFNA1|EFNA3|EFNA4|EGR2|GPC1|ITGA2B|ITGA5|KCNQ3|L1CAM|PLXNB3|PTK2|SPTB|TUBA4A|VLDLR|AKAP5|GAB2|PLXNC1|RND1|PRX|SEMA4A|TUBAL3|LHX4	-1.73108	0	4	0	0	-9.52405	9.96937
1	-3.77101	R-HSA-2022090	M1	1	0	Reactome Gene Sets	6	Assembly of collagen fibrils and other multimeric structures		-3.77101	5.94894	5.42671	27994	61	540	7	1.2963	0.486768	1277|1291|1292|1515|3691|80781|84695	COL1A1|COL6A1|COL6A2|CTSV|ITGB4|COL18A1|LOXL3	-1.73004	0	11	0	0	-6.31448	5.94894
1	-3.77094	GO:0048608	M1	1	0	GO Biological Processes	19	reproductive structure development	19_GO:0022414 reproductive process	-3.77094	2.45193	4.32508	27994	444	540	21	3.88889	0.83196	133|283|666|1515|2624|2706|4036|5159|5270|5747|6781|7421|7422|8614|8728|10046|10765|23462|54583|89884|642658	ADM|ANG|BOK|CTSV|GATA2|GJB2|LRP2|PDGFRB|SERPINE2|PTK2|STC1|VDR|VEGFA|STC2|ADAM19|MAMLD1|KDM5B|HEY1|EGLN1|LHX4|SCX	-1.73004	0	21	0	0	-5.03673	10.3681
1	-3.77094	GO:0001933	M1	1	0	GO Biological Processes	19	negative regulation of protein phosphorylation	19_GO:0048519 negative regulation of biological process	-3.77094	2.45193	4.32508	27994	444	540	21	3.88889	0.83196	467|1026|1845|1847|1850|1852|1942|2192|2852|3725|4092|10252|54541|64798|79899|80725|80824|81848|116496|140885|338761	ATF3|CDKN1A|DUSP3|DUSP5|DUSP8|DUSP9|EFNA1|FBLN1|GPER1|JUN|SMAD7|SPRY1|DDIT4|DEPTOR|PRR5L|SRCIN1|DUSP16|SPRY4|NIBAN1|SIRPA|C1QL4	-1.73004	0	23	0	0	-4.97996	22.2175
1	-3.75318	GO:2001233	M1	1	0	GO Biological Processes	19	regulation of apoptotic signaling pathway	19_GO:0023052 signaling	-3.75318	2.51045	4.33705	27994	413	540	20	3.7037	0.812692	467|664|666|1191|1687|2017|2852|4000|4776|5054|7185|7227|8996|26355|27113|51330|64798|79156|80758|90427	ATF3|BNIP3|BOK|CLU|GSDME|CTTN|GPER1|LMNA|NFATC4|SERPINE1|TRAF1|TRPS1|NOL3|FAM162A|BBC3|TNFRSF12A|DEPTOR|PLEKHF1|PRR7|BMF	-1.71442	0	14	0	0	-5.89536	3.68268
1	-3.7484	GO:1902668	M1	1	0	GO Biological Processes	19	negative regulation of axon guidance	19_GO:0040011 locomotion	-3.7484	9.25728	6.13083	27994	28	540	5	0.925926	0.412165	6405|10501|54910|57715|64218	SEMA3F|SEMA6B|SEMA4C|SEMA4G|SEMA4A	-1.7139	0	4	0	0	-9.52405	9.96937
1	-3.7484	GO:0090200	M1	1	0	GO Biological Processes	19	positive regulation of release of cytochrome c from mitochondria	19_GO:0048518 positive regulation of biological process	-3.7484	9.25728	6.13083	27994	28	540	5	0.925926	0.412165	664|2852|26355|27113|90427	BNIP3|GPER1|FAM162A|BBC3|BMF	-1.7139	0	9	0	0	-6.6811	9.25728
1	-3.73974	GO:0060485	M1	1	0	GO Biological Processes	19	mesenchyme development	19_GO:0032502 developmental process	-3.73974	2.86018	4.46582	27994	290	540	16	2.96296	0.729684	1277|1942|2297|4092|5159|6405|6899|10252|10501|23462|54910|57715|64218|84695|147906|642658	COL1A1|EFNA1|FOXD1|SMAD7|PDGFRB|SEMA3F|TBX1|SPRY1|SEMA6B|HEY1|SEMA4C|SEMA4G|SEMA4A|LOXL3|DACT3|SCX	-1.70965	0	4	0	0	-9.52405	9.96937
1	-3.73861	GO:0033674	M1	1	0	GO Biological Processes	19	positive regulation of kinase activity	19_GO:0048518 positive regulation of biological process	-3.73861	2.19164	4.19076	27994	615	540	26	4.81481	0.92125	283|920|1026|1191|1326|1847|1852|1942|1958|4137|4739|5159|5747|5899|6385|7422|7436|8654|8941|9064|9094|9175|51704|80725|146850|389840	ANG|CD4|CDKN1A|CLU|MAP3K8|DUSP5|DUSP9|EFNA1|EGR1|MAPT|NEDD9|PDGFRB|PTK2|RALB|SDC4|VEGFA|VLDLR|PDE5A|CDK5R2|MAP3K6|UNC119|MAP3K13|GPRC5B|SRCIN1|PIK3R6|MAP3K15	-1.70965	0	6	0	0	-8.37685	4.06594
1	-3.73784	GO:0046031	M1	1	0	GO Biological Processes	19	ADP metabolic process	19_GO:0008152 metabolic process	-3.73784	4.08195	4.88203	27994	127	540	10	1.85185	0.580159	205|226|230|272|3098|3099|5209|5210|11277|54541	AK4|ALDOA|ALDOC|AMPD3|HK1|HK2|PFKFB3|PFKFB4|TREX1|DDIT4	-1.70965	0	10	0	0	-6.45818	13.8242
1	-3.72927	ko04921	M1	1	0	KEGG Pathway	24	Oxytocin signaling pathway		-3.72927	3.75163	4.77069	27994	152	540	11	2.03704	0.607902	785|1026|2353|2775|3725|3761|4776|5582|9254|27092|146850	CACNB4|CDKN1A|FOS|GNAO1|JUN|KCNJ4|NFATC4|PRKCG|CACNA2D2|CACNG4|PIK3R6	-1.70316	0	44	0	0	-4.1391	3.86391
1	-3.72161	GO:1902667	M1	1	0	GO Biological Processes	19	regulation of axon guidance	19_GO:0040011 locomotion	-3.72161	7.06919	5.65048	27994	44	540	6	1.11111	0.451082	6405|7422|10501|54910|57715|64218	SEMA3F|VEGFA|SEMA6B|SEMA4C|SEMA4G|SEMA4A	-1.70155	0	4	0	0	-9.52405	9.96937
1	-3.72161	hsa00051	M1	1	0	KEGG Pathway	24	Fructose and mannose metabolism		-3.72161	7.06919	5.65048	27994	44	540	6	1.11111	0.451082	226|230|3098|3099|5209|5210	ALDOA|ALDOC|HK1|HK2|PFKFB3|PFKFB4	-1.70155	0	10	0	0	-6.45818	13.8242
1	-3.72147	hsa05165	M1	1	0	KEGG Pathway	24	human papillomavirus infection		-3.72147	2.65095	4.37158	27994	352	540	18	3.33333	0.772469	1026|1277|1291|1292|3133|3674|3678|3691|5159|5521|5526|5747|5829|7422|8324|23462|54626|55534	CDKN1A|COL1A1|COL6A1|COL6A2|HLA-E|ITGA2B|ITGA5|ITGB4|PDGFRB|PPP2R2B|PPP2R5B|PTK2|PXN|VEGFA|FZD7|HEY1|HES2|MAML3	-1.70155	0	13	0	0	-5.99055	3.33478
1	-3.71802	GO:0061458	M1	1	0	GO Biological Processes	19	reproductive system development	19_GO:0032502 developmental process	-3.71802	2.43003	4.27932	27994	448	540	21	3.88889	0.83196	133|283|666|1515|2624|2706|4036|5159|5270|5747|6781|7421|7422|8614|8728|10046|10765|23462|54583|89884|642658	ADM|ANG|BOK|CTSV|GATA2|GJB2|LRP2|PDGFRB|SERPINE2|PTK2|STC1|VDR|VEGFA|STC2|ADAM19|MAMLD1|KDM5B|HEY1|EGLN1|LHX4|SCX	-1.70015	0	21	0	0	-5.03673	10.3681
1	-3.7064	GO:0071496	M1	1	0	GO Biological Processes	19	cellular response to external stimulus	19_GO:0050896 response to stimulus	-3.7064	2.64344	4.35795	27994	353	540	18	3.33333	0.772469	467|664|1026|1277|1515|2353|3725|5899|6494|6513|7071|7421|10991|23710|55062|80315|220441|642658	ATF3|BNIP3|CDKN1A|COL1A1|CTSV|FOS|JUN|RALB|SIPA1|SLC2A1|KLF10|VDR|SLC38A3|GABARAPL1|WIPI1|CPEB4|RNF152|SCX	-1.69055	0	22	0	0	-4.99367	3.8165
1	-3.69455	GO:0007045	M1	1	0	GO Biological Processes	19	cell-substrate adherens junction assembly	19_GO:0071840 cellular component organization or biogenesis	-3.69455	4.9967	5.11413	27994	83	540	8	1.48148	0.519888	1845|2017|5747|6281|6385|7422|10395|10580	DUSP3|CTTN|PTK2|S100A10|SDC4|VEGFA|DLC1|SORBS1	-1.68275	0	5	0	0	-8.61302	6.68913
1	-3.69455	GO:0048041	M1	1	0	GO Biological Processes	19	focal adhesion assembly	19_GO:0022610 biological adhesion	-3.69455	4.9967	5.11413	27994	83	540	8	1.48148	0.519888	1845|2017|5747|6281|6385|7422|10395|10580	DUSP3|CTTN|PTK2|S100A10|SDC4|VEGFA|DLC1|SORBS1	-1.68275	0	5	0	0	-8.61302	6.68913
1	-3.68353	GO:0019511	M1	1	0	GO Biological Processes	19	peptidyl-proline hydroxylation	19_GO:0008152 metabolic process	-3.68353	12.9602	6.71133	27994	16	540	4	0.740741	0.368996	5033|10536|54583|112399	P4HA1|P3H3|EGLN1|EGLN3	-1.68036	0	1	0	0	-15.5221	14.1384
1	-3.68244	GO:0050866	M1	1	0	GO Biological Processes	19	negative regulation of cell activation	19_GO:0048519 negative regulation of biological process	-3.68244	3.2557	4.5684	27994	207	540	13	2.40741	0.659609	384|1845|2852|3566|4092|5270|6385|8654|51043|64115|84695|654346|100507436	ARG2|DUSP3|GPER1|IL4R|SMAD7|SERPINE2|SDC4|PDE5A|ZBTB7B|VSIR|LOXL3|LGALS9C|MICA	-1.68036	0	2	0	0	-12.0085	18.8512
1	-3.68244	GO:1903708	M1	1	0	GO Biological Processes	19	positive regulation of hemopoiesis	19_GO:0002376 immune system process	-3.68244	3.2557	4.5684	27994	207	540	13	2.40741	0.659609	920|939|2353|2624|3566|3725|7071|8744|9580|51043|64115|146850|222166	CD4|CD27|FOS|GATA2|IL4R|JUN|KLF10|TNFSF9|SOX13|ZBTB7B|VSIR|PIK3R6|MTURN	-1.68036	0	2	0	0	-12.0085	18.8512
1	-3.6823	GO:1903039	M1	1	0	GO Biological Processes	19	positive regulation of leukocyte cell-cell adhesion	19_GO:0022610 biological adhesion	-3.6823	3.08838	4.5088	27994	235	540	14	2.59259	0.683859	920|939|1326|3133|3485|3566|8013|8744|9580|29851|51043|64115|140885|146850	CD4|CD27|MAP3K8|HLA-E|IGFBP2|IL4R|NR4A3|TNFSF9|SOX13|ICOS|ZBTB7B|VSIR|SIRPA|PIK3R6	-1.68036	0	2	0	0	-12.0085	18.8512
1	-3.68222	GO:2000514	M1	1	0	GO Biological Processes	19	regulation of CD4-positive, alpha-beta T cell activation	19_GO:0002376 immune system process	-3.68222	5.76008	5.30469	27994	63	540	7	1.2963	0.486768	384|3566|4092|51043|64115|84695|654346	ARG2|IL4R|SMAD7|ZBTB7B|VSIR|LOXL3|LGALS9C	-1.68036	0	2	0	0	-12.0085	18.8512
1	-3.67961	GO:0051250	M1	1	0	GO Biological Processes	19	negative regulation of lymphocyte activation	19_GO:0002376 immune system process	-3.67961	3.70291	4.71711	27994	154	540	11	2.03704	0.607902	384|1845|3566|4092|6385|8654|51043|64115|84695|654346|100507436	ARG2|DUSP3|IL4R|SMAD7|SDC4|PDE5A|ZBTB7B|VSIR|LOXL3|LGALS9C|MICA	-1.67971	0	2	0	0	-12.0085	18.8512
1	-3.67312	GO:0070076	M1	1	0	GO Biological Processes	19	histone lysine demethylation	19_GO:0071840 cellular component organization or biogenesis	-3.67312	8.93806	5.99825	27994	29	540	5	0.925926	0.412165	10765|23030|23135|55818|80853	KDM5B|KDM4B|KDM6B|KDM3A|KDM7A	-1.67517	0	50	1	1	-3.67312	11.1087
1	-3.66331	GO:0060560	M1	1	0	GO Biological Processes	19	developmental growth involved in morphogenesis	19_GO:0040007 growth	-3.66331	3.0753	4.49015	27994	236	540	14	2.59259	0.683859	2017|3897|4137|6405|7422|8437|9175|10252|10501|10765|51330|54910|57715|64218	CTTN|L1CAM|MAPT|SEMA3F|VEGFA|RASAL1|MAP3K13|SPRY1|SEMA6B|KDM5B|TNFRSF12A|SEMA4C|SEMA4G|SEMA4A	-1.6673	0	4	0	0	-9.52405	9.96937
1	-3.65588	GO:0003015	M1	1	0	GO Biological Processes	19	heart process	19_GO:0032501 multicellular organismal process	-3.65588	2.8117	4.38717	27994	295	540	16	2.96296	0.729684	133|785|2775|3761|4092|4880|6781|8654|9254|9722|10848|11277|27092|30819|53826|121643	ADM|CACNB4|GNAO1|KCNJ4|SMAD7|NPPC|STC1|PDE5A|CACNA2D2|NOS1AP|PPP1R13L|TREX1|CACNG4|KCNIP2|FXYD6|FOXN4	-1.66374	0	51	1	1	-3.65588	2.82401
1	-3.65588	hsa05166	M1	1	0	KEGG Pathway	24	Human T-cell leukemia virus 1 infection		-3.65588	2.8117	4.38717	27994	295	540	16	2.96296	0.729684	467|920|1026|1958|1959|2353|2775|3133|3725|4776|4791|5159|5971|6513|8324|94241	ATF3|CD4|CDKN1A|EGR1|EGR2|FOS|GNAO1|HLA-E|JUN|NFATC4|NFKB2|PDGFRB|RELB|SLC2A1|FZD7|TP53INP1	-1.66374	0	52	1	1	-3.65588	3.39145
1	-3.64006	GO:0050804	M1	1	0	GO Biological Processes	19	modulation of chemical synaptic transmission	19_GO:0023052 signaling	-3.64006	2.39792	4.2116	27994	454	540	21	3.88889	0.83196	575|1959|2852|4137|4776|5270|5582|5641|5865|7779|9254|9495|10675|22997|23349|25837|26012|27092|54583|57338|112755	ADGRB1|EGR2|GPER1|MAPT|NFATC4|SERPINE2|PRKCG|LGMN|RAB3B|SLC30A1|CACNA2D2|AKAP5|CSPG5|IGSF9B|PHF24|RAB26|NSMF|CACNG4|EGLN1|JPH3|STX1B	-1.65309	0	31	0	0	-4.64679	2.7126
1	-3.63937	GO:0005996	M1	1	0	GO Biological Processes	19	monosaccharide metabolic process	19_GO:0008152 metabolic process	-3.63937	2.8022	4.37164	27994	296	540	16	2.96296	0.729684	226|230|467|2784|3098|3099|5106|5163|5209|5210|6095|6513|6515|8534|10580|90673	ALDOA|ALDOC|ATF3|GNB3|HK1|HK2|PCK2|PDK1|PFKFB3|PFKFB4|RORA|SLC2A1|SLC2A3|CHST1|SORBS1|PPP1R3E	-1.65309	0	43	0	0	-4.16666	7.2001
1	-3.6391	GO:0046686	M1	1	0	GO Biological Processes	19	response to cadmium ion	19_GO:0050896 response to stimulus	-3.6391	5.67008	5.24563	27994	64	540	7	1.2963	0.486768	2353|3725|4493|4494|4501|4502|7779	FOS|JUN|MT1E|MT1F|MT1X|MT2A|SLC30A1	-1.65309	0	17	0	0	-5.61987	18.8512
1	-3.63762	GO:0090066	M1	1	0	GO Biological Processes	19	regulation of anatomical structure size	19_GO:0065007 biological regulation	-3.63762	2.28855	4.16378	27994	521	540	23	4.25926	0.868998	133|2017|2784|2852|3897|4137|4880|5865|6405|6710|7422|9175|10501|23580|23645|51330|54551|54910|57715|64218|64798|79822|256949	ADM|CTTN|GNB3|GPER1|L1CAM|MAPT|NPPC|RAB3B|SEMA3F|SPTB|VEGFA|MAP3K13|SEMA6B|CDC42EP4|PPP1R15A|TNFRSF12A|MAGEL2|SEMA4C|SEMA4G|SEMA4A|DEPTOR|ARHGAP28|KANK3	-1.65309	0	4	0	0	-9.52405	9.96937
1	-3.63082	GO:0008360	M1	1	0	GO Biological Processes	19	regulation of cell shape	19_GO:0032502 developmental process	-3.63082	3.65544	4.66442	27994	156	540	11	2.03704	0.607902	226|5064|5365|5747|7422|10154|10395|23580|27289|64218|152273	ALDOA|PALM|PLXNB3|PTK2|VEGFA|PLXNC1|DLC1|CDC42EP4|RND1|SEMA4A|FGD5	-1.64997	0	53	1	1	-3.63082	12.9602
1	-3.62746	R-HSA-9652817	M1	1	0	Reactome Gene Sets	6	Signaling by MAPK mutants		-3.62746	22.2175	7.87378	27994	7	540	3	0.555556	0.319858	1850|1852|80824	DUSP8|DUSP9|DUSP16	-1.64997	0	23	0	0	-4.97996	22.2175
1	-3.62722	GO:0099177	M1	1	0	GO Biological Processes	19	regulation of trans-synaptic signaling	19_GO:0023052 signaling	-3.62722	2.39265	4.20042	27994	455	540	21	3.88889	0.83196	575|1959|2852|4137|4776|5270|5582|5641|5865|7779|9254|9495|10675|22997|23349|25837|26012|27092|54583|57338|112755	ADGRB1|EGR2|GPER1|MAPT|NFATC4|SERPINE2|PRKCG|LGMN|RAB3B|SLC30A1|CACNA2D2|AKAP5|CSPG5|IGSF9B|PHF24|RAB26|NSMF|CACNG4|EGLN1|JPH3|STX1B	-1.64997	0	31	0	0	-4.64679	2.7126
1	-3.62701	GO:0051347	M1	1	0	GO Biological Processes	19	positive regulation of transferase activity	19_GO:0065007 biological regulation	-3.62701	2.08555	4.0673	27994	696	540	28	5.18519	0.954165	283|920|1026|1191|1326|1847|1852|1942|1958|4137|4739|5159|5747|5899|6385|7422|7436|8654|8941|9064|9094|9175|51704|57561|80725|146850|347735|389840	ANG|CD4|CDKN1A|CLU|MAP3K8|DUSP5|DUSP9|EFNA1|EGR1|MAPT|NEDD9|PDGFRB|PTK2|RALB|SDC4|VEGFA|VLDLR|PDE5A|CDK5R2|MAP3K6|UNC119|MAP3K13|GPRC5B|ARRDC3|SRCIN1|PIK3R6|SERINC2|MAP3K15	-1.64997	0	6	0	0	-8.37685	4.06594
1	-3.62273	R-HSA-216083	M1	1	0	Reactome Gene Sets	6	Integrin cell surface interactions		-3.62273	4.87913	5.02331	27994	85	540	8	1.48148	0.519888	1277|1291|1292|3339|3674|3678|80781|83700	COL1A1|COL6A1|COL6A2|HSPG2|ITGA2B|ITGA5|COL18A1|JAM3	-1.64754	0	11	0	0	-6.31448	5.94894
1	-3.61729	GO:0001558	M1	1	0	GO Biological Processes	19	regulation of cell growth	19_GO:0040007 growth	-3.61729	2.4511	4.21754	27994	423	540	20	3.7037	0.812692	694|1026|2017|3897|4092|4137|5270|6405|6494|7422|8437|9175|10501|29948|51330|54910|57715|58191|64218|147906	BTG1|CDKN1A|CTTN|L1CAM|SMAD7|MAPT|SERPINE2|SEMA3F|SIPA1|VEGFA|RASAL1|MAP3K13|SEMA6B|OSGIN1|TNFRSF12A|SEMA4C|SEMA4G|CXCL16|SEMA4A|DACT3	-1.64395	0	4	0	0	-9.52405	9.96937
1	-3.60298	GO:0006024	M1	1	0	GO Biological Processes	19	glycosaminoglycan biosynthetic process	19_GO:0008152 metabolic process	-3.60298	4.32006	4.84824	27994	108	540	9	1.66667	0.550906	2239|2817|3339|5159|6385|8534|10402|10675|79369	GPC4|GPC1|HSPG2|PDGFRB|SDC4|CHST1|ST3GAL6|CSPG5|B3GNT4	-1.63147	0	35	0	0	-4.4951	14.8116
1	-3.60083	GO:0016577	M1	1	0	GO Biological Processes	19	histone demethylation	19_GO:0071840 cellular component organization or biogenesis	-3.60083	8.64012	5.87192	27994	30	540	5	0.925926	0.412165	10765|23030|23135|55818|80853	KDM5B|KDM4B|KDM6B|KDM3A|KDM7A	-1.63116	0	50	0	0	-3.67312	11.1087
1	-3.59681	M15	M1	1	0	Canonical Pathways	11	PID LYSOPHOSPHOLIPID PATHWAY		-3.59681	5.58285	5.1878	27994	65	540	7	1.2963	0.486768	2353|2769|2775|3725|4137|5747|5829	FOS|GNA15|GNAO1|JUN|MAPT|PTK2|PXN	-1.62895	0	28	0	0	-4.76932	8.64012
1	-3.59271	GO:0002695	M1	1	0	GO Biological Processes	19	negative regulation of leukocyte activation	19_GO:0002376 immune system process	-3.59271	3.38092	4.54435	27994	184	540	12	2.22222	0.634332	384|1845|2852|3566|4092|6385|8654|51043|64115|84695|654346|100507436	ARG2|DUSP3|GPER1|IL4R|SMAD7|SDC4|PDE5A|ZBTB7B|VSIR|LOXL3|LGALS9C|MICA	-1.62667	0	2	0	0	-12.0085	18.8512
1	-3.58849	GO:0070663	M1	1	0	GO Biological Processes	19	regulation of leukocyte proliferation	19_GO:0008283 cell proliferation	-3.58849	3.02404	4.41653	27994	240	540	14	2.59259	0.683859	384|920|944|1026|3133|3485|4004|5747|6385|8654|8744|51043|64115|654346	ARG2|CD4|TNFSF8|CDKN1A|HLA-E|IGFBP2|LMO1|PTK2|SDC4|PDE5A|TNFSF9|ZBTB7B|VSIR|LGALS9C	-1.62425	0	2	0	0	-12.0085	18.8512
1	-3.57368	GO:0045623	M1	1	0	GO Biological Processes	19	negative regulation of T-helper cell differentiation	19_GO:0022610 biological adhesion	-3.57368	12.1978	6.47703	27994	17	540	4	0.740741	0.368996	3566|4092|51043|84695	IL4R|SMAD7|ZBTB7B|LOXL3	-1.61404	0	8	0	0	-7.58803	15.5522
1	-3.57368	GO:0046068	M1	1	0	GO Biological Processes	19	cGMP metabolic process	19_GO:0008152 metabolic process	-3.57368	12.1978	6.47703	27994	17	540	4	0.740741	0.368996	3000|4880|6095|8654	GUCY2D|NPPC|RORA|PDE5A	-1.61404	0	54	1	1	-3.57368	15.5522
1	-3.5729	GO:0002286	M1	1	0	GO Biological Processes	19	T cell activation involved in immune response	19_GO:0002376 immune system process	-3.5729	4.28043	4.81257	27994	109	540	9	1.66667	0.550906	602|3566|4063|4092|5971|6095|51043|64218|84695	BCL3|IL4R|LY9|SMAD7|RELB|RORA|ZBTB7B|SEMA4A|LOXL3	-1.61404	0	8	0	0	-7.58803	15.5522
1	-3.55675	GO:0048871	M1	1	0	GO Biological Processes	19	multicellular organismal homeostasis	19_GO:0032501 multicellular organismal process	-3.55675	2.3087	4.11581	27994	494	540	22	4.07407	0.850718	242|272|1513|1958|2624|2827|3566|5159|6513|7422|8013|9658|10848|23135|27031|51043|51316|55818|57561|58476|92211|642658	ALOX12B|AMPD3|CTSK|EGR1|GATA2|GPR3|IL4R|PDGFRB|SLC2A1|VEGFA|NR4A3|ZNF516|PPP1R13L|KDM6B|NPHP3|ZBTB7B|PLAC8|KDM3A|ARRDC3|TP53INP2|CDHR1|SCX	-1.60174	0	55	1	1	-3.55675	5.40008
1	-3.5553	GO:0050922	M1	1	0	GO Biological Processes	19	negative regulation of chemotaxis	19_GO:0040011 locomotion	-3.5553	5.49826	5.13116	27994	66	540	7	1.2963	0.486768	1845|4681|6405|10501|54910|57715|64218	DUSP3|NBL1|SEMA3F|SEMA6B|SEMA4C|SEMA4G|SEMA4A	-1.60174	0	4	0	0	-9.52405	9.96937
1	-3.5553	M18	M1	1	0	Canonical Pathways	11	PID INTEGRIN1 PATHWAY		-3.5553	5.49826	5.13116	27994	66	540	7	1.2963	0.486768	1277|1291|1292|3678|5328|7422|80781	COL1A1|COL6A1|COL6A2|ITGA5|PLAU|VEGFA|COL18A1	-1.60174	0	11	0	0	-6.31448	5.94894
1	-3.54721	GO:0003006	M1	1	0	GO Biological Processes	19	developmental process involved in reproduction	19_GO:0022414 reproductive process	-3.54721	2.06185	4.00189	27994	704	540	28	5.18519	0.954165	133|283|666|1515|2119|2624|2706|4036|4880|5159|5270|5747|5819|6781|7421|7422|8614|8654|8728|10046|10765|23462|51441|54583|55818|83700|89884|642658	ADM|ANG|BOK|CTSV|ETV5|GATA2|GJB2|LRP2|NPPC|PDGFRB|SERPINE2|PTK2|NECTIN2|STC1|VDR|VEGFA|STC2|PDE5A|ADAM19|MAMLD1|KDM5B|HEY1|YTHDF2|EGLN1|KDM3A|JAM3|LHX4|SCX	-1.5954	0	21	0	0	-5.03673	10.3681
1	-3.54198	GO:0046390	M1	1	0	GO Biological Processes	19	ribose phosphate biosynthetic process	19_GO:0008152 metabolic process	-3.54198	2.74653	4.27978	27994	302	540	16	2.96296	0.729684	205|226|230|272|3000|3098|3099|4508|4880|5163|5209|5210|5836|11277|54541|55902	AK4|ALDOA|ALDOC|AMPD3|GUCY2D|HK1|HK2|ATP6|NPPC|PDK1|PFKFB3|PFKFB4|PYGL|TREX1|DDIT4|ACSS2	-1.59355	0	10	0	0	-6.45818	13.8242
1	-3.54186	GO:0050870	M1	1	0	GO Biological Processes	19	positive regulation of T cell activation	19_GO:0022610 biological adhesion	-3.54186	3.1492	4.42626	27994	214	540	13	2.40741	0.659609	920|939|1326|3133|3485|3566|8744|9580|29851|51043|64115|140885|146850	CD4|CD27|MAP3K8|HLA-E|IGFBP2|IL4R|TNFSF9|SOX13|ICOS|ZBTB7B|VSIR|SIRPA|PIK3R6	-1.59355	0	2	0	0	-12.0085	18.8512
1	-3.5326	GO:1901137	M1	1	0	GO Biological Processes	19	carbohydrate derivative biosynthetic process	19_GO:0008152 metabolic process	-3.5326	1.999	3.96335	27994	778	540	30	5.55556	0.985723	20|205|226|230|272|2239|2817|3000|3098|3099|3339|4508|4880|5159|5163|5209|5210|5351|5836|6385|8534|10402|10675|11277|54541|55902|57134|79369|80312|170384	ABCA2|AK4|ALDOA|ALDOC|AMPD3|GPC4|GPC1|GUCY2D|HK1|HK2|HSPG2|ATP6|NPPC|PDGFRB|PDK1|PFKFB3|PFKFB4|PLOD1|PYGL|SDC4|CHST1|ST3GAL6|CSPG5|TREX1|DDIT4|ACSS2|MAN1C1|B3GNT4|TET1|FUT11	-1.58821	0	10	0	0	-6.45818	13.8242
1	-3.53134	GO:0072538	M1	1	0	GO Biological Processes	19	T-helper 17 type immune response	19_GO:0002376 immune system process	-3.53134	8.36141	5.75134	27994	31	540	5	0.925926	0.412165	4063|4092|6095|51043|84695	LY9|SMAD7|RORA|ZBTB7B|LOXL3	-1.58821	0	8	0	0	-7.58803	15.5522
1	-3.53134	GO:0071549	M1	1	0	GO Biological Processes	19	cellular response to dexamethasone stimulus	19_GO:0050896 response to stimulus	-3.53134	8.36141	5.75134	27994	31	540	5	0.925926	0.412165	445|2706|5106|54541|114907	ASS1|GJB2|PCK2|DDIT4|FBXO32	-1.58821	0	12	0	0	-6.12879	8.36141
1	-3.52231	hsa04510	M1	1	0	KEGG Pathway	24	Focal adhesion		-3.52231	3.13456	4.40643	27994	215	540	13	2.40741	0.659609	1277|1291|1292|3674|3678|3691|3725|5159|5582|5747|5829|7422|8731	COL1A1|COL6A1|COL6A2|ITGA2B|ITGA5|ITGB4|JUN|PDGFRB|PRKCG|PTK2|PXN|VEGFA|RNMT	-1.58089	0	13	0	0	-5.99055	3.33478
1	-3.51456	R-HSA-1650814	M1	1	0	Reactome Gene Sets	6	Collagen biosynthesis and modifying enzymes		-3.51456	5.4162	5.07566	27994	67	540	7	1.2963	0.486768	1277|1291|1292|5033|5351|10536|80781	COL1A1|COL6A1|COL6A2|P4HA1|PLOD1|P3H3|COL18A1	-1.57485	0	11	0	0	-6.31448	5.94894
1	-3.51243	GO:1902107	M1	1	0	GO Biological Processes	19	positive regulation of leukocyte differentiation	19_GO:0002376 immune system process	-3.51243	3.54191	4.53641	27994	161	540	11	2.03704	0.607902	920|939|2353|3566|3725|7071|8744|9580|51043|64115|146850	CD4|CD27|FOS|IL4R|JUN|KLF10|TNFSF9|SOX13|ZBTB7B|VSIR|PIK3R6	-1.57442	0	2	0	0	-12.0085	18.8512
1	-3.50305	GO:0030335	M1	1	0	GO Biological Processes	19	positive regulation of cell migration	19_GO:0040011 locomotion	-3.50305	2.19432	4.0294	27994	567	540	24	4.44444	0.886829	1277|2624|2852|3674|3678|3725|4739|5054|5159|5328|5641|5747|6405|7422|8013|10501|26012|54910|57715|58191|64115|64218|80781|285966	COL1A1|GATA2|GPER1|ITGA2B|ITGA5|JUN|NEDD9|SERPINE1|PDGFRB|PLAU|LGMN|PTK2|SEMA3F|VEGFA|NR4A3|SEMA6B|NSMF|SEMA4C|SEMA4G|CXCL16|VSIR|SEMA4A|COL18A1|TCAF2	-1.56672	0	4	0	0	-9.52405	9.96937
1	-3.48011	GO:0045936	M1	1	0	GO Biological Processes	19	negative regulation of phosphate metabolic process	19_GO:0048519 negative regulation of biological process	-3.48011	2.14573	3.99229	27994	604	540	25	4.62963	0.904238	20|467|1026|1845|1847|1850|1852|1942|2192|2852|3725|4092|4137|10252|23645|54541|64798|79899|80725|80824|81848|113791|116496|140885|338761	ABCA2|ATF3|CDKN1A|DUSP3|DUSP5|DUSP8|DUSP9|EFNA1|FBLN1|GPER1|JUN|SMAD7|MAPT|SPRY1|PPP1R15A|DDIT4|DEPTOR|PRR5L|SRCIN1|DUSP16|SPRY4|PIK3IP1|NIBAN1|SIRPA|C1QL4	-1.54569	0	23	0	0	-4.97996	22.2175
1	-3.47865	GO:0048511	M1	1	0	GO Biological Processes	19	rhythmic process	19_GO:0048511 rhythmic process	-3.47865	2.71063	4.21977	27994	306	540	16	2.96296	0.729684	445|463|1958|1959|3725|4791|5054|5066|5582|5971|6095|7071|8553|10765|54551|285382	ASS1|ZFHX3|EGR1|EGR2|JUN|NFKB2|SERPINE1|PAM|PRKCG|RELB|RORA|KLF10|BHLHE40|KDM5B|MAGEL2|C3orf70	-1.54569	0	56	1	1	-3.47865	3.92733
1	-3.47119	GO:0060977	M1	1	0	GO Biological Processes	19	coronary vasculature morphogenesis	19_GO:0032502 developmental process	-3.47119	11.5202	6.26159	27994	18	540	4	0.740741	0.368996	4036|5159|6899|7422	LRP2|PDGFRB|TBX1|VEGFA	-1.53991	0	57	1	1	-3.47119	17.2802
1	-3.4695	GO:0010563	M1	1	0	GO Biological Processes	19	negative regulation of phosphorus metabolic process	19_GO:0048519 negative regulation of biological process	-3.4695	2.14218	3.9833	27994	605	540	25	4.62963	0.904238	20|467|1026|1845|1847|1850|1852|1942|2192|2852|3725|4092|4137|10252|23645|54541|64798|79899|80725|80824|81848|113791|116496|140885|338761	ABCA2|ATF3|CDKN1A|DUSP3|DUSP5|DUSP8|DUSP9|EFNA1|FBLN1|GPER1|JUN|SMAD7|MAPT|SPRY1|PPP1R15A|DDIT4|DEPTOR|PRR5L|SRCIN1|DUSP16|SPRY4|PIK3IP1|NIBAN1|SIRPA|C1QL4	-1.53989	0	23	0	0	-4.97996	22.2175
1	-3.46444	GO:0006482	M1	1	0	GO Biological Processes	19	protein demethylation	19_GO:0008152 metabolic process	-3.46444	8.10012	5.63605	27994	32	540	5	0.925926	0.412165	10765|23030|23135|55818|80853	KDM5B|KDM4B|KDM6B|KDM3A|KDM7A	-1.53977	0	50	0	0	-3.67312	11.1087
1	-3.46444	GO:0008214	M1	1	0	GO Biological Processes	19	protein dealkylation	19_GO:0008152 metabolic process	-3.46444	8.10012	5.63605	27994	32	540	5	0.925926	0.412165	10765|23030|23135|55818|80853	KDM5B|KDM4B|KDM6B|KDM3A|KDM7A	-1.53977	0	50	0	0	-3.67312	11.1087
1	-3.46442	hsa05205	M1	1	0	KEGG Pathway	24	Proteoglycans in cancer		-3.46442	3.09142	4.34764	27994	218	540	13	2.40741	0.659609	1026|2017|2817|3339|3678|5328|5582|5747|5829|6385|7422|8324|8731	CDKN1A|CTTN|GPC1|HSPG2|ITGA5|PLAU|PRKCG|PTK2|PXN|SDC4|VEGFA|FZD7|RNMT	-1.53977	0	5	0	0	-8.61302	6.68913
1	-3.46005	GO:0007595	M1	1	0	GO Biological Processes	19	lactation	19_GO:0032502 developmental process	-3.46005	6.34785	5.25465	27994	49	540	6	1.11111	0.451082	3099|5066|7421|7422|27023|51043	HK2|PAM|VDR|VEGFA|FOXB1|ZBTB7B	-1.53704	0	58	1	1	-3.46005	9.14837
1	-3.45228	GO:0052547	M1	1	0	GO Biological Processes	19	regulation of peptidase activity	19_GO:0050789 regulation of biological process	-3.45228	2.32123	4.04687	27994	469	540	21	3.88889	0.83196	20|666|939|1475|1942|1944|2192|2852|4137|5054|5270|5641|7422|8996|10395|22861|26355|27113|64115|80758|112399	ABCA2|BOK|CD27|CSTA|EFNA1|EFNA3|FBLN1|GPER1|MAPT|SERPINE1|SERPINE2|LGMN|VEGFA|NOL3|DLC1|NLRP1|FAM162A|BBC3|VSIR|PRR7|EGLN3	-1.5309	0	39	0	0	-4.33407	4.03206
1	-3.44814	GO:0007015	M1	1	0	GO Biological Processes	19	actin filament organization	19_GO:0071840 cellular component organization or biogenesis	-3.44814	2.37802	4.06717	27994	436	540	20	3.7037	0.812692	226|283|2017|4739|5829|6281|6385|6624|6710|10395|10580|23580|27289|54551|79778|79822|83543|85462|201191|256949	ALDOA|ANG|CTTN|NEDD9|PXN|S100A10|SDC4|FSCN1|SPTB|DLC1|SORBS1|CDC42EP4|RND1|MAGEL2|MICALL2|ARHGAP28|AIF1L|FHDC1|SAMD14|KANK3	-1.5284	0	34	0	0	-4.50629	3.36005
1	-3.44537	GO:0050670	M1	1	0	GO Biological Processes	19	regulation of lymphocyte proliferation	19_GO:0008283 cell proliferation	-3.44537	3.0773	4.32827	27994	219	540	13	2.40741	0.659609	384|920|944|1026|3133|3485|4004|6385|8654|8744|51043|64115|654346	ARG2|CD4|TNFSF8|CDKN1A|HLA-E|IGFBP2|LMO1|SDC4|PDE5A|TNFSF9|ZBTB7B|VSIR|LGALS9C	-1.52725	0	2	0	0	-12.0085	18.8512
1	-3.43547	GO:0052548	M1	1	0	GO Biological Processes	19	regulation of endopeptidase activity	19_GO:0050789 regulation of biological process	-3.43547	2.37257	4.05583	27994	437	540	20	3.7037	0.812692	20|666|939|1475|1942|1944|2852|4137|5054|5270|5641|7422|8996|10395|22861|26355|27113|64115|80758|112399	ABCA2|BOK|CD27|CSTA|EFNA1|EFNA3|GPER1|MAPT|SERPINE1|SERPINE2|LGMN|VEGFA|NOL3|DLC1|NLRP1|FAM162A|BBC3|VSIR|PRR7|EGLN3	-1.51897	0	39	0	0	-4.33407	4.03206
1	-3.42961	GO:0048102	M1	1	0	GO Biological Processes	19	autophagic cell death	19_GO:0009987 cellular process	-3.42961	19.4403	7.31578	27994	8	540	3	0.555556	0.319858	664|1515|94241	BNIP3|CTSV|TP53INP1	-1.51472	0	59	1	1	-3.42961	19.4403
1	-3.42738	GO:0007610	M1	1	0	GO Biological Processes	19	behavior	19_GO:0007610 behavior	-3.42738	2.12811	3.9475	27994	609	540	25	4.62963	0.904238	20|463|1958|1959|2119|2353|2775|2784|3678|3725|4137|4776|5270|5582|5641|6899|7436|8013|23551|27023|57338|57561|64856|93145|285382	ABCA2|ZFHX3|EGR1|EGR2|ETV5|FOS|GNAO1|GNB3|ITGA5|JUN|MAPT|NFATC4|SERPINE2|PRKCG|LGMN|TBX1|VLDLR|NR4A3|RASD2|FOXB1|JPH3|ARRDC3|VWA1|OLFM2|C3orf70	-1.5141	0	32	0	0	-4.56897	2.88004
1	-3.42073	GO:0009135	M1	1	0	GO Biological Processes	19	purine nucleoside diphosphate metabolic process	19_GO:0008152 metabolic process	-3.42073	3.72955	4.52445	27994	139	540	10	1.85185	0.580159	205|226|230|272|3098|3099|5209|5210|11277|54541	AK4|ALDOA|ALDOC|AMPD3|HK1|HK2|PFKFB3|PFKFB4|TREX1|DDIT4	-1.51063	0	10	0	0	-6.45818	13.8242
1	-3.42073	GO:0009179	M1	1	0	GO Biological Processes	19	purine ribonucleoside diphosphate metabolic process	19_GO:0008152 metabolic process	-3.42073	3.72955	4.52445	27994	139	540	10	1.85185	0.580159	205|226|230|272|3098|3099|5209|5210|11277|54541	AK4|ALDOA|ALDOC|AMPD3|HK1|HK2|PFKFB3|PFKFB4|TREX1|DDIT4	-1.51063	0	10	0	0	-6.45818	13.8242
1	-3.40765	GO:0032944	M1	1	0	GO Biological Processes	19	regulation of mononuclear cell proliferation	19_GO:0008283 cell proliferation	-3.40765	3.04946	4.28985	27994	221	540	13	2.40741	0.659609	384|920|944|1026|3133|3485|4004|6385|8654|8744|51043|64115|654346	ARG2|CD4|TNFSF8|CDKN1A|HLA-E|IGFBP2|LMO1|SDC4|PDE5A|TNFSF9|ZBTB7B|VSIR|LGALS9C	-1.49958	0	2	0	0	-12.0085	18.8512
1	-3.4065	GO:0051272	M1	1	0	GO Biological Processes	19	positive regulation of cellular component movement	19_GO:0048518 positive regulation of biological process	-3.4065	2.12114	3.92971	27994	611	540	25	4.62963	0.904238	1277|2624|2852|3674|3678|3725|4739|5054|5159|5328|5641|5747|6405|7422|8013|9722|10501|26012|54910|57715|58191|64115|64218|80781|285966	COL1A1|GATA2|GPER1|ITGA2B|ITGA5|JUN|NEDD9|SERPINE1|PDGFRB|PLAU|LGMN|PTK2|SEMA3F|VEGFA|NR4A3|NOS1AP|SEMA6B|NSMF|SEMA4C|SEMA4G|CXCL16|VSIR|SEMA4A|COL18A1|TCAF2	-1.49958	0	4	0	0	-9.52405	9.96937
1	-3.39998	GO:0046640	M1	1	0	GO Biological Processes	19	regulation of alpha-beta T cell proliferation	19_GO:0008283 cell proliferation	-3.39998	7.85466	5.52567	27994	33	540	5	0.925926	0.412165	384|3133|51043|64115|654346	ARG2|HLA-E|ZBTB7B|VSIR|LGALS9C	-1.49746	0	2	0	0	-12.0085	18.8512
1	-3.39998	M290	M1	1	0	Canonical Pathways	11	PID IL12 STAT4 PATHWAY		-3.39998	7.85466	5.52567	27994	33	540	5	0.925926	0.412165	920|2119|2353|3725|5551	CD4|ETV5|FOS|JUN|PRF1	-1.49746	0	28	0	0	-4.76932	8.64012
1	-3.39967	GO:0006023	M1	1	0	GO Biological Processes	19	aminoglycan biosynthetic process	19_GO:0008152 metabolic process	-3.39967	4.0571	4.60722	27994	115	540	9	1.66667	0.550906	2239|2817|3339|5159|6385|8534|10402|10675|79369	GPC4|GPC1|HSPG2|PDGFRB|SDC4|CHST1|ST3GAL6|CSPG5|B3GNT4	-1.49746	0	35	0	0	-4.4951	14.8116
1	-3.3917	GO:0031669	M1	1	0	GO Biological Processes	19	cellular response to nutrient levels	19_GO:0050896 response to stimulus	-3.3917	2.89152	4.22171	27994	251	540	14	2.59259	0.683859	467|1026|1277|1515|3725|5899|6513|7071|7421|10991|23710|55062|80315|220441	ATF3|CDKN1A|COL1A1|CTSV|JUN|RALB|SLC2A1|KLF10|VDR|SLC38A3|GABARAPL1|WIPI1|CPEB4|RNF152	-1.49176	0	22	0	0	-4.99367	3.8165
1	-3.39085	GO:0009152	M1	1	0	GO Biological Processes	19	purine ribonucleotide biosynthetic process	19_GO:0008152 metabolic process	-3.39085	2.7673	4.17581	27994	281	540	15	2.77778	0.707188	205|226|230|272|3000|3098|3099|4508|4880|5163|5209|5210|11277|54541|55902	AK4|ALDOA|ALDOC|AMPD3|GUCY2D|HK1|HK2|ATP6|NPPC|PDK1|PFKFB3|PFKFB4|TREX1|DDIT4|ACSS2	-1.49176	0	10	0	0	-6.45818	13.8242
1	-3.37517	GO:0070233	M1	1	0	GO Biological Processes	19	negative regulation of T cell apoptotic process	19_GO:0048519 negative regulation of biological process	-3.37517	10.9138	6.06251	27994	19	540	4	0.740741	0.368996	384|939|1831|1942	ARG2|CD27|TSC22D3|EFNA1	-1.47762	0	60	1	1	-3.37517	10.9138
1	-3.37353	GO:0120035	M1	1	0	GO Biological Processes	19	regulation of plasma membrane bounded cell projection organization	19_GO:0071840 cellular component organization or biogenesis	-3.37353	2.01044	3.85781	27994	722	540	28	5.18519	0.954165	1942|2017|3897|4137|4776|5064|5365|5526|5747|5792|6405|6624|7422|7436|8437|9175|10154|10501|23580|26012|51330|51517|54910|57715|64218|64787|80725|112755	EFNA1|CTTN|L1CAM|MAPT|NFATC4|PALM|PLXNB3|PPP2R5B|PTK2|PTPRF|SEMA3F|FSCN1|VEGFA|VLDLR|RASAL1|MAP3K13|PLXNC1|SEMA6B|CDC42EP4|NSMF|TNFRSF12A|NCKIPSD|SEMA4C|SEMA4G|SEMA4A|EPS8L2|SRCIN1|STX1B	-1.47752	0	4	0	0	-9.52405	9.96937
1	-3.36428	ko04978	M1	1	0	KEGG Pathway	24	Mineral absorption		-3.36428	6.09891	5.11146	27994	51	540	6	1.11111	0.451082	4493|4494|4501|4502|7421|7779	MT1E|MT1F|MT1X|MT2A|VDR|SLC30A1	-1.46981	0	17	0	0	-5.61987	18.8512
1	-3.3588	GO:0033627	M1	1	0	GO Biological Processes	19	cell adhesion mediated by integrin	19_GO:0022610 biological adhesion	-3.3588	5.11106	4.8643	27994	71	540	7	1.2963	0.486768	1942|3678|3691|5054|5328|5747|83700	EFNA1|ITGA5|ITGB4|SERPINE1|PLAU|PTK2|JAM3	-1.46702	0	46	0	0	-4.06931	15.951
1	-3.35843	GO:0060537	M1	1	0	GO Biological Processes	19	muscle tissue development	19_GO:0032502 developmental process	-3.35843	2.40238	4.01187	27994	410	540	19	3.51852	0.792876	467|1466|1958|1959|2353|2817|4000|4036|4092|5159|6899|7422|8324|10848|23135|23764|54583|140706|642658	ATF3|CSRP2|EGR1|EGR2|FOS|GPC1|LMNA|LRP2|SMAD7|PDGFRB|TBX1|VEGFA|FZD7|PPP1R13L|KDM6B|MAFF|EGLN1|CCM2L|SCX	-1.46702	0	41	0	0	-4.26607	6.01052
1	-3.34709	GO:0009185	M1	1	0	GO Biological Processes	19	ribonucleoside diphosphate metabolic process	19_GO:0008152 metabolic process	-3.34709	3.65076	4.44124	27994	142	540	10	1.85185	0.580159	205|226|230|272|3098|3099|5209|5210|11277|54541	AK4|ALDOA|ALDOC|AMPD3|HK1|HK2|PFKFB3|PFKFB4|TREX1|DDIT4	-1.4572	0	10	0	0	-6.45818	13.8242
1	-3.34348	GO:0042098	M1	1	0	GO Biological Processes	19	T cell proliferation	19_GO:0008283 cell proliferation	-3.34348	3.17392	4.28336	27994	196	540	12	2.22222	0.634332	384|920|944|3133|3485|4004|6385|8654|8744|51043|64115|654346	ARG2|CD4|TNFSF8|HLA-E|IGFBP2|LMO1|SDC4|PDE5A|TNFSF9|ZBTB7B|VSIR|LGALS9C	-1.4551	0	2	0	0	-12.0085	18.8512
1	-3.3402	GO:0019318	M1	1	0	GO Biological Processes	19	hexose metabolic process	19_GO:0008152 metabolic process	-3.3402	2.85736	4.17042	27994	254	540	14	2.59259	0.683859	226|230|467|2784|3098|3099|5106|5163|5209|5210|6095|8534|10580|90673	ALDOA|ALDOC|ATF3|GNB3|HK1|HK2|PCK2|PDK1|PFKFB3|PFKFB4|RORA|CHST1|SORBS1|PPP1R3E	-1.45334	0	43	0	0	-4.16666	7.2001
1	-3.33629	GO:0045862	M1	1	0	GO Biological Processes	19	positive regulation of proteolysis	19_GO:0048518 positive regulation of biological process	-3.33629	2.46209	4.01921	27994	379	540	18	3.33333	0.772469	666|1191|1942|1944|2192|2852|4092|4137|5641|5747|10395|10418|22861|26355|27113|64115|80758|112399	BOK|CLU|EFNA1|EFNA3|FBLN1|GPER1|SMAD7|MAPT|LGMN|PTK2|DLC1|SPON1|NLRP1|FAM162A|BBC3|VSIR|PRR7|EGLN3	-1.45093	0	39	0	0	-4.33407	4.03206
1	-3.32674	GO:0060047	M1	1	0	GO Biological Processes	19	heart contraction	19_GO:0032501 multicellular organismal process	-3.32674	2.72846	4.1133	27994	285	540	15	2.77778	0.707188	133|785|2775|3761|4092|4880|6781|8654|9254|9722|10848|27092|30819|53826|121643	ADM|CACNB4|GNAO1|KCNJ4|SMAD7|NPPC|STC1|PDE5A|CACNA2D2|NOS1AP|PPP1R13L|CACNG4|KCNIP2|FXYD6|FOXN4	-1.44289	0	51	0	0	-3.65588	2.82401
1	-3.3235	GO:1901342	M1	1	0	GO Biological Processes	19	regulation of vasculature development	19_GO:0032502 developmental process	-3.3235	2.3247	3.9551	27994	446	540	20	3.7037	0.812692	133|575|694|1942|1944|1958|2624|2852|3099|3339|3678|5054|7422|10014|23462|51129|51330|54583|64218|146850	ADM|ADGRB1|BTG1|EFNA1|EFNA3|EGR1|GATA2|GPER1|HK2|HSPG2|ITGA5|SERPINE1|VEGFA|HDAC5|HEY1|ANGPTL4|TNFRSF12A|EGLN1|SEMA4A|PIK3R6	-1.44217	0	20	0	0	-5.22033	2.46053
1	-3.323	GO:0045598	M1	1	0	GO Biological Processes	19	regulation of fat cell differentiation	19_GO:0032502 developmental process	-3.323	3.62523	4.41401	27994	143	540	10	1.85185	0.580159	1040|2624|2784|2852|6095|9580|51043|65989|122953|338761	CDS1|GATA2|GNB3|GPER1|RORA|SOX13|ZBTB7B|DLK2|JDP2|C1QL4	-1.44217	0	26	0	0	-4.80214	4.89064
1	-3.32156	ko05412	M1	1	0	KEGG Pathway	24	Arrhythmogenic right ventricular cardiomyopathy (ARVC)		-3.32156	5.04007	4.81394	27994	72	540	7	1.2963	0.486768	785|3674|3678|3691|4000|9254|27092	CACNB4|ITGA2B|ITGA5|ITGB4|LMNA|CACNA2D2|CACNG4	-1.44217	0	61	1	1	-3.32156	12.9602
1	-3.31545	GO:0017157	M1	1	0	GO Biological Processes	19	regulation of exocytosis	19_GO:0051179 localization	-3.31545	2.98199	4.19568	27994	226	540	13	2.40741	0.659609	2624|3566|5582|5865|5899|6385|8941|9846|10675|23086|25837|112755|114088	GATA2|IL4R|PRKCG|RAB3B|RALB|SDC4|CDK5R2|GAB2|CSPG5|EXPH5|RAB26|STX1B|TRIM9	-1.43754	0	62	1	1	-3.31545	2.98199
1	-3.31146	GO:0034614	M1	1	0	GO Biological Processes	19	cellular response to reactive oxygen species	19_GO:0050896 response to stimulus	-3.31146	3.3544	4.31831	27994	170	540	11	2.03704	0.607902	664|2353|3725|4137|5159|5829|8013|11277|23135|55139|140885	BNIP3|FOS|JUN|MAPT|PDGFRB|PXN|NR4A3|TREX1|KDM6B|ANKZF1|SIRPA	-1.43502	0	38	0	0	-4.38306	3.3544
1	-3.30636	ko05166	M1	1	0	KEGG Pathway	24	HTLV-I infection		-3.30636	2.83504	4.13663	27994	256	540	14	2.59259	0.683859	467|1026|1958|1959|2353|3133|3725|4776|4791|5159|5971|6513|8324|94241	ATF3|CDKN1A|EGR1|EGR2|FOS|HLA-E|JUN|NFATC4|NFKB2|PDGFRB|RELB|SLC2A1|FZD7|TP53INP1	-1.4314	0	52	0	0	-3.65588	3.39145
1	-3.28959	GO:0008016	M1	1	0	GO Biological Processes	19	regulation of heart contraction	19_GO:0032501 multicellular organismal process	-3.28959	2.82401	4.11986	27994	257	540	14	2.59259	0.683859	133|785|2775|3761|4092|4880|6781|8654|9254|9722|27092|30819|53826|121643	ADM|CACNB4|GNAO1|KCNJ4|SMAD7|NPPC|STC1|PDE5A|CACNA2D2|NOS1AP|CACNG4|KCNIP2|FXYD6|FOXN4	-1.41609	0	51	0	0	-3.65588	2.82401
1	-3.28692	R-HSA-422475	M1	1	0	Reactome Gene Sets	6	Axon guidance		-3.28692	2.16003	3.86056	27994	552	540	23	4.25926	0.868998	785|1291|1292|1942|1944|1945|2817|3674|3678|3786|3897|5365|5747|6710|7277|7436|9495|9846|10154|27289|64218|79861|89884	CACNB4|COL6A1|COL6A2|EFNA1|EFNA3|EFNA4|GPC1|ITGA2B|ITGA5|KCNQ3|L1CAM|PLXNB3|PTK2|SPTB|TUBA4A|VLDLR|AKAP5|GAB2|PLXNC1|RND1|SEMA4A|TUBAL3|LHX4	-1.41489	0	4	0	0	-9.52405	9.96937
1	-3.28449	ko04510	M1	1	0	KEGG Pathway	24	Focal adhesion		-3.28449	3.12607	4.22124	27994	199	540	12	2.22222	0.634332	1277|1291|1292|3674|3678|3691|3725|5159|5582|5747|5829|7422	COL1A1|COL6A1|COL6A2|ITGA2B|ITGA5|ITGB4|JUN|PDGFRB|PRKCG|PTK2|PXN|VEGFA	-1.4139	0	13	0	0	-5.99055	3.33478
1	-3.28043	GO:0031344	M1	1	0	GO Biological Processes	19	regulation of cell projection organization	19_GO:0071840 cellular component organization or biogenesis	-3.28043	1.98298	3.77955	27994	732	540	28	5.18519	0.954165	1942|2017|3897|4137|4776|5064|5365|5526|5747|5792|6405|6624|7422|7436|8437|9175|10154|10501|23580|26012|51330|51517|54910|57715|64218|64787|80725|112755	EFNA1|CTTN|L1CAM|MAPT|NFATC4|PALM|PLXNB3|PPP2R5B|PTK2|PTPRF|SEMA3F|FSCN1|VEGFA|VLDLR|RASAL1|MAP3K13|PLXNC1|SEMA6B|CDC42EP4|NSMF|TNFRSF12A|NCKIPSD|SEMA4C|SEMA4G|SEMA4A|EPS8L2|SRCIN1|STX1B	-1.41129	0	4	0	0	-9.52405	9.96937
1	-3.27771	M86	M1	1	0	Canonical Pathways	11	PID ARF6 PATHWAY		-3.27771	7.40582	5.31823	27994	35	540	5	0.925926	0.412165	1942|2769|3674|5829|11033	EFNA1|GNA15|ITGA2B|PXN|ADAP1	-1.41002	0	63	1	1	-3.27771	7.40582
1	-3.27295	hsa04978	M1	1	0	KEGG Pathway	24	Mineral absorption		-3.27295	5.86876	4.9757	27994	53	540	6	1.11111	0.451082	4493|4494|4501|4502|7421|7779	MT1E|MT1F|MT1X|MT2A|VDR|SLC30A1	-1.40671	0	17	0	0	-5.61987	18.8512
1	-3.26407	GO:0010822	M1	1	0	GO Biological Processes	19	positive regulation of mitochondrion organization	19_GO:0048518 positive regulation of biological process	-3.26407	3.88806	4.44647	27994	120	540	9	1.66667	0.550906	664|666|2852|3099|10133|26355|27113|79778|90427	BNIP3|BOK|GPER1|HK2|OPTN|FAM162A|BBC3|MICALL2|BMF	-1.40066	0	9	0	0	-6.6811	9.25728
1	-3.26153	GO:0050920	M1	1	0	GO Biological Processes	19	regulation of chemotaxis	19_GO:0040011 locomotion	-3.26153	2.94292	4.14041	27994	229	540	13	2.40741	0.659609	1845|4681|5054|5159|5641|5747|6405|7422|10501|54910|57715|64218|83700	DUSP3|NBL1|SERPINE1|PDGFRB|LGMN|PTK2|SEMA3F|VEGFA|SEMA6B|SEMA4C|SEMA4G|SEMA4A|JAM3	-1.40066	0	4	0	0	-9.52405	9.96937
1	-3.25978	GO:2000562	M1	1	0	GO Biological Processes	19	negative regulation of CD4-positive, alpha-beta T cell proliferation	19_GO:0022610 biological adhesion	-3.25978	17.2802	6.85075	27994	9	540	3	0.555556	0.319858	384|64115|654346	ARG2|VSIR|LGALS9C	-1.40066	0	2	0	0	-12.0085	18.8512
1	-3.25978	GO:0060982	M1	1	0	GO Biological Processes	19	coronary artery morphogenesis	19_GO:0032502 developmental process	-3.25978	17.2802	6.85075	27994	9	540	3	0.555556	0.319858	4036|6899|7422	LRP2|TBX1|VEGFA	-1.40066	0	57	0	0	-3.47119	17.2802
1	-3.25978	GO:0060872	M1	1	0	GO Biological Processes	19	semicircular canal development	19_GO:0032502 developmental process	-3.25978	17.2802	6.85075	27994	9	540	3	0.555556	0.319858	2624|6899|8013	GATA2|TBX1|NR4A3	-1.40066	0	64	1	1	-3.25978	17.2802
1	-3.25368	GO:0044057	M1	1	0	GO Biological Processes	19	regulation of system process	19_GO:0032501 multicellular organismal process	-3.25368	2.07032	3.79837	27994	626	540	25	4.62963	0.904238	133|785|1959|2017|2775|2852|3761|4000|4092|4880|5747|6781|8013|8654|9254|9569|9722|22997|26056|27092|30819|53826|112755|114907|121643	ADM|CACNB4|EGR2|CTTN|GNAO1|GPER1|KCNJ4|LMNA|SMAD7|NPPC|PTK2|STC1|NR4A3|PDE5A|CACNA2D2|GTF2IRD1|NOS1AP|IGSF9B|RAB11FIP5|CACNG4|KCNIP2|FXYD6|STX1B|FBXO32|FOXN4	-1.39705	0	51	0	0	-3.65588	2.82401
1	-3.2523	GO:0045596	M1	1	0	GO Biological Processes	19	negative regulation of cell differentiation	19_GO:0048519 negative regulation of biological process	-3.2523	1.94739	3.74364	27994	772	540	29	5.37037	0.970105	1942|2192|2624|2852|3566|4092|4776|4880|5747|6095|6405|6899|7422|8324|10014|10252|10501|23462|27031|51043|54910|57715|64218|84695|94241|112755|122953|147906|338761	EFNA1|FBLN1|GATA2|GPER1|IL4R|SMAD7|NFATC4|NPPC|PTK2|RORA|SEMA3F|TBX1|VEGFA|FZD7|HDAC5|SPRY1|SEMA6B|HEY1|NPHP3|ZBTB7B|SEMA4C|SEMA4G|SEMA4A|LOXL3|TP53INP1|STX1B|JDP2|DACT3|C1QL4	-1.39705	0	4	0	0	-9.52405	9.96937
1	-3.25194	GO:1901214	M1	1	0	GO Biological Processes	19	regulation of neuron death	19_GO:0050789 regulation of biological process	-3.25194	2.58396	4.00302	27994	321	540	16	2.96296	0.729684	666|1191|1958|2353|3725|4137|4776|5582|5641|8013|26012|27023|54541|54583|80315|112399	BOK|CLU|EGR1|FOS|JUN|MAPT|NFATC4|PRKCG|LGMN|NR4A3|NSMF|FOXB1|DDIT4|EGLN1|CPEB4|EGLN3	-1.39705	0	32	0	0	-4.56897	2.88004
1	-3.24848	GO:0097193	M1	1	0	GO Biological Processes	19	intrinsic apoptotic signaling pathway	19_GO:0023052 signaling	-3.24848	2.68142	4.03666	27994	290	540	15	2.77778	0.707188	602|664|666|1026|1191|1687|3090|4776|5163|8996|23645|27113|54541|79156|90427	BCL3|BNIP3|BOK|CDKN1A|CLU|GSDME|HIC1|NFATC4|PDK1|NOL3|PPP1R15A|BBC3|DDIT4|PLEKHF1|BMF	-1.39499	0	65	1	1	-3.24848	3.52316
1	-3.24378	GO:0048762	M1	1	0	GO Biological Processes	19	mesenchymal cell differentiation	19_GO:0032502 developmental process	-3.24378	2.93013	4.12219	27994	230	540	13	2.40741	0.659609	1277|1942|4092|6405|6899|10252|10501|23462|54910|57715|64218|84695|147906	COL1A1|EFNA1|SMAD7|SEMA3F|TBX1|SPRY1|SEMA6B|HEY1|SEMA4C|SEMA4G|SEMA4A|LOXL3|DACT3	-1.39307	0	4	0	0	-9.52405	9.96937
1	-3.24378	GO:0097191	M1	1	0	GO Biological Processes	19	extrinsic apoptotic signaling pathway	19_GO:0023052 signaling	-3.24378	2.93013	4.12219	27994	230	540	13	2.40741	0.659609	467|666|939|2017|2852|2872|4000|5054|7185|7227|8996|51330|64798	ATF3|BOK|CD27|CTTN|GPER1|MKNK2|LMNA|SERPINE1|TRAF1|TRPS1|NOL3|TNFRSF12A|DEPTOR	-1.39307	0	14	0	0	-5.89536	3.68268
1	-3.23417	GO:0006091	M1	1	0	GO Biological Processes	19	generation of precursor metabolites and energy	19_GO:0008152 metabolic process	-3.23417	2.18486	3.83244	27994	522	540	22	4.07407	0.850718	205|226|230|664|2632|2696|2997|3098|3099|4508|4776|5209|5210|5836|8013|9249|10580|11277|54541|55902|56901|90673	AK4|ALDOA|ALDOC|BNIP3|GBE1|GIPR|GYS1|HK1|HK2|ATP6|NFATC4|PFKFB3|PFKFB4|PYGL|NR4A3|DHRS3|SORBS1|TREX1|DDIT4|ACSS2|NDUFA4L2|PPP1R3E	-1.38586	0	10	0	0	-6.45818	13.8242
1	-3.23242	GO:0046634	M1	1	0	GO Biological Processes	19	regulation of alpha-beta T cell activation	19_GO:0002376 immune system process	-3.23242	4.27553	4.53218	27994	97	540	8	1.48148	0.519888	384|3133|3566|4092|51043|64115|84695|654346	ARG2|HLA-E|IL4R|SMAD7|ZBTB7B|VSIR|LOXL3|LGALS9C	-1.38586	0	2	0	0	-12.0085	18.8512
1	-3.23242	GO:0120162	M1	1	0	GO Biological Processes	19	positive regulation of cold-induced thermogenesis	19_GO:0048518 positive regulation of biological process	-3.23242	4.27553	4.53218	27994	97	540	8	1.48148	0.519888	2827|3566|7422|9658|23135|51043|51316|55818	GPR3|IL4R|VEGFA|ZNF516|KDM6B|ZBTB7B|PLAC8|KDM3A	-1.38586	0	55	0	0	-3.55675	5.40008
1	-3.23036	R-HSA-5663202	M1	1	0	Reactome Gene Sets	6	Diseases of signal transduction by growth factor receptors and second messengers		-3.23036	2.4112	3.9206	27994	387	540	18	3.33333	0.772469	1026|1850|1852|3164|3674|3714|4000|5159|5526|9846|10014|10046|23462|29851|55534|79412|80824|80853	CDKN1A|DUSP8|DUSP9|NR4A1|ITGA2B|JAG2|LMNA|PDGFRB|PPP2R5B|GAB2|HDAC5|MAMLD1|HEY1|ICOS|MAML3|KREMEN2|DUSP16|KDM7A	-1.38516	0	66	1	1	-3.23036	7.77611
1	-3.22885	M256	M1	1	0	Canonical Pathways	11	PID TAP63 PATHWAY		-3.22885	5.76008	4.9104	27994	54	540	6	1.11111	0.451082	1026|1959|3691|7421|9249|27113	CDKN1A|EGR2|ITGB4|VDR|DHRS3|BBC3	-1.38502	0	67	1	1	-3.22885	5.76008
1	-3.22666	GO:2000147	M1	1	0	GO Biological Processes	19	positive regulation of cell motility	19_GO:0040011 locomotion	-3.22666	2.09811	3.7906	27994	593	540	24	4.44444	0.886829	1277|2624|2852|3674|3678|3725|4739|5054|5159|5328|5641|5747|6405|7422|8013|10501|26012|54910|57715|58191|64115|64218|80781|285966	COL1A1|GATA2|GPER1|ITGA2B|ITGA5|JUN|NEDD9|SERPINE1|PDGFRB|PLAU|LGMN|PTK2|SEMA3F|VEGFA|NR4A3|SEMA6B|NSMF|SEMA4C|SEMA4G|CXCL16|VSIR|SEMA4A|COL18A1|TCAF2	-1.38489	0	4	0	0	-9.52405	9.96937
1	-3.22577	GO:0051129	M1	1	0	GO Biological Processes	19	negative regulation of cellular component organization	19_GO:0048519 negative regulation of biological process	-3.22577	1.93985	3.72127	27994	775	540	29	5.37037	0.970105	20|664|666|1191|1942|2192|4000|4137|4776|5365|5747|6405|6710|7422|8996|9094|10395|10501|54910|55818|57715|64218|79822|80312|83700|112755|114088|140885|256949	ABCA2|BNIP3|BOK|CLU|EFNA1|FBLN1|LMNA|MAPT|NFATC4|PLXNB3|PTK2|SEMA3F|SPTB|VEGFA|NOL3|UNC119|DLC1|SEMA6B|SEMA4C|KDM3A|SEMA4G|SEMA4A|ARHGAP28|TET1|JAM3|STX1B|TRIM9|SIRPA|KANK3	-1.38489	0	4	0	0	-9.52405	9.96937
1	-3.2232	GO:0009636	M1	1	0	GO Biological Processes	19	response to toxic substance	19_GO:0050896 response to stimulus	-3.2232	2.18068	3.82265	27994	523	540	22	4.07407	0.850718	445|664|939|1026|1277|1958|2353|3725|4493|4494|4501|4502|4880|5159|7779|8013|10765|23135|25841|55139|94241|140885	ASS1|BNIP3|CD27|CDKN1A|COL1A1|EGR1|FOS|JUN|MT1E|MT1F|MT1X|MT2A|NPPC|PDGFRB|SLC30A1|NR4A3|KDM5B|KDM6B|ABTB2|ANKZF1|TP53INP1|SIRPA	-1.38489	0	38	0	0	-4.38306	3.3544
1	-3.21965	GO:0046633	M1	1	0	GO Biological Processes	19	alpha-beta T cell proliferation	19_GO:0008283 cell proliferation	-3.21965	7.2001	5.22055	27994	36	540	5	0.925926	0.412165	384|3133|51043|64115|654346	ARG2|HLA-E|ZBTB7B|VSIR|LGALS9C	-1.38489	0	2	0	0	-12.0085	18.8512
1	-3.21965	GO:0001893	M1	1	0	GO Biological Processes	19	maternal placenta development	19_GO:0022414 reproductive process	-3.21965	7.2001	5.22055	27994	36	540	5	0.925926	0.412165	1515|2706|6781|7421|8614	CTSV|GJB2|STC1|VDR|STC2	-1.38489	0	21	0	0	-5.03673	10.3681
1	-3.21965	ko00500	M1	1	0	KEGG Pathway	24	Starch and sucrose metabolism		-3.21965	7.2001	5.22055	27994	36	540	5	0.925926	0.412165	2632|2997|3098|3099|5836	GBE1|GYS1|HK1|HK2|PYGL	-1.38489	0	43	0	0	-4.16666	7.2001
1	-3.21927	GO:0050867	M1	1	0	GO Biological Processes	19	positive regulation of cell activation	19_GO:0048518 positive regulation of biological process	-3.21927	2.33961	3.88414	27994	421	540	19	3.51852	0.792876	920|939|1026|1326|2624|3133|3485|3566|5159|5819|8013|8744|9580|9846|29851|51043|64115|140885|146850	CD4|CD27|CDKN1A|MAP3K8|GATA2|HLA-E|IGFBP2|IL4R|PDGFRB|NECTIN2|NR4A3|TNFSF9|SOX13|GAB2|ICOS|ZBTB7B|VSIR|SIRPA|PIK3R6	-1.38489	0	2	0	0	-12.0085	18.8512
1	-3.21358	hsa05412	M1	1	0	KEGG Pathway	24	Arrhythmogenic right ventricular cardiomyopathy		-3.21358	4.83847	4.66829	27994	75	540	7	1.2963	0.486768	785|3674|3678|3691|4000|9254|27092	CACNB4|ITGA2B|ITGA5|ITGB4|LMNA|CACNA2D2|CACNG4	-1.38054	0	61	0	0	-3.32156	12.9602
1	-3.20776	ko05205	M1	1	0	KEGG Pathway	24	Proteoglycans in cancer		-3.20776	3.06448	4.14023	27994	203	540	12	2.22222	0.634332	1026|2017|2817|3339|3678|5328|5582|5747|5829|6385|7422|8324	CDKN1A|CTTN|GPC1|HSPG2|ITGA5|PLAU|PRKCG|PTK2|PXN|SDC4|VEGFA|FZD7	-1.37606	0	5	0	0	-8.61302	6.68913
1	-3.20418	GO:0005975	M1	1	0	GO Biological Processes	19	carbohydrate metabolic process	19_GO:0008152 metabolic process	-3.20418	2.05391	3.7554	27994	631	540	25	4.62963	0.904238	226|230|467|2632|2784|2852|2997|3098|3099|5106|5163|5209|5210|5836|6095|6513|6515|8534|10402|10580|11277|54541|79369|90673|112937	ALDOA|ALDOC|ATF3|GBE1|GNB3|GPER1|GYS1|HK1|HK2|PCK2|PDK1|PFKFB3|PFKFB4|PYGL|RORA|SLC2A1|SLC2A3|CHST1|ST3GAL6|SORBS1|TREX1|DDIT4|B3GNT4|PPP1R3E|GLB1L3	-1.3738	0	43	0	0	-4.16666	7.2001
1	-3.20186	GO:0007005	M1	1	0	GO Biological Processes	19	mitochondrion organization	19_GO:0071840 cellular component organization or biogenesis	-3.20186	2.12917	3.78555	27994	560	540	23	4.25926	0.868998	664|665|666|1191|1513|2017|2852|3099|3725|4000|4137|4508|5428|5819|8996|10133|23710|26355|27113|55062|79778|90427|285973	BNIP3|BNIP3L|BOK|CLU|CTSK|CTTN|GPER1|HK2|JUN|LMNA|MAPT|ATP6|POLG|NECTIN2|NOL3|OPTN|GABARAPL1|FAM162A|BBC3|WIPI1|MICALL2|BMF|ATG9B	-1.3728	0	9	0	0	-6.6811	9.25728
1	-3.19977	GO:0043371	M1	1	0	GO Biological Processes	19	negative regulation of CD4-positive, alpha-beta T cell differentiation	19_GO:0022610 biological adhesion	-3.19977	9.87443	5.70557	27994	21	540	4	0.740741	0.368996	3566|4092|51043|84695	IL4R|SMAD7|ZBTB7B|LOXL3	-1.37202	0	8	0	0	-7.58803	15.5522
1	-3.19154	GO:0031331	M1	1	0	GO Biological Processes	19	positive regulation of cellular catabolic process	19_GO:0048518 positive regulation of biological process	-3.19154	2.39265	3.88425	27994	390	540	18	3.33333	0.772469	20|664|665|1191|3099|4036|4092|5209|5210|5747|5899|10133|51441|58476|79156|79899|94241|220441	ABCA2|BNIP3|BNIP3L|CLU|HK2|LRP2|SMAD7|PFKFB3|PFKFB4|PTK2|RALB|OPTN|YTHDF2|TP53INP2|PLEKHF1|PRR5L|TP53INP1|RNF152	-1.36642	0	30	0	0	-4.66794	7.40582
1	-3.19154	GO:0014706	M1	1	0	GO Biological Processes	19	striated muscle tissue development	19_GO:0032502 developmental process	-3.19154	2.39265	3.88425	27994	390	540	18	3.33333	0.772469	467|1958|1959|2353|2817|4000|4036|4092|5159|6899|7422|8324|10848|23135|23764|54583|140706|642658	ATF3|EGR1|EGR2|FOS|GPC1|LMNA|LRP2|SMAD7|PDGFRB|TBX1|VEGFA|FZD7|PPP1R13L|KDM6B|MAFF|EGLN1|CCM2L|SCX	-1.36642	0	41	0	0	-4.26607	6.01052
1	-3.18733	GO:0009260	M1	1	0	GO Biological Processes	19	ribonucleotide biosynthetic process	19_GO:0008152 metabolic process	-3.18733	2.64494	3.9765	27994	294	540	15	2.77778	0.707188	205|226|230|272|3000|3098|3099|4508|4880|5163|5209|5210|11277|54541|55902	AK4|ALDOA|ALDOC|AMPD3|GUCY2D|HK1|HK2|ATP6|NPPC|PDK1|PFKFB3|PFKFB4|TREX1|DDIT4|ACSS2	-1.36352	0	10	0	0	-6.45818	13.8242
1	-3.17878	R-HSA-3000178	M1	1	0	Reactome Gene Sets	6	ECM proteoglycans		-3.17878	4.77481	4.62145	27994	76	540	7	1.2963	0.486768	1277|1291|1292|3339|3674|5054|8785	COL1A1|COL6A1|COL6A2|HSPG2|ITGA2B|SERPINE1|MATN4	-1.35627	0	11	0	0	-6.31448	5.94894
1	-3.16592	GO:0042692	M1	1	0	GO Biological Processes	19	muscle cell differentiation	19_GO:0032502 developmental process	-3.16592	2.38044	3.8602	27994	392	540	18	3.33333	0.772469	133|575|1466|2852|3566|4000|4776|5159|6095|6899|7422|8324|9254|10014|23135|23462|54910|93145	ADM|ADGRB1|CSRP2|GPER1|IL4R|LMNA|NFATC4|PDGFRB|RORA|TBX1|VEGFA|FZD7|CACNA2D2|HDAC5|KDM6B|HEY1|SEMA4C|OLFM2	-1.34513	0	16	0	0	-5.78964	4.26088
1	-3.16375	GO:0009611	M1	1	0	GO Biological Processes	19	response to wounding	19_GO:0050896 response to stimulus	-3.16375	1.97698	3.69275	27994	708	540	27	5	0.937886	133|664|1026|1277|2192|2624|2696|2769|3674|3678|3691|3725|5054|5159|5270|5328|5582|5747|5792|6385|7422|8324|23764|51330|83700|140706|146850	ADM|BNIP3|CDKN1A|COL1A1|FBLN1|GATA2|GIPR|GNA15|ITGA2B|ITGA5|ITGB4|JUN|SERPINE1|PDGFRB|SERPINE2|PLAU|PRKCG|PTK2|PTPRF|SDC4|VEGFA|FZD7|MAFF|TNFRSF12A|JAM3|CCM2L|PIK3R6	-1.34513	0	25	0	0	-4.8803	2.4209
1	-3.16375	GO:0030036	M1	1	0	GO Biological Processes	19	actin cytoskeleton organization	19_GO:0071840 cellular component organization or biogenesis	-3.16375	1.97698	3.69275	27994	708	540	27	5	0.937886	226|283|1466|2017|4739|5066|5159|5829|6281|6385|6624|6710|9722|10395|10580|23580|27289|51421|54551|79778|79822|83543|83700|85462|152273|201191|256949	ALDOA|ANG|CSRP2|CTTN|NEDD9|PAM|PDGFRB|PXN|S100A10|SDC4|FSCN1|SPTB|NOS1AP|DLC1|SORBS1|CDC42EP4|RND1|AMOTL2|MAGEL2|MICALL2|ARHGAP28|AIF1L|JAM3|FHDC1|FGD5|SAMD14|KANK3	-1.34513	0	34	0	0	-4.50629	3.36005
1	-3.15595	GO:0051345	M1	1	0	GO Biological Processes	19	positive regulation of hydrolase activity	19_GO:0065007 biological regulation	-3.15595	1.92003	3.66208	27994	783	540	29	5.37037	0.970105	283|666|1942|1944|2192|2769|2852|3725|4137|4739|5159|5641|6004|6281|6494|7422|8437|10144|10395|11033|22861|23645|26355|27113|57514|64115|79822|80758|112399	ANG|BOK|EFNA1|EFNA3|FBLN1|GNA15|GPER1|JUN|MAPT|NEDD9|PDGFRB|LGMN|RGS16|S100A10|SIPA1|VEGFA|RASAL1|FAM13A|DLC1|ADAP1|NLRP1|PPP1R15A|FAM162A|BBC3|ARHGAP31|VSIR|ARHGAP28|PRR7|EGLN3	-1.33861	0	39	0	0	-4.33407	4.03206
1	-3.13961	GO:0000302	M1	1	0	GO Biological Processes	19	response to reactive oxygen species	19_GO:0050896 response to stimulus	-3.13961	2.85563	4.01488	27994	236	540	13	2.40741	0.659609	664|1277|2353|3725|4137|5159|5829|8013|11277|23135|54583|55139|140885	BNIP3|COL1A1|FOS|JUN|MAPT|PDGFRB|PXN|NR4A3|TREX1|KDM6B|EGLN1|ANKZF1|SIRPA	-1.32356	0	38	0	0	-4.38306	3.3544
1	-3.13571	GO:0001952	M1	1	0	GO Biological Processes	19	regulation of cell-matrix adhesion	19_GO:0022610 biological adhesion	-3.13571	3.73253	4.29416	27994	125	540	9	1.66667	0.550906	1845|5054|5328|5747|6281|6385|7422|10395|59339	DUSP3|SERPINE1|PLAU|PTK2|S100A10|SDC4|VEGFA|DLC1|PLEKHA2	-1.32093	0	5	0	0	-8.61302	6.68913
1	-3.12263	GO:0048588	M1	1	0	GO Biological Processes	19	developmental cell growth	19_GO:0040007 growth	-3.12263	2.84358	3.99733	27994	237	540	13	2.40741	0.659609	2017|3897|4092|4137|6405|7422|8437|9175|10501|51330|54910|57715|64218	CTTN|L1CAM|SMAD7|MAPT|SEMA3F|VEGFA|RASAL1|MAP3K13|SEMA6B|TNFRSF12A|SEMA4C|SEMA4G|SEMA4A	-1.30912	0	4	0	0	-9.52405	9.96937
1	-3.11925	GO:0035970	M1	1	0	GO Biological Processes	19	peptidyl-threonine dephosphorylation	19_GO:0008152 metabolic process	-3.11925	9.42559	5.54458	27994	22	540	4	0.740741	0.368996	1847|1850|1852|80824	DUSP5|DUSP8|DUSP9|DUSP16	-1.30829	0	23	0	0	-4.97996	22.2175
1	-3.11925	R-HSA-2024096	M1	1	0	Reactome Gene Sets	6	HS-GAG degradation		-3.11925	9.42559	5.54458	27994	22	540	4	0.740741	0.368996	2239|2817|3339|6385	GPC4|GPC1|HSPG2|SDC4	-1.30829	0	35	0	0	-4.4951	14.8116
1	-3.11601	hsa04514	M1	1	0	KEGG Pathway	24	Cell adhesion molecules		-3.11601	3.41058	4.17937	27994	152	540	10	1.85185	0.580159	920|2775|3133|3897|5792|5819|6385|29851|64115|83700	CD4|GNAO1|HLA-E|L1CAM|PTPRF|NECTIN2|SDC4|ICOS|VSIR|JAM3	-1.30632	0	68	1	1	-3.11601	3.41058
1	-3.11114	GO:2000320	M1	1	0	GO Biological Processes	19	negative regulation of T-helper 17 cell differentiation	19_GO:0022610 biological adhesion	-3.11114	15.5522	6.45495	27994	10	540	3	0.555556	0.319858	4092|51043|84695	SMAD7|ZBTB7B|LOXL3	-1.30494	0	8	0	0	-7.58803	15.5522
1	-3.11114	GO:0010749	M1	1	0	GO Biological Processes	19	regulation of nitric oxide mediated signal transduction	19_GO:0023052 signaling	-3.11114	15.5522	6.45495	27994	10	540	3	0.555556	0.319858	7422|8654|9722	VEGFA|PDE5A|NOS1AP	-1.30494	0	54	0	0	-3.57368	15.5522
1	-3.11087	hsa05230	M1	1	0	KEGG Pathway	24	Central carbon metabolism in cancer		-3.11087	4.65237	4.53017	27994	78	540	7	1.2963	0.486768	3098|3099|5159|5163|6513|8731|9123	HK1|HK2|PDGFRB|PDK1|SLC2A1|RNMT|SLC16A3	-1.30494	0	69	1	1	-3.11087	4.7853
1	-3.10574	M3468	M1	1	0	Canonical Pathways	11	NABA ECM REGULATORS		-3.10574	2.83164	3.97986	27994	238	540	13	2.40741	0.659609	1475|1513|1515|5033|5054|5270|5328|5351|8728|10536|54583|84695|112399	CSTA|CTSK|CTSV|P4HA1|SERPINE1|SERPINE2|PLAU|PLOD1|ADAM19|P3H3|EGLN1|LOXL3|EGLN3	-1.30107	0	24	0	0	-4.92633	2.83164
1	-3.10228	GO:0001755	M1	1	0	GO Biological Processes	19	neural crest cell migration	19_GO:0040011 locomotion	-3.10228	5.45692	4.72391	27994	57	540	6	1.11111	0.451082	6405|6899|10501|54910|57715|64218	SEMA3F|TBX1|SEMA6B|SEMA4C|SEMA4G|SEMA4A	-1.29885	0	4	0	0	-9.52405	9.96937
1	-3.07773	GO:0043407	M1	1	0	GO Biological Processes	19	negative regulation of MAP kinase activity	19_GO:0048519 negative regulation of biological process	-3.07773	4.59348	4.48569	27994	79	540	7	1.2963	0.486768	1845|1847|1850|1852|10252|80824|81848	DUSP3|DUSP5|DUSP8|DUSP9|SPRY1|DUSP16|SPRY4	-1.27802	0	23	0	0	-4.97996	22.2175
1	-3.07773	GO:0006809	M1	1	0	GO Biological Processes	19	nitric oxide biosynthetic process	19_GO:0008152 metabolic process	-3.07773	4.59348	4.48569	27994	79	540	7	1.2963	0.486768	384|445|1191|2644|6095|9722|140885	ARG2|ASS1|CLU|GCHFR|RORA|NOS1AP|SIRPA	-1.27802	0	70	1	1	-3.07773	7.40582
1	-3.07773	GO:0021675	M1	1	0	GO Biological Processes	19	nerve development	19_GO:0032502 developmental process	-3.07773	4.59348	4.48569	27994	79	540	7	1.2963	0.486768	1515|1959|5270|5582|6405|6899|494470	CTSV|EGR2|SERPINE2|PRKCG|SEMA3F|TBX1|RNF165	-1.27802	0	71	1	1	-3.07773	9.14837
1	-3.07227	GO:2001056	M1	1	0	GO Biological Processes	19	positive regulation of cysteine-type endopeptidase activity	19_GO:0048518 positive regulation of biological process	-3.07227	3.36628	4.12963	27994	154	540	10	1.85185	0.580159	666|2852|4137|5641|10395|22861|26355|27113|80758|112399	BOK|GPER1|MAPT|LGMN|DLC1|NLRP1|FAM162A|BBC3|PRR7|EGLN3	-1.27379	0	39	0	0	-4.33407	4.03206
1	-3.06192	GO:0010508	M1	1	0	GO Biological Processes	19	positive regulation of autophagy	19_GO:0048518 positive regulation of biological process	-3.06192	3.64505	4.2065	27994	128	540	9	1.66667	0.550906	664|665|3099|5899|10133|58476|79156|94241|220441	BNIP3|BNIP3L|HK2|RALB|OPTN|TP53INP2|PLEKHF1|TP53INP1|RNF152	-1.26467	0	30	0	0	-4.66794	7.40582
1	-3.05974	R-HSA-2187338	M1	1	0	Reactome Gene Sets	6	Visual phototransduction		-3.05974	4.02647	4.3156	27994	103	540	8	1.48148	0.519888	2239|2817|3000|3339|4036|6385|9249|388531	GPC4|GPC1|GUCY2D|HSPG2|LRP2|SDC4|DHRS3|RGS9BP	-1.26371	0	35	0	0	-4.4951	14.8116
1	-3.05238	GO:0006914	M1	1	0	GO Biological Processes	19	autophagy	19_GO:0008152 metabolic process	-3.05238	2.11595	3.66899	27994	539	540	22	4.07407	0.850718	664|665|666|1191|1513|2017|3099|3587|3691|4137|5747|5899|10133|23710|55062|58476|79156|90427|94241|155382|220441|285973	BNIP3|BNIP3L|BOK|CLU|CTSK|CTTN|HK2|IL10RA|ITGB4|MAPT|PTK2|RALB|OPTN|GABARAPL1|WIPI1|TP53INP2|PLEKHF1|BMF|TP53INP1|VPS37D|RNF152|ATG9B	-1.25879	0	30	0	0	-4.66794	7.40582
1	-3.05238	GO:0061919	M1	1	0	GO Biological Processes	19	process utilizing autophagic mechanism	19_GO:0009987 cellular process	-3.05238	2.11595	3.66899	27994	539	540	22	4.07407	0.850718	664|665|666|1191|1513|2017|3099|3587|3691|4137|5747|5899|10133|23710|55062|58476|79156|90427|94241|155382|220441|285973	BNIP3|BNIP3L|BOK|CLU|CTSK|CTTN|HK2|IL10RA|ITGB4|MAPT|PTK2|RALB|OPTN|GABARAPL1|WIPI1|TP53INP2|PLEKHF1|BMF|TP53INP1|VPS37D|RNF152|ATG9B	-1.25879	0	30	0	0	-4.66794	7.40582
1	-3.0429	R-HSA-112409	M1	1	0	Reactome Gene Sets	6	RAF-independent MAPK1/3 activation		-3.0429	9.01578	5.39355	27994	23	540	4	0.740741	0.368996	1847|1850|1852|80824	DUSP5|DUSP8|DUSP9|DUSP16	-1.25053	0	23	0	0	-4.97996	22.2175
1	-3.03925	GO:2000116	M1	1	0	GO Biological Processes	19	regulation of cysteine-type endopeptidase activity	19_GO:0050789 regulation of biological process	-3.03925	2.78483	3.9109	27994	242	540	13	2.40741	0.659609	666|939|2852|4137|5641|7422|8996|10395|22861|26355|27113|80758|112399	BOK|CD27|GPER1|MAPT|LGMN|VEGFA|NOL3|DLC1|NLRP1|FAM162A|BBC3|PRR7|EGLN3	-1.24809	0	39	0	0	-4.33407	4.03206
1	-3.02865	GO:0045055	M1	1	0	GO Biological Processes	19	regulated exocytosis	19_GO:0051179 localization	-3.02865	1.88394	3.55295	27994	798	540	29	5.37037	0.970105	226|230|272|1191|2624|3566|3674|5054|5328|5582|5836|6515|7277|7422|8013|8566|8941|9381|9846|10675|25837|26056|51316|79930|81619|112755|114088|140885|199675	ALDOA|ALDOC|AMPD3|CLU|GATA2|IL4R|ITGA2B|SERPINE1|PLAU|PRKCG|PYGL|SLC2A3|TUBA4A|VEGFA|NR4A3|PDXK|CDK5R2|OTOF|GAB2|CSPG5|RAB26|RAB11FIP5|PLAC8|DOK3|TSPAN14|STX1B|TRIM9|SIRPA|MCEMP1	-1.2387	0	72	1	1	-3.02865	1.88394
1	-3.02553	GO:0006164	M1	1	0	GO Biological Processes	19	purine nucleotide biosynthetic process	19_GO:0008152 metabolic process	-3.02553	2.54954	3.81609	27994	305	540	15	2.77778	0.707188	205|226|230|272|3000|3098|3099|4508|4880|5163|5209|5210|11277|54541|55902	AK4|ALDOA|ALDOC|AMPD3|GUCY2D|HK1|HK2|ATP6|NPPC|PDK1|PFKFB3|PFKFB4|TREX1|DDIT4|ACSS2	-1.23678	0	10	0	0	-6.45818	13.8242
1	-3.02234	GO:0031638	M1	1	0	GO Biological Processes	19	zymogen activation	19_GO:0008152 metabolic process	-3.02234	5.27194	4.60676	27994	59	540	6	1.11111	0.451082	5054|5270|5328|5641|51279|64115	SERPINE1|SERPINE2|PLAU|LGMN|C1RL|VSIR	-1.23479	0	46	0	0	-4.06931	15.951
1	-3.0081	GO:0010770	M1	1	0	GO Biological Processes	19	positive regulation of cell morphogenesis involved in differentiation	19_GO:0048518 positive regulation of biological process	-3.0081	3.30196	4.05653	27994	157	540	10	1.85185	0.580159	3897|4137|4739|5365|6281|7422|9175|10154|10675|51330	L1CAM|MAPT|NEDD9|PLXNB3|S100A10|VEGFA|MAP3K13|PLXNC1|CSPG5|TNFRSF12A	-1.22245	0	49	0	0	-3.85976	6.02799
1	-3.00723	GO:0009168	M1	1	0	GO Biological Processes	19	purine ribonucleoside monophosphate biosynthetic process	19_GO:0008152 metabolic process	-3.00723	3.08242	3.98548	27994	185	540	11	2.03704	0.607902	205|226|230|272|3098|3099|4508|5209|5210|11277|54541	AK4|ALDOA|ALDOC|AMPD3|HK1|HK2|ATP6|PFKFB3|PFKFB4|TREX1|DDIT4	-1.22245	0	10	0	0	-6.45818	13.8242
1	-3.00523	GO:0032350	M1	1	0	GO Biological Processes	19	regulation of hormone metabolic process	19_GO:0050789 regulation of biological process	-3.00523	6.48009	4.86424	27994	40	540	5	0.925926	0.412165	133|1958|2784|7421|8614	ADM|EGR1|GNB3|VDR|STC2	-1.22245	0	21	0	0	-5.03673	10.3681
1	-3.00523	GO:1902991	M1	1	0	GO Biological Processes	19	regulation of amyloid precursor protein catabolic process	19_GO:0050789 regulation of biological process	-3.00523	6.48009	4.86424	27994	40	540	5	0.925926	0.412165	20|1191|1942|1944|10418	ABCA2|CLU|EFNA1|EFNA3|SPON1	-1.22245	0	45	0	0	-4.0848	10.8002
1	-2.99707	GO:0042063	M1	1	0	GO Biological Processes	19	gliogenesis	19_GO:0032502 developmental process	-2.99707	2.53294	3.78768	27994	307	540	15	2.77778	0.707188	20|664|666|1191|1959|2119|2817|4036|4137|5270|8941|9580|10397|10675|57716	ABCA2|BNIP3|BOK|CLU|EGR2|ETV5|GPC1|LRP2|MAPT|SERPINE2|CDK5R2|SOX13|NDRG1|CSPG5|PRX	-1.21548	0	73	1	1	-2.99707	8.64012
1	-2.99238	GO:0002696	M1	1	0	GO Biological Processes	19	positive regulation of leukocyte activation	19_GO:0002376 immune system process	-2.99238	2.29836	3.69587	27994	406	540	18	3.33333	0.772469	920|939|1026|1326|2624|3133|3485|3566|5819|8013|8744|9580|9846|29851|51043|64115|140885|146850	CD4|CD27|CDKN1A|MAP3K8|GATA2|HLA-E|IGFBP2|IL4R|NECTIN2|NR4A3|TNFSF9|SOX13|GAB2|ICOS|ZBTB7B|VSIR|SIRPA|PIK3R6	-1.21197	0	2	0	0	-12.0085	18.8512
1	-2.99044	GO:0051402	M1	1	0	GO Biological Processes	19	neuron apoptotic process	19_GO:0009987 cellular process	-2.99044	2.75073	3.8601	27994	245	540	13	2.40741	0.659609	664|666|3725|4776|5582|5641|8013|22861|26012|26355|27023|80315|112399	BNIP3|BOK|JUN|NFATC4|PRKCG|LGMN|NR4A3|NLRP1|NSMF|FAM162A|FOXB1|CPEB4|EGLN3	-1.21147	0	32	0	0	-4.56897	2.88004
1	-2.98819	GO:0009166	M1	1	0	GO Biological Processes	19	nucleotide catabolic process	19_GO:0008152 metabolic process	-2.98819	3.06585	3.96451	27994	186	540	11	2.03704	0.607902	226|230|272|3098|3099|5209|5210|8654|11277|54541|79661	ALDOA|ALDOC|AMPD3|HK1|HK2|PFKFB3|PFKFB4|PDE5A|TREX1|DDIT4|NEIL1	-1.21147	0	10	0	0	-6.45818	13.8242
1	-2.98709	GO:0009132	M1	1	0	GO Biological Processes	19	nucleoside diphosphate metabolic process	19_GO:0008152 metabolic process	-2.98709	3.28106	4.03256	27994	158	540	10	1.85185	0.580159	205|226|230|272|3098|3099|5209|5210|11277|54541	AK4|ALDOA|ALDOC|AMPD3|HK1|HK2|PFKFB3|PFKFB4|TREX1|DDIT4	-1.21147	0	10	0	0	-6.45818	13.8242
1	-2.98142	hsa05211	M1	1	0	KEGG Pathway	24	Renal cell carcinoma		-2.98142	4.42543	4.35658	27994	82	540	7	1.2963	0.486768	1026|3725|6513|7422|8731|54583|112399	CDKN1A|JUN|SLC2A1|VEGFA|RNMT|EGLN1|EGLN3	-1.21147	0	1	0	0	-15.5221	14.1384
1	-2.98142	M2	M1	1	0	Canonical Pathways	11	PID SMAD2 3NUCLEAR PATHWAY		-2.98142	4.42543	4.35658	27994	82	540	7	1.2963	0.486768	467|1026|2353|3725|4092|5054|7421	ATF3|CDKN1A|FOS|JUN|SMAD7|SERPINE1|VDR	-1.21147	0	28	0	0	-4.76932	8.64012
1	-2.97908	GO:0018401	M1	1	0	GO Biological Processes	19	peptidyl-proline hydroxylation to 4-hydroxy-L-proline	19_GO:0008152 metabolic process	-2.97908	14.1384	6.11237	27994	11	540	3	0.555556	0.319858	5033|54583|112399	P4HA1|EGLN1|EGLN3	-1.21147	0	1	0	0	-15.5221	14.1384
1	-2.97908	GO:2000317	M1	1	0	GO Biological Processes	19	negative regulation of T-helper 17 type immune response	19_GO:0002376 immune system process	-2.97908	14.1384	6.11237	27994	11	540	3	0.555556	0.319858	4092|51043|84695	SMAD7|ZBTB7B|LOXL3	-1.21147	0	8	0	0	-7.58803	15.5522
1	-2.97908	GO:0060281	M1	1	0	GO Biological Processes	19	regulation of oocyte development	19_GO:0022414 reproductive process	-2.97908	14.1384	6.11237	27994	11	540	3	0.555556	0.319858	4880|8654|51441	NPPC|PDE5A|YTHDF2	-1.21147	0	54	0	0	-3.57368	15.5522
1	-2.97908	GO:1905879	M1	1	0	GO Biological Processes	19	regulation of oogenesis	19_GO:0022414 reproductive process	-2.97908	14.1384	6.11237	27994	11	540	3	0.555556	0.319858	4880|8654|51441	NPPC|PDE5A|YTHDF2	-1.21147	0	54	0	0	-3.57368	15.5522
1	-2.97908	GO:0040015	M1	1	0	GO Biological Processes	19	negative regulation of multicellular organism growth	19_GO:0040007 growth	-2.97908	14.1384	6.11237	27994	11	540	3	0.555556	0.319858	5641|8614|51316	LGMN|STC2|PLAC8	-1.21147	0	74	1	1	-2.97908	14.1384
1	-2.97908	R-HSA-196791	M1	1	0	Reactome Gene Sets	6	Vitamin D (calciferol) metabolism		-2.97908	14.1384	6.11237	27994	11	540	3	0.555556	0.319858	4036|5641|7421	LRP2|LGMN|VDR	-1.21147	0	74	0	0	-2.97908	14.1384
1	-2.97034	GO:0046835	M1	1	0	GO Biological Processes	19	carbohydrate phosphorylation	19_GO:0008152 metabolic process	-2.97034	8.64012	5.25144	27994	24	540	4	0.740741	0.368996	3098|3099|5209|5210	HK1|HK2|PFKFB3|PFKFB4	-1.20623	0	10	0	0	-6.45818	13.8242
1	-2.97034	GO:0071294	M1	1	0	GO Biological Processes	19	cellular response to zinc ion	19_GO:0050896 response to stimulus	-2.97034	8.64012	5.25144	27994	24	540	4	0.740741	0.368996	4493|4494|4501|4502	MT1E|MT1F|MT1X|MT2A	-1.20623	0	17	0	0	-5.61987	18.8512
1	-2.97034	M268	M1	1	0	Canonical Pathways	11	PID S1P S1P2 PATHWAY		-2.97034	8.64012	5.25144	27994	24	540	4	0.740741	0.368996	2353|2769|2775|3725	FOS|GNA15|GNAO1|JUN	-1.20623	0	28	0	0	-4.76932	8.64012
1	-2.96929	GO:0009127	M1	1	0	GO Biological Processes	19	purine nucleoside monophosphate biosynthetic process	19_GO:0008152 metabolic process	-2.96929	3.04946	3.94367	27994	187	540	11	2.03704	0.607902	205|226|230|272|3098|3099|4508|5209|5210|11277|54541	AK4|ALDOA|ALDOC|AMPD3|HK1|HK2|ATP6|PFKFB3|PFKFB4|TREX1|DDIT4	-1.20623	0	10	0	0	-6.45818	13.8242
1	-2.95561	GO:0071548	M1	1	0	GO Biological Processes	19	response to dexamethasone	19_GO:0050896 response to stimulus	-2.95561	6.32204	4.78272	27994	41	540	5	0.925926	0.412165	445|2706|5106|54541|114907	ASS1|GJB2|PCK2|DDIT4|FBXO32	-1.19481	0	12	0	0	-6.12879	8.36141
1	-2.95561	R-HSA-3560782	M1	1	0	Reactome Gene Sets	6	Diseases associated with glycosaminoglycan metabolism		-2.95561	6.32204	4.78272	27994	41	540	5	0.925926	0.412165	2239|2817|3339|6385|10675	GPC4|GPC1|HSPG2|SDC4|CSPG5	-1.19481	0	35	0	0	-4.4951	14.8116
1	-2.95206	GO:0040017	M1	1	0	GO Biological Processes	19	positive regulation of locomotion	19_GO:0040011 locomotion	-2.95206	2.00351	3.54669	27994	621	540	24	4.44444	0.886829	1277|2624|2852|3674|3678|3725|4739|5054|5159|5328|5641|5747|6405|7422|8013|10501|26012|54910|57715|58191|64115|64218|80781|285966	COL1A1|GATA2|GPER1|ITGA2B|ITGA5|JUN|NEDD9|SERPINE1|PDGFRB|PLAU|LGMN|PTK2|SEMA3F|VEGFA|NR4A3|SEMA6B|NSMF|SEMA4C|SEMA4G|CXCL16|VSIR|SEMA4A|COL18A1|TCAF2	-1.19239	0	4	0	0	-9.52405	9.96937
1	-2.9503	ko05410	M1	1	0	KEGG Pathway	24	Hypertrophic cardiomyopathy (HCM)		-2.9503	4.37211	4.31491	27994	83	540	7	1.2963	0.486768	785|3674|3678|3691|4000|9254|27092	CACNB4|ITGA2B|ITGA5|ITGB4|LMNA|CACNA2D2|CACNG4	-1.19176	0	61	0	0	-3.32156	12.9602
1	-2.94561	GO:0051017	M1	1	0	GO Biological Processes	19	actin filament bundle assembly	19_GO:0071840 cellular component organization or biogenesis	-2.94561	3.24005	3.98518	27994	160	540	10	1.85185	0.580159	4739|5829|6281|6385|6624|10395|10580|79822|83543|85462	NEDD9|PXN|S100A10|SDC4|FSCN1|DLC1|SORBS1|ARHGAP28|AIF1L|FHDC1	-1.18818	0	34	0	0	-4.50629	3.36005
1	-2.94394	GO:0006165	M1	1	0	GO Biological Processes	19	nucleoside diphosphate phosphorylation	19_GO:0008152 metabolic process	-2.94394	3.50802	4.06609	27994	133	540	9	1.66667	0.550906	205|226|230|3098|3099|5209|5210|11277|54541	AK4|ALDOA|ALDOC|HK1|HK2|PFKFB3|PFKFB4|TREX1|DDIT4	-1.18764	0	10	0	0	-6.45818	13.8242
1	-2.93959	GO:0006875	M1	1	0	GO Biological Processes	19	cellular metal ion homeostasis	19_GO:0065007 biological regulation	-2.93959	2.0347	3.55014	27994	586	540	23	4.25926	0.868998	133|664|666|920|2624|2696|2769|2852|4493|4494|4501|4502|6781|7421|7779|7781|8614|8996|9481|51310|54583|57338|154881	ADM|BNIP3|BOK|CD4|GATA2|GIPR|GNA15|GPER1|MT1E|MT1F|MT1X|MT2A|STC1|VDR|SLC30A1|SLC30A3|STC2|NOL3|SLC25A27|SLC22A17|EGLN1|JPH3|KCTD7	-1.18532	0	17	0	0	-5.61987	18.8512
1	-2.93829	GO:0043281	M1	1	0	GO Biological Processes	19	regulation of cysteine-type endopeptidase activity involved in apoptotic process	19_GO:0050789 regulation of biological process	-2.93829	2.85362	3.8533	27994	218	540	12	2.22222	0.634332	666|939|2852|4137|7422|8996|10395|22861|26355|27113|80758|112399	BOK|CD27|GPER1|MAPT|VEGFA|NOL3|DLC1|NLRP1|FAM162A|BBC3|PRR7|EGLN3	-1.18532	0	39	0	0	-4.33407	4.03206
1	-2.93829	GO:0007623	M1	1	0	GO Biological Processes	19	circadian rhythm	19_GO:0048511 rhythmic process	-2.93829	2.85362	3.8533	27994	218	540	12	2.22222	0.634332	445|463|1958|3725|5054|5582|5971|6095|7071|8553|54551|285382	ASS1|ZFHX3|EGR1|JUN|SERPINE1|PRKCG|RELB|RORA|KLF10|BHLHE40|MAGEL2|C3orf70	-1.18532	0	56	0	0	-3.47865	3.92733
1	-2.91999	GO:0051962	M1	1	0	GO Biological Processes	19	positive regulation of nervous system development	19_GO:0048518 positive regulation of biological process	-2.91999	2.06612	3.54801	27994	552	540	22	4.07407	0.850718	575|1959|2119|2624|2852|3897|4036|4137|4681|5270|5365|5526|7422|7436|8437|9175|10154|26012|51330|51517|51704|64218	ADGRB1|EGR2|ETV5|GATA2|GPER1|L1CAM|LRP2|MAPT|NBL1|SERPINE2|PLXNB3|PPP2R5B|VEGFA|VLDLR|RASAL1|MAP3K13|PLXNC1|NSMF|TNFRSF12A|NCKIPSD|GPRC5B|SEMA4A	-1.17	0	49	0	0	-3.85976	6.02799
1	-2.91966	hsa00010	M1	1	0	KEGG Pathway	24	Glycolysis / Gluconeogenesis		-2.91966	4.32006	4.2739	27994	84	540	7	1.2963	0.486768	226|230|3098|3099|5106|5233|55902	ALDOA|ALDOC|HK1|HK2|PCK2|PGK1P2|ACSS2	-1.17	0	10	0	0	-6.45818	13.8242
1	-2.91966	GO:0046209	M1	1	0	GO Biological Processes	19	nitric oxide metabolic process	19_GO:0008152 metabolic process	-2.91966	4.32006	4.2739	27994	84	540	7	1.2963	0.486768	384|445|1191|2644|6095|9722|140885	ARG2|ASS1|CLU|GCHFR|RORA|NOS1AP|SIRPA	-1.17	0	70	0	0	-3.07773	7.40582
1	-2.91344	GO:0030308	M1	1	0	GO Biological Processes	19	negative regulation of cell growth	19_GO:0040007 growth	-2.91344	3.00131	3.882	27994	190	540	11	2.03704	0.607902	694|1026|5270|6405|6494|10501|29948|54910|57715|64218|147906	BTG1|CDKN1A|SERPINE2|SEMA3F|SIPA1|SEMA6B|OSGIN1|SEMA4C|SEMA4G|SEMA4A|DACT3	-1.16488	0	4	0	0	-9.52405	9.96937
1	-2.90849	GO:0010823	M1	1	0	GO Biological Processes	19	negative regulation of mitochondrion organization	19_GO:0048519 negative regulation of biological process	-2.90849	5.01685	4.44067	27994	62	540	6	1.11111	0.451082	664|666|1191|4000|4137|8996	BNIP3|BOK|CLU|LMNA|MAPT|NOL3	-1.16104	0	75	1	1	-2.90849	7.40582
1	-2.90742	M174	M1	1	0	Canonical Pathways	11	PID UPA UPAR PATHWAY		-2.90742	6.17152	4.70387	27994	42	540	5	0.925926	0.412165	3678|5054|5159|5328|7436	ITGA5|SERPINE1|PDGFRB|PLAU|VLDLR	-1.16104	0	46	0	0	-4.06931	15.951
1	-2.90484	GO:0006754	M1	1	0	GO Biological Processes	19	ATP biosynthetic process	19_GO:0008152 metabolic process	-2.90484	3.20005	3.93854	27994	162	540	10	1.85185	0.580159	205|226|230|3098|3099|4508|5209|5210|11277|54541	AK4|ALDOA|ALDOC|HK1|HK2|ATP6|PFKFB3|PFKFB4|TREX1|DDIT4	-1.16091	0	10	0	0	-6.45818	13.8242
1	-2.90484	GO:2001236	M1	1	0	GO Biological Processes	19	regulation of extrinsic apoptotic signaling pathway	19_GO:0023052 signaling	-2.90484	3.20005	3.93854	27994	162	540	10	1.85185	0.580159	467|2017|2852|4000|5054|7185|7227|8996|51330|64798	ATF3|CTTN|GPER1|LMNA|SERPINE1|TRAF1|TRPS1|NOL3|TNFRSF12A|DEPTOR	-1.16091	0	14	0	0	-5.89536	3.68268
1	-2.90124	GO:0046639	M1	1	0	GO Biological Processes	19	negative regulation of alpha-beta T cell differentiation	19_GO:0022610 biological adhesion	-2.90124	8.29452	5.11737	27994	25	540	4	0.740741	0.368996	3566|4092|51043|84695	IL4R|SMAD7|ZBTB7B|LOXL3	-1.16091	0	8	0	0	-7.58803	15.5522
1	-2.90124	M00001	M1	1	0	KEGG Pathway	24	Glycolysis (Embden-Meyerhof pathway), glucose => pyruvate		-2.90124	8.29452	5.11737	27994	25	540	4	0.740741	0.368996	226|230|3098|3099	ALDOA|ALDOC|HK1|HK2	-1.16091	0	10	0	0	-6.45818	13.8242
1	-2.90124	hsa_M00001	M1	1	0	KEGG Pathway	24	Glycolysis (Embden-Meyerhof pathway), glucose => pyruvate		-2.90124	8.29452	5.11737	27994	25	540	4	0.740741	0.368996	226|230|3098|3099	ALDOA|ALDOC|HK1|HK2	-1.16091	0	10	0	0	-6.45818	13.8242
1	-2.90007	GO:0001667	M1	1	0	GO Biological Processes	19	ameboidal-type cell migration	19_GO:0040011 locomotion	-2.90007	2.14661	3.56498	27994	483	540	20	3.7037	0.812692	575|1942|2624|3164|3725|5641|5747|5829|6385|6405|6781|6899|7422|10014|10501|51421|54910|57715|64218|79899	ADGRB1|EFNA1|GATA2|NR4A1|JUN|LGMN|PTK2|PXN|SDC4|SEMA3F|STC1|TBX1|VEGFA|HDAC5|SEMA6B|AMOTL2|SEMA4C|SEMA4G|SEMA4A|PRR5L	-1.16091	0	4	0	0	-9.52405	9.96937
1	-2.89971	GO:0070661	M1	1	0	GO Biological Processes	19	leukocyte proliferation	19_GO:0008283 cell proliferation	-2.89971	2.47647	3.68999	27994	314	540	15	2.77778	0.707188	384|920|944|1026|1191|3133|3485|4004|5747|6385|8654|8744|51043|64115|654346	ARG2|CD4|TNFSF8|CDKN1A|CLU|HLA-E|IGFBP2|LMO1|PTK2|SDC4|PDE5A|TNFSF9|ZBTB7B|VSIR|LGALS9C	-1.16091	0	2	0	0	-12.0085	18.8512
1	-2.89841	GO:0046939	M1	1	0	GO Biological Processes	19	nucleotide phosphorylation	19_GO:0008152 metabolic process	-2.89841	3.45605	4.01181	27994	135	540	9	1.66667	0.550906	205|226|230|3098|3099|5209|5210|11277|54541	AK4|ALDOA|ALDOC|HK1|HK2|PFKFB3|PFKFB4|TREX1|DDIT4	-1.16068	0	10	0	0	-6.45818	13.8242
1	-2.89554	GO:0001101	M1	1	0	GO Biological Processes	19	response to acid chemical	19_GO:0050896 response to stimulus	-2.89554	2.39035	3.65497	27994	347	540	16	2.96296	0.729684	445|1277|1291|1958|2696|2706|3485|4776|5159|6494|6899|7422|8324|26012|80315|80781	ASS1|COL1A1|COL6A1|EGR1|GIPR|GJB2|IGFBP2|NFATC4|PDGFRB|SIPA1|TBX1|VEGFA|FZD7|NSMF|CPEB4|COL18A1	-1.15897	0	76	1	1	-2.89554	2.71547
1	-2.89457	GO:0030003	M1	1	0	GO Biological Processes	19	cellular cation homeostasis	19_GO:0065007 biological regulation	-2.89457	1.95184	3.48133	27994	664	540	25	4.62963	0.904238	133|664|666|920|2624|2696|2769|2852|4493|4494|4501|4502|6781|7421|7779|7781|8614|8996|9481|51310|54583|55647|57338|144811|154881	ADM|BNIP3|BOK|CD4|GATA2|GIPR|GNA15|GPER1|MT1E|MT1F|MT1X|MT2A|STC1|VDR|SLC30A1|SLC30A3|STC2|NOL3|SLC25A27|SLC22A17|EGLN1|RAB20|JPH3|LACC1|KCTD7	-1.15897	0	17	0	0	-5.61987	18.8512
1	-2.88037	GO:0043410	M1	1	0	GO Biological Processes	19	positive regulation of MAPK cascade	19_GO:0048518 positive regulation of biological process	-2.88037	2.05125	3.51145	27994	556	540	22	4.07407	0.850718	242|920|939|1326|1687|1847|1852|1942|2852|3725|5159|6899|7185|7422|8324|8654|9064|9175|54910|146850|222166|389840	ALOX12B|CD4|CD27|MAP3K8|GSDME|DUSP5|DUSP9|EFNA1|GPER1|JUN|PDGFRB|TBX1|TRAF1|VEGFA|FZD7|PDE5A|MAP3K6|MAP3K13|SEMA4C|PIK3R6|MTURN|MAP3K15	-1.14583	0	6	0	0	-8.37685	4.06594
1	-2.87876	GO:0050769	M1	1	0	GO Biological Processes	19	positive regulation of neurogenesis	19_GO:0048518 positive regulation of biological process	-2.87876	2.13776	3.5449	27994	485	540	20	3.7037	0.812692	1959|2119|2624|2852|3897|4036|4137|4681|5270|5365|5526|7422|7436|8437|9175|10154|26012|51330|51517|51704	EGR2|ETV5|GATA2|GPER1|L1CAM|LRP2|MAPT|NBL1|SERPINE2|PLXNB3|PPP2R5B|VEGFA|VLDLR|RASAL1|MAP3K13|PLXNC1|NSMF|TNFRSF12A|NCKIPSD|GPRC5B	-1.14528	0	49	0	0	-3.85976	6.02799
1	-2.8769	GO:1901292	M1	1	0	GO Biological Processes	19	nucleoside phosphate catabolic process	19_GO:0008152 metabolic process	-2.8769	2.97004	3.84155	27994	192	540	11	2.03704	0.607902	226|230|272|3098|3099|5209|5210|8654|11277|54541|79661	ALDOA|ALDOC|AMPD3|HK1|HK2|PFKFB3|PFKFB4|PDE5A|TREX1|DDIT4|NEIL1	-1.14449	0	10	0	0	-6.45818	13.8242
1	-2.87252	GO:0072522	M1	1	0	GO Biological Processes	19	purine-containing compound biosynthetic process	19_GO:0008152 metabolic process	-2.87252	2.46079	3.66255	27994	316	540	15	2.77778	0.707188	205|226|230|272|3000|3098|3099|4508|4880|5163|5209|5210|11277|54541|55902	AK4|ALDOA|ALDOC|AMPD3|GUCY2D|HK1|HK2|ATP6|NPPC|PDK1|PFKFB3|PFKFB4|TREX1|DDIT4|ACSS2	-1.14291	0	10	0	0	-6.45818	13.8242
1	-2.87205	GO:0051893	M1	1	0	GO Biological Processes	19	regulation of focal adhesion assembly	19_GO:0022610 biological adhesion	-2.87205	4.93721	4.38768	27994	63	540	6	1.11111	0.451082	1845|5747|6281|6385|7422|10395	DUSP3|PTK2|S100A10|SDC4|VEGFA|DLC1	-1.14291	0	5	0	0	-8.61302	6.68913
1	-2.87205	GO:0090109	M1	1	0	GO Biological Processes	19	regulation of cell-substrate junction assembly	19_GO:0071840 cellular component organization or biogenesis	-2.87205	4.93721	4.38768	27994	63	540	6	1.11111	0.451082	1845|5747|6281|6385|7422|10395	DUSP3|PTK2|S100A10|SDC4|VEGFA|DLC1	-1.14291	0	5	0	0	-8.61302	6.68913
1	-2.86476	GO:0061572	M1	1	0	GO Biological Processes	19	actin filament bundle organization	19_GO:0071840 cellular component organization or biogenesis	-2.86476	3.16102	3.89263	27994	164	540	10	1.85185	0.580159	4739|5829|6281|6385|6624|10395|10580|79822|83543|85462	NEDD9|PXN|S100A10|SDC4|FSCN1|DLC1|SORBS1|ARHGAP28|AIF1L|FHDC1	-1.14291	0	34	0	0	-4.50629	3.36005
1	-2.86058	GO:0030517	M1	1	0	GO Biological Processes	19	negative regulation of axon extension	19_GO:0040007 growth	-2.86058	6.02799	4.62753	27994	43	540	5	0.925926	0.412165	6405|10501|54910|57715|64218	SEMA3F|SEMA6B|SEMA4C|SEMA4G|SEMA4A	-1.14291	0	4	0	0	-9.52405	9.96937
1	-2.86058	GO:0046688	M1	1	0	GO Biological Processes	19	response to copper ion	19_GO:0050896 response to stimulus	-2.86058	6.02799	4.62753	27994	43	540	5	0.925926	0.412165	4493|4494|4501|4502|5066	MT1E|MT1F|MT1X|MT2A|PAM	-1.14291	0	17	0	0	-5.61987	18.8512
1	-2.86058	R-HSA-5675221	M1	1	0	Reactome Gene Sets	6	Negative regulation of MAPK pathway		-2.86058	6.02799	4.62753	27994	43	540	5	0.925926	0.412165	1847|1850|1852|5526|80824	DUSP5|DUSP8|DUSP9|PPP2R5B|DUSP16	-1.14291	0	23	0	0	-4.97996	22.2175
1	-2.86058	GO:1903146	M1	1	0	GO Biological Processes	19	regulation of autophagy of mitochondrion	19_GO:0071840 cellular component organization or biogenesis	-2.86058	6.02799	4.62753	27994	43	540	5	0.925926	0.412165	664|665|2017|3099|10133	BNIP3|BNIP3L|CTTN|HK2|OPTN	-1.14291	0	30	0	0	-4.66794	7.40582
1	-2.86058	R-HSA-975634	M1	1	0	Reactome Gene Sets	6	Retinoid metabolism and transport		-2.86058	6.02799	4.62753	27994	43	540	5	0.925926	0.412165	2239|2817|3339|4036|6385	GPC4|GPC1|HSPG2|LRP2|SDC4	-1.14291	0	35	0	0	-4.4951	14.8116
1	-2.86058	GO:0045773	M1	1	0	GO Biological Processes	19	positive regulation of axon extension	19_GO:0040007 growth	-2.86058	6.02799	4.62753	27994	43	540	5	0.925926	0.412165	3897|4137|7422|9175|51330	L1CAM|MAPT|VEGFA|MAP3K13|TNFRSF12A	-1.14291	0	49	0	0	-3.85976	6.02799
1	-2.86039	GO:0035739	M1	1	0	GO Biological Processes	19	CD4-positive, alpha-beta T cell proliferation	19_GO:0008283 cell proliferation	-2.86039	12.9602	5.81176	27994	12	540	3	0.555556	0.319858	384|64115|654346	ARG2|VSIR|LGALS9C	-1.14291	0	2	0	0	-12.0085	18.8512
1	-2.86039	GO:2000561	M1	1	0	GO Biological Processes	19	regulation of CD4-positive, alpha-beta T cell proliferation	19_GO:0008283 cell proliferation	-2.86039	12.9602	5.81176	27994	12	540	3	0.555556	0.319858	384|64115|654346	ARG2|VSIR|LGALS9C	-1.14291	0	2	0	0	-12.0085	18.8512
1	-2.86039	GO:1902287	M1	1	0	GO Biological Processes	19	semaphorin-plexin signaling pathway involved in axon guidance	19_GO:0040011 locomotion	-2.86039	12.9602	5.81176	27994	12	540	3	0.555556	0.319858	5365|6405|10154	PLXNB3|SEMA3F|PLXNC1	-1.14291	0	53	0	0	-3.63082	12.9602
1	-2.86039	R-HSA-112308	M1	1	0	Reactome Gene Sets	6	Presynaptic depolarization and calcium channel opening		-2.86039	12.9602	5.81176	27994	12	540	3	0.555556	0.319858	785|9254|27092	CACNB4|CACNA2D2|CACNG4	-1.14291	0	61	0	0	-3.32156	12.9602
1	-2.85975	GO:0050772	M1	1	0	GO Biological Processes	19	positive regulation of axonogenesis	19_GO:0048518 positive regulation of biological process	-2.85975	4.2196	4.19377	27994	86	540	7	1.2963	0.486768	3897|4137|5365|7422|9175|10154|51330	L1CAM|MAPT|PLXNB3|VEGFA|MAP3K13|PLXNC1|TNFRSF12A	-1.14291	0	49	0	0	-3.85976	6.02799
1	-2.85379	R-HSA-202733	M1	1	0	Reactome Gene Sets	6	Cell surface interactions at the vascular wall		-2.85379	3.4056	3.95854	27994	137	540	9	1.66667	0.550906	1277|2817|3678|3897|6385|8793|9123|83700|140885	COL1A1|GPC1|ITGA5|L1CAM|SDC4|TNFRSF10D|SLC16A3|JAM3|SIRPA	-1.13898	0	27	0	0	-4.77273	8.43919
1	-2.85379	GO:0043280	M1	1	0	GO Biological Processes	19	positive regulation of cysteine-type endopeptidase activity involved in apoptotic process	19_GO:0048518 positive regulation of biological process	-2.85379	3.4056	3.95854	27994	137	540	9	1.66667	0.550906	666|2852|4137|10395|22861|26355|27113|80758|112399	BOK|GPER1|MAPT|DLC1|NLRP1|FAM162A|BBC3|PRR7|EGLN3	-1.13898	0	39	0	0	-4.33407	4.03206
1	-2.84649	GO:0009896	M1	1	0	GO Biological Processes	19	positive regulation of catabolic process	19_GO:0048518 positive regulation of biological process	-2.84649	2.17434	3.53403	27994	453	540	19	3.51852	0.792876	20|664|665|1191|3099|4036|4092|5209|5210|5747|5899|10133|51441|58476|64115|79156|79899|94241|220441	ABCA2|BNIP3|BNIP3L|CLU|HK2|LRP2|SMAD7|PFKFB3|PFKFB4|PTK2|RALB|OPTN|YTHDF2|TP53INP2|VSIR|PLEKHF1|PRR5L|TP53INP1|RNF152	-1.13269	0	30	0	0	-4.66794	7.40582
1	-2.83631	GO:0042130	M1	1	0	GO Biological Processes	19	negative regulation of T cell proliferation	19_GO:0022610 biological adhesion	-2.83631	4.86007	4.33579	27994	64	540	6	1.11111	0.451082	384|6385|8654|51043|64115|654346	ARG2|SDC4|PDE5A|ZBTB7B|VSIR|LGALS9C	-1.12453	0	2	0	0	-12.0085	18.8512
1	-2.83631	GO:0060135	M1	1	0	GO Biological Processes	19	maternal process involved in female pregnancy	19_GO:0022414 reproductive process	-2.83631	4.86007	4.33579	27994	64	540	6	1.11111	0.451082	1515|2706|5066|6781|7421|8614	CTSV|GJB2|PAM|STC1|VDR|STC2	-1.12453	0	21	0	0	-5.03673	10.3681
1	-2.83181	ko04910	M1	1	0	KEGG Pathway	24	Insulin signaling pathway		-2.83181	3.38092	3.93227	27994	138	540	9	1.66667	0.550906	2872|2997|3098|3099|5106|5792|5836|10580|90673	MKNK2|GYS1|HK1|HK2|PCK2|PTPRF|PYGL|SORBS1|PPP1R3E	-1.1227	0	43	0	0	-4.16666	7.2001
1	-2.83046	GO:0034637	M1	1	0	GO Biological Processes	19	cellular carbohydrate biosynthetic process	19_GO:0008152 metabolic process	-2.83046	4.17109	4.15462	27994	87	540	7	1.2963	0.486768	2632|2997|5106|6513|10580|79369|90673	GBE1|GYS1|PCK2|SLC2A1|SORBS1|B3GNT4|PPP1R3E	-1.1227	0	43	0	0	-4.16666	7.2001
1	-2.83046	hsa05410	M1	1	0	KEGG Pathway	24	Hypertrophic cardiomyopathy		-2.83046	4.17109	4.15462	27994	87	540	7	1.2963	0.486768	785|3674|3678|3691|4000|9254|27092	CACNB4|ITGA2B|ITGA5|ITGB4|LMNA|CACNA2D2|CACNG4	-1.1227	0	61	0	0	-3.32156	12.9602
1	-2.83046	GO:2001057	M1	1	0	GO Biological Processes	19	reactive nitrogen species metabolic process	19_GO:0008152 metabolic process	-2.83046	4.17109	4.15462	27994	87	540	7	1.2963	0.486768	384|445|1191|2644|6095|9722|140885	ARG2|ASS1|CLU|GCHFR|RORA|NOS1AP|SIRPA	-1.1227	0	70	0	0	-3.07773	7.40582
1	-2.81893	GO:0009416	M1	1	0	GO Biological Processes	19	response to light stimulus	19_GO:0050896 response to stimulus	-2.81893	2.43003	3.60831	27994	320	540	15	2.77778	0.707188	602|1026|1040|1643|2353|3000|4776|5428|8553|9094|11277|27023|90427|94241|388531	BCL3|CDKN1A|CDS1|DDB2|FOS|GUCY2D|NFATC4|POLG|BHLHE40|UNC119|TREX1|FOXB1|BMF|TP53INP1|RGS9BP	-1.11217	0	47	0	0	-4.02091	3.79322
1	-2.81505	R-HSA-5633008	M1	1	0	Reactome Gene Sets	6	TP53 Regulates Transcription of Cell Death Genes		-2.81505	5.89099	4.55356	27994	44	540	5	0.925926	0.412165	665|8793|10397|27113|94241	BNIP3L|TNFRSF10D|NDRG1|BBC3|TP53INP1	-1.10927	0	7	0	0	-7.9917	7.77611
1	-2.81377	GO:0072593	M1	1	0	GO Biological Processes	19	reactive oxygen species metabolic process	19_GO:0008152 metabolic process	-2.81377	2.52004	3.63649	27994	288	540	14	2.59259	0.683859	384|445|575|664|1026|1191|2644|3099|4137|5159|6095|9722|54541|140885	ARG2|ASS1|ADGRB1|BNIP3|CDKN1A|CLU|GCHFR|HK2|MAPT|PDGFRB|RORA|NOS1AP|DDIT4|SIRPA	-1.10899	0	70	0	0	-3.07773	7.40582
1	-2.81004	hsa04380	M1	1	0	KEGG Pathway	24	Osteoclast differentiation		-2.81004	3.35659	3.90625	27994	139	540	9	1.66667	0.550906	1513|2353|2355|3725|4791|5971|8013|9846|140885	CTSK|FOS|FOSL2|JUN|NFKB2|RELB|NR4A3|GAB2|SIRPA	-1.10625	0	77	1	1	-2.81004	9.14837
1	-2.80813	GO:0070848	M1	1	0	GO Biological Processes	19	response to growth factor	19_GO:0050896 response to stimulus	-2.80813	1.86876	3.37999	27994	749	540	27	5	0.937886	463|1277|1845|1958|2297|2353|2817|3164|3678|3725|4036|4092|4137|4681|5159|5526|5641|5747|5829|6899|7422|10252|10765|54541|81848|494470|642658	ZFHX3|COL1A1|DUSP3|EGR1|FOXD1|FOS|GPC1|NR4A1|ITGA5|JUN|LRP2|SMAD7|MAPT|NBL1|PDGFRB|PPP2R5B|LGMN|PTK2|PXN|TBX1|VEGFA|SPRY1|KDM5B|DDIT4|SPRY4|RNF165|SCX	-1.10532	0	78	1	1	-2.80813	1.87463
1	-2.80127	ko04137	M1	1	0	KEGG Pathway	24	Mitophagy - animal		-2.80127	4.7853	4.28497	27994	65	540	6	1.11111	0.451082	664|665|3725|10133|23710|285973	BNIP3|BNIP3L|JUN|OPTN|GABARAPL1|ATG9B	-1.10141	0	30	0	0	-4.66794	7.40582
1	-2.80127	GO:0045576	M1	1	0	GO Biological Processes	19	mast cell activation	19_GO:0002376 immune system process	-2.80127	4.7853	4.28497	27994	65	540	6	1.11111	0.451082	2624|3566|5819|8013|9846|10397	GATA2|IL4R|NECTIN2|NR4A3|GAB2|NDRG1	-1.10141	0	40	0	0	-4.27888	11.782
1	-2.80127	ko05230	M1	1	0	KEGG Pathway	24	Central carbon metabolism in cancer		-2.80127	4.7853	4.28497	27994	65	540	6	1.11111	0.451082	3098|3099|5159|5163|6513|9123	HK1|HK2|PDGFRB|PDK1|SLC2A1|SLC16A3	-1.10141	0	69	0	0	-3.11087	4.7853
1	-2.79925	GO:0032963	M1	1	0	GO Biological Processes	19	collagen metabolic process	19_GO:0008152 metabolic process	-2.79925	3.67014	3.98876	27994	113	540	8	1.48148	0.519888	1277|1513|4880|5159|9902|10536|64115|642658	COL1A1|CTSK|NPPC|PDGFRB|MRC2|P3H3|VSIR|SCX	-1.10038	0	79	1	1	-2.79925	4.89064
1	-2.795	GO:0016049	M1	1	0	GO Biological Processes	19	cell growth	19_GO:0040007 growth	-2.795	2.10307	3.46555	27994	493	540	20	3.7037	0.812692	694|1026|2017|3897|4092|4137|5270|6405|6494|7422|8437|9175|10501|29948|51330|54910|57715|58191|64218|147906	BTG1|CDKN1A|CTTN|L1CAM|SMAD7|MAPT|SERPINE2|SEMA3F|SIPA1|VEGFA|RASAL1|MAP3K13|SEMA6B|OSGIN1|TNFRSF12A|SEMA4C|SEMA4G|CXCL16|SEMA4A|DACT3	-1.09808	0	4	0	0	-9.52405	9.96937
1	-2.795	GO:0072503	M1	1	0	GO Biological Processes	19	cellular divalent inorganic cation homeostasis	19_GO:0065007 biological regulation	-2.795	2.10307	3.46555	27994	493	540	20	3.7037	0.812692	133|664|666|920|2624|2696|2769|2852|4493|4494|4501|4502|6781|7421|7779|7781|8614|8996|9481|57338	ADM|BNIP3|BOK|CD4|GATA2|GIPR|GNA15|GPER1|MT1E|MT1F|MT1X|MT2A|STC1|VDR|SLC30A1|SLC30A3|STC2|NOL3|SLC25A27|JPH3	-1.09808	0	17	0	0	-5.61987	18.8512
1	-2.78835	GO:0048598	M1	1	0	GO Biological Processes	19	embryonic morphogenesis	19_GO:0032502 developmental process	-2.78835	1.98063	3.41121	27994	602	540	23	4.25926	0.868998	133|1291|1847|1942|2624|3219|3678|3691|3714|4036|6385|6899|8013|8324|10395|23135|27031|51441|54910|79955|84314|121643|642658	ADM|COL6A1|DUSP5|EFNA1|GATA2|HOXB9|ITGA5|ITGB4|JAG2|LRP2|SDC4|TBX1|NR4A3|FZD7|DLC1|KDM6B|NPHP3|YTHDF2|SEMA4C|PDZD7|TMEM107|FOXN4|SCX	-1.0924	0	80	1	1	-2.78835	3.26556
1	-2.78031	GO:0006873	M1	1	0	GO Biological Processes	19	cellular ion homeostasis	19_GO:0065007 biological regulation	-2.78031	1.91436	3.37763	27994	677	540	25	4.62963	0.904238	133|664|666|920|2624|2696|2769|2852|4493|4494|4501|4502|6781|7421|7779|7781|8614|8996|9481|51310|54583|55647|57338|144811|154881	ADM|BNIP3|BOK|CD4|GATA2|GIPR|GNA15|GPER1|MT1E|MT1F|MT1X|MT2A|STC1|VDR|SLC30A1|SLC30A3|STC2|NOL3|SLC25A27|SLC22A17|EGLN1|RAB20|JPH3|LACC1|KCTD7	-1.08533	0	17	0	0	-5.61987	18.8512
1	-2.77825	GO:0010638	M1	1	0	GO Biological Processes	19	positive regulation of organelle organization	19_GO:0048518 positive regulation of biological process	-2.77825	1.94403	3.38831	27994	640	540	24	4.44444	0.886829	664|666|2017|2852|3099|4000|4137|5159|5829|5899|6281|6385|6624|7422|10133|23580|26355|27113|51043|54551|79778|80312|90427|122953	BNIP3|BOK|CTTN|GPER1|HK2|LMNA|MAPT|PDGFRB|PXN|RALB|S100A10|SDC4|FSCN1|VEGFA|OPTN|CDC42EP4|FAM162A|BBC3|ZBTB7B|MAGEL2|MICALL2|TET1|BMF|JDP2	-1.08499	0	81	1	1	-2.77825	1.94403
1	-2.77542	GO:0051046	M1	1	0	GO Biological Processes	19	regulation of secretion	19_GO:0051179 localization	-2.77542	1.85883	3.35052	27994	753	540	27	5	0.937886	242|283|384|2624|2696|2852|3133|3566|5066|5582|5865|5899|6385|6513|6781|7779|8941|9254|9846|10675|10765|23086|25837|26056|80725|112755|114088	ALOX12B|ANG|ARG2|GATA2|GIPR|GPER1|HLA-E|IL4R|PAM|PRKCG|RAB3B|RALB|SDC4|SLC2A1|STC1|SLC30A1|CDK5R2|CACNA2D2|GAB2|CSPG5|KDM5B|EXPH5|RAB26|RAB11FIP5|SRCIN1|STX1B|TRIM9	-1.08499	0	62	0	0	-3.31545	2.98199
1	-2.77488	GO:0046916	M1	1	0	GO Biological Processes	19	cellular transition metal ion homeostasis	19_GO:0065007 biological regulation	-2.77488	3.63795	3.95814	27994	114	540	8	1.48148	0.519888	4493|4494|4501|4502|7779|7781|51310|54583	MT1E|MT1F|MT1X|MT2A|SLC30A1|SLC30A3|SLC22A17|EGLN1	-1.08499	0	17	0	0	-5.61987	18.8512
1	-2.77228	GO:0036037	M1	1	0	GO Biological Processes	19	CD8-positive, alpha-beta T cell activation	19_GO:0002376 immune system process	-2.77228	7.68011	4.87036	27994	27	540	4	0.740741	0.368996	944|3133|51043|64115	TNFSF8|HLA-E|ZBTB7B|VSIR	-1.08499	0	2	0	0	-12.0085	18.8512
1	-2.77228	GO:0006735	M1	1	0	GO Biological Processes	19	NADH regeneration	19_GO:0008152 metabolic process	-2.77228	7.68011	4.87036	27994	27	540	4	0.740741	0.368996	226|230|3098|3099	ALDOA|ALDOC|HK1|HK2	-1.08499	0	10	0	0	-6.45818	13.8242
1	-2.77228	GO:0061621	M1	1	0	GO Biological Processes	19	canonical glycolysis	19_GO:0008152 metabolic process	-2.77228	7.68011	4.87036	27994	27	540	4	0.740741	0.368996	226|230|3098|3099	ALDOA|ALDOC|HK1|HK2	-1.08499	0	10	0	0	-6.45818	13.8242
1	-2.77228	GO:0061718	M1	1	0	GO Biological Processes	19	glucose catabolic process to pyruvate	19_GO:0008152 metabolic process	-2.77228	7.68011	4.87036	27994	27	540	4	0.740741	0.368996	226|230|3098|3099	ALDOA|ALDOC|HK1|HK2	-1.08499	0	10	0	0	-6.45818	13.8242
1	-2.77228	GO:0046885	M1	1	0	GO Biological Processes	19	regulation of hormone biosynthetic process	19_GO:0050789 regulation of biological process	-2.77228	7.68011	4.87036	27994	27	540	4	0.740741	0.368996	133|1958|7421|8614	ADM|EGR1|VDR|STC2	-1.08499	0	21	0	0	-5.03673	10.3681
1	-2.77081	GO:0003012	M1	1	0	GO Biological Processes	19	muscle system process	19_GO:0032501 multicellular organismal process	-2.77081	2.14125	3.46133	27994	460	540	19	3.51852	0.792876	226|384|2017|2775|2852|4000|4092|5747|5829|6535|6781|8013|8654|9569|9722|10580|10848|23336|30819	ALDOA|ARG2|CTTN|GNAO1|GPER1|LMNA|SMAD7|PTK2|PXN|SLC6A8|STC1|NR4A3|PDE5A|GTF2IRD1|NOS1AP|SORBS1|PPP1R13L|SYNM|KCNIP2	-1.08447	0	51	0	0	-3.65588	2.82401
1	-2.76715	GO:0032355	M1	1	0	GO Biological Processes	19	response to estradiol	19_GO:0050896 response to stimulus	-2.76715	3.30898	3.8549	27994	141	540	9	1.66667	0.550906	445|920|1277|2706|2852|3485|5066|5159|6753	ASS1|CD4|COL1A1|GJB2|GPER1|IGFBP2|PAM|PDGFRB|SSTR3	-1.08176	0	12	0	0	-6.12879	8.36141
1	-2.75806	GO:1902105	M1	1	0	GO Biological Processes	19	regulation of leukocyte differentiation	19_GO:0002376 immune system process	-2.75806	2.48551	3.57875	27994	292	540	14	2.59259	0.683859	920|939|2353|2624|3566|3725|4092|7071|8744|9580|51043|64115|84695|146850	CD4|CD27|FOS|GATA2|IL4R|JUN|SMAD7|KLF10|TNFSF9|SOX13|ZBTB7B|VSIR|LOXL3|PIK3R6	-1.07362	0	2	0	0	-12.0085	18.8512
1	-2.75322	GO:0009156	M1	1	0	GO Biological Processes	19	ribonucleoside monophosphate biosynthetic process	19_GO:0008152 metabolic process	-2.75322	2.86557	3.70402	27994	199	540	11	2.03704	0.607902	205|226|230|272|3098|3099|4508|5209|5210|11277|54541	AK4|ALDOA|ALDOC|AMPD3|HK1|HK2|ATP6|PFKFB3|PFKFB4|TREX1|DDIT4	-1.07201	0	10	0	0	-6.45818	13.8242
1	-2.75269	GO:1902285	M1	1	0	GO Biological Processes	19	semaphorin-plexin signaling pathway involved in neuron projection guidance	19_GO:0040011 locomotion	-2.75269	11.9632	5.54496	27994	13	540	3	0.555556	0.319858	5365|6405|10154	PLXNB3|SEMA3F|PLXNC1	-1.07201	0	53	0	0	-3.63082	12.9602
1	-2.75269	R-HSA-1679131	M1	1	0	Reactome Gene Sets	6	Trafficking and processing of endosomal TLR		-2.75269	11.9632	5.54496	27994	13	540	3	0.555556	0.319858	1513|1515|5641	CTSK|CTSV|LGMN	-1.07201	0	82	1	1	-2.75269	11.9632
1	-2.75269	GO:1904424	M1	1	0	GO Biological Processes	19	regulation of GTP binding	19_GO:0065007 biological regulation	-2.75269	11.9632	5.54496	27994	13	540	3	0.555556	0.319858	9236|57326|79822	CCPG1|PBXIP1|ARHGAP28	-1.07201	0	83	1	1	-2.75269	11.9632
1	-2.7508	GO:0006096	M1	1	0	GO Biological Processes	19	glycolytic process	19_GO:0008152 metabolic process	-2.7508	3.60631	3.92786	27994	115	540	8	1.48148	0.519888	226|230|3098|3099|5209|5210|11277|54541	ALDOA|ALDOC|HK1|HK2|PFKFB3|PFKFB4|TREX1|DDIT4	-1.07106	0	10	0	0	-6.45818	13.8242
1	-2.74602	GO:0030879	M1	1	0	GO Biological Processes	19	mammary gland development	19_GO:0032502 developmental process	-2.74602	3.28568	3.82957	27994	142	540	9	1.66667	0.550906	2119|3099|3219|5066|7421|7422|10765|27023|51043	ETV5|HK2|HOXB9|PAM|VDR|VEGFA|KDM5B|FOXB1|ZBTB7B	-1.06912	0	58	0	0	-3.46005	9.14837
1	-2.74602	ko05418	M1	1	0	KEGG Pathway	24	Fluid shear stress and atherosclerosis		-2.74602	3.28568	3.82957	27994	142	540	9	1.66667	0.550906	445|2353|2817|3674|3725|4880|5747|6385|7422	ASS1|FOS|GPC1|ITGA2B|JUN|NPPC|PTK2|SDC4|VEGFA	-1.06912	0	84	1	1	-2.74602	4.32006
1	-2.74513	GO:0006919	M1	1	0	GO Biological Processes	19	activation of cysteine-type endopeptidase activity involved in apoptotic process	19_GO:0048518 positive regulation of biological process	-2.74513	4.03206	4.04059	27994	90	540	7	1.2963	0.486768	666|4137|10395|22861|26355|27113|112399	BOK|MAPT|DLC1|NLRP1|FAM162A|BBC3|EGLN3	-1.06912	0	39	0	0	-4.33407	4.03206
1	-2.74513	ko05414	M1	1	0	KEGG Pathway	24	Dilated cardiomyopathy		-2.74513	4.03206	4.04059	27994	90	540	7	1.2963	0.486768	785|3674|3678|3691|4000|9254|27092	CACNB4|ITGA2B|ITGA5|ITGB4|LMNA|CACNA2D2|CACNG4	-1.06912	0	61	0	0	-3.32156	12.9602
1	-2.74325	GO:0071363	M1	1	0	GO Biological Processes	19	cellular response to growth factor stimulus	19_GO:0050896 response to stimulus	-2.74325	1.87463	3.33216	27994	719	540	26	4.81481	0.92125	1277|1845|1958|2297|2353|2817|3164|3678|3725|4036|4092|4137|4681|5159|5526|5641|5747|5829|6899|7422|10252|10765|54541|81848|494470|642658	COL1A1|DUSP3|EGR1|FOXD1|FOS|GPC1|NR4A1|ITGA5|JUN|LRP2|SMAD7|MAPT|NBL1|PDGFRB|PPP2R5B|LGMN|PTK2|PXN|TBX1|VEGFA|SPRY1|KDM5B|DDIT4|SPRY4|RNF165|SCX	-1.06816	0	78	0	0	-2.80813	1.87463
1	-2.74147	GO:0010001	M1	1	0	GO Biological Processes	19	glial cell differentiation	19_GO:0032502 developmental process	-2.74147	2.70473	3.64081	27994	230	540	12	2.22222	0.634332	20|664|666|1191|1959|2817|4137|5270|9580|10397|10675|57716	ABCA2|BNIP3|BOK|CLU|EGR2|GPC1|MAPT|SERPINE2|SOX13|NDRG1|CSPG5|PRX	-1.06731	0	73	0	0	-2.99707	8.64012
1	-2.74052	GO:0046677	M1	1	0	GO Biological Processes	19	response to antibiotic	19_GO:0050896 response to stimulus	-2.74052	2.38531	3.52846	27994	326	540	15	2.77778	0.707188	664|939|1191|1277|1958|2706|3725|4880|5159|8013|10765|23135|55139|94241|140885	BNIP3|CD27|CLU|COL1A1|EGR1|GJB2|JUN|NPPC|PDGFRB|NR4A3|KDM5B|KDM6B|ANKZF1|TP53INP1|SIRPA	-1.06729	0	38	0	0	-4.38306	3.3544
1	-2.73606	GO:2000377	M1	1	0	GO Biological Processes	19	regulation of reactive oxygen species metabolic process	19_GO:0050789 regulation of biological process	-2.73606	2.85124	3.68486	27994	200	540	11	2.03704	0.607902	384|445|575|664|1026|1191|3099|4137|5159|9722|140885	ARG2|ASS1|ADGRB1|BNIP3|CDKN1A|CLU|HK2|MAPT|PDGFRB|NOS1AP|SIRPA	-1.06375	0	70	0	0	-3.07773	7.40582
1	-2.73315	ko00010	M1	1	0	KEGG Pathway	24	Glycolysis / Gluconeogenesis		-2.73315	4.64245	4.18638	27994	67	540	6	1.11111	0.451082	226|230|3098|3099|5106|55902	ALDOA|ALDOC|HK1|HK2|PCK2|ACSS2	-1.06267	0	10	0	0	-6.45818	13.8242
1	-2.73315	hsa04137	M1	1	0	KEGG Pathway	24	Mitophagy - animal		-2.73315	4.64245	4.18638	27994	67	540	6	1.11111	0.451082	664|665|3725|10133|23710|285973	BNIP3|BNIP3L|JUN|OPTN|GABARAPL1|ATG9B	-1.06267	0	30	0	0	-4.66794	7.40582
1	-2.72761	hsa00500	M1	1	0	KEGG Pathway	24	Starch and sucrose metabolism		-2.72761	5.63486	4.41224	27994	46	540	5	0.925926	0.412165	2632|2997|3098|3099|5836	GBE1|GYS1|HK1|HK2|PYGL	-1.05834	0	43	0	0	-4.16666	7.2001
1	-2.72699	GO:0006757	M1	1	0	GO Biological Processes	19	ATP generation from ADP	19_GO:0008152 metabolic process	-2.72699	3.57522	3.89791	27994	116	540	8	1.48148	0.519888	226|230|3098|3099|5209|5210|11277|54541	ALDOA|ALDOC|HK1|HK2|PFKFB3|PFKFB4|TREX1|DDIT4	-1.05834	0	10	0	0	-6.45818	13.8242
1	-2.7175	R-HSA-70326	M1	1	0	Reactome Gene Sets	6	Glucose metabolism		-2.7175	3.98775	4.00367	27994	91	540	7	1.2963	0.486768	226|230|3098|3099|5106|5209|5210	ALDOA|ALDOC|HK1|HK2|PCK2|PFKFB3|PFKFB4	-1.04976	0	10	0	0	-6.45818	13.8242
1	-2.71193	GO:0061620	M1	1	0	GO Biological Processes	19	glycolytic process through glucose-6-phosphate	19_GO:0008152 metabolic process	-2.71193	7.40582	4.75617	27994	28	540	4	0.740741	0.368996	226|230|3098|3099	ALDOA|ALDOC|HK1|HK2	-1.04601	0	10	0	0	-6.45818	13.8242
1	-2.71193	GO:0071280	M1	1	0	GO Biological Processes	19	cellular response to copper ion	19_GO:0050896 response to stimulus	-2.71193	7.40582	4.75617	27994	28	540	4	0.740741	0.368996	4493|4494|4501|4502	MT1E|MT1F|MT1X|MT2A	-1.04601	0	17	0	0	-5.61987	18.8512
1	-2.70436	GO:0106106	M1	1	0	GO Biological Processes	19	cold-induced thermogenesis	19_GO:0032501 multicellular organismal process	-2.70436	3.24005	3.77959	27994	144	540	9	1.66667	0.550906	2827|3566|7422|9658|23135|51043|51316|55818|57561	GPR3|IL4R|VEGFA|ZNF516|KDM6B|ZBTB7B|PLAC8|KDM3A|ARRDC3	-1.04025	0	55	0	0	-3.55675	5.40008
1	-2.70436	GO:0120161	M1	1	0	GO Biological Processes	19	regulation of cold-induced thermogenesis	19_GO:0032501 multicellular organismal process	-2.70436	3.24005	3.77959	27994	144	540	9	1.66667	0.550906	2827|3566|7422|9658|23135|51043|51316|55818|57561	GPR3|IL4R|VEGFA|ZNF516|KDM6B|ZBTB7B|PLAC8|KDM3A|ARRDC3	-1.04025	0	55	0	0	-3.55675	5.40008
1	-2.69894	hsa05200	M1	1	0	KEGG Pathway	24	Pathways in cancer		-2.69894	1.98347	3.34186	27994	575	540	22	4.07407	0.850718	1026|1643|2353|2784|3566|3674|3714|3725|4791|5159|5582|5747|5899|6513|7185|7422|8324|8731|23462|27113|54583|112399	CDKN1A|DDB2|FOS|GNB3|IL4R|ITGA2B|JAG2|JUN|NFKB2|PDGFRB|PRKCG|PTK2|RALB|SLC2A1|TRAF1|VEGFA|FZD7|RNMT|HEY1|BBC3|EGLN1|EGLN3	-1.03573	0	13	0	0	-5.99055	3.33478
1	-2.69258	GO:0009206	M1	1	0	GO Biological Processes	19	purine ribonucleoside triphosphate biosynthetic process	19_GO:0008152 metabolic process	-2.69258	2.99657	3.69438	27994	173	540	10	1.85185	0.580159	205|226|230|3098|3099|4508|5209|5210|11277|54541	AK4|ALDOA|ALDOC|HK1|HK2|ATP6|PFKFB3|PFKFB4|TREX1|DDIT4	-1.03117	0	10	0	0	-6.45818	13.8242
1	-2.69258	GO:0050954	M1	1	0	GO Biological Processes	19	sensory perception of mechanical stimulus	19_GO:0032501 multicellular organismal process	-2.69258	2.99657	3.69438	27994	173	540	10	1.85185	0.580159	1277|1687|2706|4036|5270|6899|9381|23349|64787|79955	COL1A1|GSDME|GJB2|LRP2|SERPINE2|TBX1|OTOF|PHF24|EPS8L2|PDZD7	-1.03117	0	85	1	1	-2.69258	2.99657
1	-2.69026	GO:0045582	M1	1	0	GO Biological Processes	19	positive regulation of T cell differentiation	19_GO:0022610 biological adhesion	-2.69026	3.9444	3.96728	27994	92	540	7	1.2963	0.486768	939|3566|8744|9580|51043|64115|146850	CD27|IL4R|TNFSF9|SOX13|ZBTB7B|VSIR|PIK3R6	-1.02975	0	2	0	0	-12.0085	18.8512
1	-2.6856	GO:0050919	M1	1	0	GO Biological Processes	19	negative chemotaxis	19_GO:0040011 locomotion	-2.6856	5.51497	4.34465	27994	47	540	5	0.925926	0.412165	6405|10501|54910|57715|64218	SEMA3F|SEMA6B|SEMA4C|SEMA4G|SEMA4A	-1.02777	0	4	0	0	-9.52405	9.96937
1	-2.6856	R-HSA-6806667	M1	1	0	Reactome Gene Sets	6	Metabolism of fat-soluble vitamins		-2.6856	5.51497	4.34465	27994	47	540	5	0.925926	0.412165	2239|2817|3339|4036|6385	GPC4|GPC1|HSPG2|LRP2|SDC4	-1.02777	0	35	0	0	-4.4951	14.8116
1	-2.6856	GO:0033003	M1	1	0	GO Biological Processes	19	regulation of mast cell activation	19_GO:0002376 immune system process	-2.6856	5.51497	4.34465	27994	47	540	5	0.925926	0.412165	2624|3566|5819|8013|9846	GATA2|IL4R|NECTIN2|NR4A3|GAB2	-1.02777	0	40	0	0	-4.27888	11.782
1	-2.67423	GO:0009145	M1	1	0	GO Biological Processes	19	purine nucleoside triphosphate biosynthetic process	19_GO:0008152 metabolic process	-2.67423	2.97935	3.67315	27994	174	540	10	1.85185	0.580159	205|226|230|3098|3099|4508|5209|5210|11277|54541	AK4|ALDOA|ALDOC|HK1|HK2|ATP6|PFKFB3|PFKFB4|TREX1|DDIT4	-1.01817	0	10	0	0	-6.45818	13.8242
1	-2.67423	GO:0001659	M1	1	0	GO Biological Processes	19	temperature homeostasis	19_GO:0032501 multicellular organismal process	-2.67423	2.97935	3.67315	27994	174	540	10	1.85185	0.580159	1958|2827|3566|7422|9658|23135|51043|51316|55818|57561	EGR1|GPR3|IL4R|VEGFA|ZNF516|KDM6B|ZBTB7B|PLAC8|KDM3A|ARRDC3	-1.01817	0	55	0	0	-3.55675	5.40008
1	-2.67285	GO:0001505	M1	1	0	GO Biological Processes	19	regulation of neurotransmitter levels	19_GO:0065007 biological regulation	-2.67285	2.27247	3.43187	27994	365	540	16	2.96296	0.729684	384|445|1191|2644|2852|5582|5865|6095|7779|8497|9381|9722|10675|112755|114088|140885	ARG2|ASS1|CLU|GCHFR|GPER1|PRKCG|RAB3B|RORA|SLC30A1|PPFIA4|OTOF|NOS1AP|CSPG5|STX1B|TRIM9|SIRPA	-1.01768	0	70	0	0	-3.07773	7.40582
1	-2.65718	GO:0042866	M1	1	0	GO Biological Processes	19	pyruvate biosynthetic process	19_GO:0008152 metabolic process	-2.65718	3.48509	3.81002	27994	119	540	8	1.48148	0.519888	226|230|3098|3099|5209|5210|11277|54541	ALDOA|ALDOC|HK1|HK2|PFKFB3|PFKFB4|TREX1|DDIT4	-1.00366	0	10	0	0	-6.45818	13.8242
1	-2.65419	GO:0033169	M1	1	0	GO Biological Processes	19	histone H3-K9 demethylation	19_GO:0071840 cellular component organization or biogenesis	-2.65419	11.1087	5.30586	27994	14	540	3	0.555556	0.319858	23030|55818|80853	KDM4B|KDM3A|KDM7A	-1.00366	0	50	0	0	-3.67312	11.1087
1	-2.65419	GO:0003188	M1	1	0	GO Biological Processes	19	heart valve formation	19_GO:0032502 developmental process	-2.65419	11.1087	5.30586	27994	14	540	3	0.555556	0.319858	1942|23462|642658	EFNA1|HEY1|SCX	-1.00366	0	86	1	1	-2.65419	11.1087
1	-2.65408	GO:0061615	M1	1	0	GO Biological Processes	19	glycolytic process through fructose-6-phosphate	19_GO:0008152 metabolic process	-2.65408	7.15045	4.64747	27994	29	540	4	0.740741	0.368996	226|230|3098|3099	ALDOA|ALDOC|HK1|HK2	-1.00366	0	10	0	0	-6.45818	13.8242
1	-2.65408	M55	M1	1	0	Canonical Pathways	11	PID S1P S1P3 PATHWAY		-2.65408	7.15045	4.64747	27994	29	540	4	0.740741	0.368996	2769|2775|5159|7422	GNA15|GNAO1|PDGFRB|VEGFA	-1.00366	0	57	0	0	-3.47119	17.2802
1	-2.65356	GO:1903530	M1	1	0	GO Biological Processes	19	regulation of secretion by cell	19_GO:0051179 localization	-2.65356	1.87286	3.26076	27994	692	540	25	4.62963	0.904238	283|384|2624|2696|2852|3133|3566|5066|5582|5865|5899|6385|6513|7779|8941|9254|9846|10675|10765|23086|25837|26056|80725|112755|114088	ANG|ARG2|GATA2|GIPR|GPER1|HLA-E|IL4R|PAM|PRKCG|RAB3B|RALB|SDC4|SLC2A1|SLC30A1|CDK5R2|CACNA2D2|GAB2|CSPG5|KDM5B|EXPH5|RAB26|RAB11FIP5|SRCIN1|STX1B|TRIM9	-1.00366	0	62	0	0	-3.31545	2.98199
1	-2.64466	GO:0033628	M1	1	0	GO Biological Processes	19	regulation of cell adhesion mediated by integrin	19_GO:0022610 biological adhesion	-2.64466	5.40008	4.27898	27994	48	540	5	0.925926	0.412165	1942|5054|5328|5747|83700	EFNA1|SERPINE1|PLAU|PTK2|JAM3	-0.99651	0	46	0	0	-4.06931	15.951
1	-2.64466	GO:0009409	M1	1	0	GO Biological Processes	19	response to cold	19_GO:0050896 response to stimulus	-2.64466	5.40008	4.27898	27994	48	540	5	0.925926	0.412165	133|2353|9481|9658|51316	ADM|FOS|SLC25A27|ZNF516|PLAC8	-0.99651	0	55	0	0	-3.55675	5.40008
1	-2.6395	GO:1990778	M1	1	0	GO Biological Processes	19	protein localization to cell periphery	19_GO:0051179 localization	-2.6395	2.32818	3.42469	27994	334	540	15	2.77778	0.707188	20|2239|2852|5064|5865|6281|9495|10133|10580|25837|79156|81619|92162|112755|115548	ABCA2|GPC4|GPER1|PALM|RAB3B|S100A10|AKAP5|OPTN|SORBS1|RAB26|PLEKHF1|TSPAN14|TMEM88|STX1B|FCHO2	-0.992219	0	87	1	1	-2.6395	2.32818
1	-2.63562	GO:0050771	M1	1	0	GO Biological Processes	19	negative regulation of axonogenesis	19_GO:0048519 negative regulation of biological process	-2.63562	4.44349	4.04555	27994	70	540	6	1.11111	0.451082	5747|6405|10501|54910|57715|64218	PTK2|SEMA3F|SEMA6B|SEMA4C|SEMA4G|SEMA4A	-0.990065	0	4	0	0	-9.52405	9.96937
1	-2.63562	GO:1903391	M1	1	0	GO Biological Processes	19	regulation of adherens junction organization	19_GO:0071840 cellular component organization or biogenesis	-2.63562	4.44349	4.04555	27994	70	540	6	1.11111	0.451082	1845|5747|6281|6385|7422|10395	DUSP3|PTK2|S100A10|SDC4|VEGFA|DLC1	-0.990065	0	5	0	0	-8.61302	6.68913
1	-2.62339	hsa05418	M1	1	0	KEGG Pathway	24	Fluid shear stress and atherosclerosis		-2.62339	3.15248	3.6822	27994	148	540	9	1.66667	0.550906	445|2353|2817|3674|3725|4880|5747|6385|7422	ASS1|FOS|GPC1|ITGA2B|JUN|NPPC|PTK2|SDC4|VEGFA	-0.9787	0	84	0	0	-2.74602	4.32006
1	-2.61989	GO:0045765	M1	1	0	GO Biological Processes	19	regulation of angiogenesis	19_GO:0032502 developmental process	-2.61989	2.18142	3.35457	27994	404	540	17	3.14815	0.751423	133|575|694|1942|1944|2624|3099|3339|3678|5054|7422|10014|51129|51330|54583|64218|146850	ADM|ADGRB1|BTG1|EFNA1|EFNA3|GATA2|HK2|HSPG2|ITGA5|SERPINE1|VEGFA|HDAC5|ANGPTL4|TNFRSF12A|EGLN1|SEMA4A|PIK3R6	-0.976066	0	20	0	0	-5.22033	2.46053
1	-2.60534	GO:0072507	M1	1	0	GO Biological Processes	19	divalent inorganic cation homeostasis	19_GO:0065007 biological regulation	-2.60534	2.02503	3.28296	27994	512	540	20	3.7037	0.812692	133|664|666|920|2624|2696|2769|2852|4493|4494|4501|4502|6781|7421|7779|7781|8614|8996|9481|57338	ADM|BNIP3|BOK|CD4|GATA2|GIPR|GNA15|GPER1|MT1E|MT1F|MT1X|MT2A|STC1|VDR|SLC30A1|SLC30A3|STC2|NOL3|SLC25A27|JPH3	-0.963228	0	17	0	0	-5.61987	18.8512
1	-2.60475	GO:0045058	M1	1	0	GO Biological Processes	19	T cell selection	19_GO:0002376 immune system process	-2.60475	5.28987	4.21511	27994	49	540	5	0.925926	0.412165	920|3714|4063|84695|387357	CD4|JAG2|LY9|LOXL3|THEMIS	-0.963228	0	88	1	1	-2.60475	5.28987
1	-2.60427	R-HSA-70171	M1	1	0	Reactome Gene Sets	6	Glycolysis		-2.60427	4.38091	4.00037	27994	71	540	6	1.11111	0.451082	226|230|3098|3099|5209|5210	ALDOA|ALDOC|HK1|HK2|PFKFB3|PFKFB4	-0.963228	0	10	0	0	-6.45818	13.8242
1	-2.60362	GO:0071236	M1	1	0	GO Biological Processes	19	cellular response to antibiotic	19_GO:0050896 response to stimulus	-2.60362	3.13132	3.65836	27994	149	540	9	1.66667	0.550906	664|1191|1958|5159|8013|23135|55139|94241|140885	BNIP3|CLU|EGR1|PDGFRB|NR4A3|KDM6B|ANKZF1|TP53INP1|SIRPA	-0.963228	0	38	0	0	-4.38306	3.3544
1	-2.59789	GO:1903522	M1	1	0	GO Biological Processes	19	regulation of blood circulation	19_GO:0032501 multicellular organismal process	-2.59789	2.3874	3.41112	27994	304	540	14	2.59259	0.683859	133|785|2775|3761|4092|4880|6781|8654|9254|9722|27092|30819|53826|121643	ADM|CACNB4|GNAO1|KCNJ4|SMAD7|NPPC|STC1|PDE5A|CACNA2D2|NOS1AP|CACNG4|KCNIP2|FXYD6|FOXN4	-0.959177	0	51	0	0	-3.65588	2.82401
1	-2.59786	GO:0032970	M1	1	0	GO Biological Processes	19	regulation of actin filament-based process	19_GO:0050789 regulation of biological process	-2.59786	2.17067	3.3324	27994	406	540	17	3.14815	0.751423	2017|5066|5159|5829|6281|6385|6624|6710|6781|9722|10395|23580|27289|54551|79822|83700|256949	CTTN|PAM|PDGFRB|PXN|S100A10|SDC4|FSCN1|SPTB|STC1|NOS1AP|DLC1|CDC42EP4|RND1|MAGEL2|ARHGAP28|JAM3|KANK3	-0.959177	0	34	0	0	-4.50629	3.36005
1	-2.58879	GO:0050803	M1	1	0	GO Biological Processes	19	regulation of synapse structure or activity	19_GO:0065007 biological regulation	-2.58879	2.59204	3.47388	27994	240	540	12	2.22222	0.634332	575|1942|2119|2239|3587|4776|5747|6405|54583|64218|80725|112755	ADGRB1|EFNA1|ETV5|GPC4|IL10RA|NFATC4|PTK2|SEMA3F|EGLN1|SEMA4A|SRCIN1|STX1B	-0.950951	0	15	0	0	-5.8587	2.99311
1	-2.58711	GO:0009124	M1	1	0	GO Biological Processes	19	nucleoside monophosphate biosynthetic process	19_GO:0008152 metabolic process	-2.58711	2.72846	3.5176	27994	209	540	11	2.03704	0.607902	205|226|230|272|3098|3099|4508|5209|5210|11277|54541	AK4|ALDOA|ALDOC|AMPD3|HK1|HK2|ATP6|PFKFB3|PFKFB4|TREX1|DDIT4	-0.950124	0	10	0	0	-6.45818	13.8242
1	-2.5847	GO:0009201	M1	1	0	GO Biological Processes	19	ribonucleoside triphosphate biosynthetic process	19_GO:0008152 metabolic process	-2.5847	2.89613	3.56923	27994	179	540	10	1.85185	0.580159	205|226|230|3098|3099|4508|5209|5210|11277|54541	AK4|ALDOA|ALDOC|HK1|HK2|ATP6|PFKFB3|PFKFB4|TREX1|DDIT4	-0.949588	0	10	0	0	-6.45818	13.8242
1	-2.58404	GO:0045580	M1	1	0	GO Biological Processes	19	regulation of T cell differentiation	19_GO:0002376 immune system process	-2.58404	3.11044	3.63473	27994	150	540	9	1.66667	0.550906	939|3566|4092|8744|9580|51043|64115|84695|146850	CD27|IL4R|SMAD7|TNFSF9|SOX13|ZBTB7B|VSIR|LOXL3|PIK3R6	-0.949588	0	2	0	0	-12.0085	18.8512
1	-2.58404	GO:0072525	M1	1	0	GO Biological Processes	19	pyridine-containing compound biosynthetic process	19_GO:0008152 metabolic process	-2.58404	3.11044	3.63473	27994	150	540	9	1.66667	0.550906	226|230|3098|3099|5209|5210|8566|11277|54541	ALDOA|ALDOC|HK1|HK2|PFKFB3|PFKFB4|PDXK|TREX1|DDIT4	-0.949588	0	10	0	0	-6.45818	13.8242
1	-2.57348	GO:0070988	M1	1	0	GO Biological Processes	19	demethylation	19_GO:0008152 metabolic process	-2.57348	4.32006	3.95602	27994	72	540	6	1.11111	0.451082	10765|23030|23135|55818|80312|80853	KDM5B|KDM4B|KDM6B|KDM3A|TET1|KDM7A	-0.939871	0	50	0	0	-3.67312	11.1087
1	-2.57206	GO:0002274	M1	1	0	GO Biological Processes	19	myeloid leukocyte activation	19_GO:0002376 immune system process	-2.57206	1.87376	3.19577	27994	664	540	24	4.44444	0.886829	226|230|272|1191|2624|3566|3725|4137|5328|5819|5836|5971|6095|6515|8013|8566|9846|10397|11277|51316|79930|81619|140885|199675	ALDOA|ALDOC|AMPD3|CLU|GATA2|IL4R|JUN|MAPT|PLAU|NECTIN2|PYGL|RELB|RORA|SLC2A3|NR4A3|PDXK|GAB2|NDRG1|TREX1|PLAC8|DOK3|TSPAN14|SIRPA|MCEMP1	-0.9393	0	72	0	0	-3.02865	1.88394
1	-2.57114	GO:0071229	M1	1	0	GO Biological Processes	19	cellular response to acid chemical	19_GO:0050896 response to stimulus	-2.57114	2.71547	3.49956	27994	210	540	11	2.03704	0.607902	445|1277|1291|1958|4776|6494|6899|7422|8324|26012|80315	ASS1|COL1A1|COL6A1|EGR1|NFATC4|SIPA1|TBX1|VEGFA|FZD7|NSMF|CPEB4	-0.939217	0	76	0	0	-2.89554	2.71547
1	-2.56787	GO:0048732	M1	1	0	GO Biological Processes	19	gland development	19_GO:0032502 developmental process	-2.56787	2.10165	3.28166	27994	444	540	18	3.33333	0.772469	205|445|2119|2624|3099|3219|3725|5066|5106|5159|5270|6899|7421|7422|10765|27023|27031|51043	AK4|ASS1|ETV5|GATA2|HK2|HOXB9|JUN|PAM|PCK2|PDGFRB|SERPINE2|TBX1|VDR|VEGFA|KDM5B|FOXB1|NPHP3|ZBTB7B	-0.938072	0	58	0	0	-3.46005	9.14837
1	-2.56583	R-HSA-1793185	M1	1	0	Reactome Gene Sets	6	Chondroitin sulfate/dermatan sulfate metabolism		-2.56583	5.18407	4.15297	27994	50	540	5	0.925926	0.412165	2239|2817|3339|6385|10675	GPC4|GPC1|HSPG2|SDC4|CSPG5	-0.938072	0	35	0	0	-4.4951	14.8116
1	-2.56583	GO:0042987	M1	1	0	GO Biological Processes	19	amyloid precursor protein catabolic process	19_GO:0008152 metabolic process	-2.56583	5.18407	4.15297	27994	50	540	5	0.925926	0.412165	20|1191|1942|1944|10418	ABCA2|CLU|EFNA1|EFNA3|SPON1	-0.938072	0	45	0	0	-4.0848	10.8002
1	-2.56583	R-HSA-3214842	M1	1	0	Reactome Gene Sets	6	HDMs demethylate histones		-2.56583	5.18407	4.15297	27994	50	540	5	0.925926	0.412165	10765|23030|23135|55818|80853	KDM5B|KDM4B|KDM6B|KDM3A|KDM7A	-0.938072	0	50	0	0	-3.67312	11.1087
1	-2.56583	GO:0050873	M1	1	0	GO Biological Processes	19	brown fat cell differentiation	19_GO:0032502 developmental process	-2.56583	5.18407	4.15297	27994	50	540	5	0.925926	0.412165	664|9580|9658|51043|51316	BNIP3|SOX13|ZNF516|ZBTB7B|PLAC8	-0.938072	0	55	0	0	-3.55675	5.40008
1	-2.5635	GO:0019471	M1	1	0	GO Biological Processes	19	4-hydroxyproline metabolic process	19_GO:0008152 metabolic process	-2.5635	10.3681	5.08982	27994	15	540	3	0.555556	0.319858	5033|54583|112399	P4HA1|EGLN1|EGLN3	-0.937194	0	1	0	0	-15.5221	14.1384
1	-2.56329	GO:0071396	M1	1	0	GO Biological Processes	19	cellular response to lipid	19_GO:0050896 response to stimulus	-2.56329	1.93304	3.21248	27994	590	540	22	4.07407	0.850718	445|1191|1277|2706|2852|4776|5054|5106|6095|6753|6781|6899|7421|8013|8324|9516|10014|10417|54541|55818|114907|140885	ASS1|CLU|COL1A1|GJB2|GPER1|NFATC4|SERPINE1|PCK2|RORA|SSTR3|STC1|TBX1|VDR|NR4A3|FZD7|LITAF|HDAC5|SPON2|DDIT4|KDM3A|FBXO32|SIRPA	-0.937194	0	12	0	0	-6.12879	8.36141
1	-2.55962	GO:0007589	M1	1	0	GO Biological Processes	19	body fluid secretion	19_GO:0051179 localization	-2.55962	3.74108	3.7927	27994	97	540	7	1.2963	0.486768	242|3099|5066|7421|7422|27023|51043	ALOX12B|HK2|PAM|VDR|VEGFA|FOXB1|ZBTB7B	-0.934352	0	58	0	0	-3.46005	9.14837
1	-2.54745	M5884	M1	1	0	Canonical Pathways	11	NABA CORE MATRISOME		-2.54745	2.45065	3.39047	27994	275	540	13	2.40741	0.659609	1277|1291|1292|2192|3339|3485|8785|10417|10418|30008|64856|80781|90113	COL1A1|COL6A1|COL6A2|FBLN1|HSPG2|IGFBP2|MATN4|SPON2|SPON1|EFEMP2|VWA1|COL18A1|VWA5B2	-0.924773	0	11	0	0	-6.31448	5.94894
1	-2.54596	R-HSA-1630316	M1	1	0	Reactome Gene Sets	6	Glycosaminoglycan metabolism		-2.54596	3.34456	3.66964	27994	124	540	8	1.48148	0.519888	2239|2817|3339|6385|8534|10402|10675|79369	GPC4|GPC1|HSPG2|SDC4|CHST1|ST3GAL6|CSPG5|B3GNT4	-0.924773	0	35	0	0	-4.4951	14.8116
1	-2.54512	GO:1903393	M1	1	0	GO Biological Processes	19	positive regulation of adherens junction organization	19_GO:0048518 positive regulation of biological process	-2.54512	6.68913	4.44481	27994	31	540	4	0.740741	0.368996	1845|6281|6385|7422	DUSP3|S100A10|SDC4|VEGFA	-0.924773	0	5	0	0	-8.61302	6.68913
1	-2.54512	R-HSA-2022928	M1	1	0	Reactome Gene Sets	6	HS-GAG biosynthesis		-2.54512	6.68913	4.44481	27994	31	540	4	0.740741	0.368996	2239|2817|3339|6385	GPC4|GPC1|HSPG2|SDC4	-0.924773	0	35	0	0	-4.4951	14.8116
1	-2.54512	GO:0070229	M1	1	0	GO Biological Processes	19	negative regulation of lymphocyte apoptotic process	19_GO:0048519 negative regulation of biological process	-2.54512	6.68913	4.44481	27994	31	540	4	0.740741	0.368996	384|939|1831|1942	ARG2|CD27|TSC22D3|EFNA1	-0.924773	0	60	0	0	-3.37517	10.9138
1	-2.54512	GO:0008045	M1	1	0	GO Biological Processes	19	motor neuron axon guidance	19_GO:0040011 locomotion	-2.54512	6.68913	4.44481	27994	31	540	4	0.740741	0.368996	1959|6405|89884|494470	EGR2|SEMA3F|LHX4|RNF165	-0.924773	0	71	0	0	-3.07773	9.14837
1	-2.54322	GO:0051145	M1	1	0	GO Biological Processes	19	smooth muscle cell differentiation	19_GO:0032502 developmental process	-2.54322	4.26088	3.91246	27994	73	540	6	1.11111	0.451082	133|2852|4776|7422|23462|93145	ADM|GPER1|NFATC4|VEGFA|HEY1|OLFM2	-0.923693	0	16	0	0	-5.78964	4.26088
1	-2.53455	hsa04658	M1	1	0	KEGG Pathway	24	Th1 and Th2 cell differentiation		-2.53455	3.70291	3.75917	27994	98	540	7	1.2963	0.486768	920|2353|2775|3566|3714|3725|55534	CD4|FOS|GNAO1|IL4R|JAG2|JUN|MAML3	-0.916265	0	28	0	0	-4.76932	8.64012
1	-2.53417	GO:0035690	M1	1	0	GO Biological Processes	19	cellular response to drug	19_GO:0050896 response to stimulus	-2.53417	2.20014	3.29028	27994	377	540	16	2.96296	0.729684	445|664|1958|2706|2769|4502|5106|5159|8013|11277|23135|54541|55139|94241|114907|140885	ASS1|BNIP3|EGR1|GJB2|GNA15|MT2A|PCK2|PDGFRB|NR4A3|TREX1|KDM6B|DDIT4|ANKZF1|TP53INP1|FBXO32|SIRPA	-0.916265	0	38	0	0	-4.38306	3.3544
1	-2.53287	GO:0040013	M1	1	0	GO Biological Processes	19	negative regulation of locomotion	19_GO:0040011 locomotion	-2.53287	2.13906	3.26664	27994	412	540	17	3.14815	0.751423	575|1845|2192|4092|4681|5054|5365|6405|6781|10014|10395|10501|54910|57561|57715|64218|94241	ADGRB1|DUSP3|FBLN1|SMAD7|NBL1|SERPINE1|PLXNB3|SEMA3F|STC1|HDAC5|DLC1|SEMA6B|SEMA4C|ARRDC3|SEMA4G|SEMA4A|TP53INP1	-0.915781	0	4	0	0	-9.52405	9.96937
1	-2.52784	GO:0060976	M1	1	0	GO Biological Processes	19	coronary vasculature development	19_GO:0032502 developmental process	-2.52784	5.08243	4.09247	27994	51	540	5	0.925926	0.412165	2852|4036|5159|6899|7422	GPER1|LRP2|PDGFRB|TBX1|VEGFA	-0.911558	0	57	0	0	-3.47119	17.2802
1	-2.51349	M160	M1	1	0	Canonical Pathways	11	PID AVB3 INTEGRIN PATHWAY		-2.51349	4.2033	3.86968	27994	74	540	6	1.11111	0.451082	1277|1291|1292|5747|5829|7422	COL1A1|COL6A1|COL6A2|PTK2|PXN|VEGFA	-0.898822	0	11	0	0	-6.31448	5.94894
1	-2.51349	R-HSA-1980143	M1	1	0	Reactome Gene Sets	6	Signaling by NOTCH1		-2.51349	4.2033	3.86968	27994	74	540	6	1.11111	0.451082	3714|10014|10046|23220|23462|55534	JAG2|HDAC5|MAMLD1|DTX4|HEY1|MAML3	-0.898822	0	66	0	0	-3.23036	7.77611
1	-2.50982	GO:0097327	M1	1	0	GO Biological Processes	19	response to antineoplastic agent	19_GO:0050896 response to stimulus	-2.50982	3.66551	3.72609	27994	99	540	7	1.2963	0.486768	445|1958|2706|5106|11277|54541|114907	ASS1|EGR1|GJB2|PCK2|TREX1|DDIT4|FBXO32	-0.896934	0	12	0	0	-6.12879	8.36141
1	-2.50982	hsa05414	M1	1	0	KEGG Pathway	24	Dilated cardiomyopathy		-2.50982	3.66551	3.72609	27994	99	540	7	1.2963	0.486768	785|3674|3678|3691|4000|9254|27092	CACNB4|ITGA2B|ITGA5|ITGB4|LMNA|CACNA2D2|CACNG4	-0.896934	0	61	0	0	-3.32156	12.9602
1	-2.50839	GO:0006006	M1	1	0	GO Biological Processes	19	glucose metabolic process	19_GO:0008152 metabolic process	-2.50839	2.66471	3.42845	27994	214	540	11	2.03704	0.607902	226|230|467|2784|3098|3099|5106|5163|6095|10580|90673	ALDOA|ALDOC|ATF3|GNB3|HK1|HK2|PCK2|PDK1|RORA|SORBS1|PPP1R3E	-0.896934	0	43	0	0	-4.16666	7.2001
1	-2.50839	GO:0016051	M1	1	0	GO Biological Processes	19	carbohydrate biosynthetic process	19_GO:0008152 metabolic process	-2.50839	2.66471	3.42845	27994	214	540	11	2.03704	0.607902	226|230|467|2632|2852|2997|5106|6513|10580|79369|90673	ALDOA|ALDOC|ATF3|GBE1|GPER1|GYS1|PCK2|SLC2A1|SORBS1|B3GNT4|PPP1R3E	-0.896934	0	43	0	0	-4.16666	7.2001
1	-2.5075	GO:0010977	M1	1	0	GO Biological Processes	19	negative regulation of neuron projection development	19_GO:0048519 negative regulation of biological process	-2.5075	3.02965	3.54215	27994	154	540	9	1.66667	0.550906	1942|4776|5747|6405|10501|54910|57715|64218|112755	EFNA1|NFATC4|PTK2|SEMA3F|SEMA6B|SEMA4C|SEMA4G|SEMA4A|STX1B	-0.896839	0	4	0	0	-9.52405	9.96937
1	-2.49371	M165	M1	1	0	Canonical Pathways	11	PID SYNDECAN 4 PATHWAY		-2.49371	6.48009	4.35008	27994	32	540	4	0.740741	0.368996	3678|5747|6385|8324	ITGA5|PTK2|SDC4|FZD7	-0.884649	0	5	0	0	-8.61302	6.68913
1	-2.49371	GO:0002888	M1	1	0	GO Biological Processes	19	positive regulation of myeloid leukocyte mediated immunity	19_GO:0002376 immune system process	-2.49371	6.48009	4.35008	27994	32	540	4	0.740741	0.368996	2624|3133|3566|9846	GATA2|HLA-E|IL4R|GAB2	-0.884649	0	40	0	0	-4.27888	11.782
1	-2.49076	GO:1902893	M1	1	0	GO Biological Processes	19	regulation of pri-miRNA transcription by RNA polymerase II	19_GO:0050789 regulation of biological process	-2.49076	4.98469	4.03354	27994	52	540	5	0.925926	0.412165	1958|2353|2624|3725|4776	EGR1|FOS|GATA2|JUN|NFATC4	-0.883693	0	28	0	0	-4.76932	8.64012
1	-2.49076	GO:0002448	M1	1	0	GO Biological Processes	19	mast cell mediated immunity	19_GO:0002376 immune system process	-2.49076	4.98469	4.03354	27994	52	540	5	0.925926	0.412165	2624|3566|8013|9846|10417	GATA2|IL4R|NR4A3|GAB2|SPON2	-0.883693	0	40	0	0	-4.27888	11.782
1	-2.4888	hsa04910	M1	1	0	KEGG Pathway	24	Insulin signaling pathway		-2.4888	3.01011	3.51947	27994	155	540	9	1.66667	0.550906	2872|2997|3098|3099|5106|5792|5836|10580|90673	MKNK2|GYS1|HK1|HK2|PCK2|PTPRF|PYGL|SORBS1|PPP1R3E	-0.883693	0	43	0	0	-4.16666	7.2001
1	-2.4888	GO:1990845	M1	1	0	GO Biological Processes	19	adaptive thermogenesis	19_GO:0008152 metabolic process	-2.4888	3.01011	3.51947	27994	155	540	9	1.66667	0.550906	2827|3566|7422|9658|23135|51043|51316|55818|57561	GPR3|IL4R|VEGFA|ZNF516|KDM6B|ZBTB7B|PLAC8|KDM3A|ARRDC3	-0.883693	0	55	0	0	-3.55675	5.40008
1	-2.4888	R-HSA-168898	M1	1	0	Reactome Gene Sets	6	Toll-like Receptor Cascades		-2.4888	3.01011	3.51947	27994	155	540	9	1.66667	0.550906	1326|1513|1515|1845|2353|3725|4791|5641|387522	MAP3K8|CTSK|CTSV|DUSP3|FOS|JUN|NFKB2|LGMN|PEDS1-UBE2V1	-0.883693	0	77	0	0	-2.81004	9.14837
1	-2.48426	GO:0048844	M1	1	0	GO Biological Processes	19	artery morphogenesis	19_GO:0032502 developmental process	-2.48426	4.14726	3.82765	27994	75	540	6	1.11111	0.451082	4036|4092|5159|6899|7422|23462	LRP2|SMAD7|PDGFRB|TBX1|VEGFA|HEY1	-0.879946	0	57	0	0	-3.47119	17.2802
1	-2.48347	GO:0043405	M1	1	0	GO Biological Processes	19	regulation of MAP kinase activity	19_GO:0023052 signaling	-2.48347	2.24095	3.26224	27994	347	540	15	2.77778	0.707188	1326|1845|1847|1850|1852|5159|7422|8654|9064|9175|10252|80824|81848|146850|389840	MAP3K8|DUSP3|DUSP5|DUSP8|DUSP9|PDGFRB|VEGFA|PDE5A|MAP3K6|MAP3K13|SPRY1|DUSP16|SPRY4|PIK3R6|MAP3K15	-0.879943	0	6	0	0	-8.37685	4.06594
1	-2.4821	GO:0001704	M1	1	0	GO Biological Processes	19	formation of primary germ layer	19_GO:0032502 developmental process	-2.4821	3.26556	3.58881	27994	127	540	8	1.48148	0.519888	1291|1847|3678|3691|8013|8324|23135|642658	COL6A1|DUSP5|ITGA5|ITGB4|NR4A3|FZD7|KDM6B|SCX	-0.879359	0	80	0	0	-2.78835	3.26556
1	-2.47955	GO:0033008	M1	1	0	GO Biological Processes	19	positive regulation of mast cell activation involved in immune response	19_GO:0002376 immune system process	-2.47955	9.72014	4.89321	27994	16	540	3	0.555556	0.319858	2624|3566|9846	GATA2|IL4R|GAB2	-0.878367	0	40	0	0	-4.27888	11.782
1	-2.47955	GO:0043306	M1	1	0	GO Biological Processes	19	positive regulation of mast cell degranulation	19_GO:0002376 immune system process	-2.47955	9.72014	4.89321	27994	16	540	3	0.555556	0.319858	2624|3566|9846	GATA2|IL4R|GAB2	-0.878367	0	40	0	0	-4.27888	11.782
1	-2.47187	GO:0010506	M1	1	0	GO Biological Processes	19	regulation of autophagy	19_GO:0050789 regulation of biological process	-2.47187	2.23451	3.25004	27994	348	540	15	2.77778	0.707188	664|665|666|2017|3099|3587|4137|5747|5899|10133|58476|79156|90427|94241|220441	BNIP3|BNIP3L|BOK|CTTN|HK2|IL10RA|MAPT|PTK2|RALB|OPTN|TP53INP2|PLEKHF1|BMF|TP53INP1|RNF152	-0.871469	0	30	0	0	-4.66794	7.40582
1	-2.46132	M124	M1	1	0	Canonical Pathways	11	PID CXCR4 PATHWAY		-2.46132	3.59292	3.66118	27994	101	540	7	1.2963	0.486768	920|2775|3678|5747|5829|5899|146850	CD4|GNAO1|ITGA5|PTK2|PXN|RALB|PIK3R6	-0.862434	0	89	1	1	-2.46132	3.59292
1	-2.46128	GO:1903409	M1	1	0	GO Biological Processes	19	reactive oxygen species biosynthetic process	19_GO:0008152 metabolic process	-2.46128	3.24005	3.56241	27994	128	540	8	1.48148	0.519888	384|445|575|1191|2644|6095|9722|140885	ARG2|ASS1|ADGRB1|CLU|GCHFR|RORA|NOS1AP|SIRPA	-0.862434	0	70	0	0	-3.07773	7.40582
1	-2.45642	GO:0051090	M1	1	0	GO Biological Processes	19	regulation of DNA-binding transcription factor activity	19_GO:0050789 regulation of biological process	-2.45642	2.05084	3.16948	27994	455	540	18	3.33333	0.772469	1191|2353|3725|4092|4791|5526|7185|7422|7546|8553|9175|10014|54101|54583|63973|84662|121268|222166	CLU|FOS|JUN|SMAD7|NFKB2|PPP2R5B|TRAF1|VEGFA|ZIC2|BHLHE40|MAP3K13|HDAC5|RIPK4|EGLN1|NEUROG2|GLIS2|RHEBL1|MTURN	-0.859563	0	90	1	1	-2.45642	2.05084
1	-2.45454	GO:0045599	M1	1	0	GO Biological Processes	19	negative regulation of fat cell differentiation	19_GO:0048519 negative regulation of biological process	-2.45454	4.89064	3.97609	27994	53	540	5	0.925926	0.412165	2624|2852|6095|122953|338761	GATA2|GPER1|RORA|JDP2|C1QL4	-0.859563	0	26	0	0	-4.80214	4.89064
1	-2.45454	GO:0061614	M1	1	0	GO Biological Processes	19	pri-miRNA transcription by RNA polymerase II	19_GO:0008152 metabolic process	-2.45454	4.89064	3.97609	27994	53	540	5	0.925926	0.412165	1958|2353|2624|3725|4776	EGR1|FOS|GATA2|JUN|NFATC4	-0.859563	0	28	0	0	-4.76932	8.64012
1	-2.45454	GO:1900024	M1	1	0	GO Biological Processes	19	regulation of substrate adhesion-dependent cell spreading	19_GO:0022610 biological adhesion	-2.45454	4.89064	3.97609	27994	53	540	5	0.925926	0.412165	2192|4739|5747|6281|10675	FBLN1|NEDD9|PTK2|S100A10|CSPG5	-0.859563	0	37	0	0	-4.39898	4.89064
1	-2.45454	GO:0032964	M1	1	0	GO Biological Processes	19	collagen biosynthetic process	19_GO:0008152 metabolic process	-2.45454	4.89064	3.97609	27994	53	540	5	0.925926	0.412165	1277|4880|5159|10536|642658	COL1A1|NPPC|PDGFRB|P3H3|SCX	-0.859563	0	79	0	0	-2.79925	4.89064
1	-2.44605	GO:0002366	M1	1	0	GO Biological Processes	19	leukocyte activation involved in immune response	19_GO:0002376 immune system process	-2.44605	1.80504	3.06484	27994	718	540	25	4.62963	0.904238	226|230|272|602|2624|3566|4063|4092|5328|5836|5971|6095|6515|8013|8566|9846|11277|51043|51316|64218|79930|81619|84695|140885|199675	ALDOA|ALDOC|AMPD3|BCL3|GATA2|IL4R|LY9|SMAD7|PLAU|PYGL|RELB|RORA|SLC2A3|NR4A3|PDXK|GAB2|TREX1|ZBTB7B|PLAC8|SEMA4A|DOK3|TSPAN14|LOXL3|SIRPA|MCEMP1	-0.851845	0	72	0	0	-3.02865	1.88394
1	-2.44418	GO:1902003	M1	1	0	GO Biological Processes	19	regulation of amyloid-beta formation	19_GO:0050789 regulation of biological process	-2.44418	6.28373	4.25931	27994	33	540	4	0.740741	0.368996	20|1191|1942|10418	ABCA2|CLU|EFNA1|SPON1	-0.850739	0	45	0	0	-4.0848	10.8002
1	-2.44067	R-HSA-1500931	M1	1	0	Reactome Gene Sets	6	Cell-Cell communication		-2.44067	3.21493	3.53626	27994	129	540	8	1.48148	0.519888	283|3691|5747|5819|5829|54549|64403|140885	ANG|ITGB4|PTK2|NECTIN2|PXN|SDK2|CDH24|SIRPA	-0.848001	0	91	1	1	-2.44067	3.41807
1	-2.43371	GO:0030203	M1	1	0	GO Biological Processes	19	glycosaminoglycan metabolic process	19_GO:0008152 metabolic process	-2.43371	2.95295	3.45252	27994	158	540	9	1.66667	0.550906	2239|2817|3339|5159|6385|8534|10402|10675|79369	GPC4|GPC1|HSPG2|PDGFRB|SDC4|CHST1|ST3GAL6|CSPG5|B3GNT4	-0.841803	0	35	0	0	-4.4951	14.8116
1	-2.43232	GO:0031345	M1	1	0	GO Biological Processes	19	negative regulation of cell projection organization	19_GO:0048519 negative regulation of biological process	-2.43232	2.75749	3.39094	27994	188	540	10	1.85185	0.580159	1942|4776|5365|5747|6405|10501|54910|57715|64218|112755	EFNA1|NFATC4|PLXNB3|PTK2|SEMA3F|SEMA6B|SEMA4C|SEMA4G|SEMA4A|STX1B	-0.841175	0	4	0	0	-9.52405	9.96937
1	-2.42886	GO:0046651	M1	1	0	GO Biological Processes	19	lymphocyte proliferation	19_GO:0008283 cell proliferation	-2.42886	2.37299	3.26158	27994	284	540	13	2.40741	0.659609	384|920|944|1026|3133|3485|4004|6385|8654|8744|51043|64115|654346	ARG2|CD4|TNFSF8|CDKN1A|HLA-E|IGFBP2|LMO1|SDC4|PDE5A|TNFSF9|ZBTB7B|VSIR|LGALS9C	-0.838476	0	2	0	0	-12.0085	18.8512
1	-2.42728	GO:0046902	M1	1	0	GO Biological Processes	19	regulation of mitochondrial membrane permeability	19_GO:0071840 cellular component organization or biogenesis	-2.42728	4.03954	3.74574	27994	77	540	6	1.11111	0.451082	664|665|666|3099|27113|90427	BNIP3|BNIP3L|BOK|HK2|BBC3|BMF	-0.83842	0	9	0	0	-6.6811	9.25728
1	-2.42728	GO:0060411	M1	1	0	GO Biological Processes	19	cardiac septum morphogenesis	19_GO:0032502 developmental process	-2.42728	4.03954	3.74574	27994	77	540	6	1.11111	0.451082	4036|4092|6899|9249|23462|54583	LRP2|SMAD7|TBX1|DHRS3|HEY1|EGLN1	-0.83842	0	19	0	0	-5.30007	4.03954
1	-2.42413	GO:0009165	M1	1	0	GO Biological Processes	19	nucleotide biosynthetic process	19_GO:0008152 metabolic process	-2.42413	2.14329	3.17629	27994	387	540	16	2.96296	0.729684	205|226|230|272|1040|3000|3098|3099|4508|4880|5163|5209|5210|11277|54541|55902	AK4|ALDOA|ALDOC|AMPD3|CDS1|GUCY2D|HK1|HK2|ATP6|NPPC|PDK1|PFKFB3|PFKFB4|TREX1|DDIT4|ACSS2	-0.836034	0	10	0	0	-6.45818	13.8242
1	-2.42029	ko04380	M1	1	0	KEGG Pathway	24	Osteoclast differentiation		-2.42029	3.1902	3.51037	27994	130	540	8	1.48148	0.519888	1513|2353|2355|3725|4791|5971|9846|140885	CTSK|FOS|FOSL2|JUN|NFKB2|RELB|GAB2|SIRPA	-0.832944	0	77	0	0	-2.81004	9.14837
1	-2.41568	GO:0050777	M1	1	0	GO Biological Processes	19	negative regulation of immune response	19_GO:0002376 immune system process	-2.41568	2.93438	3.43055	27994	159	540	9	1.66667	0.550906	384|3133|3566|4092|11277|51043|51441|84695|100507436	ARG2|HLA-E|IL4R|SMAD7|TREX1|ZBTB7B|YTHDF2|LOXL3|MICA	-0.829609	0	2	0	0	-12.0085	18.8512
1	-2.41544	GO:0002263	M1	1	0	GO Biological Processes	19	cell activation involved in immune response	19_GO:0002376 immune system process	-2.41544	1.79504	3.03541	27994	722	540	25	4.62963	0.904238	226|230|272|602|2624|3566|4063|4092|5328|5836|5971|6095|6515|8013|8566|9846|11277|51043|51316|64218|79930|81619|84695|140885|199675	ALDOA|ALDOC|AMPD3|BCL3|GATA2|IL4R|LY9|SMAD7|PLAU|PYGL|RELB|RORA|SLC2A3|NR4A3|PDXK|GAB2|TREX1|ZBTB7B|PLAC8|SEMA4A|DOK3|TSPAN14|LOXL3|SIRPA|MCEMP1	-0.829609	0	72	0	0	-3.02865	1.88394
1	-2.41409	GO:0008630	M1	1	0	GO Biological Processes	19	intrinsic apoptotic signaling pathway in response to DNA damage	19_GO:0023052 signaling	-2.41409	3.52316	3.5979	27994	103	540	7	1.2963	0.486768	602|666|1026|1191|3090|4776|54541	BCL3|BOK|CDKN1A|CLU|HIC1|NFATC4|DDIT4	-0.829007	0	65	0	0	-3.24848	3.52316
1	-2.40269	GO:0071241	M1	1	0	GO Biological Processes	19	cellular response to inorganic substance	19_GO:0050896 response to stimulus	-2.40269	2.58031	3.30785	27994	221	540	11	2.03704	0.607902	664|2353|3725|4493|4494|4501|4502|4776|5641|8437|11277	BNIP3|FOS|JUN|MT1E|MT1F|MT1X|MT2A|NFATC4|LGMN|RASAL1|TREX1	-0.820855	0	17	0	0	-5.61987	18.8512
1	-2.40144	M00003	M1	1	0	KEGG Pathway	24	Gluconeogenesis, oxaloacetate => fructose-6P		-2.40144	9.14837	4.71317	27994	17	540	3	0.555556	0.319858	226|230|5106	ALDOA|ALDOC|PCK2	-0.820855	0	10	0	0	-6.45818	13.8242
1	-2.40144	hsa_M00003	M1	1	0	KEGG Pathway	24	Gluconeogenesis, oxaloacetate => fructose-6P		-2.40144	9.14837	4.71317	27994	17	540	3	0.555556	0.319858	226|230|5106	ALDOA|ALDOC|PCK2	-0.820855	0	10	0	0	-6.45818	13.8242
1	-2.40144	GO:0031065	M1	1	0	GO Biological Processes	19	positive regulation of histone deacetylation	19_GO:0048518 positive regulation of biological process	-2.40144	9.14837	4.71317	27994	17	540	3	0.555556	0.319858	7422|51043|122953	VEGFA|ZBTB7B|JDP2	-0.820855	0	58	0	0	-3.46005	9.14837
1	-2.40144	GO:0021783	M1	1	0	GO Biological Processes	19	preganglionic parasympathetic fiber development	19_GO:0032502 developmental process	-2.40144	9.14837	4.71317	27994	17	540	3	0.555556	0.319858	1959|6405|6899	EGR2|SEMA3F|TBX1	-0.820855	0	71	0	0	-3.07773	9.14837
1	-2.40144	CORUM:5232	M1	1	0	CORUM	33	TNF-alpha/Nf-kappa B signaling complex (RPL6, RPL30, RPS13, CHUK, DDX3X, NFKB2, NFKBIB, REL, IKBKG, NFKB1, MAP3K8, RELB, GLG1, NFKBIA, RELA, TNIP2, GTF2I)		-2.40144	9.14837	4.71317	27994	17	540	3	0.555556	0.319858	1326|4791|5971	MAP3K8|NFKB2|RELB	-0.820855	0	77	0	0	-2.81004	9.14837
1	-2.40012	GO:0003206	M1	1	0	GO Biological Processes	19	cardiac chamber morphogenesis	19_GO:0032502 developmental process	-2.40012	3.16585	3.48472	27994	131	540	8	1.48148	0.519888	4036|4092|6899|9249|10848|23462|54583|140706	LRP2|SMAD7|TBX1|DHRS3|PPP1R13L|HEY1|EGLN1|CCM2L	-0.820797	0	19	0	0	-5.30007	4.03954
1	-2.3999	GO:0009142	M1	1	0	GO Biological Processes	19	nucleoside triphosphate biosynthetic process	19_GO:0008152 metabolic process	-2.3999	2.72846	3.35275	27994	190	540	10	1.85185	0.580159	205|226|230|3098|3099|4508|5209|5210|11277|54541	AK4|ALDOA|ALDOC|HK1|HK2|ATP6|PFKFB3|PFKFB4|TREX1|DDIT4	-0.820797	0	10	0	0	-6.45818	13.8242
1	-2.3964	GO:0070232	M1	1	0	GO Biological Processes	19	regulation of T cell apoptotic process	19_GO:0050789 regulation of biological process	-2.3964	6.09891	4.17222	27994	34	540	4	0.740741	0.368996	384|939|1831|1942	ARG2|CD27|TSC22D3|EFNA1	-0.81804	0	60	0	0	-3.37517	10.9138
1	-2.39206	GO:1901293	M1	1	0	GO Biological Processes	19	nucleoside phosphate biosynthetic process	19_GO:0008152 metabolic process	-2.39206	2.1268	3.14276	27994	390	540	16	2.96296	0.729684	205|226|230|272|1040|3000|3098|3099|4508|4880|5163|5209|5210|11277|54541|55902	AK4|ALDOA|ALDOC|AMPD3|CDS1|GUCY2D|HK1|HK2|ATP6|NPPC|PDK1|PFKFB3|PFKFB4|TREX1|DDIT4|ACSS2	-0.814445	0	10	0	0	-6.45818	13.8242
1	-2.39064	GO:0032943	M1	1	0	GO Biological Processes	19	mononuclear cell proliferation	19_GO:0008283 cell proliferation	-2.39064	2.34819	3.2197	27994	287	540	13	2.40741	0.659609	384|920|944|1026|3133|3485|4004|6385|8654|8744|51043|64115|654346	ARG2|CD4|TNFSF8|CDKN1A|HLA-E|IGFBP2|LMO1|SDC4|PDE5A|TNFSF9|ZBTB7B|VSIR|LGALS9C	-0.813764	0	2	0	0	-12.0085	18.8512
1	-2.38457	GO:0097345	M1	1	0	GO Biological Processes	19	mitochondrial outer membrane permeabilization	19_GO:0023052 signaling	-2.38457	4.71279	3.86541	27994	55	540	5	0.925926	0.412165	664|665|666|27113|90427	BNIP3|BNIP3L|BOK|BBC3|BMF	-0.809907	0	9	0	0	-6.6811	9.25728
1	-2.38457	R-HSA-1638091	M1	1	0	Reactome Gene Sets	6	Heparan sulfate/heparin (HS-GAG) metabolism		-2.38457	4.71279	3.86541	27994	55	540	5	0.925926	0.412165	2239|2817|3339|6385|10675	GPC4|GPC1|HSPG2|SDC4|CSPG5	-0.809907	0	35	0	0	-4.4951	14.8116
1	-2.38457	GO:0002931	M1	1	0	GO Biological Processes	19	response to ischemia	19_GO:0050896 response to stimulus	-2.38457	4.71279	3.86541	27994	55	540	5	0.925926	0.412165	1958|2706|3099|56666|80315	EGR1|GJB2|HK2|PANX2|CPEB4	-0.809907	0	92	1	1	-2.38457	4.71279
1	-2.37427	GO:1903706	M1	1	0	GO Biological Processes	19	regulation of hemopoiesis	19_GO:0002376 immune system process	-2.37427	1.96995	3.06926	27994	500	540	19	3.51852	0.792876	920|939|2353|2624|3566|3674|3725|4004|4092|7071|8013|8744|9580|51043|51441|64115|84695|146850|222166	CD4|CD27|FOS|GATA2|IL4R|ITGA2B|JUN|LMO1|SMAD7|KLF10|NR4A3|TNFSF9|SOX13|ZBTB7B|YTHDF2|VSIR|LOXL3|PIK3R6|MTURN	-0.800333	0	2	0	0	-12.0085	18.8512
1	-2.37217	GO:0050672	M1	1	0	GO Biological Processes	19	negative regulation of lymphocyte proliferation	19_GO:0008283 cell proliferation	-2.37217	3.93727	3.66655	27994	79	540	6	1.11111	0.451082	384|6385|8654|51043|64115|654346	ARG2|SDC4|PDE5A|ZBTB7B|VSIR|LGALS9C	-0.799698	0	2	0	0	-12.0085	18.8512
1	-2.37217	M48	M1	1	0	Canonical Pathways	11	PID MET PATHWAY		-2.37217	3.93727	3.66655	27994	79	540	6	1.11111	0.451082	1958|3725|5747|5829|9846|64798	EGR1|JUN|PTK2|PXN|GAB2|DEPTOR	-0.799698	0	84	0	0	-2.74602	4.32006
1	-2.36806	GO:0045621	M1	1	0	GO Biological Processes	19	positive regulation of lymphocyte differentiation	19_GO:0002376 immune system process	-2.36806	3.45605	3.53618	27994	105	540	7	1.2963	0.486768	939|3566|8744|9580|51043|64115|146850	CD27|IL4R|TNFSF9|SOX13|ZBTB7B|VSIR|PIK3R6	-0.796321	0	2	0	0	-12.0085	18.8512
1	-2.36397	GO:0006470	M1	1	0	GO Biological Processes	19	protein dephosphorylation	19_GO:0008152 metabolic process	-2.36397	2.24697	3.16128	27994	323	540	14	2.59259	0.683859	1845|1847|1850|1852|5159|5521|5526|5792|10395|23645|26012|80824|90673|333926	DUSP3|DUSP5|DUSP8|DUSP9|PDGFRB|PPP2R2B|PPP2R5B|PTPRF|DLC1|PPP1R15A|NSMF|DUSP16|PPP1R3E|PPM1J	-0.792964	0	23	0	0	-4.97996	22.2175
1	-2.3522	GO:0071248	M1	1	0	GO Biological Processes	19	cellular response to metal ion	19_GO:0050896 response to stimulus	-2.3522	2.68605	3.29638	27994	193	540	10	1.85185	0.580159	664|2353|3725|4493|4494|4501|4502|4776|5641|8437	BNIP3|FOS|JUN|MT1E|MT1F|MT1X|MT2A|NFATC4|LGMN|RASAL1	-0.781915	0	17	0	0	-5.61987	18.8512
1	-2.34789	GO:1901652	M1	1	0	GO Biological Processes	19	response to peptide	19_GO:0050896 response to stimulus	-2.34789	1.92003	3.02771	27994	540	540	20	3.7037	0.812692	133|445|1277|1958|1959|2706|2852|3164|5106|5641|5747|5829|6513|7071|8013|8614|10014|10580|22861|51043	ADM|ASS1|COL1A1|EGR1|EGR2|GJB2|GPER1|NR4A1|PCK2|LGMN|PTK2|PXN|SLC2A1|KLF10|NR4A3|STC2|HDAC5|SORBS1|NLRP1|ZBTB7B	-0.778967	0	93	1	1	-2.34789	1.96279
1	-2.34779	GO:0006936	M1	1	0	GO Biological Processes	19	muscle contraction	19_GO:0032501 multicellular organismal process	-2.34779	2.16605	3.11855	27994	359	540	15	2.77778	0.707188	226|384|2017|2775|2852|4092|5829|6535|6781|8654|9722|10580|10848|23336|30819	ALDOA|ARG2|CTTN|GNAO1|GPER1|SMAD7|PXN|SLC6A8|STC1|PDE5A|NOS1AP|SORBS1|PPP1R13L|SYNM|KCNIP2	-0.778967	0	51	0	0	-3.65588	2.82401
1	-2.34548	GO:2000379	M1	1	0	GO Biological Processes	19	positive regulation of reactive oxygen species metabolic process	19_GO:0048518 positive regulation of biological process	-2.34548	3.42345	3.50587	27994	106	540	7	1.2963	0.486768	445|575|1026|1191|4137|5159|9722	ASS1|ADGRB1|CDKN1A|CLU|MAPT|PDGFRB|NOS1AP	-0.7779	0	70	0	0	-3.07773	7.40582
1	-2.34528	GO:0032945	M1	1	0	GO Biological Processes	19	negative regulation of mononuclear cell proliferation	19_GO:0008283 cell proliferation	-2.34528	3.88806	3.62792	27994	80	540	6	1.11111	0.451082	384|6385|8654|51043|64115|654346	ARG2|SDC4|PDE5A|ZBTB7B|VSIR|LGALS9C	-0.7779	0	2	0	0	-12.0085	18.8512
1	-2.33742	GO:0019216	M1	1	0	GO Biological Processes	19	regulation of lipid metabolic process	19_GO:0050789 regulation of biological process	-2.33742	2.04476	3.06557	27994	431	540	17	3.14815	0.751423	20|133|1958|2784|2852|5159|5163|5747|6095|7421|8013|10580|11277|23541|51129|113791|146850	ABCA2|ADM|EGR1|GNB3|GPER1|PDGFRB|PDK1|PTK2|RORA|VDR|NR4A3|SORBS1|TREX1|SEC14L2|ANGPTL4|PIK3IP1|PIK3R6	-0.770765	0	94	1	1	-2.33742	2.46861
1	-2.33654	hsa05167	M1	1	0	KEGG Pathway	24	kaposi sarcoma-associated herpesvirus infection		-2.33654	2.6722	3.27783	27994	194	540	10	1.85185	0.580159	1026|2353|2784|3133|3725|4776|7422|23710|146850|100507436	CDKN1A|FOS|GNB3|HLA-E|JUN|NFATC4|VEGFA|GABARAPL1|PIK3R6|MICA	-0.770601	0	44	0	0	-4.1391	3.86391
1	-2.32847	GO:2001185	M1	1	0	GO Biological Processes	19	regulation of CD8-positive, alpha-beta T cell activation	19_GO:0002376 immune system process	-2.32847	8.64012	4.54739	27994	18	540	3	0.555556	0.319858	3133|51043|64115	HLA-E|ZBTB7B|VSIR	-0.763969	0	2	0	0	-12.0085	18.8512
1	-2.32847	GO:0043217	M1	1	0	GO Biological Processes	19	myelin maintenance	19_GO:0032502 developmental process	-2.32847	8.64012	4.54739	27994	18	540	3	0.555556	0.319858	1191|10397|57716	CLU|NDRG1|PRX	-0.763969	0	73	0	0	-2.99707	8.64012
1	-2.32592	GO:0032956	M1	1	0	GO Biological Processes	19	regulation of actin cytoskeleton organization	19_GO:0071840 cellular component organization or biogenesis	-2.32592	2.15405	3.09515	27994	361	540	15	2.77778	0.707188	2017|5066|5159|5829|6281|6385|6624|6710|10395|23580|27289|54551|79822|83700|256949	CTTN|PAM|PDGFRB|PXN|S100A10|SDC4|FSCN1|SPTB|DLC1|CDC42EP4|RND1|MAGEL2|ARHGAP28|JAM3|KANK3	-0.762138	0	34	0	0	-4.50629	3.36005
1	-2.32319	hsa04625	M1	1	0	KEGG Pathway	24	c-type lectin receptor signaling pathway		-2.32319	3.39145	3.47593	27994	107	540	7	1.2963	0.486768	602|1959|3725|4046|4776|4791|5971	BCL3|EGR2|JUN|LSP1|NFATC4|NFKB2|RELB	-0.760126	0	52	0	0	-3.65588	3.39145
1	-2.32126	GO:0055065	M1	1	0	GO Biological Processes	19	metal ion homeostasis	19_GO:0065007 biological regulation	-2.32126	1.81482	2.96407	27994	657	540	23	4.25926	0.868998	133|664|666|920|2624|2696|2769|2852|4493|4494|4501|4502|6781|7421|7779|7781|8614|8996|9481|51310|54583|57338|154881	ADM|BNIP3|BOK|CD4|GATA2|GIPR|GNA15|GPER1|MT1E|MT1F|MT1X|MT2A|STC1|VDR|SLC30A1|SLC30A3|STC2|NOL3|SLC25A27|SLC22A17|EGLN1|JPH3|KCTD7	-0.75891	0	17	0	0	-5.61987	18.8512
1	-2.31883	GO:0014032	M1	1	0	GO Biological Processes	19	neural crest cell development	19_GO:0032502 developmental process	-2.31883	3.84005	3.58992	27994	81	540	6	1.11111	0.451082	6405|6899|10501|54910|57715|64218	SEMA3F|TBX1|SEMA6B|SEMA4C|SEMA4G|SEMA4A	-0.757665	0	4	0	0	-9.52405	9.96937
1	-2.31859	GO:0090407	M1	1	0	GO Biological Processes	19	organophosphate biosynthetic process	19_GO:0008152 metabolic process	-2.31859	1.78761	2.95101	27994	696	540	24	4.44444	0.886829	20|205|226|230|272|1040|2852|3000|3098|3099|4508|4880|5163|5209|5210|5836|8566|11277|54541|55902|59339|63874|80339|146850	ABCA2|AK4|ALDOA|ALDOC|AMPD3|CDS1|GPER1|GUCY2D|HK1|HK2|ATP6|NPPC|PDK1|PFKFB3|PFKFB4|PYGL|PDXK|TREX1|DDIT4|ACSS2|PLEKHA2|ABHD4|PNPLA3|PIK3R6	-0.757665	0	10	0	0	-6.45818	13.8242
1	-2.30568	GO:0045622	M1	1	0	GO Biological Processes	19	regulation of T-helper cell differentiation	19_GO:0002376 immune system process	-2.30568	5.76008	4.00803	27994	36	540	4	0.740741	0.368996	3566|4092|51043|84695	IL4R|SMAD7|ZBTB7B|LOXL3	-0.747317	0	8	0	0	-7.58803	15.5522
1	-2.30568	GO:0006007	M1	1	0	GO Biological Processes	19	glucose catabolic process	19_GO:0008152 metabolic process	-2.30568	5.76008	4.00803	27994	36	540	4	0.740741	0.368996	226|230|3098|3099	ALDOA|ALDOC|HK1|HK2	-0.747317	0	10	0	0	-6.45818	13.8242
1	-2.30568	GO:0033280	M1	1	0	GO Biological Processes	19	response to vitamin D	19_GO:0050896 response to stimulus	-2.30568	5.76008	4.00803	27994	36	540	4	0.740741	0.368996	920|6781|7421|8614	CD4|STC1|VDR|STC2	-0.747317	0	21	0	0	-5.03673	10.3681
1	-2.30238	GO:0055076	M1	1	0	GO Biological Processes	19	transition metal ion homeostasis	19_GO:0065007 biological regulation	-2.30238	3.04946	3.3601	27994	136	540	8	1.48148	0.519888	4493|4494|4501|4502|7779|7781|51310|54583	MT1E|MT1F|MT1X|MT2A|SLC30A1|SLC30A3|SLC22A17|EGLN1	-0.747317	0	17	0	0	-5.61987	18.8512
1	-2.30196	hsa04015	M1	1	0	KEGG Pathway	24	Rap1 signaling pathway		-2.30196	2.50109	3.1918	27994	228	540	11	2.03704	0.607902	1942|1944|1945|2775|3674|5159|5582|5899|6494|7422|8731	EFNA1|EFNA3|EFNA4|GNAO1|ITGA2B|PDGFRB|PRKCG|RALB|SIPA1|VEGFA|RNMT	-0.747317	0	13	0	0	-5.99055	3.33478
1	-2.30118	GO:0030038	M1	1	0	GO Biological Processes	19	contractile actin filament bundle assembly	19_GO:0071840 cellular component organization or biogenesis	-2.30118	3.36005	3.44634	27994	108	540	7	1.2963	0.486768	5829|6281|6385|10395|10580|79822|85462	PXN|S100A10|SDC4|DLC1|SORBS1|ARHGAP28|FHDC1	-0.747317	0	34	0	0	-4.50629	3.36005
1	-2.30118	GO:0043149	M1	1	0	GO Biological Processes	19	stress fiber assembly	19_GO:0071840 cellular component organization or biogenesis	-2.30118	3.36005	3.44634	27994	108	540	7	1.2963	0.486768	5829|6281|6385|10395|10580|79822|85462	PXN|S100A10|SDC4|DLC1|SORBS1|ARHGAP28|FHDC1	-0.747317	0	34	0	0	-4.50629	3.36005
1	-2.30118	GO:0001523	M1	1	0	GO Biological Processes	19	retinoid metabolic process	19_GO:0008152 metabolic process	-2.30118	3.36005	3.44634	27994	108	540	7	1.2963	0.486768	2239|2817|3339|4036|6385|9249|54905	GPC4|GPC1|HSPG2|LRP2|SDC4|DHRS3|CYP2W1	-0.747317	0	35	0	0	-4.4951	14.8116
1	-2.30118	GO:0008593	M1	1	0	GO Biological Processes	19	regulation of Notch signaling pathway	19_GO:0023052 signaling	-2.30118	3.36005	3.44634	27994	108	540	7	1.2963	0.486768	2624|3714|23462|51441|55534|65989|81619	GATA2|JAG2|HEY1|YTHDF2|MAML3|DLK2|TSPAN14	-0.747317	0	66	0	0	-3.23036	7.77611
1	-2.30118	GO:0042136	M1	1	0	GO Biological Processes	19	neurotransmitter biosynthetic process	19_GO:0008152 metabolic process	-2.30118	3.36005	3.44634	27994	108	540	7	1.2963	0.486768	384|445|1191|2644|6095|9722|140885	ARG2|ASS1|CLU|GCHFR|RORA|NOS1AP|SIRPA	-0.747317	0	70	0	0	-3.07773	7.40582
1	-2.29384	GO:0035967	M1	1	0	GO Biological Processes	19	cellular response to topologically incorrect protein	19_GO:0050896 response to stimulus	-2.29384	2.81064	3.28144	27994	166	540	9	1.66667	0.550906	467|666|4000|5526|8614|10133|23645|55062|55139	ATF3|BOK|LMNA|PPP2R5B|STC2|OPTN|PPP1R15A|WIPI1|ANKZF1	-0.74118	0	95	1	1	-2.29384	7.40582
1	-2.29279	M115	M1	1	0	Canonical Pathways	11	PID REG GR PATHWAY		-2.29279	3.79322	3.55252	27994	82	540	6	1.11111	0.451082	1026|1958|2353|3164|3725|5106	CDKN1A|EGR1|FOS|NR4A1|JUN|PCK2	-0.74118	0	28	0	0	-4.76932	8.64012
1	-2.29279	GO:0034644	M1	1	0	GO Biological Processes	19	cellular response to UV	19_GO:0050896 response to stimulus	-2.29279	3.79322	3.55252	27994	82	540	6	1.11111	0.451082	1026|1643|4776|11277|90427|94241	CDKN1A|DDB2|NFATC4|TREX1|BMF|TP53INP1	-0.74118	0	47	0	0	-4.02091	3.79322
1	-2.29028	GO:0048839	M1	1	0	GO Biological Processes	19	inner ear development	19_GO:0032502 developmental process	-2.29028	2.63151	3.22287	27994	197	540	10	1.85185	0.580159	1687|2624|2706|3714|5159|6385|6899|8013|9481|79955	GSDME|GATA2|GJB2|JAG2|PDGFRB|SDC4|TBX1|NR4A3|SLC25A27|PDZD7	-0.74118	0	85	0	0	-2.69258	2.99657
1	-2.28908	GO:0055080	M1	1	0	GO Biological Processes	19	cation homeostasis	19_GO:0065007 biological regulation	-2.28908	1.75375	2.91235	27994	739	540	25	4.62963	0.904238	133|664|666|920|2624|2696|2769|2852|4493|4494|4501|4502|6781|7421|7779|7781|8614|8996|9481|51310|54583|55647|57338|144811|154881	ADM|BNIP3|BOK|CD4|GATA2|GIPR|GNA15|GPER1|MT1E|MT1F|MT1X|MT2A|STC1|VDR|SLC30A1|SLC30A3|STC2|NOL3|SLC25A27|SLC22A17|EGLN1|RAB20|JPH3|LACC1|KCTD7	-0.74118	0	17	0	0	-5.61987	18.8512
1	-2.28816	GO:0051271	M1	1	0	GO Biological Processes	19	negative regulation of cellular component movement	19_GO:0048519 negative regulation of biological process	-2.28816	2.07363	3.03316	27994	400	540	16	2.96296	0.729684	575|1845|2192|4092|4681|5054|5365|6405|6781|10014|10395|10501|54910|57715|64218|94241	ADGRB1|DUSP3|FBLN1|SMAD7|NBL1|SERPINE1|PLXNB3|SEMA3F|STC1|HDAC5|DLC1|SEMA6B|SEMA4C|SEMA4G|SEMA4A|TP53INP1	-0.74118	0	4	0	0	-9.52405	9.96937
1	-2.28795	GO:0034404	M1	1	0	GO Biological Processes	19	nucleobase-containing small molecule biosynthetic process	19_GO:0008152 metabolic process	-2.28795	2.49017	3.17558	27994	229	540	11	2.03704	0.607902	226|230|272|3098|3099|5209|5210|8654|11277|54541|79661	ALDOA|ALDOC|AMPD3|HK1|HK2|PFKFB3|PFKFB4|PDE5A|TREX1|DDIT4|NEIL1	-0.74118	0	10	0	0	-6.45818	13.8242
1	-2.28795	GO:0050807	M1	1	0	GO Biological Processes	19	regulation of synapse organization	19_GO:0071840 cellular component organization or biogenesis	-2.28795	2.49017	3.17558	27994	229	540	11	2.03704	0.607902	575|1942|2119|2239|3587|4776|5747|6405|54583|64218|80725	ADGRB1|EFNA1|ETV5|GPC4|IL10RA|NFATC4|PTK2|SEMA3F|EGLN1|SEMA4A|SRCIN1	-0.74118	0	15	0	0	-5.8587	2.99311
1	-2.28795	hsa05170	M1	1	0	KEGG Pathway	24	human immunodeficiency virus 1 infection		-2.28795	2.49017	3.17558	27994	229	540	11	2.03704	0.607902	920|2353|2775|2784|3133|3725|4776|5582|5747|5829|23541	CD4|FOS|GNAO1|GNB3|HLA-E|JUN|NFATC4|PRKCG|PTK2|PXN|SEC14L2	-0.74118	0	44	0	0	-4.1391	3.86391
1	-2.28535	R-HSA-2644602	M1	1	0	Reactome Gene Sets	6	Signaling by NOTCH1 PEST Domain Mutants in Cancer		-2.28535	4.46903	3.70902	27994	58	540	5	0.925926	0.412165	3714|10014|10046|23462|55534	JAG2|HDAC5|MAMLD1|HEY1|MAML3	-0.74118	0	66	0	0	-3.23036	7.77611
1	-2.28535	R-HSA-2644603	M1	1	0	Reactome Gene Sets	6	Signaling by NOTCH1 in Cancer		-2.28535	4.46903	3.70902	27994	58	540	5	0.925926	0.412165	3714|10014|10046|23462|55534	JAG2|HDAC5|MAMLD1|HEY1|MAML3	-0.74118	0	66	0	0	-3.23036	7.77611
1	-2.28535	R-HSA-2644606	M1	1	0	Reactome Gene Sets	6	Constitutive Signaling by NOTCH1 PEST Domain Mutants		-2.28535	4.46903	3.70902	27994	58	540	5	0.925926	0.412165	3714|10014|10046|23462|55534	JAG2|HDAC5|MAMLD1|HEY1|MAML3	-0.74118	0	66	0	0	-3.23036	7.77611
1	-2.28535	R-HSA-2894858	M1	1	0	Reactome Gene Sets	6	Signaling by NOTCH1 HD+PEST Domain Mutants in Cancer		-2.28535	4.46903	3.70902	27994	58	540	5	0.925926	0.412165	3714|10014|10046|23462|55534	JAG2|HDAC5|MAMLD1|HEY1|MAML3	-0.74118	0	66	0	0	-3.23036	7.77611
1	-2.28535	R-HSA-2894862	M1	1	0	Reactome Gene Sets	6	Constitutive Signaling by NOTCH1 HD+PEST Domain Mutants		-2.28535	4.46903	3.70902	27994	58	540	5	0.925926	0.412165	3714|10014|10046|23462|55534	JAG2|HDAC5|MAMLD1|HEY1|MAML3	-0.74118	0	66	0	0	-3.23036	7.77611
1	-2.28391	GO:0007264	M1	1	0	GO Biological Processes	19	small GTPase mediated signal transduction	19_GO:0023052 signaling	-2.28391	1.93132	2.9769	27994	510	540	19	3.51852	0.792876	1026|3725|5159|5899|6494|8437|9363|10144|10252|10395|10900|23580|27289|57514|64787|79822|79930|81848|121268	CDKN1A|JUN|PDGFRB|RALB|SIPA1|RASAL1|RAB33A|FAM13A|SPRY1|DLC1|RUNDC3A|CDC42EP4|RND1|ARHGAP31|EPS8L2|ARHGAP28|DOK3|SPRY4|RHEBL1	-0.740431	0	96	1	1	-2.28391	1.93132
1	-2.27944	GO:0043618	M1	1	0	GO Biological Processes	19	regulation of transcription from RNA polymerase II promoter in response to stress	19_GO:0050896 response to stimulus	-2.27944	3.32922	3.4171	27994	109	540	7	1.2963	0.486768	467|768|1958|3725|7422|54583|112399	ATF3|CA9|EGR1|JUN|VEGFA|EGLN1|EGLN3	-0.737326	0	1	0	0	-15.5221	14.1384
1	-2.27944	GO:0021510	M1	1	0	GO Biological Processes	19	spinal cord development	19_GO:0032502 developmental process	-2.27944	3.32922	3.4171	27994	109	540	7	1.2963	0.486768	2624|7436|9580|27023|84695|89884|121643	GATA2|VLDLR|SOX13|FOXB1|LOXL3|LHX4|FOXN4	-0.737326	0	97	1	1	-2.27944	3.32922
1	-2.27209	GO:0060562	M1	1	0	GO Biological Processes	19	epithelial tube morphogenesis	19_GO:0032502 developmental process	-2.27209	2.19266	3.06126	27994	331	540	14	2.59259	0.683859	133|2119|2297|4036|4776|6385|7421|7422|10252|10395|10765|27031|54910|121643	ADM|ETV5|FOXD1|LRP2|NFATC4|SDC4|VDR|VEGFA|SPRY1|DLC1|KDM5B|NPHP3|SEMA4C|FOXN4	-0.731882	0	29	0	0	-4.70667	3.41807
1	-2.27209	GO:0001655	M1	1	0	GO Biological Processes	19	urogenital system development	19_GO:0032502 developmental process	-2.27209	2.19266	3.06126	27994	331	540	14	2.59259	0.683859	384|445|1958|2297|2624|4092|5159|6385|7422|10252|11277|27023|27031|84662	ARG2|ASS1|EGR1|FOXD1|GATA2|SMAD7|PDGFRB|SDC4|VEGFA|SPRY1|TREX1|FOXB1|NPHP3|GLIS2	-0.731882	0	98	1	1	-2.27209	2.19266
1	-2.27196	R-HSA-76002	M1	1	0	Reactome Gene Sets	6	Platelet activation, signaling and aggregation		-2.27196	2.36536	3.12004	27994	263	540	12	2.22222	0.634332	226|1191|1277|2769|2784|3674|5054|5582|5747|7277|7422|146850	ALDOA|CLU|COL1A1|GNA15|GNB3|ITGA2B|SERPINE1|PRKCG|PTK2|TUBA4A|VEGFA|PIK3R6	-0.731882	0	25	0	0	-4.8803	2.4209
1	-2.26777	GO:0051348	M1	1	0	GO Biological Processes	19	negative regulation of transferase activity	19_GO:0065007 biological regulation	-2.26777	2.26912	3.08379	27994	297	540	13	2.40741	0.659609	1026|1845|1847|1850|1852|4092|4137|10252|64798|80725|80824|81848|113791	CDKN1A|DUSP3|DUSP5|DUSP8|DUSP9|SMAD7|MAPT|SPRY1|DEPTOR|SRCIN1|DUSP16|SPRY4|PIK3IP1	-0.728448	0	23	0	0	-4.97996	22.2175
1	-2.26717	GO:0048145	M1	1	0	GO Biological Processes	19	regulation of fibroblast proliferation	19_GO:0008283 cell proliferation	-2.26717	3.74752	3.5157	27994	83	540	6	1.11111	0.451082	1026|2355|3725|5159|94241|338761	CDKN1A|FOSL2|JUN|PDGFRB|TP53INP1|C1QL4	-0.728448	0	99	1	1	-2.26717	5.6044
1	-2.26255	M65	M1	1	0	Canonical Pathways	11	PID FRA PATHWAY		-2.26255	5.6044	3.9305	27994	37	540	4	0.740741	0.368996	2355|3691|3725|5328	FOSL2|ITGB4|JUN|PLAU	-0.72803	0	99	0	0	-2.26717	5.6044
1	-2.26185	GO:0060627	M1	1	0	GO Biological Processes	19	regulation of vesicle-mediated transport	19_GO:0051179 localization	-2.26185	1.88512	2.9402	27994	550	540	20	3.7037	0.812692	20|1191|2624|3566|5054|5582|5865|5899|6385|7422|8941|9094|9495|9846|10675|23086|25837|112755|114088|140885	ABCA2|CLU|GATA2|IL4R|SERPINE1|PRKCG|RAB3B|RALB|SDC4|VEGFA|CDK5R2|UNC119|AKAP5|GAB2|CSPG5|EXPH5|RAB26|STX1B|TRIM9|SIRPA	-0.72803	0	62	0	0	-3.31545	2.98199
1	-2.26039	GO:0060538	M1	1	0	GO Biological Processes	19	skeletal muscle organ development	19_GO:0032502 developmental process	-2.26039	2.77718	3.24026	27994	168	540	9	1.66667	0.550906	445|467|1958|1959|2353|2817|6899|23764|642658	ASS1|ATF3|EGR1|EGR2|FOS|GPC1|TBX1|MAFF|SCX	-0.72803	0	41	0	0	-4.26607	6.01052
1	-2.26004	GO:2000319	M1	1	0	GO Biological Processes	19	regulation of T-helper 17 cell differentiation	19_GO:0002376 immune system process	-2.26004	8.18538	4.394	27994	19	540	3	0.555556	0.319858	4092|51043|84695	SMAD7|ZBTB7B|LOXL3	-0.72803	0	8	0	0	-7.58803	15.5522
1	-2.26004	R-HSA-416700	M1	1	0	Reactome Gene Sets	6	Other semaphorin interactions		-2.26004	8.18538	4.394	27994	19	540	3	0.555556	0.319858	5365|10154|64218	PLXNB3|PLXNC1|SEMA4A	-0.72803	0	53	0	0	-3.63082	12.9602
1	-2.26004	GO:0048486	M1	1	0	GO Biological Processes	19	parasympathetic nervous system development	19_GO:0032502 developmental process	-2.26004	8.18538	4.394	27994	19	540	3	0.555556	0.319858	1959|6405|6899	EGR2|SEMA3F|TBX1	-0.72803	0	71	0	0	-3.07773	9.14837
1	-2.26004	GO:0046629	M1	1	0	GO Biological Processes	19	gamma-delta T cell activation	19_GO:0002376 immune system process	-2.26004	8.18538	4.394	27994	19	540	3	0.555556	0.319858	3714|9580|100507436	JAG2|SOX13|MICA	-0.72803	0	100	1	1	-2.26004	8.18538
1	-2.26004	GO:0045063	M1	1	0	GO Biological Processes	19	T-helper 1 cell differentiation	19_GO:0002376 immune system process	-2.26004	8.18538	4.394	27994	19	540	3	0.555556	0.319858	3566|5971|64218	IL4R|RELB|SEMA4A	-0.72803	0	101	1	1	-2.26004	8.18538
1	-2.26004	GO:0061081	M1	1	0	GO Biological Processes	19	positive regulation of myeloid leukocyte cytokine production involved in immune response	19_GO:0002376 immune system process	-2.26004	8.18538	4.394	27994	19	540	3	0.555556	0.319858	8013|10417|51704	NR4A3|SPON2|GPRC5B	-0.72803	0	102	1	1	-2.26004	8.18538
1	-2.26004	R-HSA-190872	M1	1	0	Reactome Gene Sets	6	Transport of connexons to the plasma membrane		-2.26004	8.18538	4.394	27994	19	540	3	0.555556	0.319858	2706|7277|79861	GJB2|TUBA4A|TUBAL3	-0.72803	0	103	1	1	-2.26004	8.18538
1	-2.25917	GO:0061448	M1	1	0	GO Biological Processes	19	connective tissue development	19_GO:0032502 developmental process	-2.25917	2.3564	3.10551	27994	264	540	12	2.22222	0.634332	1277|1513|1958|2297|4092|4880|5159|6781|7227|9658|57561|642658	COL1A1|CTSK|EGR1|FOXD1|SMAD7|NPPC|PDGFRB|STC1|TRPS1|ZNF516|ARRDC3|SCX	-0.727826	0	79	0	0	-2.79925	4.89064
1	-2.25797	GO:0007229	M1	1	0	GO Biological Processes	19	integrin-mediated signaling pathway	19_GO:0023052 signaling	-2.25797	3.29896	3.38819	27994	110	540	7	1.2963	0.486768	2192|3674|3678|3691|4739|5747|84695	FBLN1|ITGA2B|ITGA5|ITGB4|NEDD9|PTK2|LOXL3	-0.727294	0	37	0	0	-4.39898	4.89064
1	-2.24194	R-HSA-6802957	M1	1	0	Reactome Gene Sets	6	Oncogenic MAPK signaling		-2.24194	3.70291	3.47945	27994	84	540	6	1.11111	0.451082	1850|1852|3674|4000|80824|80853	DUSP8|DUSP9|ITGA2B|LMNA|DUSP16|KDM7A	-0.712592	0	23	0	0	-4.97996	22.2175
1	-2.24194	GO:0048144	M1	1	0	GO Biological Processes	19	fibroblast proliferation	19_GO:0008283 cell proliferation	-2.24194	3.70291	3.47945	27994	84	540	6	1.11111	0.451082	1026|2355|3725|5159|94241|338761	CDKN1A|FOSL2|JUN|PDGFRB|TP53INP1|C1QL4	-0.712592	0	99	0	0	-2.26717	5.6044
1	-2.23126	GO:0050878	M1	1	0	GO Biological Processes	19	regulation of body fluid levels	19_GO:0065007 biological regulation	-2.23126	1.90886	2.92247	27994	516	540	19	3.51852	0.792876	133|242|1277|2192|2624|2769|3099|3674|5054|5066|5270|5328|5582|7421|7422|23764|27023|51043|146850	ADM|ALOX12B|COL1A1|FBLN1|GATA2|GNA15|HK2|ITGA2B|SERPINE1|PAM|SERPINE2|PLAU|PRKCG|VDR|VEGFA|MAFF|FOXB1|ZBTB7B|PIK3R6	-0.702567	0	25	0	0	-4.8803	2.4209
1	-2.22751	ko04530	M1	1	0	KEGG Pathway	24	Tight junction		-2.22751	2.74451	3.19968	27994	170	540	9	1.66667	0.550906	2017|3725|5521|7277|27134|51421|79778|79861|83700	CTTN|JUN|PPP2R2B|TUBA4A|TJP3|AMOTL2|MICALL2|TUBAL3|JAM3	-0.699476	0	103	0	0	-2.26004	8.18538
1	-2.22269	M7	M1	1	0	Canonical Pathways	11	PID FCER1 PATHWAY		-2.22269	4.32006	3.61056	27994	60	540	5	0.925926	0.412165	2353|3725|5747|5829|9846	FOS|JUN|PTK2|PXN|GAB2	-0.695977	0	84	0	0	-2.74602	4.32006
1	-2.22269	GO:0061098	M1	1	0	GO Biological Processes	19	positive regulation of protein tyrosine kinase activity	19_GO:0048518 positive regulation of biological process	-2.22269	4.32006	3.61056	27994	60	540	5	0.925926	0.412165	1942|4739|9094|51704|80725	EFNA1|NEDD9|UNC119|GPRC5B|SRCIN1	-0.695977	0	104	1	1	-2.22269	4.32006
1	-2.22161	GO:0042391	M1	1	0	GO Biological Processes	19	regulation of membrane potential	19_GO:0065007 biological regulation	-2.22161	1.98937	2.94383	27994	443	540	17	3.14815	0.751423	664|665|666|785|2769|2852|3725|3786|4092|4137|9481|9722|22997|27092|30819|112755|154881	BNIP3|BNIP3L|BOK|CACNB4|GNA15|GPER1|JUN|KCNQ3|SMAD7|MAPT|SLC25A27|NOS1AP|IGSF9B|CACNG4|KCNIP2|STX1B|KCTD7	-0.695631	0	48	0	0	-3.92985	14.8116
1	-2.21807	GO:0007517	M1	1	0	GO Biological Processes	19	muscle organ development	19_GO:0032502 developmental process	-2.21807	2.03797	2.95833	27994	407	540	16	2.96296	0.729684	445|463|467|575|1958|1959|2353|2817|4036|4092|6899|8324|23764|54583|140706|642658	ASS1|ZFHX3|ATF3|ADGRB1|EGR1|EGR2|FOS|GPC1|LRP2|SMAD7|TBX1|FZD7|MAFF|EGLN1|CCM2L|SCX	-0.695631	0	41	0	0	-4.26607	6.01052
1	-2.21749	GO:0098771	M1	1	0	GO Biological Processes	19	inorganic ion homeostasis	19_GO:0065007 biological regulation	-2.21749	1.73033	2.84143	27994	749	540	25	4.62963	0.904238	133|664|666|920|2624|2696|2769|2852|4493|4494|4501|4502|6781|7421|7779|7781|8614|8996|9481|51310|54583|55647|57338|144811|154881	ADM|BNIP3|BOK|CD4|GATA2|GIPR|GNA15|GPER1|MT1E|MT1F|MT1X|MT2A|STC1|VDR|SLC30A1|SLC30A3|STC2|NOL3|SLC25A27|SLC22A17|EGLN1|RAB20|JPH3|LACC1|KCTD7	-0.695631	0	17	0	0	-5.61987	18.8512
1	-2.21711	GO:0014031	M1	1	0	GO Biological Processes	19	mesenchymal cell development	19_GO:0032502 developmental process	-2.21711	3.65935	3.44375	27994	85	540	6	1.11111	0.451082	6405|6899|10501|54910|57715|64218	SEMA3F|TBX1|SEMA6B|SEMA4C|SEMA4G|SEMA4A	-0.695631	0	4	0	0	-9.52405	9.96937
1	-2.21711	GO:0048864	M1	1	0	GO Biological Processes	19	stem cell development	19_GO:0032502 developmental process	-2.21711	3.65935	3.44375	27994	85	540	6	1.11111	0.451082	6405|6899|10501|54910|57715|64218	SEMA3F|TBX1|SEMA6B|SEMA4C|SEMA4G|SEMA4A	-0.695631	0	4	0	0	-9.52405	9.96937
1	-2.21711	R-HSA-168142	M1	1	0	Reactome Gene Sets	6	Toll Like Receptor 10 (TLR10) Cascade		-2.21711	3.65935	3.44375	27994	85	540	6	1.11111	0.451082	1326|1845|2353|3725|4791|387522	MAP3K8|DUSP3|FOS|JUN|NFKB2|PEDS1-UBE2V1	-0.695631	0	77	0	0	-2.81004	9.14837
1	-2.21711	R-HSA-168176	M1	1	0	Reactome Gene Sets	6	Toll Like Receptor 5 (TLR5) Cascade		-2.21711	3.65935	3.44375	27994	85	540	6	1.11111	0.451082	1326|1845|2353|3725|4791|387522	MAP3K8|DUSP3|FOS|JUN|NFKB2|PEDS1-UBE2V1	-0.695631	0	77	0	0	-2.81004	9.14837
1	-2.21711	R-HSA-975871	M1	1	0	Reactome Gene Sets	6	MyD88 cascade initiated on plasma membrane		-2.21711	3.65935	3.44375	27994	85	540	6	1.11111	0.451082	1326|1845|2353|3725|4791|387522	MAP3K8|DUSP3|FOS|JUN|NFKB2|PEDS1-UBE2V1	-0.695631	0	77	0	0	-2.81004	9.14837
1	-2.21116	GO:0062012	M1	1	0	GO Biological Processes	19	regulation of small molecule metabolic process	19_GO:0050789 regulation of biological process	-2.21116	1.93999	2.91638	27994	481	540	18	3.33333	0.772469	20|133|205|1958|2784|2852|5163|5209|5210|6095|7421|8013|10580|11277|23541|54541|90673|144811	ABCA2|ADM|AK4|EGR1|GNB3|GPER1|PDK1|PFKFB3|PFKFB4|RORA|VDR|NR4A3|SORBS1|TREX1|SEC14L2|DDIT4|PPP1R3E|LACC1	-0.690326	0	94	0	0	-2.33742	2.46861
1	-2.20878	GO:0033673	M1	1	0	GO Biological Processes	19	negative regulation of kinase activity	19_GO:0048519 negative regulation of biological process	-2.20878	2.32123	3.04804	27994	268	540	12	2.22222	0.634332	1026|1845|1847|1850|1852|4137|10252|64798|80725|80824|81848|113791	CDKN1A|DUSP3|DUSP5|DUSP8|DUSP9|MAPT|SPRY1|DEPTOR|SRCIN1|DUSP16|SPRY4|PIK3IP1	-0.688596	0	23	0	0	-4.97996	22.2175
1	-2.20586	GO:1904018	M1	1	0	GO Biological Processes	19	positive regulation of vasculature development	19_GO:0048518 positive regulation of biological process	-2.20586	2.42659	3.07999	27994	235	540	11	2.03704	0.607902	133|694|1958|2624|2852|3099|3678|5054|7422|51129|146850	ADM|BTG1|EGR1|GATA2|GPER1|HK2|ITGA5|SERPINE1|VEGFA|ANGPTL4|PIK3R6	-0.686331	0	20	0	0	-5.22033	2.46053
1	-2.20335	GO:0002009	M1	1	0	GO Biological Processes	19	morphogenesis of an epithelium	19_GO:0032502 developmental process	-2.20335	1.86143	2.88003	27994	557	540	20	3.7037	0.812692	133|768|2119|2239|2297|3678|3714|4036|4776|6385|7421|7422|8324|10252|10395|10765|27031|54101|54910|121643	ADM|CA9|ETV5|GPC4|FOXD1|ITGA5|JAG2|LRP2|NFATC4|SDC4|VDR|VEGFA|FZD7|SPRY1|DLC1|KDM5B|NPHP3|RIPK4|SEMA4C|FOXN4	-0.684468	0	29	0	0	-4.70667	3.41807
1	-2.19565	R-HSA-6803204	M1	1	0	Reactome Gene Sets	6	TP53 Regulates Transcription of Genes Involved in Cytochrome C Release		-2.19565	7.77611	4.25145	27994	20	540	3	0.555556	0.319858	665|27113|94241	BNIP3L|BBC3|TP53INP1	-0.682013	0	7	0	0	-7.9917	7.77611
1	-2.19565	GO:1902004	M1	1	0	GO Biological Processes	19	positive regulation of amyloid-beta formation	19_GO:0048518 positive regulation of biological process	-2.19565	7.77611	4.25145	27994	20	540	3	0.555556	0.319858	20|1191|1942	ABCA2|CLU|EFNA1	-0.682013	0	45	0	0	-4.0848	10.8002
1	-2.19565	R-HSA-9013695	M1	1	0	Reactome Gene Sets	6	NOTCH4 Intracellular Domain Regulates Transcription		-2.19565	7.77611	4.25145	27994	20	540	3	0.555556	0.319858	10046|23462|55534	MAMLD1|HEY1|MAML3	-0.682013	0	66	0	0	-3.23036	7.77611
1	-2.19565	GO:0002418	M1	1	0	GO Biological Processes	19	immune response to tumor cell	19_GO:0002376 immune system process	-2.19565	7.77611	4.25145	27994	20	540	3	0.555556	0.319858	5551|5819|100507436	PRF1|NECTIN2|MICA	-0.682013	0	100	0	0	-2.26004	8.18538
1	-2.19565	R-HSA-388844	M1	1	0	Reactome Gene Sets	6	Receptor-type tyrosine-protein phosphatases		-2.19565	7.77611	4.25145	27994	20	540	3	0.555556	0.319858	5792|8495|8497	PTPRF|PPFIBP2|PPFIA4	-0.682013	0	105	1	1	-2.19565	7.77611
1	-2.19518	GO:0050806	M1	1	0	GO Biological Processes	19	positive regulation of synaptic transmission	19_GO:0048518 positive regulation of biological process	-2.19518	2.7126	3.15969	27994	172	540	9	1.66667	0.550906	2852|4776|5270|5641|5865|9495|22997|27092|112755	GPER1|NFATC4|SERPINE2|LGMN|RAB3B|AKAP5|IGSF9B|CACNG4|STX1B	-0.682013	0	31	0	0	-4.64679	2.7126
1	-2.19518	GO:0006022	M1	1	0	GO Biological Processes	19	aminoglycan metabolic process	19_GO:0008152 metabolic process	-2.19518	2.7126	3.15969	27994	172	540	9	1.66667	0.550906	2239|2817|3339|5159|6385|8534|10402|10675|79369	GPC4|GPC1|HSPG2|PDGFRB|SDC4|CHST1|ST3GAL6|CSPG5|B3GNT4	-0.682013	0	35	0	0	-4.4951	14.8116
1	-2.19518	GO:0030856	M1	1	0	GO Biological Processes	19	regulation of epithelial cell differentiation	19_GO:0032502 developmental process	-2.19518	2.7126	3.15969	27994	172	540	9	1.66667	0.550906	694|1513|1515|2118|5054|7421|7422|10252|23764	BTG1|CTSK|CTSV|ETV4|SERPINE1|VDR|VEGFA|SPRY1|MAFF	-0.682013	0	82	0	0	-2.75269	11.9632
1	-2.19512	GO:0005976	M1	1	0	GO Biological Processes	19	polysaccharide metabolic process	19_GO:0008152 metabolic process	-2.19512	3.21137	3.30344	27994	113	540	7	1.2963	0.486768	2632|2997|5836|8534|10580|79369|90673	GBE1|GYS1|PYGL|CHST1|SORBS1|B3GNT4|PPP1R3E	-0.682013	0	43	0	0	-4.16666	7.2001
1	-2.19266	GO:0070664	M1	1	0	GO Biological Processes	19	negative regulation of leukocyte proliferation	19_GO:0008283 cell proliferation	-2.19266	3.6168	3.40858	27994	86	540	6	1.11111	0.451082	384|6385|8654|51043|64115|654346	ARG2|SDC4|PDE5A|ZBTB7B|VSIR|LGALS9C	-0.681772	0	2	0	0	-12.0085	18.8512
1	-2.19234	GO:1902110	M1	1	0	GO Biological Processes	19	positive regulation of mitochondrial membrane permeability involved in apoptotic process	19_GO:0071840 cellular component organization or biogenesis	-2.19234	4.24924	3.56293	27994	61	540	5	0.925926	0.412165	664|665|666|27113|90427	BNIP3|BNIP3L|BOK|BBC3|BMF	-0.681772	0	9	0	0	-6.6811	9.25728
1	-2.19234	R-HSA-198725	M1	1	0	Reactome Gene Sets	6	Nuclear Events (kinase and transcription factor activation)		-2.19234	4.24924	3.56293	27994	61	540	5	0.925926	0.412165	1845|1958|1959|2353|8941	DUSP3|EGR1|EGR2|FOS|CDK5R2	-0.681772	0	28	0	0	-4.76932	8.64012
1	-2.19234	GO:0006027	M1	1	0	GO Biological Processes	19	glycosaminoglycan catabolic process	19_GO:0008152 metabolic process	-2.19234	4.24924	3.56293	27994	61	540	5	0.925926	0.412165	2239|2817|3339|6385|10675	GPC4|GPC1|HSPG2|SDC4|CSPG5	-0.681772	0	35	0	0	-4.4951	14.8116
1	-2.1894	GO:0007169	M1	1	0	GO Biological Processes	19	transmembrane receptor protein tyrosine kinase signaling pathway	19_GO:0023052 signaling	-2.1894	1.72114	2.81335	27994	753	540	25	4.62963	0.904238	920|1277|1845|1942|1944|1945|2817|2852|3485|3678|4739|4776|5159|5526|5641|5747|5829|7422|8013|9846|10252|10580|51043|54541|81848	CD4|COL1A1|DUSP3|EFNA1|EFNA3|EFNA4|GPC1|GPER1|IGFBP2|ITGA5|NEDD9|NFATC4|PDGFRB|PPP2R5B|LGMN|PTK2|PXN|VEGFA|NR4A3|GAB2|SPRY1|SORBS1|ZBTB7B|DDIT4|SPRY4	-0.67947	0	78	0	0	-2.80813	1.87463
1	-2.18868	R-HSA-112316	M1	1	0	Reactome Gene Sets	6	Neuronal System		-2.18868	2.02305	2.92671	27994	410	540	16	2.96296	0.729684	785|2784|3761|3782|3786|4137|5582|5792|7277|8495|8497|9254|9495|27092|56666|79861	CACNB4|GNB3|KCNJ4|KCNN3|KCNQ3|MAPT|PRKCG|PTPRF|TUBA4A|PPFIBP2|PPFIA4|CACNA2D2|AKAP5|CACNG4|PANX2|TUBAL3	-0.67938	0	105	0	0	-2.19565	7.77611
1	-2.18403	ko04060	M1	1	0	KEGG Pathway	24	Cytokine-cytokine receptor interaction		-2.18403	2.30403	3.01968	27994	270	540	12	2.22222	0.634332	939|944|3566|3587|3977|5159|7422|8744|8793|51330|58191|163702	CD27|TNFSF8|IL4R|IL10RA|LIFR|PDGFRB|VEGFA|TNFSF9|TNFRSF10D|TNFRSF12A|CXCL16|IFNLR1	-0.675363	0	106	1	1	-2.18403	2.30403
1	-2.18037	R-HSA-9031628	M1	1	0	Reactome Gene Sets	6	NGF-stimulated transcription		-2.18037	5.317	3.78358	27994	39	540	4	0.740741	0.368996	1958|1959|2353|8941	EGR1|EGR2|FOS|CDK5R2	-0.673708	0	28	0	0	-4.76932	8.64012
1	-2.18037	GO:0034205	M1	1	0	GO Biological Processes	19	amyloid-beta formation	19_GO:0008152 metabolic process	-2.18037	5.317	3.78358	27994	39	540	4	0.740741	0.368996	20|1191|1942|10418	ABCA2|CLU|EFNA1|SPON1	-0.673708	0	45	0	0	-4.0848	10.8002
1	-2.18037	GO:0014037	M1	1	0	GO Biological Processes	19	Schwann cell differentiation	19_GO:0032502 developmental process	-2.18037	5.317	3.78358	27994	39	540	4	0.740741	0.368996	1959|2817|10397|57716	EGR2|GPC1|NDRG1|PRX	-0.673708	0	73	0	0	-2.99707	8.64012
1	-2.17923	GO:0099173	M1	1	0	GO Biological Processes	19	postsynapse organization	19_GO:0071840 cellular component organization or biogenesis	-2.17923	2.69692	3.1399	27994	173	540	9	1.66667	0.550906	1942|2017|2119|5641|6405|9722|10397|54583|80725	EFNA1|CTTN|ETV5|LGMN|SEMA3F|NOS1AP|NDRG1|EGLN1|SRCIN1	-0.673708	0	15	0	0	-5.8587	2.99311
1	-2.17923	GO:0032680	M1	1	0	GO Biological Processes	19	regulation of tumor necrosis factor production	19_GO:0032501 multicellular organismal process	-2.17923	2.69692	3.1399	27994	173	540	9	1.66667	0.550906	384|602|1191|3133|4776|10417|11277|64115|140885	ARG2|BCL3|CLU|HLA-E|NFATC4|SPON2|TREX1|VSIR|SIRPA	-0.673708	0	107	1	1	-2.17923	2.69692
1	-2.17468	GO:0003279	M1	1	0	GO Biological Processes	19	cardiac septum development	19_GO:0032502 developmental process	-2.17468	3.1832	3.27581	27994	114	540	7	1.2963	0.486768	4036|4092|6899|9249|23462|27031|54583	LRP2|SMAD7|TBX1|DHRS3|HEY1|NPHP3|EGLN1	-0.670405	0	19	0	0	-5.30007	4.03954
1	-2.17468	GO:0016101	M1	1	0	GO Biological Processes	19	diterpenoid metabolic process	19_GO:0008152 metabolic process	-2.17468	3.1832	3.27581	27994	114	540	7	1.2963	0.486768	2239|2817|3339|4036|6385|9249|54905	GPC4|GPC1|HSPG2|LRP2|SDC4|DHRS3|CYP2W1	-0.670405	0	35	0	0	-4.4951	14.8116
1	-2.17193	GO:0035966	M1	1	0	GO Biological Processes	19	response to topologically incorrect protein	19_GO:0050896 response to stimulus	-2.17193	2.52882	3.08116	27994	205	540	10	1.85185	0.580159	467|666|1191|4000|5526|8614|10133|23645|55062|55139	ATF3|BOK|CLU|LMNA|PPP2R5B|STC2|OPTN|PPP1R15A|WIPI1|ANKZF1	-0.668281	0	95	0	0	-2.29384	7.40582
1	-2.16579	GO:0043434	M1	1	0	GO Biological Processes	19	response to peptide hormone	19_GO:0050896 response to stimulus	-2.16579	1.96279	2.88438	27994	449	540	17	3.14815	0.751423	133|445|1277|1958|1959|2706|2852|3164|5106|5747|5829|6513|8013|8614|10014|10580|51043	ADM|ASS1|COL1A1|EGR1|EGR2|GJB2|GPER1|NR4A1|PCK2|PTK2|PXN|SLC2A1|NR4A3|STC2|HDAC5|SORBS1|ZBTB7B	-0.662772	0	93	0	0	-2.34789	1.96279
1	-2.16341	GO:0003205	M1	1	0	GO Biological Processes	19	cardiac chamber development	19_GO:0032502 developmental process	-2.16341	2.68142	3.12026	27994	174	540	9	1.66667	0.550906	4036|4092|6899|9249|10848|23462|27031|54583|140706	LRP2|SMAD7|TBX1|DHRS3|PPP1R13L|HEY1|NPHP3|EGLN1|CCM2L	-0.661011	0	19	0	0	-5.30007	4.03954
1	-2.16261	GO:2001244	M1	1	0	GO Biological Processes	19	positive regulation of intrinsic apoptotic signaling pathway	19_GO:0048518 positive regulation of biological process	-2.16261	4.1807	3.51631	27994	62	540	5	0.925926	0.412165	666|1687|27113|79156|90427	BOK|GSDME|BBC3|PLEKHF1|BMF	-0.660827	0	9	0	0	-6.6811	9.25728
1	-2.15967	GO:0001503	M1	1	0	GO Biological Processes	19	ossification	19_GO:0032501 multicellular organismal process	-2.15967	2.00836	2.89537	27994	413	540	16	2.96296	0.729684	1277|1291|1513|1959|4092|4880|5747|6781|7071|7286|9249|9902|58476|79412|642658|100750247	COL1A1|COL6A1|CTSK|EGR2|SMAD7|NPPC|PTK2|STC1|KLF10|TUFT1|DHRS3|MRC2|TP53INP2|KREMEN2|SCX|HIF1A-AS2	-0.658509	0	79	0	0	-2.79925	4.89064
1	-2.15605	ko04514	M1	1	0	KEGG Pathway	24	Cell adhesion molecules (CAMs)		-2.15605	2.88004	3.17216	27994	144	540	8	1.48148	0.519888	920|3133|3897|5792|5819|6385|29851|83700	CD4|HLA-E|L1CAM|PTPRF|NECTIN2|SDC4|ICOS|JAM3	-0.655508	0	68	0	0	-3.11601	3.41058
1	-2.15447	GO:0043620	M1	1	0	GO Biological Processes	19	regulation of DNA-templated transcription in response to stress	19_GO:0050896 response to stimulus	-2.15447	3.15552	3.24849	27994	115	540	7	1.2963	0.486768	467|768|1958|3725|7422|54583|112399	ATF3|CA9|EGR1|JUN|VEGFA|EGLN1|EGLN3	-0.655174	0	1	0	0	-15.5221	14.1384
1	-2.15447	hsa04725	M1	1	0	KEGG Pathway	24	Cholinergic synapse		-2.15447	3.15552	3.24849	27994	115	540	7	1.2963	0.486768	2353|2775|2784|3761|3786|5582|146850	FOS|GNAO1|GNB3|KCNJ4|KCNQ3|PRKCG|PIK3R6	-0.655174	0	44	0	0	-4.1391	3.86391
1	-2.14485	GO:0090559	M1	1	0	GO Biological Processes	19	regulation of membrane permeability	19_GO:0065007 biological regulation	-2.14485	3.5346	3.3398	27994	88	540	6	1.11111	0.451082	664|665|666|3099|27113|90427	BNIP3|BNIP3L|BOK|HK2|BBC3|BMF	-0.646358	0	9	0	0	-6.6811	9.25728
1	-2.14116	M5887	M1	1	0	Canonical Pathways	11	NABA BASEMENT MEMBRANES		-2.14116	5.18407	3.71387	27994	40	540	4	0.740741	0.368996	1291|1292|3339|80781	COL6A1|COL6A2|HSPG2|COL18A1	-0.646358	0	11	0	0	-6.31448	5.94894
1	-2.14116	GO:1902895	M1	1	0	GO Biological Processes	19	positive regulation of pri-miRNA transcription by RNA polymerase II	19_GO:0048518 positive regulation of biological process	-2.14116	5.18407	3.71387	27994	40	540	4	0.740741	0.368996	1958|2353|2624|3725	EGR1|FOS|GATA2|JUN	-0.646358	0	28	0	0	-4.76932	8.64012
1	-2.14116	GO:0009187	M1	1	0	GO Biological Processes	19	cyclic nucleotide metabolic process	19_GO:0008152 metabolic process	-2.14116	5.18407	3.71387	27994	40	540	4	0.740741	0.368996	3000|4880|6095|8654	GUCY2D|NPPC|RORA|PDE5A	-0.646358	0	54	0	0	-3.57368	15.5522
1	-2.14116	GO:0090184	M1	1	0	GO Biological Processes	19	positive regulation of kidney development	19_GO:0048518 positive regulation of biological process	-2.14116	5.18407	3.71387	27994	40	540	4	0.740741	0.368996	1958|2297|5159|7422	EGR1|FOXD1|PDGFRB|VEGFA	-0.646358	0	57	0	0	-3.47119	17.2802
1	-2.14116	GO:0045746	M1	1	0	GO Biological Processes	19	negative regulation of Notch signaling pathway	19_GO:0048519 negative regulation of biological process	-2.14116	5.18407	3.71387	27994	40	540	4	0.740741	0.368996	2624|23462|51441|65989	GATA2|HEY1|YTHDF2|DLK2	-0.646358	0	66	0	0	-3.23036	7.77611
1	-2.14116	GO:0010719	M1	1	0	GO Biological Processes	19	negative regulation of epithelial to mesenchymal transition	19_GO:0048519 negative regulation of biological process	-2.14116	5.18407	3.71387	27994	40	540	4	0.740741	0.368996	1942|4092|10252|147906	EFNA1|SMAD7|SPRY1|DACT3	-0.646358	0	108	1	1	-2.14116	5.18407
1	-2.13991	hsa05163	M1	1	0	KEGG Pathway	24	human cytomegalovirus infection		-2.13991	2.37603	3.00255	27994	240	540	11	2.03704	0.607902	1026|2775|2784|3133|3587|4776|5582|5747|5829|7422|23541	CDKN1A|GNAO1|GNB3|HLA-E|IL10RA|NFATC4|PRKCG|PTK2|PXN|VEGFA|SEC14L2	-0.646358	0	44	0	0	-4.1391	3.86391
1	-2.1349	R-HSA-445144	M1	1	0	Reactome Gene Sets	6	Signal transduction by L1		-2.1349	7.40582	4.11845	27994	21	540	3	0.555556	0.319858	3674|3678|3897	ITGA2B|ITGA5|L1CAM	-0.646358	0	27	0	0	-4.77273	8.43919
1	-2.1349	GO:1903599	M1	1	0	GO Biological Processes	19	positive regulation of autophagy of mitochondrion	19_GO:0048518 positive regulation of biological process	-2.1349	7.40582	4.11845	27994	21	540	3	0.555556	0.319858	664|3099|10133	BNIP3|HK2|OPTN	-0.646358	0	30	0	0	-4.66794	7.40582
1	-2.1349	M103	M1	1	0	Canonical Pathways	11	PID S1P S1P1 PATHWAY		-2.1349	7.40582	4.11845	27994	21	540	3	0.555556	0.319858	2775|5159|7422	GNAO1|PDGFRB|VEGFA	-0.646358	0	57	0	0	-3.47119	17.2802
1	-2.1349	GO:0090312	M1	1	0	GO Biological Processes	19	positive regulation of protein deacetylation	19_GO:0048518 positive regulation of biological process	-2.1349	7.40582	4.11845	27994	21	540	3	0.555556	0.319858	7422|51043|122953	VEGFA|ZBTB7B|JDP2	-0.646358	0	58	0	0	-3.46005	9.14837
1	-2.1349	ko00220	M1	1	0	KEGG Pathway	24	Arginine biosynthesis		-2.1349	7.40582	4.11845	27994	21	540	3	0.555556	0.319858	384|445|84706	ARG2|ASS1|GPT2	-0.646358	0	70	0	0	-3.07773	7.40582
1	-2.1349	GO:0090201	M1	1	0	GO Biological Processes	19	negative regulation of release of cytochrome c from mitochondria	19_GO:0048519 negative regulation of biological process	-2.1349	7.40582	4.11845	27994	21	540	3	0.555556	0.319858	1191|4000|8996	CLU|LMNA|NOL3	-0.646358	0	75	0	0	-2.90849	7.40582
1	-2.1349	GO:0036499	M1	1	0	GO Biological Processes	19	PERK-mediated unfolded protein response	19_GO:0023052 signaling	-2.1349	7.40582	4.11845	27994	21	540	3	0.555556	0.319858	467|666|23645	ATF3|BOK|PPP1R15A	-0.646358	0	95	0	0	-2.29384	7.40582
1	-2.1349	GO:0061042	M1	1	0	GO Biological Processes	19	vascular wound healing	19_GO:0032502 developmental process	-2.1349	7.40582	4.11845	27994	21	540	3	0.555556	0.319858	2624|5054|7422	GATA2|SERPINE1|VEGFA	-0.646358	0	109	1	1	-2.1349	7.40582
1	-2.13347	GO:1902686	M1	1	0	GO Biological Processes	19	mitochondrial outer membrane permeabilization involved in programmed cell death	19_GO:0071840 cellular component organization or biogenesis	-2.13347	4.11434	3.47066	27994	63	540	5	0.925926	0.412165	664|665|666|27113|90427	BNIP3|BNIP3L|BOK|BBC3|BMF	-0.646358	0	9	0	0	-6.6811	9.25728
1	-2.13347	M254	M1	1	0	Canonical Pathways	11	PID MYC REPRESS PATHWAY		-2.13347	4.11434	3.47066	27994	63	540	5	0.925926	0.412165	1026|1191|3691|5159|10397	CDKN1A|CLU|ITGB4|PDGFRB|NDRG1	-0.646358	0	18	0	0	-5.54139	14.1384
1	-2.13347	M8	M1	1	0	Canonical Pathways	11	PID ENDOTHELIN PATHWAY		-2.13347	4.11434	3.47066	27994	63	540	5	0.925926	0.412165	2353|2769|2775|3725|5582	FOS|GNA15|GNAO1|JUN|PRKCG	-0.646358	0	28	0	0	-4.76932	8.64012
1	-2.13347	R-HSA-375165	M1	1	0	Reactome Gene Sets	6	NCAM signaling for neurite out-growth		-2.13347	4.11434	3.47066	27994	63	540	5	0.925926	0.412165	785|1291|1292|5747|6710	CACNB4|COL6A1|COL6A2|PTK2|SPTB	-0.646358	0	110	1	1	-2.13347	4.11434
1	-2.13217	GO:1903555	M1	1	0	GO Biological Processes	19	regulation of tumor necrosis factor superfamily cytokine production	19_GO:0032501 multicellular organismal process	-2.13217	2.65095	3.08138	27994	176	540	9	1.66667	0.550906	384|602|1191|3133|4776|10417|11277|64115|140885	ARG2|BCL3|CLU|HLA-E|NFATC4|SPON2|TREX1|VSIR|SIRPA	-0.645655	0	107	0	0	-2.17923	2.69692
1	-2.12933	GO:0071383	M1	1	0	GO Biological Processes	19	cellular response to steroid hormone stimulus	19_GO:0050896 response to stimulus	-2.12933	2.49234	3.02975	27994	208	540	10	1.85185	0.580159	445|2706|2852|5106|6753|6781|8013|54541|55818|114907	ASS1|GJB2|GPER1|PCK2|SSTR3|STC1|NR4A3|DDIT4|KDM3A|FBXO32	-0.643416	0	12	0	0	-6.12879	8.36141
1	-2.12798	GO:0045666	M1	1	0	GO Biological Processes	19	positive regulation of neuron differentiation	19_GO:0048518 positive regulation of biological process	-2.12798	2.04635	2.88019	27994	380	540	15	2.77778	0.707188	2119|2624|3897|4137|4681|5365|5526|7422|7436|8437|9175|10154|51330|51517|51704	ETV5|GATA2|L1CAM|MAPT|NBL1|PLXNB3|PPP2R5B|VEGFA|VLDLR|RASAL1|MAP3K13|PLXNC1|TNFRSF12A|NCKIPSD|GPRC5B	-0.642665	0	49	0	0	-3.85976	6.02799
1	-2.12125	GO:0042542	M1	1	0	GO Biological Processes	19	response to hydrogen peroxide	19_GO:0050896 response to stimulus	-2.12125	2.84059	3.12719	27994	146	540	8	1.48148	0.519888	664|1277|3725|5159|8013|23135|55139|140885	BNIP3|COL1A1|JUN|PDGFRB|NR4A3|KDM6B|ANKZF1|SIRPA	-0.637131	0	38	0	0	-4.38306	3.3544
1	-2.12125	GO:0034620	M1	1	0	GO Biological Processes	19	cellular response to unfolded protein	19_GO:0050896 response to stimulus	-2.12125	2.84059	3.12719	27994	146	540	8	1.48148	0.519888	467|666|4000|5526|8614|10133|23645|55062	ATF3|BOK|LMNA|PPP2R5B|STC2|OPTN|PPP1R15A|WIPI1	-0.637131	0	95	0	0	-2.29384	7.40582
1	-2.11534	GO:0009612	M1	1	0	GO Biological Processes	19	response to mechanical stimulus	19_GO:0050896 response to stimulus	-2.11534	2.48042	3.01281	27994	209	540	10	1.85185	0.580159	664|1277|2353|3485|3725|5270|6513|23349|79955|642658	BNIP3|COL1A1|FOS|IGFBP2|JUN|SERPINE2|SLC2A1|PHF24|PDZD7|SCX	-0.631815	0	111	1	1	-2.11534	2.48042
1	-2.11453	GO:0002683	M1	1	0	GO Biological Processes	19	negative regulation of immune system process	19_GO:0002376 immune system process	-2.11453	1.89661	2.814	27994	492	540	18	3.33333	0.772469	384|1831|1845|2624|2852|3133|3566|4092|4681|6385|8654|11277|51043|51441|64115|84695|654346|100507436	ARG2|TSC22D3|DUSP3|GATA2|GPER1|HLA-E|IL4R|SMAD7|NBL1|SDC4|PDE5A|TREX1|ZBTB7B|YTHDF2|VSIR|LOXL3|LGALS9C|MICA	-0.631601	0	2	0	0	-12.0085	18.8512
1	-2.11153	GO:0045165	M1	1	0	GO Biological Processes	19	cell fate commitment	19_GO:0032502 developmental process	-2.11153	2.25395	2.9361	27994	276	540	12	2.22222	0.634332	2624|3714|4063|6095|6899|8324|9580|23135|51043|84695|121643|440823	GATA2|JAG2|LY9|RORA|TBX1|FZD7|SOX13|KDM6B|ZBTB7B|LOXL3|FOXN4|MIAT	-0.629191	0	97	0	0	-2.27944	3.32922
1	-2.10492	R-HSA-1442490	M1	1	0	Reactome Gene Sets	6	Collagen degradation		-2.10492	4.05006	3.42595	27994	64	540	5	0.925926	0.412165	1277|1291|1292|1513|80781	COL1A1|COL6A1|COL6A2|CTSK|COL18A1	-0.62443	0	11	0	0	-6.31448	5.94894
1	-2.10492	R-HSA-450294	M1	1	0	Reactome Gene Sets	6	MAP kinase activation		-2.10492	4.05006	3.42595	27994	64	540	5	0.925926	0.412165	1326|1845|2353|3725|387522	MAP3K8|DUSP3|FOS|JUN|PEDS1-UBE2V1	-0.62443	0	77	0	0	-2.81004	9.14837
1	-2.10411	GO:0019359	M1	1	0	GO Biological Processes	19	nicotinamide nucleotide biosynthetic process	19_GO:0008152 metabolic process	-2.10411	2.82126	3.105	27994	147	540	8	1.48148	0.519888	226|230|3098|3099|5209|5210|11277|54541	ALDOA|ALDOC|HK1|HK2|PFKFB3|PFKFB4|TREX1|DDIT4	-0.62443	0	10	0	0	-6.45818	13.8242
1	-2.10411	GO:0019363	M1	1	0	GO Biological Processes	19	pyridine nucleotide biosynthetic process	19_GO:0008152 metabolic process	-2.10411	2.82126	3.105	27994	147	540	8	1.48148	0.519888	226|230|3098|3099|5209|5210|11277|54541	ALDOA|ALDOC|HK1|HK2|PFKFB3|PFKFB4|TREX1|DDIT4	-0.62443	0	10	0	0	-6.45818	13.8242
1	-2.10312	GO:0042269	M1	1	0	GO Biological Processes	19	regulation of natural killer cell mediated cytotoxicity	19_GO:0001906 cell killing	-2.10312	5.05763	3.64644	27994	41	540	4	0.740741	0.368996	3133|5819|146850|100507436	HLA-E|NECTIN2|PIK3R6|MICA	-0.62443	0	100	0	0	-2.26004	8.18538
1	-2.10236	GO:0019932	M1	1	0	GO Biological Processes	19	second-messenger-mediated signaling	19_GO:0023052 signaling	-2.10236	1.93266	2.81616	27994	456	540	17	3.14815	0.751423	133|575|920|2696|2827|2852|4137|4776|4880|7422|8654|9722|10900|23551|57338|57561|201191	ADM|ADGRB1|CD4|GIPR|GPR3|GPER1|MAPT|NFATC4|NPPC|VEGFA|PDE5A|NOS1AP|RUNDC3A|RASD2|JPH3|ARRDC3|SAMD14	-0.62443	0	112	1	1	-2.10236	1.93266
1	-2.10145	ko04015	M1	1	0	KEGG Pathway	24	Rap1 signaling pathway		-2.10145	2.46861	2.99596	27994	210	540	10	1.85185	0.580159	1942|1944|1945|2775|3674|5159|5582|5899|6494|7422	EFNA1|EFNA3|EFNA4|GNAO1|ITGA2B|PDGFRB|PRKCG|RALB|SIPA1|VEGFA	-0.62443	0	13	0	0	-5.99055	3.33478
1	-2.10145	GO:0006109	M1	1	0	GO Biological Processes	19	regulation of carbohydrate metabolic process	19_GO:0050789 regulation of biological process	-2.10145	2.46861	2.99596	27994	210	540	10	1.85185	0.580159	2784|2852|5163|5209|5210|6095|10580|11277|54541|90673	GNB3|GPER1|PDK1|PFKFB3|PFKFB4|RORA|SORBS1|TREX1|DDIT4|PPP1R3E	-0.62443	0	94	0	0	-2.33742	2.46861
1	-2.10145	GO:0032640	M1	1	0	GO Biological Processes	19	tumor necrosis factor production	19_GO:0032501 multicellular organismal process	-2.10145	2.62116	3.04304	27994	178	540	9	1.66667	0.550906	384|602|1191|3133|4776|10417|11277|64115|140885	ARG2|BCL3|CLU|HLA-E|NFATC4|SPON2|TREX1|VSIR|SIRPA	-0.62443	0	107	0	0	-2.17923	2.69692
1	-2.09847	GO:0014033	M1	1	0	GO Biological Processes	19	neural crest cell differentiation	19_GO:0032502 developmental process	-2.09847	3.45605	3.27298	27994	90	540	6	1.11111	0.451082	6405|6899|10501|54910|57715|64218	SEMA3F|TBX1|SEMA6B|SEMA4C|SEMA4G|SEMA4A	-0.622028	0	4	0	0	-9.52405	9.96937
1	-2.09631	GO:0071900	M1	1	0	GO Biological Processes	19	regulation of protein serine/threonine kinase activity	19_GO:0050789 regulation of biological process	-2.09631	1.85146	2.7808	27994	532	540	19	3.51852	0.792876	1026|1326|1845|1847|1850|1852|5159|5899|7422|8654|8941|9064|9175|10252|10309|80824|81848|146850|389840	CDKN1A|MAP3K8|DUSP3|DUSP5|DUSP8|DUSP9|PDGFRB|RALB|VEGFA|PDE5A|CDK5R2|MAP3K6|MAP3K13|SPRY1|CCNO|DUSP16|SPRY4|PIK3R6|MAP3K15	-0.620454	0	6	0	0	-8.37685	4.06594
1	-2.09562	GO:0070372	M1	1	0	GO Biological Processes	19	regulation of ERK1 and ERK2 cascade	19_GO:0023052 signaling	-2.09562	2.16003	2.88979	27994	312	540	13	2.40741	0.659609	467|920|1845|1852|2192|2852|3725|5159|10252|81848|140885|222166|338761	ATF3|CD4|DUSP3|DUSP9|FBLN1|GPER1|JUN|PDGFRB|SPRY1|SPRY4|SIRPA|MTURN|C1QL4	-0.62035	0	23	0	0	-4.97996	22.2175
1	-2.08767	GO:0050679	M1	1	0	GO Biological Processes	19	positive regulation of epithelial cell proliferation	19_GO:0008283 cell proliferation	-2.08767	2.45691	2.97922	27994	211	540	10	1.85185	0.580159	283|2624|3164|3725|5365|6899|7422|8013|8324|10765	ANG|GATA2|NR4A1|JUN|PLXNB3|TBX1|VEGFA|NR4A3|FZD7|KDM5B	-0.613351	0	64	0	0	-3.25978	17.2802
1	-2.08714	GO:0071901	M1	1	0	GO Biological Processes	19	negative regulation of protein serine/threonine kinase activity	19_GO:0048519 negative regulation of biological process	-2.08714	2.8022	3.08299	27994	148	540	8	1.48148	0.519888	1026|1845|1847|1850|1852|10252|80824|81848	CDKN1A|DUSP3|DUSP5|DUSP8|DUSP9|SPRY1|DUSP16|SPRY4	-0.613351	0	23	0	0	-4.97996	22.2175
1	-2.08629	hsa04530	M1	1	0	KEGG Pathway	24	Tight junction		-2.08629	2.60652	3.02407	27994	179	540	9	1.66667	0.550906	2017|3725|5521|7277|27134|51421|79778|79861|83700	CTTN|JUN|PPP2R2B|TUBA4A|TJP3|AMOTL2|MICALL2|TUBAL3|JAM3	-0.613351	0	103	0	0	-2.26004	8.18538
1	-2.08629	GO:0048469	M1	1	0	GO Biological Processes	19	cell maturation	19_GO:0032502 developmental process	-2.08629	2.60652	3.02407	27994	179	540	9	1.66667	0.550906	283|1026|2624|4880|7422|9175|27289|30819|51441	ANG|CDKN1A|GATA2|NPPC|VEGFA|MAP3K13|RND1|KCNIP2|YTHDF2	-0.613351	0	113	1	1	-2.08629	2.60652
1	-2.07741	GO:2000316	M1	1	0	GO Biological Processes	19	regulation of T-helper 17 type immune response	19_GO:0002376 immune system process	-2.07741	7.06919	3.99392	27994	22	540	3	0.555556	0.319858	4092|51043|84695	SMAD7|ZBTB7B|LOXL3	-0.609769	0	8	0	0	-7.58803	15.5522
1	-2.07741	GO:0042359	M1	1	0	GO Biological Processes	19	vitamin D metabolic process	19_GO:0008152 metabolic process	-2.07741	7.06919	3.99392	27994	22	540	3	0.555556	0.319858	4036|5641|7421	LRP2|LGMN|VDR	-0.609769	0	74	0	0	-2.97908	14.1384
1	-2.07741	R-HSA-9033658	M1	1	0	Reactome Gene Sets	6	Blood group systems biosynthesis		-2.07741	7.06919	3.99392	27994	22	540	3	0.555556	0.319858	6006|10402|170384	RHCE|ST3GAL6|FUT11	-0.609769	0	114	1	1	-2.07741	7.06919
1	-2.07694	ko05211	M1	1	0	KEGG Pathway	24	Renal cell carcinoma		-2.07694	3.98775	3.38214	27994	65	540	5	0.925926	0.412165	3725|6513|7422|54583|112399	JUN|SLC2A1|VEGFA|EGLN1|EGLN3	-0.609769	0	1	0	0	-15.5221	14.1384
1	-2.07694	GO:0035794	M1	1	0	GO Biological Processes	19	positive regulation of mitochondrial membrane permeability	19_GO:0071840 cellular component organization or biogenesis	-2.07694	3.98775	3.38214	27994	65	540	5	0.925926	0.412165	664|665|666|27113|90427	BNIP3|BNIP3L|BOK|BBC3|BMF	-0.609769	0	9	0	0	-6.6811	9.25728
1	-2.07694	GO:0045604	M1	1	0	GO Biological Processes	19	regulation of epidermal cell differentiation	19_GO:0032502 developmental process	-2.07694	3.98775	3.38214	27994	65	540	5	0.925926	0.412165	1513|1515|2118|7421|23764	CTSK|CTSV|ETV4|VDR|MAFF	-0.609769	0	82	0	0	-2.75269	11.9632
1	-2.07694	GO:2000351	M1	1	0	GO Biological Processes	19	regulation of endothelial cell apoptotic process	19_GO:0050789 regulation of biological process	-2.07694	3.98775	3.38214	27994	65	540	5	0.925926	0.412165	2624|2852|5054|51129|80781	GATA2|GPER1|SERPINE1|ANGPTL4|COL18A1	-0.609769	0	109	0	0	-2.1349	7.40582
1	-2.07694	R-HSA-8873719	M1	1	0	Reactome Gene Sets	6	RAB geranylgeranylation		-2.07694	3.98775	3.38214	27994	65	540	5	0.925926	0.412165	5865|9363|25837|51560|55647	RAB3B|RAB33A|RAB26|RAB6B|RAB20	-0.609769	0	115	1	1	-2.07694	3.98775
1	-2.07603	R-HSA-373760	M1	1	0	Reactome Gene Sets	6	L1CAM interactions		-2.07603	3.04946	3.14212	27994	119	540	7	1.2963	0.486768	3674|3678|3786|3897|6710|7277|79861	ITGA2B|ITGA5|KCNQ3|L1CAM|SPTB|TUBA4A|TUBAL3	-0.609769	0	27	0	0	-4.77273	8.43919
1	-2.07578	GO:0001843	M1	1	0	GO Biological Processes	19	neural tube closure	19_GO:0032502 developmental process	-2.07578	3.41807	3.24028	27994	91	540	6	1.11111	0.451082	133|4036|6385|10395|27031|54910	ADM|LRP2|SDC4|DLC1|NPHP3|SEMA4C	-0.609769	0	29	0	0	-4.70667	3.41807
1	-2.07578	GO:0045921	M1	1	0	GO Biological Processes	19	positive regulation of exocytosis	19_GO:0048518 positive regulation of biological process	-2.07578	3.41807	3.24028	27994	91	540	6	1.11111	0.451082	2624|3566|6385|8941|9846|23086	GATA2|IL4R|SDC4|CDK5R2|GAB2|EXPH5	-0.609769	0	40	0	0	-4.27888	11.782
1	-2.07578	R-HSA-446728	M1	1	0	Reactome Gene Sets	6	Cell junction organization		-2.07578	3.41807	3.24028	27994	91	540	6	1.11111	0.451082	283|3691|5819|5829|54549|64403	ANG|ITGB4|NECTIN2|PXN|SDK2|CDH24	-0.609769	0	91	0	0	-2.44067	3.41807
1	-2.07193	GO:0043254	M1	1	0	GO Biological Processes	19	regulation of protein complex assembly	19_GO:0071840 cellular component organization or biogenesis	-2.07193	1.87753	2.76833	27994	497	540	18	3.33333	0.772469	1191|1643|2017|3725|4137|5526|5899|6624|6710|7422|23580|54551|79822|83700|90427|112755|114088|256949	CLU|DDB2|CTTN|JUN|MAPT|PPP2R5B|RALB|FSCN1|SPTB|VEGFA|CDC42EP4|MAGEL2|ARHGAP28|JAM3|BMF|STX1B|TRIM9|KANK3	-0.606492	0	81	0	0	-2.77825	1.94403
1	-2.07033	GO:0043524	M1	1	0	GO Biological Processes	19	negative regulation of neuron apoptotic process	19_GO:0048519 negative regulation of biological process	-2.07033	2.7834	3.06116	27994	149	540	8	1.48148	0.519888	666|3725|4776|5582|5641|8013|27023|80315	BOK|JUN|NFATC4|PRKCG|LGMN|NR4A3|FOXB1|CPEB4	-0.605461	0	32	0	0	-4.56897	2.88004
1	-2.06619	GO:0006734	M1	1	0	GO Biological Processes	19	NADH metabolic process	19_GO:0008152 metabolic process	-2.06619	4.93721	3.58118	27994	42	540	4	0.740741	0.368996	226|230|3098|3099	ALDOA|ALDOC|HK1|HK2	-0.602464	0	10	0	0	-6.45818	13.8242
1	-2.06619	GO:0009268	M1	1	0	GO Biological Processes	19	response to pH	19_GO:0050896 response to stimulus	-2.06619	4.93721	3.58118	27994	42	540	4	0.740741	0.368996	5066|5641|10991|26056	PAM|LGMN|SLC38A3|RAB11FIP5	-0.602464	0	116	1	1	-2.06619	4.93721
1	-2.05699	GO:1904019	M1	1	0	GO Biological Processes	19	epithelial cell apoptotic process	19_GO:0009987 cellular process	-2.05699	3.02404	3.11623	27994	120	540	7	1.2963	0.486768	666|2624|2852|3714|5054|51129|80781	BOK|GATA2|GPER1|JAG2|SERPINE1|ANGPTL4|COL18A1	-0.593823	0	109	0	0	-2.1349	7.40582
1	-2.05633	GO:0045619	M1	1	0	GO Biological Processes	19	regulation of lymphocyte differentiation	19_GO:0002376 immune system process	-2.05633	2.57772	2.9865	27994	181	540	9	1.66667	0.550906	939|3566|4092|8744|9580|51043|64115|84695|146850	CD27|IL4R|SMAD7|TNFSF9|SOX13|ZBTB7B|VSIR|LOXL3|PIK3R6	-0.593733	0	2	0	0	-12.0085	18.8512
1	-2.05343	ko04658	M1	1	0	KEGG Pathway	24	Th1 and Th2 cell differentiation		-2.05343	3.38092	3.20804	27994	92	540	6	1.11111	0.451082	920|2353|3566|3714|3725|55534	CD4|FOS|IL4R|JAG2|JUN|MAML3	-0.592535	0	28	0	0	-4.76932	8.64012
1	-2.05343	GO:0060606	M1	1	0	GO Biological Processes	19	tube closure	19_GO:0032502 developmental process	-2.05343	3.38092	3.20804	27994	92	540	6	1.11111	0.451082	133|4036|6385|10395|27031|54910	ADM|LRP2|SDC4|DLC1|NPHP3|SEMA4C	-0.592535	0	29	0	0	-4.70667	3.41807
1	-2.05343	R-HSA-975138	M1	1	0	Reactome Gene Sets	6	TRAF6 mediated induction of NFkB and MAP kinases upon TLR7/8 or 9 activation		-2.05343	3.38092	3.20804	27994	92	540	6	1.11111	0.451082	1326|1845|2353|3725|4791|387522	MAP3K8|DUSP3|FOS|JUN|NFKB2|PEDS1-UBE2V1	-0.592535	0	77	0	0	-2.81004	9.14837
1	-2.04949	GO:1902108	M1	1	0	GO Biological Processes	19	regulation of mitochondrial membrane permeability involved in apoptotic process	19_GO:0071840 cellular component organization or biogenesis	-2.04949	3.92733	3.3392	27994	66	540	5	0.925926	0.412165	664|665|666|27113|90427	BNIP3|BNIP3L|BOK|BBC3|BMF	-0.58973	0	9	0	0	-6.6811	9.25728
1	-2.04949	GO:0032922	M1	1	0	GO Biological Processes	19	circadian regulation of gene expression	19_GO:0048511 rhythmic process	-2.04949	3.92733	3.3392	27994	66	540	5	0.925926	0.412165	463|1958|5971|6095|8553	ZFHX3|EGR1|RELB|RORA|BHLHE40	-0.58973	0	56	0	0	-3.47865	3.92733
1	-2.04691	GO:0043523	M1	1	0	GO Biological Processes	19	regulation of neuron apoptotic process	19_GO:0050789 regulation of biological process	-2.04691	2.42246	2.92955	27994	214	540	10	1.85185	0.580159	666|3725|4776|5582|5641|8013|26012|27023|80315|112399	BOK|JUN|NFATC4|PRKCG|LGMN|NR4A3|NSMF|FOXB1|CPEB4|EGLN3	-0.587706	0	32	0	0	-4.56897	2.88004
1	-2.04377	GO:0034762	M1	1	0	GO Biological Processes	19	regulation of transmembrane transport	19_GO:0051179 localization	-2.04377	1.79691	2.71271	27994	577	540	20	3.7037	0.812692	785|2852|3099|3761|3786|6513|7779|8013|9254|9481|9722|10580|27092|29850|30819|53826|54800|57338|285966|338440	CACNB4|GPER1|HK2|KCNJ4|KCNQ3|SLC2A1|SLC30A1|NR4A3|CACNA2D2|SLC25A27|NOS1AP|SORBS1|CACNG4|TRPM5|KCNIP2|FXYD6|KLHL24|JPH3|TCAF2|ANO9	-0.585136	0	51	0	0	-3.65588	2.82401
1	-2.04069	GO:0001819	M1	1	0	GO Biological Processes	19	positive regulation of cytokine production	19_GO:0048518 positive regulation of biological process	-2.04069	1.90344	2.74914	27994	463	540	17	3.14815	0.751423	602|920|1191|1958|3133|3566|4063|4776|4791|5054|6095|8013|10417|22861|29923|51704|140706	BCL3|CD4|CLU|EGR1|HLA-E|IL4R|LY9|NFATC4|NFKB2|SERPINE1|RORA|NR4A3|SPON2|NLRP1|HILPDA|GPRC5B|CCM2L	-0.582618	0	107	0	0	-2.17923	2.69692
1	-2.0314	R-HSA-168181	M1	1	0	Reactome Gene Sets	6	Toll Like Receptor 7/8 (TLR7/8) Cascade		-2.0314	3.34456	3.17623	27994	93	540	6	1.11111	0.451082	1326|1845|2353|3725|4791|387522	MAP3K8|DUSP3|FOS|JUN|NFKB2|PEDS1-UBE2V1	-0.574445	0	77	0	0	-2.81004	9.14837
1	-2.0314	R-HSA-975155	M1	1	0	Reactome Gene Sets	6	MyD88 dependent cascade initiated on endosome		-2.0314	3.34456	3.17623	27994	93	540	6	1.11111	0.451082	1326|1845|2353|3725|4791|387522	MAP3K8|DUSP3|FOS|JUN|NFKB2|PEDS1-UBE2V1	-0.574445	0	77	0	0	-2.81004	9.14837
1	-2.03033	GO:0002823	M1	1	0	GO Biological Processes	19	negative regulation of adaptive immune response based on somatic recombination of immune receptors built from immunoglobulin superfamily domains	19_GO:0002376 immune system process	-2.03033	4.82239	3.51795	27994	43	540	4	0.740741	0.368996	3566|4092|51043|84695	IL4R|SMAD7|ZBTB7B|LOXL3	-0.574286	0	8	0	0	-7.58803	15.5522
1	-2.03012	GO:0072659	M1	1	0	GO Biological Processes	19	protein localization to plasma membrane	19_GO:0051179 localization	-2.03012	2.19819	2.84127	27994	283	540	12	2.22222	0.634332	2852|5064|5865|6281|9495|10133|10580|25837|79156|81619|92162|115548	GPER1|PALM|RAB3B|S100A10|AKAP5|OPTN|SORBS1|RAB26|PLEKHF1|TSPAN14|TMEM88|FCHO2	-0.574286	0	87	0	0	-2.6395	2.32818
1	-2.02686	GO:0071706	M1	1	0	GO Biological Processes	19	tumor necrosis factor superfamily cytokine production	19_GO:0032501 multicellular organismal process	-2.02686	2.54954	2.94944	27994	183	540	9	1.66667	0.550906	384|602|1191|3133|4776|10417|11277|64115|140885	ARG2|BCL3|CLU|HLA-E|NFATC4|SPON2|TREX1|VSIR|SIRPA	-0.571584	0	107	0	0	-2.17923	2.69692
1	-2.02289	GO:0031639	M1	1	0	GO Biological Processes	19	plasminogen activation	19_GO:0008152 metabolic process	-2.02289	6.76184	3.87694	27994	23	540	3	0.555556	0.319858	5054|5270|5328	SERPINE1|SERPINE2|PLAU	-0.56953	0	46	0	0	-4.06931	15.951
1	-2.02289	M117	M1	1	0	Canonical Pathways	11	PID CONE PATHWAY		-2.02289	6.76184	3.87694	27994	23	540	3	0.555556	0.319858	2784|3000|388531	GNB3|GUCY2D|RGS9BP	-0.56953	0	117	1	1	-2.02289	6.76184
1	-2.02258	GO:1905710	M1	1	0	GO Biological Processes	19	positive regulation of membrane permeability	19_GO:0065007 biological regulation	-2.02258	3.86871	3.29709	27994	67	540	5	0.925926	0.412165	664|665|666|27113|90427	BNIP3|BNIP3L|BOK|BBC3|BMF	-0.56953	0	9	0	0	-6.6811	9.25728
1	-2.02258	GO:0006026	M1	1	0	GO Biological Processes	19	aminoglycan catabolic process	19_GO:0008152 metabolic process	-2.02258	3.86871	3.29709	27994	67	540	5	0.925926	0.412165	2239|2817|3339|6385|10675	GPC4|GPC1|HSPG2|SDC4|CSPG5	-0.56953	0	35	0	0	-4.4951	14.8116
1	-2.02087	GO:0007605	M1	1	0	GO Biological Processes	19	sensory perception of sound	19_GO:0032501 multicellular organismal process	-2.02087	2.72846	2.99674	27994	152	540	8	1.48148	0.519888	1277|1687|2706|4036|6899|9381|64787|79955	COL1A1|GSDME|GJB2|LRP2|TBX1|OTOF|EPS8L2|PDZD7	-0.568374	0	85	0	0	-2.69258	2.99657
1	-2.01956	GO:0010811	M1	1	0	GO Biological Processes	19	positive regulation of cell-substrate adhesion	19_GO:0022610 biological adhesion	-2.01956	2.97447	3.06524	27994	122	540	7	1.2963	0.486768	3678|4739|6281|6385|7422|10675|59339	ITGA5|NEDD9|S100A10|SDC4|VEGFA|CSPG5|PLEKHA2	-0.56817	0	5	0	0	-8.61302	6.68913
1	-2.01956	GO:0045446	M1	1	0	GO Biological Processes	19	endothelial cell differentiation	19_GO:0032502 developmental process	-2.01956	2.97447	3.06524	27994	122	540	7	1.2963	0.486768	694|6781|7422|23135|23462|27134|80781	BTG1|STC1|VEGFA|KDM6B|HEY1|TJP3|COL18A1	-0.56817	0	118	1	1	-2.01956	2.97447
1	-2.01876	GO:0001822	M1	1	0	GO Biological Processes	19	kidney development	19_GO:0032502 developmental process	-2.01876	2.19045	2.82795	27994	284	540	12	2.22222	0.634332	384|445|1958|2297|4092|5159|6385|7422|10252|11277|27031|84662	ARG2|ASS1|EGR1|FOXD1|SMAD7|PDGFRB|SDC4|VEGFA|SPRY1|TREX1|NPHP3|GLIS2	-0.567927	0	98	0	0	-2.27209	2.19266
1	-2.01756	GO:0003002	M1	1	0	GO Biological Processes	19	regionalization	19_GO:0032502 developmental process	-2.01756	2.04442	2.77746	27994	355	540	14	2.59259	0.683859	1959|2297|3219|4036|4681|6405|6899|8553|10252|23462|27023|54626|84314|121643	EGR2|FOXD1|HOXB9|LRP2|NBL1|SEMA3F|TBX1|BHLHE40|SPRY1|HEY1|FOXB1|HES2|TMEM107|FOXN4	-0.567283	0	119	1	1	-2.01756	2.04442
1	-2.00968	hsa05210	M1	1	0	KEGG Pathway	24	Colorectal cancer		-2.00968	3.30898	3.14486	27994	94	540	6	1.11111	0.451082	1026|1643|2353|3725|5899|27113	CDKN1A|DDB2|FOS|JUN|RALB|BBC3	-0.560506	0	28	0	0	-4.76932	8.64012
1	-2.00968	R-HSA-168164	M1	1	0	Reactome Gene Sets	6	Toll Like Receptor 3 (TLR3) Cascade		-2.00968	3.30898	3.14486	27994	94	540	6	1.11111	0.451082	1326|1845|2353|3725|4791|387522	MAP3K8|DUSP3|FOS|JUN|NFKB2|PEDS1-UBE2V1	-0.560506	0	77	0	0	-2.81004	9.14837
1	-2.00469	GO:0031056	M1	1	0	GO Biological Processes	19	regulation of histone modification	19_GO:0071840 cellular component organization or biogenesis	-2.00469	2.71063	2.97562	27994	153	540	8	1.48148	0.519888	2624|4000|7422|10014|51043|55818|80312|122953	GATA2|LMNA|VEGFA|HDAC5|ZBTB7B|KDM3A|TET1|JDP2	-0.556065	0	58	0	0	-3.46005	9.14837

## Sheet: Downregulated EPH 8 hrs
_MEMBER_MyList	_LogP_MyList	GO	_PATTERN_	_RANK_	GiniIndex	Category	CategoryID	Description	PARENT_GO	LogP	Enrichment	Z-score	#TotalGeneInLibrary	#GeneInGO	#GeneInHitList	#GeneInGOAndHitList	%InGO	STDV %InGO	GeneID	Hits	Log(q-value)	EvidenceCutoff	GROUP_ID	FirstInGroupByEnrichment	FirstInGroupByLogP	BestLogPInGroup	BestEnrichmentInGroup	URL
1	-78.458	R-HSA-3214815	M1	1	0	Reactome Gene Sets	6	HDACs deacetylate histones		-78.458	66.0299	56.3358	27994	94	221	49	22.1719	2.79431	3012|3013|3017|8294|8329|8330|8331|8332|8335|8336|8337|8338|8339|8340|8341|8342|8345|8346|8348|8349|8350|8351|8354|8355|8356|8357|8360|8361|8362|8363|8364|8365|8366|8368|8370|8968|8969|8970|85235|85236|92815|126961|128312|317772|333932|440689|554313|653604|723790	H2AC8|H2AC7|H2BC5|H4C9|H2AC13|H2AC15|H2AC14|H2AC16|H2AC4|H2AC17|H2AC18|H2AC20|H2BC8|H2BC13|H2BC15|H2BC14|H2BC9|H2BC10|H2BC17|H2BC21|H3C1|H3C4|H3C11|H3C8|H3C12|H3C10|H4C4|H4C6|H4C12|H4C11|H4C3|H4C8|H4C2|H4C13|H4C14|H3C7|H2AC11|H2BC11|H2AC12|H2BC12|H2AW|H3C14|H2BU1|H2AC21|H3C15|H2BC18|H4C15|H3C13|H2AC19	-74.1118	0	1	1	1	-78.458	82.4358
1	-72.5059	R-HSA-9610379	M1	1	0	Reactome Gene Sets	6	HCMV Late Events		-72.5059	53.507	50.5505	27994	116	221	49	22.1719	2.79431	3012|3013|3017|8294|8329|8330|8331|8332|8335|8336|8337|8338|8339|8340|8341|8342|8345|8346|8348|8349|8350|8351|8354|8355|8356|8357|8360|8361|8362|8363|8364|8365|8366|8368|8370|8968|8969|8970|85235|85236|92815|126961|128312|317772|333932|440689|554313|653604|723790	H2AC8|H2AC7|H2BC5|H4C9|H2AC13|H2AC15|H2AC14|H2AC16|H2AC4|H2AC17|H2AC18|H2AC20|H2BC8|H2BC13|H2BC15|H2BC14|H2BC9|H2BC10|H2BC17|H2BC21|H3C1|H3C4|H3C11|H3C8|H3C12|H3C10|H4C4|H4C6|H4C12|H4C11|H4C3|H4C8|H4C2|H4C13|H4C14|H3C7|H2AC11|H2BC11|H2AC12|H2BC12|H2AW|H3C14|H2BU1|H2AC21|H3C15|H2BC18|H4C15|H3C13|H2AC19	-68.4606	0	1	0	0	-78.458	82.4358
1	-71.5623	R-HSA-2299718	M1	1	0	Reactome Gene Sets	6	Condensation of Prophase Chromosomes		-71.5623	73.6054	55.7874	27994	74	221	43	19.457	2.66291	891|3012|3013|3017|5347|8294|8331|8335|8337|8338|8339|8340|8341|8342|8345|8346|8348|8349|8350|8351|8354|8355|8356|8357|8360|8361|8362|8363|8364|8365|8366|8368|8370|8968|8970|85236|126961|128312|333932|554313|653604|723790|102724334	CCNB1|H2AC8|H2AC7|H2BC5|PLK1|H4C9|H2AC14|H2AC4|H2AC18|H2AC20|H2BC8|H2BC13|H2BC15|H2BC14|H2BC9|H2BC10|H2BC17|H2BC21|H3C1|H3C4|H3C11|H3C8|H3C12|H3C10|H4C4|H4C6|H4C12|H4C11|H4C3|H4C8|H4C2|H4C13|H4C14|H3C7|H2BC11|H2BC12|H3C14|H2BU1|H3C15|H4C15|H3C13|H2AC19|LOC102724334	-67.6931	0	1	0	0	-78.458	82.4358
1	-71.2551	R-HSA-73728	M1	1	0	Reactome Gene Sets	6	RNA Polymerase I Promoter Opening		-71.2551	82.4358	57.7234	27994	63	221	41	18.552	2.61481	3012|3013|3017|8294|8331|8335|8337|8338|8339|8340|8341|8342|8345|8346|8348|8349|8350|8351|8354|8355|8356|8357|8360|8361|8362|8363|8364|8365|8366|8368|8370|8968|8970|85236|126961|128312|333932|554313|653604|723790|102724334	H2AC8|H2AC7|H2BC5|H4C9|H2AC14|H2AC4|H2AC18|H2AC20|H2BC8|H2BC13|H2BC15|H2BC14|H2BC9|H2BC10|H2BC17|H2BC21|H3C1|H3C4|H3C11|H3C8|H3C12|H3C10|H4C4|H4C6|H4C12|H4C11|H4C3|H4C8|H4C2|H4C13|H4C14|H3C7|H2BC11|H2BC12|H3C14|H2BU1|H3C15|H4C15|H3C13|H2AC19|LOC102724334	-67.5109	0	1	0	0	-78.458	82.4358
1	-70.8489	ko05322	M1	1	0	KEGG Pathway	24	Systemic lupus erythematosus		-70.8489	47.6202	48.0741	27994	133	221	50	22.6244	2.81446	735|3012|3013|3017|8294|8329|8330|8331|8332|8335|8336|8337|8338|8339|8340|8341|8342|8345|8346|8348|8349|8350|8351|8354|8355|8356|8357|8360|8361|8362|8363|8364|8365|8366|8368|8370|8968|8969|8970|85235|85236|92815|126961|128312|317772|333932|440689|554313|653604|723790	C9|H2AC8|H2AC7|H2BC5|H4C9|H2AC13|H2AC15|H2AC14|H2AC16|H2AC4|H2AC17|H2AC18|H2AC20|H2BC8|H2BC13|H2BC15|H2BC14|H2BC9|H2BC10|H2BC17|H2BC21|H3C1|H3C4|H3C11|H3C8|H3C12|H3C10|H4C4|H4C6|H4C12|H4C11|H4C3|H4C8|H4C2|H4C13|H4C14|H3C7|H2AC11|H2BC11|H2AC12|H2BC12|H2AW|H3C14|H2BU1|H2AC21|H3C15|H2BC18|H4C15|H3C13|H2AC19	-67.2017	0	1	0	0	-78.458	82.4358
1	-70.3834	R-HSA-5334118	M1	1	0	Reactome Gene Sets	6	DNA methylation		-70.3834	79.8993	56.8083	27994	65	221	41	18.552	2.61481	3012|3013|3017|8294|8331|8335|8337|8338|8339|8340|8341|8342|8345|8346|8348|8349|8350|8351|8354|8355|8356|8357|8360|8361|8362|8363|8364|8365|8366|8368|8370|8968|8970|85236|126961|128312|333932|554313|653604|723790|102724334	H2AC8|H2AC7|H2BC5|H4C9|H2AC14|H2AC4|H2AC18|H2AC20|H2BC8|H2BC13|H2BC15|H2BC14|H2BC9|H2BC10|H2BC17|H2BC21|H3C1|H3C4|H3C11|H3C8|H3C12|H3C10|H4C4|H4C6|H4C12|H4C11|H4C3|H4C8|H4C2|H4C13|H4C14|H3C7|H2BC11|H2BC12|H3C14|H2BU1|H3C15|H4C15|H3C13|H2AC19|LOC102724334	-66.8153	0	1	0	0	-78.458	82.4358
1	-69.5562	R-HSA-5625886	M1	1	0	Reactome Gene Sets	6	Activated PKN1 stimulates transcription of AR (androgen receptor) regulated genes KLK2 and KLK3		-69.5562	77.5143	55.9342	27994	67	221	41	18.552	2.61481	3012|3013|3017|8294|8331|8335|8337|8338|8339|8340|8341|8342|8345|8346|8348|8349|8350|8351|8354|8355|8356|8357|8360|8361|8362|8363|8364|8365|8366|8368|8370|8968|8970|85236|126961|128312|333932|554313|653604|723790|102724334	H2AC8|H2AC7|H2BC5|H4C9|H2AC14|H2AC4|H2AC18|H2AC20|H2BC8|H2BC13|H2BC15|H2BC14|H2BC9|H2BC10|H2BC17|H2BC21|H3C1|H3C4|H3C11|H3C8|H3C12|H3C10|H4C4|H4C6|H4C12|H4C11|H4C3|H4C8|H4C2|H4C13|H4C14|H3C7|H2BC11|H2BC12|H3C14|H2BU1|H3C15|H4C15|H3C13|H2AC19|LOC102724334	-66.055	0	1	0	0	-78.458	82.4358
1	-69.1578	R-HSA-427359	M1	1	0	Reactome Gene Sets	6	SIRT1 negatively regulates rRNA expression		-69.1578	76.3744	55.5115	27994	68	221	41	18.552	2.61481	3012|3013|3017|8294|8331|8335|8337|8338|8339|8340|8341|8342|8345|8346|8348|8349|8350|8351|8354|8355|8356|8357|8360|8361|8362|8363|8364|8365|8366|8368|8370|8968|8970|85236|126961|128312|333932|554313|653604|723790|102724334	H2AC8|H2AC7|H2BC5|H4C9|H2AC14|H2AC4|H2AC18|H2AC20|H2BC8|H2BC13|H2BC15|H2BC14|H2BC9|H2BC10|H2BC17|H2BC21|H3C1|H3C4|H3C11|H3C8|H3C12|H3C10|H4C4|H4C6|H4C12|H4C11|H4C3|H4C8|H4C2|H4C13|H4C14|H3C7|H2BC11|H2BC12|H3C14|H2BU1|H3C15|H4C15|H3C13|H2AC19|LOC102724334	-65.7146	0	1	0	0	-78.458	82.4358
1	-68.479	R-HSA-9609690	M1	1	0	Reactome Gene Sets	6	HCMV Early Events		-68.479	45.9764	46.7281	27994	135	221	49	22.1719	2.79431	3012|3013|3017|8294|8329|8330|8331|8332|8335|8336|8337|8338|8339|8340|8341|8342|8345|8346|8348|8349|8350|8351|8354|8355|8356|8357|8360|8361|8362|8363|8364|8365|8366|8368|8370|8968|8969|8970|85235|85236|92815|126961|128312|317772|333932|440689|554313|653604|723790	H2AC8|H2AC7|H2BC5|H4C9|H2AC13|H2AC15|H2AC14|H2AC16|H2AC4|H2AC17|H2AC18|H2AC20|H2BC8|H2BC13|H2BC15|H2BC14|H2BC9|H2BC10|H2BC17|H2BC21|H3C1|H3C4|H3C11|H3C8|H3C12|H3C10|H4C4|H4C6|H4C12|H4C11|H4C3|H4C8|H4C2|H4C13|H4C14|H3C7|H2AC11|H2BC11|H2AC12|H2BC12|H2AW|H3C14|H2BU1|H2AC21|H3C15|H2BC18|H4C15|H3C13|H2AC19	-65.087	0	1	0	0	-78.458	82.4358
1	-68.3856	hsa05322	M1	1	0	KEGG Pathway	24	Systemic lupus erythematosus		-68.3856	43.38	45.7984	27994	146	221	50	22.6244	2.81446	735|3012|3013|3017|8294|8329|8330|8331|8332|8335|8336|8337|8338|8339|8340|8341|8342|8345|8346|8348|8349|8350|8351|8354|8355|8356|8357|8360|8361|8362|8363|8364|8365|8366|8368|8370|8968|8969|8970|85235|85236|92815|126961|128312|317772|333932|440689|554313|653604|723790	C9|H2AC8|H2AC7|H2BC5|H4C9|H2AC13|H2AC15|H2AC14|H2AC16|H2AC4|H2AC17|H2AC18|H2AC20|H2BC8|H2BC13|H2BC15|H2BC14|H2BC9|H2BC10|H2BC17|H2BC21|H3C1|H3C4|H3C11|H3C8|H3C12|H3C10|H4C4|H4C6|H4C12|H4C11|H4C3|H4C8|H4C2|H4C13|H4C14|H3C7|H2AC11|H2BC11|H2AC12|H2BC12|H2AW|H3C14|H2BU1|H2AC21|H3C15|H2BC18|H4C15|H3C13|H2AC19	-65.0394	0	1	0	0	-78.458	82.4358
1	-67.2988	R-HSA-212300	M1	1	0	Reactome Gene Sets	6	PRC2 methylates histones and DNA		-67.2988	71.1432	53.5293	27994	73	221	41	18.552	2.61481	3012|3013|3017|8294|8331|8335|8337|8338|8339|8340|8341|8342|8345|8346|8348|8349|8350|8351|8354|8355|8356|8357|8360|8361|8362|8363|8364|8365|8366|8368|8370|8968|8970|85236|126961|128312|333932|554313|653604|723790|102724334	H2AC8|H2AC7|H2BC5|H4C9|H2AC14|H2AC4|H2AC18|H2AC20|H2BC8|H2BC13|H2BC15|H2BC14|H2BC9|H2BC10|H2BC17|H2BC21|H3C1|H3C4|H3C11|H3C8|H3C12|H3C10|H4C4|H4C6|H4C12|H4C11|H4C3|H4C8|H4C2|H4C13|H4C14|H3C7|H2BC11|H2BC12|H3C14|H2BU1|H3C15|H4C15|H3C13|H2AC19|LOC102724334	-63.9939	0	1	0	0	-78.458	82.4358
1	-67.1756	R-HSA-3214847	M1	1	0	Reactome Gene Sets	6	HATs acetylate histones		-67.1756	43.71	45.515	27994	142	221	49	22.1719	2.79431	3012|3013|3017|8294|8329|8330|8331|8332|8335|8336|8337|8338|8339|8340|8341|8342|8345|8346|8348|8349|8350|8351|8354|8355|8356|8357|8360|8361|8362|8363|8364|8365|8366|8368|8370|8968|8969|8970|85235|85236|92815|126961|128312|317772|333932|440689|554313|653604|723790	H2AC8|H2AC7|H2BC5|H4C9|H2AC13|H2AC15|H2AC14|H2AC16|H2AC4|H2AC17|H2AC18|H2AC20|H2BC8|H2BC13|H2BC15|H2BC14|H2BC9|H2BC10|H2BC17|H2BC21|H3C1|H3C4|H3C11|H3C8|H3C12|H3C10|H4C4|H4C6|H4C12|H4C11|H4C3|H4C8|H4C2|H4C13|H4C14|H3C7|H2AC11|H2BC11|H2AC12|H2BC12|H2AW|H3C14|H2BU1|H2AC21|H3C15|H2BC18|H4C15|H3C13|H2AC19	-63.9086	0	1	0	0	-78.458	82.4358
1	-66.276	R-HSA-427389	M1	1	0	Reactome Gene Sets	6	ERCC6 (CSB) and EHMT2 (G9a) positively regulate rRNA expression		-66.276	68.335	52.4342	27994	76	221	41	18.552	2.61481	3012|3013|3017|8294|8331|8335|8337|8338|8339|8340|8341|8342|8345|8346|8348|8349|8350|8351|8354|8355|8356|8357|8360|8361|8362|8363|8364|8365|8366|8368|8370|8968|8970|85236|126961|128312|333932|554313|653604|723790|102724334	H2AC8|H2AC7|H2BC5|H4C9|H2AC14|H2AC4|H2AC18|H2AC20|H2BC8|H2BC13|H2BC15|H2BC14|H2BC9|H2BC10|H2BC17|H2BC21|H3C1|H3C4|H3C11|H3C8|H3C12|H3C10|H4C4|H4C6|H4C12|H4C11|H4C3|H4C8|H4C2|H4C13|H4C14|H3C7|H2BC11|H2BC12|H3C14|H2BU1|H3C15|H4C15|H3C13|H2AC19|LOC102724334	-63.0437	0	1	0	0	-78.458	82.4358
1	-66.1759	R-HSA-5250924	M1	1	0	Reactome Gene Sets	6	B-WICH complex positively regulates rRNA expression		-66.1759	59.8549	50.1634	27994	91	221	43	19.457	2.66291	3012|3013|3017|8294|8331|8335|8337|8338|8339|8340|8341|8342|8345|8346|8348|8349|8350|8351|8354|8355|8356|8357|8360|8361|8362|8363|8364|8365|8366|8368|8370|8968|8970|10849|84172|85236|126961|128312|333932|554313|653604|723790|102724334	H2AC8|H2AC7|H2BC5|H4C9|H2AC14|H2AC4|H2AC18|H2AC20|H2BC8|H2BC13|H2BC15|H2BC14|H2BC9|H2BC10|H2BC17|H2BC21|H3C1|H3C4|H3C11|H3C8|H3C12|H3C10|H4C4|H4C6|H4C12|H4C11|H4C3|H4C8|H4C2|H4C13|H4C14|H3C7|H2BC11|POLR1G|POLR1B|H2BC12|H3C14|H2BU1|H3C15|H4C15|H3C13|H2AC19|LOC102724334	-63.0057	0	1	0	0	-78.458	82.4358
1	-66.1759	R-HSA-73772	M1	1	0	Reactome Gene Sets	6	RNA Polymerase I Promoter Escape		-66.1759	59.8549	50.1634	27994	91	221	43	19.457	2.66291	3012|3013|3017|8294|8331|8335|8337|8338|8339|8340|8341|8342|8345|8346|8348|8349|8350|8351|8354|8355|8356|8357|8360|8361|8362|8363|8364|8365|8366|8368|8370|8968|8970|10849|84172|85236|126961|128312|333932|554313|653604|723790|102724334	H2AC8|H2AC7|H2BC5|H4C9|H2AC14|H2AC4|H2AC18|H2AC20|H2BC8|H2BC13|H2BC15|H2BC14|H2BC9|H2BC10|H2BC17|H2BC21|H3C1|H3C4|H3C11|H3C8|H3C12|H3C10|H4C4|H4C6|H4C12|H4C11|H4C3|H4C8|H4C2|H4C13|H4C14|H3C7|H2BC11|POLR1G|POLR1B|H2BC12|H3C14|H2BU1|H3C15|H4C15|H3C13|H2AC19|LOC102724334	-63.0057	0	1	0	0	-78.458	82.4358
1	-64.1632	R-HSA-9609646	M1	1	0	Reactome Gene Sets	6	HCMV Infection		-64.1632	38.7926	42.765	27994	160	221	49	22.1719	2.79431	3012|3013|3017|8294|8329|8330|8331|8332|8335|8336|8337|8338|8339|8340|8341|8342|8345|8346|8348|8349|8350|8351|8354|8355|8356|8357|8360|8361|8362|8363|8364|8365|8366|8368|8370|8968|8969|8970|85235|85236|92815|126961|128312|317772|333932|440689|554313|653604|723790	H2AC8|H2AC7|H2BC5|H4C9|H2AC13|H2AC15|H2AC14|H2AC16|H2AC4|H2AC17|H2AC18|H2AC20|H2BC8|H2BC13|H2BC15|H2BC14|H2BC9|H2BC10|H2BC17|H2BC21|H3C1|H3C4|H3C11|H3C8|H3C12|H3C10|H4C4|H4C6|H4C12|H4C11|H4C3|H4C8|H4C2|H4C13|H4C14|H3C7|H2AC11|H2BC11|H2AC12|H2BC12|H2AW|H3C14|H2BU1|H2AC21|H3C15|H2BC18|H4C15|H3C13|H2AC19	-61.0211	0	1	0	0	-78.458	82.4358
1	-63.2581	R-HSA-912446	M1	1	0	Reactome Gene Sets	6	Meiotic recombination		-63.2581	60.389	49.204	27994	86	221	41	18.552	2.61481	3012|3013|3017|8294|8331|8335|8337|8338|8339|8340|8341|8342|8345|8346|8348|8349|8350|8351|8354|8355|8356|8357|8360|8361|8362|8363|8364|8365|8366|8368|8370|8968|8970|85236|126961|128312|333932|554313|653604|723790|102724334	H2AC8|H2AC7|H2BC5|H4C9|H2AC14|H2AC4|H2AC18|H2AC20|H2BC8|H2BC13|H2BC15|H2BC14|H2BC9|H2BC10|H2BC17|H2BC21|H3C1|H3C4|H3C11|H3C8|H3C12|H3C10|H4C4|H4C6|H4C12|H4C11|H4C3|H4C8|H4C2|H4C13|H4C14|H3C7|H2BC11|H2BC12|H3C14|H2BU1|H3C15|H4C15|H3C13|H2AC19|LOC102724334	-60.1423	0	1	0	0	-78.458	82.4358
1	-62.4916	R-HSA-5250913	M1	1	0	Reactome Gene Sets	6	Positive epigenetic regulation of rRNA expression		-62.4916	51.3849	46.3611	27994	106	221	43	19.457	2.66291	3012|3013|3017|8294|8331|8335|8337|8338|8339|8340|8341|8342|8345|8346|8348|8349|8350|8351|8354|8355|8356|8357|8360|8361|8362|8363|8364|8365|8366|8368|8370|8968|8970|10849|84172|85236|126961|128312|333932|554313|653604|723790|102724334	H2AC8|H2AC7|H2BC5|H4C9|H2AC14|H2AC4|H2AC18|H2AC20|H2BC8|H2BC13|H2BC15|H2BC14|H2BC9|H2BC10|H2BC17|H2BC21|H3C1|H3C4|H3C11|H3C8|H3C12|H3C10|H4C4|H4C6|H4C12|H4C11|H4C3|H4C8|H4C2|H4C13|H4C14|H3C7|H2BC11|POLR1G|POLR1B|H2BC12|H3C14|H2BU1|H3C15|H4C15|H3C13|H2AC19|LOC102724334	-59.4007	0	1	0	0	-78.458	82.4358
1	-62.2711	R-HSA-427413	M1	1	0	Reactome Gene Sets	6	NoRC negatively regulates rRNA expression		-62.2711	50.9046	46.1362	27994	107	221	43	19.457	2.66291	3012|3013|3017|8294|8331|8335|8337|8338|8339|8340|8341|8342|8345|8346|8348|8349|8350|8351|8354|8355|8356|8357|8360|8361|8362|8363|8364|8365|8366|8368|8370|8968|8970|10849|84172|85236|126961|128312|333932|554313|653604|723790|102724334	H2AC8|H2AC7|H2BC5|H4C9|H2AC14|H2AC4|H2AC18|H2AC20|H2BC8|H2BC13|H2BC15|H2BC14|H2BC9|H2BC10|H2BC17|H2BC21|H3C1|H3C4|H3C11|H3C8|H3C12|H3C10|H4C4|H4C6|H4C12|H4C11|H4C3|H4C8|H4C2|H4C13|H4C14|H3C7|H2BC11|POLR1G|POLR1B|H2BC12|H3C14|H2BU1|H3C15|H4C15|H3C13|H2AC19|LOC102724334	-59.2036	0	1	0	0	-78.458	82.4358
1	-62.1877	R-HSA-9616222	M1	1	0	Reactome Gene Sets	6	Transcriptional regulation of granulopoiesis		-62.1877	57.7051	48.0639	27994	90	221	41	18.552	2.61481	3012|3013|3017|8294|8331|8335|8337|8338|8339|8340|8341|8342|8345|8346|8348|8349|8350|8351|8354|8355|8356|8357|8360|8361|8362|8363|8364|8365|8366|8368|8370|8968|8970|85236|126961|128312|333932|554313|653604|723790|102724334	H2AC8|H2AC7|H2BC5|H4C9|H2AC14|H2AC4|H2AC18|H2AC20|H2BC8|H2BC13|H2BC15|H2BC14|H2BC9|H2BC10|H2BC17|H2BC21|H3C1|H3C4|H3C11|H3C8|H3C12|H3C10|H4C4|H4C6|H4C12|H4C11|H4C3|H4C8|H4C2|H4C13|H4C14|H3C7|H2BC11|H2BC12|H3C14|H2BU1|H3C15|H4C15|H3C13|H2AC19|LOC102724334	-59.1425	0	1	0	0	-78.458	82.4358
1	-61.9304	R-HSA-201722	M1	1	0	Reactome Gene Sets	6	Formation of the beta-catenin:TCF transactivating complex		-61.9304	57.071	47.7906	27994	91	221	41	18.552	2.61481	3012|3013|3017|8294|8331|8335|8337|8338|8339|8340|8341|8342|8345|8346|8348|8349|8350|8351|8354|8355|8356|8357|8360|8361|8362|8363|8364|8365|8366|8368|8370|8968|8970|85236|126961|128312|333932|554313|653604|723790|102724334	H2AC8|H2AC7|H2BC5|H4C9|H2AC14|H2AC4|H2AC18|H2AC20|H2BC8|H2BC13|H2BC15|H2BC14|H2BC9|H2BC10|H2BC17|H2BC21|H3C1|H3C4|H3C11|H3C8|H3C12|H3C10|H4C4|H4C6|H4C12|H4C11|H4C3|H4C8|H4C2|H4C13|H4C14|H3C7|H2BC11|H2BC12|H3C14|H2BU1|H3C15|H4C15|H3C13|H2AC19|LOC102724334	-58.9064	0	1	0	0	-78.458	82.4358
1	-61.6256	R-HSA-5250941	M1	1	0	Reactome Gene Sets	6	Negative epigenetic regulation of rRNA expression		-61.6256	49.5163	45.4796	27994	110	221	43	19.457	2.66291	3012|3013|3017|8294|8331|8335|8337|8338|8339|8340|8341|8342|8345|8346|8348|8349|8350|8351|8354|8355|8356|8357|8360|8361|8362|8363|8364|8365|8366|8368|8370|8968|8970|10849|84172|85236|126961|128312|333932|554313|653604|723790|102724334	H2AC8|H2AC7|H2BC5|H4C9|H2AC14|H2AC4|H2AC18|H2AC20|H2BC8|H2BC13|H2BC15|H2BC14|H2BC9|H2BC10|H2BC17|H2BC21|H3C1|H3C4|H3C11|H3C8|H3C12|H3C10|H4C4|H4C6|H4C12|H4C11|H4C3|H4C8|H4C2|H4C13|H4C14|H3C7|H2BC11|POLR1G|POLR1B|H2BC12|H3C14|H2BU1|H3C15|H4C15|H3C13|H2AC19|LOC102724334	-58.6411	0	1	0	0	-78.458	82.4358
1	-61.6256	R-HSA-73854	M1	1	0	Reactome Gene Sets	6	RNA Polymerase I Promoter Clearance		-61.6256	49.5163	45.4796	27994	110	221	43	19.457	2.66291	3012|3013|3017|8294|8331|8335|8337|8338|8339|8340|8341|8342|8345|8346|8348|8349|8350|8351|8354|8355|8356|8357|8360|8361|8362|8363|8364|8365|8366|8368|8370|8968|8970|10849|84172|85236|126961|128312|333932|554313|653604|723790|102724334	H2AC8|H2AC7|H2BC5|H4C9|H2AC14|H2AC4|H2AC18|H2AC20|H2BC8|H2BC13|H2BC15|H2BC14|H2BC9|H2BC10|H2BC17|H2BC21|H3C1|H3C4|H3C11|H3C8|H3C12|H3C10|H4C4|H4C6|H4C12|H4C11|H4C3|H4C8|H4C2|H4C13|H4C14|H3C7|H2BC11|POLR1G|POLR1B|H2BC12|H3C14|H2BU1|H3C15|H4C15|H3C13|H2AC19|LOC102724334	-58.6411	0	1	0	0	-78.458	82.4358
1	-61.4272	R-HSA-1912408	M1	1	0	Reactome Gene Sets	6	Pre-NOTCH Transcription and Translation		-61.4272	55.8436	47.2571	27994	93	221	41	18.552	2.61481	3012|3013|3017|8294|8331|8335|8337|8338|8339|8340|8341|8342|8345|8346|8348|8349|8350|8351|8354|8355|8356|8357|8360|8361|8362|8363|8364|8365|8366|8368|8370|8968|8970|85236|126961|128312|333932|554313|653604|723790|102724334	H2AC8|H2AC7|H2BC5|H4C9|H2AC14|H2AC4|H2AC18|H2AC20|H2BC8|H2BC13|H2BC15|H2BC14|H2BC9|H2BC10|H2BC17|H2BC21|H3C1|H3C4|H3C11|H3C8|H3C12|H3C10|H4C4|H4C6|H4C12|H4C11|H4C3|H4C8|H4C2|H4C13|H4C14|H3C7|H2BC11|H2BC12|H3C14|H2BU1|H3C15|H4C15|H3C13|H2AC19|LOC102724334	-58.4612	0	1	0	0	-78.458	82.4358
1	-61.2682	ko05034	M1	1	0	KEGG Pathway	24	Alcoholism		-61.2682	34.4823	40.2003	27994	180	221	49	22.1719	2.79431	3012|3013|3017|8294|8329|8330|8331|8332|8335|8336|8337|8338|8339|8340|8341|8342|8345|8346|8348|8349|8350|8351|8354|8355|8356|8357|8360|8361|8362|8363|8364|8365|8366|8368|8370|8968|8969|8970|85235|85236|92815|126961|128312|317772|333932|440689|554313|653604|723790	H2AC8|H2AC7|H2BC5|H4C9|H2AC13|H2AC15|H2AC14|H2AC16|H2AC4|H2AC17|H2AC18|H2AC20|H2BC8|H2BC13|H2BC15|H2BC14|H2BC9|H2BC10|H2BC17|H2BC21|H3C1|H3C4|H3C11|H3C8|H3C12|H3C10|H4C4|H4C6|H4C12|H4C11|H4C3|H4C8|H4C2|H4C13|H4C14|H3C7|H2AC11|H2BC11|H2AC12|H2BC12|H2AW|H3C14|H2BU1|H2AC21|H3C15|H2BC18|H4C15|H3C13|H2AC19	-58.3199	0	1	0	0	-78.458	82.4358
1	-61.2078	R-HSA-73864	M1	1	0	Reactome Gene Sets	6	RNA Polymerase I Transcription		-61.2078	48.6321	45.0564	27994	112	221	43	19.457	2.66291	3012|3013|3017|8294|8331|8335|8337|8338|8339|8340|8341|8342|8345|8346|8348|8349|8350|8351|8354|8355|8356|8357|8360|8361|8362|8363|8364|8365|8366|8368|8370|8968|8970|10849|84172|85236|126961|128312|333932|554313|653604|723790|102724334	H2AC8|H2AC7|H2BC5|H4C9|H2AC14|H2AC4|H2AC18|H2AC20|H2BC8|H2BC13|H2BC15|H2BC14|H2BC9|H2BC10|H2BC17|H2BC21|H3C1|H3C4|H3C11|H3C8|H3C12|H3C10|H4C4|H4C6|H4C12|H4C11|H4C3|H4C8|H4C2|H4C13|H4C14|H3C7|H2BC11|POLR1G|POLR1B|H2BC12|H3C14|H2BU1|H3C15|H4C15|H3C13|H2AC19|LOC102724334	-58.2766	0	1	0	0	-78.458	82.4358
1	-60.9385	R-HSA-5625740	M1	1	0	Reactome Gene Sets	6	RHO GTPases activate PKNs		-60.9385	54.668	46.7404	27994	95	221	41	18.552	2.61481	3012|3013|3017|8294|8331|8335|8337|8338|8339|8340|8341|8342|8345|8346|8348|8349|8350|8351|8354|8355|8356|8357|8360|8361|8362|8363|8364|8365|8366|8368|8370|8968|8970|85236|126961|128312|333932|554313|653604|723790|102724334	H2AC8|H2AC7|H2BC5|H4C9|H2AC14|H2AC4|H2AC18|H2AC20|H2BC8|H2BC13|H2BC15|H2BC14|H2BC9|H2BC10|H2BC17|H2BC21|H3C1|H3C4|H3C11|H3C8|H3C12|H3C10|H4C4|H4C6|H4C12|H4C11|H4C3|H4C8|H4C2|H4C13|H4C14|H3C7|H2BC11|H2BC12|H3C14|H2BU1|H3C15|H4C15|H3C13|H2AC19|LOC102724334	-58.0236	0	1	0	0	-78.458	82.4358
1	-60.6046	hsa05034	M1	1	0	KEGG Pathway	24	Alcoholism		-60.6046	33.5503	39.624	27994	185	221	49	22.1719	2.79431	3012|3013|3017|8294|8329|8330|8331|8332|8335|8336|8337|8338|8339|8340|8341|8342|8345|8346|8348|8349|8350|8351|8354|8355|8356|8357|8360|8361|8362|8363|8364|8365|8366|8368|8370|8968|8969|8970|85235|85236|92815|126961|128312|317772|333932|440689|554313|653604|723790	H2AC8|H2AC7|H2BC5|H4C9|H2AC13|H2AC15|H2AC14|H2AC16|H2AC4|H2AC17|H2AC18|H2AC20|H2BC8|H2BC13|H2BC15|H2BC14|H2BC9|H2BC10|H2BC17|H2BC21|H3C1|H3C4|H3C11|H3C8|H3C12|H3C10|H4C4|H4C6|H4C12|H4C11|H4C3|H4C8|H4C2|H4C13|H4C14|H3C7|H2AC11|H2BC11|H2AC12|H2BC12|H2AW|H3C14|H2BU1|H2AC21|H3C15|H2BC18|H4C15|H3C13|H2AC19	-57.7055	0	1	0	0	-78.458	82.4358
1	-60.4635	R-HSA-8936459	M1	1	0	Reactome Gene Sets	6	RUNX1 regulates genes involved in megakaryocyte differentiation and platelet function		-60.4635	53.5408	46.2395	27994	97	221	41	18.552	2.61481	3012|3013|3017|8294|8331|8335|8337|8338|8339|8340|8341|8342|8345|8346|8348|8349|8350|8351|8354|8355|8356|8357|8360|8361|8362|8363|8364|8365|8366|8368|8370|8968|8970|85236|126961|128312|333932|554313|653604|723790|102724334	H2AC8|H2AC7|H2BC5|H4C9|H2AC14|H2AC4|H2AC18|H2AC20|H2BC8|H2BC13|H2BC15|H2BC14|H2BC9|H2BC10|H2BC17|H2BC21|H3C1|H3C4|H3C11|H3C8|H3C12|H3C10|H4C4|H4C6|H4C12|H4C11|H4C3|H4C8|H4C2|H4C13|H4C14|H3C7|H2BC11|H2BC12|H3C14|H2BU1|H3C15|H4C15|H3C13|H2AC19|LOC102724334	-57.5796	0	1	0	0	-78.458	82.4358
1	-58.4765	R-HSA-5578749	M1	1	0	Reactome Gene Sets	6	Transcriptional regulation by small RNAs		-58.4765	48.9949	44.162	27994	106	221	41	18.552	2.61481	3012|3013|3017|8294|8331|8335|8337|8338|8339|8340|8341|8342|8345|8346|8348|8349|8350|8351|8354|8355|8356|8357|8360|8361|8362|8363|8364|8365|8366|8368|8370|8968|8970|85236|126961|128312|333932|554313|653604|723790|102724334	H2AC8|H2AC7|H2BC5|H4C9|H2AC14|H2AC4|H2AC18|H2AC20|H2BC8|H2BC13|H2BC15|H2BC14|H2BC9|H2BC10|H2BC17|H2BC21|H3C1|H3C4|H3C11|H3C8|H3C12|H3C10|H4C4|H4C6|H4C12|H4C11|H4C3|H4C8|H4C2|H4C13|H4C14|H3C7|H2BC11|H2BC12|H3C14|H2BU1|H3C15|H4C15|H3C13|H2AC19|LOC102724334	-55.6074	0	1	0	0	-78.458	82.4358
1	-57.8626	R-HSA-1912422	M1	1	0	Reactome Gene Sets	6	Pre-NOTCH Expression and Processing		-57.8626	47.6464	43.5267	27994	109	221	41	18.552	2.61481	3012|3013|3017|8294|8331|8335|8337|8338|8339|8340|8341|8342|8345|8346|8348|8349|8350|8351|8354|8355|8356|8357|8360|8361|8362|8363|8364|8365|8366|8368|8370|8968|8970|85236|126961|128312|333932|554313|653604|723790|102724334	H2AC8|H2AC7|H2BC5|H4C9|H2AC14|H2AC4|H2AC18|H2AC20|H2BC8|H2BC13|H2BC15|H2BC14|H2BC9|H2BC10|H2BC17|H2BC21|H3C1|H3C4|H3C11|H3C8|H3C12|H3C10|H4C4|H4C6|H4C12|H4C11|H4C3|H4C8|H4C2|H4C13|H4C14|H3C7|H2BC11|H2BC12|H3C14|H2BU1|H3C15|H4C15|H3C13|H2AC19|LOC102724334	-55.0215	0	1	0	0	-78.458	82.4358
1	-57.8626	R-HSA-977225	M1	1	0	Reactome Gene Sets	6	Amyloid fiber formation		-57.8626	47.6464	43.5267	27994	109	221	41	18.552	2.61481	3012|3013|3017|8294|8331|8335|8337|8338|8339|8340|8341|8342|8345|8346|8348|8349|8350|8351|8354|8355|8356|8357|8360|8361|8362|8363|8364|8365|8366|8368|8370|8968|8970|85236|126961|128312|333932|554313|653604|723790|102724334	H2AC8|H2AC7|H2BC5|H4C9|H2AC14|H2AC4|H2AC18|H2AC20|H2BC8|H2BC13|H2BC15|H2BC14|H2BC9|H2BC10|H2BC17|H2BC21|H3C1|H3C4|H3C11|H3C8|H3C12|H3C10|H4C4|H4C6|H4C12|H4C11|H4C3|H4C8|H4C2|H4C13|H4C14|H3C7|H2BC11|H2BC12|H3C14|H2BU1|H3C15|H4C15|H3C13|H2AC19|LOC102724334	-55.0215	0	1	0	0	-78.458	82.4358
1	-57.2701	R-HSA-2559582	M1	1	0	Reactome Gene Sets	6	Senescence-Associated Secretory Phenotype (SASP)		-57.2701	46.3702	42.9167	27994	112	221	41	18.552	2.61481	3012|3013|3017|8294|8331|8335|8337|8338|8339|8340|8341|8342|8345|8346|8348|8349|8350|8351|8354|8355|8356|8357|8360|8361|8362|8363|8364|8365|8366|8368|8370|8968|8970|85236|126961|128312|333932|554313|653604|723790|102724334	H2AC8|H2AC7|H2BC5|H4C9|H2AC14|H2AC4|H2AC18|H2AC20|H2BC8|H2BC13|H2BC15|H2BC14|H2BC9|H2BC10|H2BC17|H2BC21|H3C1|H3C4|H3C11|H3C8|H3C12|H3C10|H4C4|H4C6|H4C12|H4C11|H4C3|H4C8|H4C2|H4C13|H4C14|H3C7|H2BC11|H2BC12|H3C14|H2BU1|H3C15|H4C15|H3C13|H2AC19|LOC102724334	-54.4424	0	1	0	0	-78.458	82.4358
1	-56.1437	R-HSA-1500620	M1	1	0	Reactome Gene Sets	6	Meiosis		-56.1437	44.0123	41.7665	27994	118	221	41	18.552	2.61481	3012|3013|3017|8294|8331|8335|8337|8338|8339|8340|8341|8342|8345|8346|8348|8349|8350|8351|8354|8355|8356|8357|8360|8361|8362|8363|8364|8365|8366|8368|8370|8968|8970|85236|126961|128312|333932|554313|653604|723790|102724334	H2AC8|H2AC7|H2BC5|H4C9|H2AC14|H2AC4|H2AC18|H2AC20|H2BC8|H2BC13|H2BC15|H2BC14|H2BC9|H2BC10|H2BC17|H2BC21|H3C1|H3C4|H3C11|H3C8|H3C12|H3C10|H4C4|H4C6|H4C12|H4C11|H4C3|H4C8|H4C2|H4C13|H4C14|H3C7|H2BC11|H2BC12|H3C14|H2BU1|H3C15|H4C15|H3C13|H2AC19|LOC102724334	-53.3289	0	1	0	0	-78.458	82.4358
1	-55.8909	R-HSA-68875	M1	1	0	Reactome Gene Sets	6	Mitotic Prophase		-55.8909	38.3577	39.8113	27994	142	221	43	19.457	2.66291	891|3012|3013|3017|5347|8294|8331|8335|8337|8338|8339|8340|8341|8342|8345|8346|8348|8349|8350|8351|8354|8355|8356|8357|8360|8361|8362|8363|8364|8365|8366|8368|8370|8968|8970|85236|126961|128312|333932|554313|653604|723790|102724334	CCNB1|H2AC8|H2AC7|H2BC5|PLK1|H4C9|H2AC14|H2AC4|H2AC18|H2AC20|H2BC8|H2BC13|H2BC15|H2BC14|H2BC9|H2BC10|H2BC17|H2BC21|H3C1|H3C4|H3C11|H3C8|H3C12|H3C10|H4C4|H4C6|H4C12|H4C11|H4C3|H4C8|H4C2|H4C13|H4C14|H3C7|H2BC11|H2BC12|H3C14|H2BU1|H3C15|H4C15|H3C13|H2AC19|LOC102724334	-53.0887	0	1	0	0	-78.458	82.4358
1	-55.6072	R-HSA-5617472	M1	1	0	Reactome Gene Sets	6	Activation of anterior HOX genes in hindbrain development during early embryogenesis		-55.6072	42.9211	41.2234	27994	121	221	41	18.552	2.61481	3012|3013|3017|8294|8331|8335|8337|8338|8339|8340|8341|8342|8345|8346|8348|8349|8350|8351|8354|8355|8356|8357|8360|8361|8362|8363|8364|8365|8366|8368|8370|8968|8970|85236|126961|128312|333932|554313|653604|723790|102724334	H2AC8|H2AC7|H2BC5|H4C9|H2AC14|H2AC4|H2AC18|H2AC20|H2BC8|H2BC13|H2BC15|H2BC14|H2BC9|H2BC10|H2BC17|H2BC21|H3C1|H3C4|H3C11|H3C8|H3C12|H3C10|H4C4|H4C6|H4C12|H4C11|H4C3|H4C8|H4C2|H4C13|H4C14|H3C7|H2BC11|H2BC12|H3C14|H2BU1|H3C15|H4C15|H3C13|H2AC19|LOC102724334	-52.8291	0	1	0	0	-78.458	82.4358
1	-55.6072	R-HSA-5619507	M1	1	0	Reactome Gene Sets	6	Activation of HOX genes during differentiation		-55.6072	42.9211	41.2234	27994	121	221	41	18.552	2.61481	3012|3013|3017|8294|8331|8335|8337|8338|8339|8340|8341|8342|8345|8346|8348|8349|8350|8351|8354|8355|8356|8357|8360|8361|8362|8363|8364|8365|8366|8368|8370|8968|8970|85236|126961|128312|333932|554313|653604|723790|102724334	H2AC8|H2AC7|H2BC5|H4C9|H2AC14|H2AC4|H2AC18|H2AC20|H2BC8|H2BC13|H2BC15|H2BC14|H2BC9|H2BC10|H2BC17|H2BC21|H3C1|H3C4|H3C11|H3C8|H3C12|H3C10|H4C4|H4C6|H4C12|H4C11|H4C3|H4C8|H4C2|H4C13|H4C14|H3C7|H2BC11|H2BC12|H3C14|H2BU1|H3C15|H4C15|H3C13|H2AC19|LOC102724334	-52.8291	0	1	0	0	-78.458	82.4358
1	-54.9852	R-HSA-211000	M1	1	0	Reactome Gene Sets	6	Gene Silencing by RNA		-54.9852	39.1186	39.7503	27994	136	221	42	19.0045	2.63914	3012|3013|3017|8294|8331|8335|8337|8338|8339|8340|8341|8342|8345|8346|8348|8349|8350|8351|8354|8355|8356|8357|8360|8361|8362|8363|8364|8365|8366|8368|8370|8968|8970|85236|126961|128312|201164|333932|554313|653604|723790|102724334	H2AC8|H2AC7|H2BC5|H4C9|H2AC14|H2AC4|H2AC18|H2AC20|H2BC8|H2BC13|H2BC15|H2BC14|H2BC9|H2BC10|H2BC17|H2BC21|H3C1|H3C4|H3C11|H3C8|H3C12|H3C10|H4C4|H4C6|H4C12|H4C11|H4C3|H4C8|H4C2|H4C13|H4C14|H3C7|H2BC11|H2BC12|H3C14|H2BU1|PLD6|H3C15|H4C15|H3C13|H2AC19|LOC102724334	-52.2187	0	1	0	0	-78.458	82.4358
1	-54.9172	R-HSA-2559580	M1	1	0	Reactome Gene Sets	6	Oxidative Stress Induced Senescence		-54.9172	41.5477	40.5293	27994	125	221	41	18.552	2.61481	3012|3013|3017|8294|8331|8335|8337|8338|8339|8340|8341|8342|8345|8346|8348|8349|8350|8351|8354|8355|8356|8357|8360|8361|8362|8363|8364|8365|8366|8368|8370|8968|8970|85236|126961|128312|333932|554313|653604|723790|102724334	H2AC8|H2AC7|H2BC5|H4C9|H2AC14|H2AC4|H2AC18|H2AC20|H2BC8|H2BC13|H2BC15|H2BC14|H2BC9|H2BC10|H2BC17|H2BC21|H3C1|H3C4|H3C11|H3C8|H3C12|H3C10|H4C4|H4C6|H4C12|H4C11|H4C3|H4C8|H4C2|H4C13|H4C14|H3C7|H2BC11|H2BC12|H3C14|H2BU1|H3C15|H4C15|H3C13|H2AC19|LOC102724334	-52.162	0	1	0	0	-78.458	82.4358
1	-54.8491	R-HSA-212165	M1	1	0	Reactome Gene Sets	6	Epigenetic regulation of gene expression		-54.8491	36.5557	38.8184	27994	149	221	43	19.457	2.66291	3012|3013|3017|8294|8331|8335|8337|8338|8339|8340|8341|8342|8345|8346|8348|8349|8350|8351|8354|8355|8356|8357|8360|8361|8362|8363|8364|8365|8366|8368|8370|8968|8970|10849|84172|85236|126961|128312|333932|554313|653604|723790|102724334	H2AC8|H2AC7|H2BC5|H4C9|H2AC14|H2AC4|H2AC18|H2AC20|H2BC8|H2BC13|H2BC15|H2BC14|H2BC9|H2BC10|H2BC17|H2BC21|H3C1|H3C4|H3C11|H3C8|H3C12|H3C10|H4C4|H4C6|H4C12|H4C11|H4C3|H4C8|H4C2|H4C13|H4C14|H3C7|H2BC11|POLR1G|POLR1B|H2BC12|H3C14|H2BU1|H3C15|H4C15|H3C13|H2AC19|LOC102724334	-52.1049	0	1	0	0	-78.458	82.4358
1	-54.7051	R-HSA-9018519	M1	1	0	Reactome Gene Sets	6	Estrogen-dependent gene expression		-54.7051	36.312	38.6822	27994	150	221	43	19.457	2.66291	2957|3012|3013|3017|3838|8294|8331|8335|8337|8338|8339|8340|8341|8342|8345|8346|8348|8349|8350|8351|8354|8355|8356|8357|8360|8361|8362|8363|8364|8365|8366|8368|8370|8968|8970|85236|126961|128312|333932|554313|653604|723790|102724334	GTF2A1|H2AC8|H2AC7|H2BC5|KPNA2|H4C9|H2AC14|H2AC4|H2AC18|H2AC20|H2BC8|H2BC13|H2BC15|H2BC14|H2BC9|H2BC10|H2BC17|H2BC21|H3C1|H3C4|H3C11|H3C8|H3C12|H3C10|H4C4|H4C6|H4C12|H4C11|H4C3|H4C8|H4C2|H4C13|H4C14|H3C7|H2BC11|H2BC12|H3C14|H2BU1|H3C15|H4C15|H3C13|H2AC19|LOC102724334	-51.9716	0	1	0	0	-78.458	82.4358
1	-54.5174	R-HSA-3214858	M1	1	0	Reactome Gene Sets	6	RMTs methylate histone arginines		-54.5174	57.7229	45.0363	27994	79	221	36	16.2896	2.48398	3012|3013|8294|8329|8330|8331|8332|8335|8336|8337|8338|8350|8351|8354|8355|8356|8357|8360|8361|8362|8363|8364|8365|8366|8368|8370|8968|8969|85235|92815|126961|317772|333932|554313|653604|723790	H2AC8|H2AC7|H4C9|H2AC13|H2AC15|H2AC14|H2AC16|H2AC4|H2AC17|H2AC18|H2AC20|H3C1|H3C4|H3C11|H3C8|H3C12|H3C10|H4C4|H4C6|H4C12|H4C11|H4C3|H4C8|H4C2|H4C13|H4C14|H3C7|H2AC11|H2AC12|H2AW|H3C14|H2AC21|H3C15|H4C15|H3C13|H2AC19	-51.7944	0	1	0	0	-78.458	82.4358
1	-54.0923	R-HSA-8939236	M1	1	0	Reactome Gene Sets	6	RUNX1 regulates transcription of genes involved in differentiation of HSCs		-54.0923	39.9497	39.7066	27994	130	221	41	18.552	2.61481	3012|3013|3017|8294|8331|8335|8337|8338|8339|8340|8341|8342|8345|8346|8348|8349|8350|8351|8354|8355|8356|8357|8360|8361|8362|8363|8364|8365|8366|8368|8370|8968|8970|85236|126961|128312|333932|554313|653604|723790|102724334	H2AC8|H2AC7|H2BC5|H4C9|H2AC14|H2AC4|H2AC18|H2AC20|H2BC8|H2BC13|H2BC15|H2BC14|H2BC9|H2BC10|H2BC17|H2BC21|H3C1|H3C4|H3C11|H3C8|H3C12|H3C10|H4C4|H4C6|H4C12|H4C11|H4C3|H4C8|H4C2|H4C13|H4C14|H3C7|H2BC11|H2BC12|H3C14|H2BU1|H3C15|H4C15|H3C13|H2AC19|LOC102724334	-51.3796	0	1	0	0	-78.458	82.4358
1	-53.3056	GO:0006342	M1	1	0	GO Biological Processes	19	chromatin silencing	19_GO:0048519 negative regulation of biological process	-53.3056	38.4701	38.9294	27994	135	221	41	18.552	2.61481	3006|3007|3008|3009|3010|3012|3013|8294|8329|8330|8332|8335|8336|8337|8338|8350|8351|8354|8355|8356|8357|8360|8361|8362|8363|8364|8365|8366|8368|8370|8968|8969|55729|85235|92815|126961|317772|333932|554313|653604|723790	H1-2|H1-3|H1-4|H1-5|H1-6|H2AC8|H2AC7|H4C9|H2AC13|H2AC15|H2AC16|H2AC4|H2AC17|H2AC18|H2AC20|H3C1|H3C4|H3C11|H3C8|H3C12|H3C10|H4C4|H4C6|H4C12|H4C11|H4C3|H4C8|H4C2|H4C13|H4C14|H3C7|H2AC11|ATF7IP|H2AC12|H2AW|H3C14|H2AC21|H3C15|H4C15|H3C13|H2AC19	-50.6028	0	1	0	0	-78.458	82.4358
1	-52.9785	R-HSA-3247509	M1	1	0	Reactome Gene Sets	6	Chromatin modifying enzymes		-52.9785	23.1149	32.8151	27994	274	221	50	22.6244	2.81446	3012|3013|3017|8294|8329|8330|8331|8332|8335|8336|8337|8338|8339|8340|8341|8342|8345|8346|8348|8349|8350|8351|8354|8355|8356|8357|8360|8361|8362|8363|8364|8365|8366|8368|8370|8968|8969|8970|55729|85235|85236|92815|126961|128312|317772|333932|440689|554313|653604|723790	H2AC8|H2AC7|H2BC5|H4C9|H2AC13|H2AC15|H2AC14|H2AC16|H2AC4|H2AC17|H2AC18|H2AC20|H2BC8|H2BC13|H2BC15|H2BC14|H2BC9|H2BC10|H2BC17|H2BC21|H3C1|H3C4|H3C11|H3C8|H3C12|H3C10|H4C4|H4C6|H4C12|H4C11|H4C3|H4C8|H4C2|H4C13|H4C14|H3C7|H2AC11|H2BC11|ATF7IP|H2AC12|H2BC12|H2AW|H3C14|H2BU1|H2AC21|H3C15|H2BC18|H4C15|H3C13|H2AC19	-50.295	0	1	0	0	-78.458	82.4358
1	-52.9785	R-HSA-4839726	M1	1	0	Reactome Gene Sets	6	Chromatin organization		-52.9785	23.1149	32.8151	27994	274	221	50	22.6244	2.81446	3012|3013|3017|8294|8329|8330|8331|8332|8335|8336|8337|8338|8339|8340|8341|8342|8345|8346|8348|8349|8350|8351|8354|8355|8356|8357|8360|8361|8362|8363|8364|8365|8366|8368|8370|8968|8969|8970|55729|85235|85236|92815|126961|128312|317772|333932|440689|554313|653604|723790	H2AC8|H2AC7|H2BC5|H4C9|H2AC13|H2AC15|H2AC14|H2AC16|H2AC4|H2AC17|H2AC18|H2AC20|H2BC8|H2BC13|H2BC15|H2BC14|H2BC9|H2BC10|H2BC17|H2BC21|H3C1|H3C4|H3C11|H3C8|H3C12|H3C10|H4C4|H4C6|H4C12|H4C11|H4C3|H4C8|H4C2|H4C13|H4C14|H3C7|H2AC11|H2BC11|ATF7IP|H2AC12|H2BC12|H2AW|H3C14|H2BU1|H2AC21|H3C15|H2BC18|H4C15|H3C13|H2AC19	-50.295	0	1	0	0	-78.458	82.4358
1	-52.3	R-HSA-2559583	M1	1	0	Reactome Gene Sets	6	Cellular Senescence		-52.3	28.9347	35.0984	27994	197	221	45	20.362	2.70878	3006|3007|3008|3009|3012|3013|3017|8294|8331|8335|8337|8338|8339|8340|8341|8342|8345|8346|8348|8349|8350|8351|8354|8355|8356|8357|8360|8361|8362|8363|8364|8365|8366|8368|8370|8968|8970|85236|126961|128312|333932|554313|653604|723790|102724334	H1-2|H1-3|H1-4|H1-5|H2AC8|H2AC7|H2BC5|H4C9|H2AC14|H2AC4|H2AC18|H2AC20|H2BC8|H2BC13|H2BC15|H2BC14|H2BC9|H2BC10|H2BC17|H2BC21|H3C1|H3C4|H3C11|H3C8|H3C12|H3C10|H4C4|H4C6|H4C12|H4C11|H4C3|H4C8|H4C2|H4C13|H4C14|H3C7|H2BC11|H2BC12|H3C14|H2BU1|H3C15|H4C15|H3C13|H2AC19|LOC102724334	-49.6259	0	1	0	0	-78.458	82.4358
1	-52.1839	R-HSA-2559586	M1	1	0	Reactome Gene Sets	6	DNA Damage/Telomere Stress Induced Senescence		-52.1839	55.418	43.4796	27994	80	221	35	15.8371	2.45585	3006|3007|3008|3009|3012|3013|3017|8294|8331|8335|8337|8338|8339|8340|8341|8342|8345|8346|8348|8349|8360|8361|8362|8363|8364|8365|8366|8368|8370|8970|85236|128312|554313|723790|102724334	H1-2|H1-3|H1-4|H1-5|H2AC8|H2AC7|H2BC5|H4C9|H2AC14|H2AC4|H2AC18|H2AC20|H2BC8|H2BC13|H2BC15|H2BC14|H2BC9|H2BC10|H2BC17|H2BC21|H4C4|H4C6|H4C12|H4C11|H4C3|H4C8|H4C2|H4C13|H4C14|H2BC11|H2BC12|H2BU1|H4C15|H2AC19|LOC102724334	-49.5189	0	1	0	0	-78.458	82.4358
1	-52.118	R-HSA-1474165	M1	1	0	Reactome Gene Sets	6	Reproduction		-52.118	36.3179	37.7704	27994	143	221	41	18.552	2.61481	3012|3013|3017|8294|8331|8335|8337|8338|8339|8340|8341|8342|8345|8346|8348|8349|8350|8351|8354|8355|8356|8357|8360|8361|8362|8363|8364|8365|8366|8368|8370|8968|8970|85236|126961|128312|333932|554313|653604|723790|102724334	H2AC8|H2AC7|H2BC5|H4C9|H2AC14|H2AC4|H2AC18|H2AC20|H2BC8|H2BC13|H2BC15|H2BC14|H2BC9|H2BC10|H2BC17|H2BC21|H3C1|H3C4|H3C11|H3C8|H3C12|H3C10|H4C4|H4C6|H4C12|H4C11|H4C3|H4C8|H4C2|H4C13|H4C14|H3C7|H2BC11|H2BC12|H3C14|H2BU1|H3C15|H4C15|H3C13|H2AC19|LOC102724334	-49.462	0	1	0	0	-78.458	82.4358
1	-51.9116	R-HSA-171306	M1	1	0	Reactome Gene Sets	6	Packaging Of Telomere Ends		-51.9116	75.5146	47.976	27994	52	221	31	14.0271	2.33598	3012|3013|3017|8294|8331|8335|8337|8338|8339|8340|8341|8342|8345|8346|8348|8349|8360|8361|8362|8363|8364|8365|8366|8368|8370|8970|85236|128312|554313|723790|102724334	H2AC8|H2AC7|H2BC5|H4C9|H2AC14|H2AC4|H2AC18|H2AC20|H2BC8|H2BC13|H2BC15|H2BC14|H2BC9|H2BC10|H2BC17|H2BC21|H4C4|H4C6|H4C12|H4C11|H4C3|H4C8|H4C2|H4C13|H4C14|H2BC11|H2BC12|H2BU1|H4C15|H2AC19|LOC102724334	-49.2643	0	1	0	0	-78.458	82.4358
1	-51.2788	GO:0045814	M1	1	0	GO Biological Processes	19	negative regulation of gene expression, epigenetic	19_GO:0048519 negative regulation of biological process	-51.2788	34.8554	36.9621	27994	149	221	41	18.552	2.61481	3006|3007|3008|3009|3010|3012|3013|8294|8329|8330|8332|8335|8336|8337|8338|8350|8351|8354|8355|8356|8357|8360|8361|8362|8363|8364|8365|8366|8368|8370|8968|8969|55729|85235|92815|126961|317772|333932|554313|653604|723790	H1-2|H1-3|H1-4|H1-5|H1-6|H2AC8|H2AC7|H4C9|H2AC13|H2AC15|H2AC16|H2AC4|H2AC17|H2AC18|H2AC20|H3C1|H3C4|H3C11|H3C8|H3C12|H3C10|H4C4|H4C6|H4C12|H4C11|H4C3|H4C8|H4C2|H4C13|H4C14|H3C7|H2AC11|ATF7IP|H2AC12|H2AW|H3C14|H2AC21|H3C15|H4C15|H3C13|H2AC19	-48.6402	0	1	0	0	-78.458	82.4358
1	-50.4602	R-HSA-110330	M1	1	0	Reactome Gene Sets	6	Recognition and association of DNA glycosylase with site containing an affected purine		-50.4602	70.1207	46.1864	27994	56	221	31	14.0271	2.33598	3012|3013|3017|8294|8331|8335|8337|8338|8339|8340|8341|8342|8345|8346|8348|8349|8360|8361|8362|8363|8364|8365|8366|8368|8370|8970|85236|128312|554313|723790|102724334	H2AC8|H2AC7|H2BC5|H4C9|H2AC14|H2AC4|H2AC18|H2AC20|H2BC8|H2BC13|H2BC15|H2BC14|H2BC9|H2BC10|H2BC17|H2BC21|H4C4|H4C6|H4C12|H4C11|H4C3|H4C8|H4C2|H4C13|H4C14|H2BC11|H2BC12|H2BU1|H4C15|H2AC19|LOC102724334	-47.8463	0	1	0	0	-78.458	82.4358
1	-50.4602	R-HSA-110331	M1	1	0	Reactome Gene Sets	6	Cleavage of the damaged purine		-50.4602	70.1207	46.1864	27994	56	221	31	14.0271	2.33598	3012|3013|3017|8294|8331|8335|8337|8338|8339|8340|8341|8342|8345|8346|8348|8349|8360|8361|8362|8363|8364|8365|8366|8368|8370|8970|85236|128312|554313|723790|102724334	H2AC8|H2AC7|H2BC5|H4C9|H2AC14|H2AC4|H2AC18|H2AC20|H2BC8|H2BC13|H2BC15|H2BC14|H2BC9|H2BC10|H2BC17|H2BC21|H4C4|H4C6|H4C12|H4C11|H4C3|H4C8|H4C2|H4C13|H4C14|H2BC11|H2BC12|H2BU1|H4C15|H2AC19|LOC102724334	-47.8463	0	1	0	0	-78.458	82.4358
1	-50.4602	R-HSA-73927	M1	1	0	Reactome Gene Sets	6	Depurination		-50.4602	70.1207	46.1864	27994	56	221	31	14.0271	2.33598	3012|3013|3017|8294|8331|8335|8337|8338|8339|8340|8341|8342|8345|8346|8348|8349|8360|8361|8362|8363|8364|8365|8366|8368|8370|8970|85236|128312|554313|723790|102724334	H2AC8|H2AC7|H2BC5|H4C9|H2AC14|H2AC4|H2AC18|H2AC20|H2BC8|H2BC13|H2BC15|H2BC14|H2BC9|H2BC10|H2BC17|H2BC21|H4C4|H4C6|H4C12|H4C11|H4C3|H4C8|H4C2|H4C13|H4C14|H2BC11|H2BC12|H2BU1|H4C15|H2AC19|LOC102724334	-47.8463	0	1	0	0	-78.458	82.4358
1	-50.0575	GO:0006334	M1	1	0	GO Biological Processes	19	nucleosome assembly	19_GO:0071840 cellular component organization or biogenesis	-50.0575	34.9434	36.5547	27994	145	221	40	18.0995	2.58989	3006|3007|3008|3009|3010|3017|8294|8339|8340|8341|8342|8345|8346|8348|8349|8350|8351|8354|8355|8356|8357|8360|8361|8362|8363|8364|8365|8366|8368|8370|8968|8970|54145|85236|126961|128312|333932|440689|554313|653604	H1-2|H1-3|H1-4|H1-5|H1-6|H2BC5|H4C9|H2BC8|H2BC13|H2BC15|H2BC14|H2BC9|H2BC10|H2BC17|H2BC21|H3C1|H3C4|H3C11|H3C8|H3C12|H3C10|H4C4|H4C6|H4C12|H4C11|H4C3|H4C8|H4C2|H4C13|H4C14|H3C7|H2BC11|H2BS1|H2BC12|H3C14|H2BU1|H3C15|H2BC18|H4C15|H3C13	-47.4516	0	1	0	0	-78.458	82.4358
1	-48.8539	R-HSA-110328	M1	1	0	Reactome Gene Sets	6	Recognition and association of DNA glycosylase with site containing an affected pyrimidine		-48.8539	64.3731	44.1998	27994	61	221	31	14.0271	2.33598	3012|3013|3017|8294|8331|8335|8337|8338|8339|8340|8341|8342|8345|8346|8348|8349|8360|8361|8362|8363|8364|8365|8366|8368|8370|8970|85236|128312|554313|723790|102724334	H2AC8|H2AC7|H2BC5|H4C9|H2AC14|H2AC4|H2AC18|H2AC20|H2BC8|H2BC13|H2BC15|H2BC14|H2BC9|H2BC10|H2BC17|H2BC21|H4C4|H4C6|H4C12|H4C11|H4C3|H4C8|H4C2|H4C13|H4C14|H2BC11|H2BC12|H2BU1|H4C15|H2AC19|LOC102724334	-46.2711	0	1	0	0	-78.458	82.4358
1	-48.8539	R-HSA-110329	M1	1	0	Reactome Gene Sets	6	Cleavage of the damaged pyrimidine		-48.8539	64.3731	44.1998	27994	61	221	31	14.0271	2.33598	3012|3013|3017|8294|8331|8335|8337|8338|8339|8340|8341|8342|8345|8346|8348|8349|8360|8361|8362|8363|8364|8365|8366|8368|8370|8970|85236|128312|554313|723790|102724334	H2AC8|H2AC7|H2BC5|H4C9|H2AC14|H2AC4|H2AC18|H2AC20|H2BC8|H2BC13|H2BC15|H2BC14|H2BC9|H2BC10|H2BC17|H2BC21|H4C4|H4C6|H4C12|H4C11|H4C3|H4C8|H4C2|H4C13|H4C14|H2BC11|H2BC12|H2BU1|H4C15|H2AC19|LOC102724334	-46.2711	0	1	0	0	-78.458	82.4358
1	-48.8539	R-HSA-73928	M1	1	0	Reactome Gene Sets	6	Depyrimidination		-48.8539	64.3731	44.1998	27994	61	221	31	14.0271	2.33598	3012|3013|3017|8294|8331|8335|8337|8338|8339|8340|8341|8342|8345|8346|8348|8349|8360|8361|8362|8363|8364|8365|8366|8368|8370|8970|85236|128312|554313|723790|102724334	H2AC8|H2AC7|H2BC5|H4C9|H2AC14|H2AC4|H2AC18|H2AC20|H2BC8|H2BC13|H2BC15|H2BC14|H2BC9|H2BC10|H2BC17|H2BC21|H4C4|H4C6|H4C12|H4C11|H4C3|H4C8|H4C2|H4C13|H4C14|H2BC11|H2BC12|H2BU1|H4C15|H2AC19|LOC102724334	-46.2711	0	1	0	0	-78.458	82.4358
1	-48.2644	R-HSA-73929	M1	1	0	Reactome Gene Sets	6	Base-Excision Repair, AP Site Formation		-48.2644	62.3295	43.4716	27994	63	221	31	14.0271	2.33598	3012|3013|3017|8294|8331|8335|8337|8338|8339|8340|8341|8342|8345|8346|8348|8349|8360|8361|8362|8363|8364|8365|8366|8368|8370|8970|85236|128312|554313|723790|102724334	H2AC8|H2AC7|H2BC5|H4C9|H2AC14|H2AC4|H2AC18|H2AC20|H2BC8|H2BC13|H2BC15|H2BC14|H2BC9|H2BC10|H2BC17|H2BC21|H4C4|H4C6|H4C12|H4C11|H4C3|H4C8|H4C2|H4C13|H4C14|H2BC11|H2BC12|H2BU1|H4C15|H2AC19|LOC102724334	-45.689	0	1	0	0	-78.458	82.4358
1	-47.5249	GO:0031497	M1	1	0	GO Biological Processes	19	chromatin assembly	19_GO:0071840 cellular component organization or biogenesis	-47.5249	30.7078	34.1408	27994	165	221	40	18.0995	2.58989	3006|3007|3008|3009|3010|3017|8294|8339|8340|8341|8342|8345|8346|8348|8349|8350|8351|8354|8355|8356|8357|8360|8361|8362|8363|8364|8365|8366|8368|8370|8968|8970|54145|85236|126961|128312|333932|440689|554313|653604	H1-2|H1-3|H1-4|H1-5|H1-6|H2BC5|H4C9|H2BC8|H2BC13|H2BC15|H2BC14|H2BC9|H2BC10|H2BC17|H2BC21|H3C1|H3C4|H3C11|H3C8|H3C12|H3C10|H4C4|H4C6|H4C12|H4C11|H4C3|H4C8|H4C2|H4C13|H4C14|H3C7|H2BC11|H2BS1|H2BC12|H3C14|H2BU1|H3C15|H2BC18|H4C15|H3C13	-44.9568	0	1	0	0	-78.458	82.4358
1	-47.4708	R-HSA-606279	M1	1	0	Reactome Gene Sets	6	Deposition of new CENPA-containing nucleosomes at the centromere		-47.4708	54.7761	41.3197	27994	74	221	32	14.4796	2.3671	3012|3013|3017|8294|8331|8335|8337|8338|8339|8340|8341|8342|8345|8346|8348|8349|8360|8361|8362|8363|8364|8365|8366|8368|8370|8970|85236|128312|554313|723790|100526739|102724334	H2AC8|H2AC7|H2BC5|H4C9|H2AC14|H2AC4|H2AC18|H2AC20|H2BC8|H2BC13|H2BC15|H2BC14|H2BC9|H2BC10|H2BC17|H2BC21|H4C4|H4C6|H4C12|H4C11|H4C3|H4C8|H4C2|H4C13|H4C14|H2BC11|H2BC12|H2BU1|H4C15|H2AC19|CENPS-CORT|LOC102724334	-44.9169	0	1	0	0	-78.458	82.4358
1	-47.4708	R-HSA-774815	M1	1	0	Reactome Gene Sets	6	Nucleosome assembly		-47.4708	54.7761	41.3197	27994	74	221	32	14.4796	2.3671	3012|3013|3017|8294|8331|8335|8337|8338|8339|8340|8341|8342|8345|8346|8348|8349|8360|8361|8362|8363|8364|8365|8366|8368|8370|8970|85236|128312|554313|723790|100526739|102724334	H2AC8|H2AC7|H2BC5|H4C9|H2AC14|H2AC4|H2AC18|H2AC20|H2BC8|H2BC13|H2BC15|H2BC14|H2BC9|H2BC10|H2BC17|H2BC21|H4C4|H4C6|H4C12|H4C11|H4C3|H4C8|H4C2|H4C13|H4C14|H2BC11|H2BC12|H2BU1|H4C15|H2AC19|CENPS-CORT|LOC102724334	-44.9169	0	1	0	0	-78.458	82.4358
1	-47.1785	GO:0034728	M1	1	0	GO Biological Processes	19	nucleosome organization	19_GO:0071840 cellular component organization or biogenesis	-47.1785	28.3795	33.1477	27994	183	221	41	18.552	2.61481	3006|3007|3008|3009|3010|3017|8294|8339|8340|8341|8342|8345|8346|8348|8349|8350|8351|8354|8355|8356|8357|8360|8361|8362|8363|8364|8365|8366|8368|8370|8968|8970|54145|85236|92815|126961|128312|333932|440689|554313|653604	H1-2|H1-3|H1-4|H1-5|H1-6|H2BC5|H4C9|H2BC8|H2BC13|H2BC15|H2BC14|H2BC9|H2BC10|H2BC17|H2BC21|H3C1|H3C4|H3C11|H3C8|H3C12|H3C10|H4C4|H4C6|H4C12|H4C11|H4C3|H4C8|H4C2|H4C13|H4C14|H3C7|H2BC11|H2BS1|H2BC12|H2AW|H3C14|H2BU1|H3C15|H2BC18|H4C15|H3C13	-44.6316	0	1	0	0	-78.458	82.4358
1	-46.9001	R-HSA-9670095	M1	1	0	Reactome Gene Sets	6	Inhibition of DNA recombination at telomere		-46.9001	57.7465	41.7925	27994	68	221	31	14.0271	2.33598	3012|3013|3017|8294|8331|8335|8337|8338|8339|8340|8341|8342|8345|8346|8348|8349|8360|8361|8362|8363|8364|8365|8366|8368|8370|8970|85236|128312|554313|723790|102724334	H2AC8|H2AC7|H2BC5|H4C9|H2AC14|H2AC4|H2AC18|H2AC20|H2BC8|H2BC13|H2BC15|H2BC14|H2BC9|H2BC10|H2BC17|H2BC21|H4C4|H4C6|H4C12|H4C11|H4C3|H4C8|H4C2|H4C13|H4C14|H2BC11|H2BC12|H2BU1|H4C15|H2AC19|LOC102724334	-44.36	0	1	0	0	-78.458	82.4358
1	-46.4774	R-HSA-8939211	M1	1	0	Reactome Gene Sets	6	ESR-mediated signaling		-46.4774	24.4251	31.3291	27994	223	221	43	19.457	2.66291	2957|3012|3013|3017|3838|8294|8331|8335|8337|8338|8339|8340|8341|8342|8345|8346|8348|8349|8350|8351|8354|8355|8356|8357|8360|8361|8362|8363|8364|8365|8366|8368|8370|8968|8970|85236|126961|128312|333932|554313|653604|723790|102724334	GTF2A1|H2AC8|H2AC7|H2BC5|KPNA2|H4C9|H2AC14|H2AC4|H2AC18|H2AC20|H2BC8|H2BC13|H2BC15|H2BC14|H2BC9|H2BC10|H2BC17|H2BC21|H3C1|H3C4|H3C11|H3C8|H3C12|H3C10|H4C4|H4C6|H4C12|H4C11|H4C3|H4C8|H4C2|H4C13|H4C14|H3C7|H2BC11|H2BC12|H3C14|H2BU1|H3C15|H4C15|H3C13|H2AC19|LOC102724334	-43.944	0	1	0	0	-78.458	82.4358
1	-46.4452	GO:0006333	M1	1	0	GO Biological Processes	19	chromatin assembly or disassembly	19_GO:0071840 cellular component organization or biogenesis	-46.4452	27.334	32.49	27994	190	221	41	18.552	2.61481	3006|3007|3008|3009|3010|3017|8294|8339|8340|8341|8342|8345|8346|8348|8349|8350|8351|8354|8355|8356|8357|8360|8361|8362|8363|8364|8365|8366|8368|8370|8968|8970|54145|85236|92815|126961|128312|333932|440689|554313|653604	H1-2|H1-3|H1-4|H1-5|H1-6|H2BC5|H4C9|H2BC8|H2BC13|H2BC15|H2BC14|H2BC9|H2BC10|H2BC17|H2BC21|H3C1|H3C4|H3C11|H3C8|H3C12|H3C10|H4C4|H4C6|H4C12|H4C11|H4C3|H4C8|H4C2|H4C13|H4C14|H3C7|H2BC11|H2BS1|H2BC12|H2AW|H3C14|H2BU1|H3C15|H2BC18|H4C15|H3C13	-43.9185	0	1	0	0	-78.458	82.4358
1	-44.5111	GO:0006323	M1	1	0	GO Biological Processes	19	DNA packaging	19_GO:0071840 cellular component organization or biogenesis	-44.5111	24.7307	30.7917	27994	210	221	41	18.552	2.61481	891|3006|3007|3008|3009|3010|3017|8294|8339|8340|8341|8342|8345|8346|8348|8349|8350|8351|8354|8355|8356|8357|8360|8361|8362|8363|8364|8365|8366|8368|8370|8968|8970|54145|85236|126961|128312|333932|440689|554313|653604	CCNB1|H1-2|H1-3|H1-4|H1-5|H1-6|H2BC5|H4C9|H2BC8|H2BC13|H2BC15|H2BC14|H2BC9|H2BC10|H2BC17|H2BC21|H3C1|H3C4|H3C11|H3C8|H3C12|H3C10|H4C4|H4C6|H4C12|H4C11|H4C3|H4C8|H4C2|H4C13|H4C14|H3C7|H2BC11|H2BS1|H2BC12|H3C14|H2BU1|H3C15|H2BC18|H4C15|H3C13	-41.9909	0	1	0	0	-78.458	82.4358
1	-44.3297	R-HSA-1221632	M1	1	0	Reactome Gene Sets	6	Meiotic synapsis		-44.3297	49.7058	38.671	27994	79	221	31	14.0271	2.33598	3012|3013|3017|8294|8331|8335|8337|8338|8339|8340|8341|8342|8345|8346|8348|8349|8360|8361|8362|8363|8364|8365|8366|8368|8370|8970|85236|128312|554313|723790|102724334	H2AC8|H2AC7|H2BC5|H4C9|H2AC14|H2AC4|H2AC18|H2AC20|H2BC8|H2BC13|H2BC15|H2BC14|H2BC9|H2BC10|H2BC17|H2BC21|H4C4|H4C6|H4C12|H4C11|H4C3|H4C8|H4C2|H4C13|H4C14|H2BC11|H2BC12|H2BU1|H4C15|H2AC19|LOC102724334	-41.8159	0	1	0	0	-78.458	82.4358
1	-43.2444	GO:0065004	M1	1	0	GO Biological Processes	19	protein-DNA complex assembly	19_GO:0071840 cellular component organization or biogenesis	-43.2444	21.8935	29.18	27994	243	221	42	19.0045	2.63914	1062|3006|3007|3008|3009|3010|3017|8294|8339|8340|8341|8342|8345|8346|8348|8349|8350|8351|8354|8355|8356|8357|8360|8361|8362|8363|8364|8365|8366|8368|8370|8968|8970|54145|55729|85236|126961|128312|333932|440689|554313|653604	CENPE|H1-2|H1-3|H1-4|H1-5|H1-6|H2BC5|H4C9|H2BC8|H2BC13|H2BC15|H2BC14|H2BC9|H2BC10|H2BC17|H2BC21|H3C1|H3C4|H3C11|H3C8|H3C12|H3C10|H4C4|H4C6|H4C12|H4C11|H4C3|H4C8|H4C2|H4C13|H4C14|H3C7|H2BC11|H2BS1|ATF7IP|H2BC12|H3C14|H2BU1|H3C15|H2BC18|H4C15|H3C13	-40.737	0	1	0	0	-78.458	82.4358
1	-42.5327	R-HSA-201681	M1	1	0	Reactome Gene Sets	6	TCF dependent signaling in response to WNT		-42.5327	22.2895	29.1096	27994	233	221	41	18.552	2.61481	3012|3013|3017|8294|8331|8335|8337|8338|8339|8340|8341|8342|8345|8346|8348|8349|8350|8351|8354|8355|8356|8357|8360|8361|8362|8363|8364|8365|8366|8368|8370|8968|8970|85236|126961|128312|333932|554313|653604|723790|102724334	H2AC8|H2AC7|H2BC5|H4C9|H2AC14|H2AC4|H2AC18|H2AC20|H2BC8|H2BC13|H2BC15|H2BC14|H2BC9|H2BC10|H2BC17|H2BC21|H3C1|H3C4|H3C11|H3C8|H3C12|H3C10|H4C4|H4C6|H4C12|H4C11|H4C3|H4C8|H4C2|H4C13|H4C14|H3C7|H2BC11|H2BC12|H3C14|H2BU1|H3C15|H4C15|H3C13|H2AC19|LOC102724334	-40.0315	0	1	0	0	-78.458	82.4358
1	-42.2911	R-HSA-157118	M1	1	0	Reactome Gene Sets	6	Signaling by NOTCH		-42.2911	22.0062	28.908	27994	236	221	41	18.552	2.61481	3012|3013|3017|8294|8331|8335|8337|8338|8339|8340|8341|8342|8345|8346|8348|8349|8350|8351|8354|8355|8356|8357|8360|8361|8362|8363|8364|8365|8366|8368|8370|8968|8970|85236|126961|128312|333932|554313|653604|723790|102724334	H2AC8|H2AC7|H2BC5|H4C9|H2AC14|H2AC4|H2AC18|H2AC20|H2BC8|H2BC13|H2BC15|H2BC14|H2BC9|H2BC10|H2BC17|H2BC21|H3C1|H3C4|H3C11|H3C8|H3C12|H3C10|H4C4|H4C6|H4C12|H4C11|H4C3|H4C8|H4C2|H4C13|H4C14|H3C7|H2BC11|H2BC12|H3C14|H2BU1|H3C15|H4C15|H3C13|H2AC19|LOC102724334	-39.7961	0	1	0	0	-78.458	82.4358
1	-42.0531	R-HSA-8878171	M1	1	0	Reactome Gene Sets	6	Transcriptional regulation by RUNX1		-42.0531	21.7299	28.7102	27994	239	221	41	18.552	2.61481	3012|3013|3017|8294|8331|8335|8337|8338|8339|8340|8341|8342|8345|8346|8348|8349|8350|8351|8354|8355|8356|8357|8360|8361|8362|8363|8364|8365|8366|8368|8370|8968|8970|85236|126961|128312|333932|554313|653604|723790|102724334	H2AC8|H2AC7|H2BC5|H4C9|H2AC14|H2AC4|H2AC18|H2AC20|H2BC8|H2BC13|H2BC15|H2BC14|H2BC9|H2BC10|H2BC17|H2BC21|H3C1|H3C4|H3C11|H3C8|H3C12|H3C10|H4C4|H4C6|H4C12|H4C11|H4C3|H4C8|H4C2|H4C13|H4C14|H3C7|H2BC11|H2BC12|H3C14|H2BU1|H3C15|H4C15|H3C13|H2AC19|LOC102724334	-39.5641	0	1	0	0	-78.458	82.4358
1	-41.8388	GO:0071824	M1	1	0	GO Biological Processes	19	protein-DNA complex subunit organization	19_GO:0071840 cellular component organization or biogenesis	-41.8388	19.3149	27.5743	27994	282	221	43	19.457	2.66291	1062|3006|3007|3008|3009|3010|3017|8294|8339|8340|8341|8342|8345|8346|8348|8349|8350|8351|8354|8355|8356|8357|8360|8361|8362|8363|8364|8365|8366|8368|8370|8968|8970|54145|55729|85236|92815|126961|128312|333932|440689|554313|653604	CENPE|H1-2|H1-3|H1-4|H1-5|H1-6|H2BC5|H4C9|H2BC8|H2BC13|H2BC15|H2BC14|H2BC9|H2BC10|H2BC17|H2BC21|H3C1|H3C4|H3C11|H3C8|H3C12|H3C10|H4C4|H4C6|H4C12|H4C11|H4C3|H4C8|H4C2|H4C13|H4C14|H3C7|H2BC11|H2BS1|ATF7IP|H2BC12|H2AW|H3C14|H2BU1|H3C15|H2BC18|H4C15|H3C13	-39.3585	0	1	0	0	-78.458	82.4358
1	-41.8355	R-HSA-73884	M1	1	0	Reactome Gene Sets	6	Base Excision Repair		-41.8355	42.6822	35.722	27994	92	221	31	14.0271	2.33598	3012|3013|3017|8294|8331|8335|8337|8338|8339|8340|8341|8342|8345|8346|8348|8349|8360|8361|8362|8363|8364|8365|8366|8368|8370|8970|85236|128312|554313|723790|102724334	H2AC8|H2AC7|H2BC5|H4C9|H2AC14|H2AC4|H2AC18|H2AC20|H2BC8|H2BC13|H2BC15|H2BC14|H2BC9|H2BC10|H2BC17|H2BC21|H4C4|H4C6|H4C12|H4C11|H4C3|H4C8|H4C2|H4C13|H4C14|H2BC11|H2BC12|H2BU1|H4C15|H2AC19|LOC102724334	-39.3585	0	1	0	0	-78.458	82.4358
1	-41.7582	R-HSA-195258	M1	1	0	Reactome Gene Sets	6	RHO GTPase Effectors		-41.7582	17.4316	26.6614	27994	327	221	45	20.362	2.70878	991|1062|3012|3013|3017|5347|8294|8331|8335|8337|8338|8339|8340|8341|8342|8345|8346|8348|8349|8350|8351|8354|8355|8356|8357|8360|8361|8362|8363|8364|8365|8366|8368|8370|8968|8970|85236|126961|128312|333932|554313|653604|723790|100526739|102724334	CDC20|CENPE|H2AC8|H2AC7|H2BC5|PLK1|H4C9|H2AC14|H2AC4|H2AC18|H2AC20|H2BC8|H2BC13|H2BC15|H2BC14|H2BC9|H2BC10|H2BC17|H2BC21|H3C1|H3C4|H3C11|H3C8|H3C12|H3C10|H4C4|H4C6|H4C12|H4C11|H4C3|H4C8|H4C2|H4C13|H4C14|H3C7|H2BC11|H2BC12|H3C14|H2BU1|H3C15|H4C15|H3C13|H2AC19|CENPS-CORT|LOC102724334	-39.287	0	1	0	0	-78.458	82.4358
1	-40.7043	R-HSA-9006931	M1	1	0	Reactome Gene Sets	6	Signaling by Nuclear Receptors		-40.7043	18.2167	26.699	27994	299	221	43	19.457	2.66291	2957|3012|3013|3017|3838|8294|8331|8335|8337|8338|8339|8340|8341|8342|8345|8346|8348|8349|8350|8351|8354|8355|8356|8357|8360|8361|8362|8363|8364|8365|8366|8368|8370|8968|8970|85236|126961|128312|333932|554313|653604|723790|102724334	GTF2A1|H2AC8|H2AC7|H2BC5|KPNA2|H4C9|H2AC14|H2AC4|H2AC18|H2AC20|H2BC8|H2BC13|H2BC15|H2BC14|H2BC9|H2BC10|H2BC17|H2BC21|H3C1|H3C4|H3C11|H3C8|H3C12|H3C10|H4C4|H4C6|H4C12|H4C11|H4C3|H4C8|H4C2|H4C13|H4C14|H3C7|H2BC11|H2BC12|H3C14|H2BU1|H3C15|H4C15|H3C13|H2AC19|LOC102724334	-38.2389	0	1	0	0	-78.458	82.4358
1	-40.3689	R-HSA-157579	M1	1	0	Reactome Gene Sets	6	Telomere Maintenance		-40.3689	35.8711	33.1329	27994	113	221	32	14.4796	2.3671	3012|3013|3017|8294|8331|8335|8337|8338|8339|8340|8341|8342|8345|8346|8348|8349|8360|8361|8362|8363|8364|8365|8366|8368|8370|8970|80119|85236|128312|554313|723790|102724334	H2AC8|H2AC7|H2BC5|H4C9|H2AC14|H2AC4|H2AC18|H2AC20|H2BC8|H2BC13|H2BC15|H2BC14|H2BC9|H2BC10|H2BC17|H2BC21|H4C4|H4C6|H4C12|H4C11|H4C3|H4C8|H4C2|H4C13|H4C14|H2BC11|PIF1|H2BC12|H2BU1|H4C15|H2AC19|LOC102724334	-37.9091	0	1	0	0	-78.458	82.4358
1	-39.476	R-HSA-68886	M1	1	0	Reactome Gene Sets	6	M Phase		-39.476	14.2428	24.3338	27994	418	221	47	21.267	2.75255	891|991|1062|3012|3013|3017|5347|8294|8331|8335|8337|8338|8339|8340|8341|8342|8345|8346|8348|8349|8350|8351|8354|8355|8356|8357|8360|8361|8362|8363|8364|8365|8366|8368|8370|8968|8970|10112|85236|126961|128312|333932|554313|653604|723790|100526739|102724334	CCNB1|CDC20|CENPE|H2AC8|H2AC7|H2BC5|PLK1|H4C9|H2AC14|H2AC4|H2AC18|H2AC20|H2BC8|H2BC13|H2BC15|H2BC14|H2BC9|H2BC10|H2BC17|H2BC21|H3C1|H3C4|H3C11|H3C8|H3C12|H3C10|H4C4|H4C6|H4C12|H4C11|H4C3|H4C8|H4C2|H4C13|H4C14|H3C7|H2BC11|KIF20A|H2BC12|H3C14|H2BU1|H3C15|H4C15|H3C13|H2AC19|CENPS-CORT|LOC102724334	-37.0218	0	1	0	0	-78.458	82.4358
1	-38.5626	R-HSA-73886	M1	1	0	Reactome Gene Sets	6	Chromosome Maintenance		-38.5626	29.6461	30.4192	27994	141	221	33	14.9321	2.39744	3012|3013|3017|8294|8331|8335|8337|8338|8339|8340|8341|8342|8345|8346|8348|8349|8360|8361|8362|8363|8364|8365|8366|8368|8370|8970|80119|85236|128312|554313|723790|100526739|102724334	H2AC8|H2AC7|H2BC5|H4C9|H2AC14|H2AC4|H2AC18|H2AC20|H2BC8|H2BC13|H2BC15|H2BC14|H2BC9|H2BC10|H2BC17|H2BC21|H4C4|H4C6|H4C12|H4C11|H4C3|H4C8|H4C2|H4C13|H4C14|H2BC11|PIF1|H2BC12|H2BU1|H4C15|H2AC19|CENPS-CORT|LOC102724334	-36.114	0	1	0	0	-78.458	82.4358
1	-37.7341	GO:0071103	M1	1	0	GO Biological Processes	19	DNA conformation change	19_GO:0071840 cellular component organization or biogenesis	-37.7341	16.3696	24.8609	27994	325	221	42	19.0045	2.63914	891|3006|3007|3008|3009|3010|3017|8294|8339|8340|8341|8342|8345|8346|8348|8349|8350|8351|8354|8355|8356|8357|8360|8361|8362|8363|8364|8365|8366|8368|8370|8968|8970|54145|80119|85236|126961|128312|333932|440689|554313|653604	CCNB1|H1-2|H1-3|H1-4|H1-5|H1-6|H2BC5|H4C9|H2BC8|H2BC13|H2BC15|H2BC14|H2BC9|H2BC10|H2BC17|H2BC21|H3C1|H3C4|H3C11|H3C8|H3C12|H3C10|H4C4|H4C6|H4C12|H4C11|H4C3|H4C8|H4C2|H4C13|H4C14|H3C7|H2BC11|H2BS1|PIF1|H2BC12|H3C14|H2BU1|H3C15|H2BC18|H4C15|H3C13	-35.2909	0	1	0	0	-78.458	82.4358
1	-35.9943	R-HSA-195721	M1	1	0	Reactome Gene Sets	6	Signaling by WNT		-35.9943	15.6429	23.9423	27994	332	221	41	18.552	2.61481	3012|3013|3017|8294|8331|8335|8337|8338|8339|8340|8341|8342|8345|8346|8348|8349|8350|8351|8354|8355|8356|8357|8360|8361|8362|8363|8364|8365|8366|8368|8370|8968|8970|85236|126961|128312|333932|554313|653604|723790|102724334	H2AC8|H2AC7|H2BC5|H4C9|H2AC14|H2AC4|H2AC18|H2AC20|H2BC8|H2BC13|H2BC15|H2BC14|H2BC9|H2BC10|H2BC17|H2BC21|H3C1|H3C4|H3C11|H3C8|H3C12|H3C10|H4C4|H4C6|H4C12|H4C11|H4C3|H4C8|H4C2|H4C13|H4C14|H3C7|H2BC11|H2BC12|H3C14|H2BU1|H3C15|H4C15|H3C13|H2AC19|LOC102724334	-33.5566	0	1	0	0	-78.458	82.4358
1	-35.2482	R-HSA-194315	M1	1	0	Reactome Gene Sets	6	Signaling by Rho GTPases		-35.2482	12.5278	22.115	27994	455	221	45	20.362	2.70878	991|1062|3012|3013|3017|5347|8294|8331|8335|8337|8338|8339|8340|8341|8342|8345|8346|8348|8349|8350|8351|8354|8355|8356|8357|8360|8361|8362|8363|8364|8365|8366|8368|8370|8968|8970|85236|126961|128312|333932|554313|653604|723790|100526739|102724334	CDC20|CENPE|H2AC8|H2AC7|H2BC5|PLK1|H4C9|H2AC14|H2AC4|H2AC18|H2AC20|H2BC8|H2BC13|H2BC15|H2BC14|H2BC9|H2BC10|H2BC17|H2BC21|H3C1|H3C4|H3C11|H3C8|H3C12|H3C10|H4C4|H4C6|H4C12|H4C11|H4C3|H4C8|H4C2|H4C13|H4C14|H3C7|H2BC11|H2BC12|H3C14|H2BU1|H3C15|H4C15|H3C13|H2AC19|CENPS-CORT|LOC102724334	-32.8157	0	1	0	0	-78.458	82.4358
1	-34.7151	R-HSA-69278	M1	1	0	Reactome Gene Sets	6	Cell Cycle, Mitotic		-34.7151	10.838	20.9973	27994	561	221	48	21.7195	2.77367	891|991|1062|3012|3013|3017|3161|5347|8294|8331|8335|8337|8338|8339|8340|8341|8342|8345|8346|8348|8349|8350|8351|8354|8355|8356|8357|8360|8361|8362|8363|8364|8365|8366|8368|8370|8968|8970|10112|85236|126961|128312|333932|554313|653604|723790|100526739|102724334	CCNB1|CDC20|CENPE|H2AC8|H2AC7|H2BC5|HMMR|PLK1|H4C9|H2AC14|H2AC4|H2AC18|H2AC20|H2BC8|H2BC13|H2BC15|H2BC14|H2BC9|H2BC10|H2BC17|H2BC21|H3C1|H3C4|H3C11|H3C8|H3C12|H3C10|H4C4|H4C6|H4C12|H4C11|H4C3|H4C8|H4C2|H4C13|H4C14|H3C7|H2BC11|KIF20A|H2BC12|H3C14|H2BU1|H3C15|H4C15|H3C13|H2AC19|CENPS-CORT|LOC102724334	-32.288	0	1	0	0	-78.458	82.4358
1	-33.9029	R-HSA-2262752	M1	1	0	Reactome Gene Sets	6	Cellular responses to stress		-33.9029	10.4112	20.5025	27994	584	221	48	21.7195	2.77367	3006|3007|3008|3009|3012|3013|3017|3303|3304|3309|8294|8331|8335|8337|8338|8339|8340|8341|8342|8345|8346|8348|8349|8350|8351|8354|8355|8356|8357|8360|8361|8362|8363|8364|8365|8366|8368|8370|8968|8970|85236|126961|128312|333932|554313|653604|723790|102724334	H1-2|H1-3|H1-4|H1-5|H2AC8|H2AC7|H2BC5|HSPA1A|HSPA1B|HSPA5|H4C9|H2AC14|H2AC4|H2AC18|H2AC20|H2BC8|H2BC13|H2BC15|H2BC14|H2BC9|H2BC10|H2BC17|H2BC21|H3C1|H3C4|H3C11|H3C8|H3C12|H3C10|H4C4|H4C6|H4C12|H4C11|H4C3|H4C8|H4C2|H4C13|H4C14|H3C7|H2BC11|H2BC12|H3C14|H2BU1|H3C15|H4C15|H3C13|H2AC19|LOC102724334	-31.4809	0	1	0	0	-78.458	82.4358
1	-33.426	R-HSA-8953897	M1	1	0	Reactome Gene Sets	6	Cellular responses to external stimuli		-33.426	10.1675	20.2146	27994	598	221	48	21.7195	2.77367	3006|3007|3008|3009|3012|3013|3017|3303|3304|3309|8294|8331|8335|8337|8338|8339|8340|8341|8342|8345|8346|8348|8349|8350|8351|8354|8355|8356|8357|8360|8361|8362|8363|8364|8365|8366|8368|8370|8968|8970|85236|126961|128312|333932|554313|653604|723790|102724334	H1-2|H1-3|H1-4|H1-5|H2AC8|H2AC7|H2BC5|HSPA1A|HSPA1B|HSPA5|H4C9|H2AC14|H2AC4|H2AC18|H2AC20|H2BC8|H2BC13|H2BC15|H2BC14|H2BC9|H2BC10|H2BC17|H2BC21|H3C1|H3C4|H3C11|H3C8|H3C12|H3C10|H4C4|H4C6|H4C12|H4C11|H4C3|H4C8|H4C2|H4C13|H4C14|H3C7|H2BC11|H2BC12|H3C14|H2BU1|H3C15|H4C15|H3C13|H2AC19|LOC102724334	-31.0091	0	1	0	0	-78.458	82.4358
1	-33.2629	R-HSA-5693606	M1	1	0	Reactome Gene Sets	6	DNA Double Strand Break Response		-33.2629	41.1265	31.4523	27994	77	221	25	11.3122	2.13064	3017|3838|8294|8339|8340|8341|8342|8345|8346|8348|8349|8360|8361|8362|8363|8364|8365|8366|8368|8370|8970|85236|128312|554313|102724334	H2BC5|KPNA2|H4C9|H2BC8|H2BC13|H2BC15|H2BC14|H2BC9|H2BC10|H2BC17|H2BC21|H4C4|H4C6|H4C12|H4C11|H4C3|H4C8|H4C2|H4C13|H4C14|H2BC11|H2BC12|H2BU1|H4C15|LOC102724334	-30.8512	0	1	0	0	-78.458	82.4358
1	-33.2085	GO:0000183	M1	1	0	GO Biological Processes	19	chromatin silencing at rDNA	19_GO:0048519 negative regulation of biological process	-33.2085	64.8796	36.5132	27994	41	221	21	9.50226	1.97259	8294|8350|8351|8354|8355|8356|8357|8360|8361|8362|8363|8364|8365|8366|8368|8370|8968|126961|333932|554313|653604	H4C9|H3C1|H3C4|H3C11|H3C8|H3C12|H3C10|H4C4|H4C6|H4C12|H4C11|H4C3|H4C8|H4C2|H4C13|H4C14|H3C7|H3C14|H3C15|H4C15|H3C13	-30.8017	0	1	0	0	-78.458	82.4358
1	-32.7924	R-HSA-5693571	M1	1	0	Reactome Gene Sets	6	Nonhomologous End-Joining (NHEJ)		-32.7924	44.059	31.9449	27994	69	221	24	10.8597	2.09291	3017|8294|8339|8340|8341|8342|8345|8346|8348|8349|8360|8361|8362|8363|8364|8365|8366|8368|8370|8970|85236|128312|554313|102724334	H2BC5|H4C9|H2BC8|H2BC13|H2BC15|H2BC14|H2BC9|H2BC10|H2BC17|H2BC21|H4C4|H4C6|H4C12|H4C11|H4C3|H4C8|H4C2|H4C13|H4C14|H2BC11|H2BC12|H2BU1|H4C15|LOC102724334	-30.3907	0	1	0	0	-78.458	82.4358
1	-31.5998	R-HSA-5693565	M1	1	0	Reactome Gene Sets	6	Recruitment and ATM-mediated phosphorylation of repair and signaling proteins at DNA double strand breaks		-31.5998	40.001	30.3703	27994	76	221	24	10.8597	2.09291	3017|8294|8339|8340|8341|8342|8345|8346|8348|8349|8360|8361|8362|8363|8364|8365|8366|8368|8370|8970|85236|128312|554313|102724334	H2BC5|H4C9|H2BC8|H2BC13|H2BC15|H2BC14|H2BC9|H2BC10|H2BC17|H2BC21|H4C4|H4C6|H4C12|H4C11|H4C3|H4C8|H4C2|H4C13|H4C14|H2BC11|H2BC12|H2BU1|H4C15|LOC102724334	-29.2044	0	1	0	0	-78.458	82.4358
1	-31.5964	R-HSA-1640170	M1	1	0	Reactome Gene Sets	6	Cell Cycle		-31.5964	8.96939	18.9361	27994	692	221	49	22.1719	2.79431	891|991|1062|3012|3013|3017|3161|5347|8294|8331|8335|8337|8338|8339|8340|8341|8342|8345|8346|8348|8349|8350|8351|8354|8355|8356|8357|8360|8361|8362|8363|8364|8365|8366|8368|8370|8968|8970|10112|80119|85236|126961|128312|333932|554313|653604|723790|100526739|102724334	CCNB1|CDC20|CENPE|H2AC8|H2AC7|H2BC5|HMMR|PLK1|H4C9|H2AC14|H2AC4|H2AC18|H2AC20|H2BC8|H2BC13|H2BC15|H2BC14|H2BC9|H2BC10|H2BC17|H2BC21|H3C1|H3C4|H3C11|H3C8|H3C12|H3C10|H4C4|H4C6|H4C12|H4C11|H4C3|H4C8|H4C2|H4C13|H4C14|H3C7|H2BC11|KIF20A|PIF1|H2BC12|H3C14|H2BU1|H3C15|H4C15|H3C13|H2AC19|CENPS-CORT|LOC102724334	-29.2044	0	1	0	0	-78.458	82.4358
1	-30.837	R-HSA-3214842	M1	1	0	Reactome Gene Sets	6	HDMs demethylate histones		-30.837	53.2013	32.9558	27994	50	221	21	9.50226	1.97259	8294|8350|8351|8354|8355|8356|8357|8360|8361|8362|8363|8364|8365|8366|8368|8370|8968|126961|333932|554313|653604	H4C9|H3C1|H3C4|H3C11|H3C8|H3C12|H3C10|H4C4|H4C6|H4C12|H4C11|H4C3|H4C8|H4C2|H4C13|H4C14|H3C7|H3C14|H3C15|H4C15|H3C13	-28.4498	0	1	0	0	-78.458	82.4358
1	-30.6354	R-HSA-69473	M1	1	0	Reactome Gene Sets	6	G2/M DNA damage checkpoint		-30.6354	33.3341	28.1604	27994	95	221	25	11.3122	2.13064	891|3017|8294|8339|8340|8341|8342|8345|8346|8348|8349|8360|8361|8362|8363|8364|8365|8366|8368|8370|8970|85236|128312|554313|102724334	CCNB1|H2BC5|H4C9|H2BC8|H2BC13|H2BC15|H2BC14|H2BC9|H2BC10|H2BC17|H2BC21|H4C4|H4C6|H4C12|H4C11|H4C3|H4C8|H4C2|H4C13|H4C14|H2BC11|H2BC12|H2BU1|H4C15|LOC102724334	-28.253	0	1	0	0	-78.458	82.4358
1	-29.5232	GO:0006335	M1	1	0	GO Biological Processes	19	DNA replication-dependent nucleosome assembly	19_GO:0071840 cellular component organization or biogenesis	-29.5232	71.2517	35.4697	27994	32	221	18	8.1448	1.83991	8294|8350|8351|8354|8355|8356|8357|8360|8361|8362|8363|8364|8365|8366|8368|8370|8968|554313	H4C9|H3C1|H3C4|H3C11|H3C8|H3C12|H3C10|H4C4|H4C6|H4C12|H4C11|H4C3|H4C8|H4C2|H4C13|H4C14|H3C7|H4C15	-27.1501	0	1	0	0	-78.458	82.4358
1	-29.5232	GO:0034723	M1	1	0	GO Biological Processes	19	DNA replication-dependent nucleosome organization	19_GO:0071840 cellular component organization or biogenesis	-29.5232	71.2517	35.4697	27994	32	221	18	8.1448	1.83991	8294|8350|8351|8354|8355|8356|8357|8360|8361|8362|8363|8364|8365|8366|8368|8370|8968|554313	H4C9|H3C1|H3C4|H3C11|H3C8|H3C12|H3C10|H4C4|H4C6|H4C12|H4C11|H4C3|H4C8|H4C2|H4C13|H4C14|H3C7|H4C15	-27.1501	0	1	0	0	-78.458	82.4358
1	-28.7752	R-HSA-3214841	M1	1	0	Reactome Gene Sets	6	PKMTs methylate histone lysines		-28.7752	39.2498	28.7863	27994	71	221	22	9.95475	2.01395	8294|8350|8351|8354|8355|8356|8357|8360|8361|8362|8363|8364|8365|8366|8368|8370|8968|55729|126961|333932|554313|653604	H4C9|H3C1|H3C4|H3C11|H3C8|H3C12|H3C10|H4C4|H4C6|H4C12|H4C11|H4C3|H4C8|H4C2|H4C13|H4C14|H3C7|ATF7IP|H3C14|H3C15|H4C15|H3C13	-26.4067	0	1	0	0	-78.458	82.4358
1	-28.5787	R-HSA-5693607	M1	1	0	Reactome Gene Sets	6	Processing of DNA double-strand break ends		-28.5787	31.0211	26.557	27994	98	221	24	10.8597	2.09291	3017|8294|8339|8340|8341|8342|8345|8346|8348|8349|8360|8361|8362|8363|8364|8365|8366|8368|8370|8970|85236|128312|554313|102724334	H2BC5|H4C9|H2BC8|H2BC13|H2BC15|H2BC14|H2BC9|H2BC10|H2BC17|H2BC21|H4C4|H4C6|H4C12|H4C11|H4C3|H4C8|H4C2|H4C13|H4C14|H2BC11|H2BC12|H2BU1|H4C15|LOC102724334	-26.2147	0	1	0	0	-78.458	82.4358
1	-27.5653	GO:0060968	M1	1	0	GO Biological Processes	19	regulation of gene silencing	19_GO:0048519 negative regulation of biological process	-27.5653	21.6461	23.2152	27994	158	221	27	12.2172	2.2029	3006|3007|3008|3009|3010|8294|8350|8351|8354|8355|8356|8357|8360|8361|8362|8363|8364|8365|8366|8368|8370|8968|55729|126961|333932|554313|653604	H1-2|H1-3|H1-4|H1-5|H1-6|H4C9|H3C1|H3C4|H3C11|H3C8|H3C12|H3C10|H4C4|H4C6|H4C12|H4C11|H4C3|H4C8|H4C2|H4C13|H4C14|H3C7|ATF7IP|H3C14|H3C15|H4C15|H3C13	-25.2058	0	1	0	0	-78.458	82.4358
1	-26.2143	R-HSA-5689880	M1	1	0	Reactome Gene Sets	6	Ub-specific processing proteases		-26.2143	16.6974	20.8511	27994	220	221	29	13.1222	2.27123	991|3012|3013|3017|8329|8330|8331|8332|8335|8336|8337|8338|8339|8340|8341|8342|8345|8346|8348|8349|8969|8970|85235|85236|92815|128312|317772|440689|723790	CDC20|H2AC8|H2AC7|H2BC5|H2AC13|H2AC15|H2AC14|H2AC16|H2AC4|H2AC17|H2AC18|H2AC20|H2BC8|H2BC13|H2BC15|H2BC14|H2BC9|H2BC10|H2BC17|H2BC21|H2AC11|H2BC11|H2AC12|H2BC12|H2AW|H2BU1|H2AC21|H2BC18|H2AC19	-23.8593	0	2	1	1	-26.2143	51.3526
1	-25.6972	R-HSA-73894	M1	1	0	Reactome Gene Sets	6	DNA Repair		-25.6972	12.5153	18.8856	27994	334	221	33	14.9321	2.39744	3012|3013|3017|3838|8294|8331|8335|8337|8338|8339|8340|8341|8342|8345|8346|8348|8349|8360|8361|8362|8363|8364|8365|8366|8368|8370|8970|85236|128312|554313|723790|100526739|102724334	H2AC8|H2AC7|H2BC5|KPNA2|H4C9|H2AC14|H2AC4|H2AC18|H2AC20|H2BC8|H2BC13|H2BC15|H2BC14|H2BC9|H2BC10|H2BC17|H2BC21|H4C4|H4C6|H4C12|H4C11|H4C3|H4C8|H4C2|H4C13|H4C14|H2BC11|H2BC12|H2BU1|H4C15|H2AC19|CENPS-CORT|LOC102724334	-23.3466	0	1	0	0	-78.458	82.4358
1	-25.4973	GO:0045652	M1	1	0	GO Biological Processes	19	regulation of megakaryocyte differentiation	19_GO:0002376 immune system process	-25.4973	32.4398	25.4332	27994	82	221	21	9.50226	1.97259	8294|8350|8351|8354|8355|8356|8357|8360|8361|8362|8363|8364|8365|8366|8368|8370|8968|126961|333932|554313|653604	H4C9|H3C1|H3C4|H3C11|H3C8|H3C12|H3C10|H4C4|H4C6|H4C12|H4C11|H4C3|H4C8|H4C2|H4C13|H4C14|H3C7|H3C14|H3C15|H4C15|H3C13	-23.151	0	1	0	0	-78.458	82.4358
1	-25.2074	R-HSA-5693567	M1	1	0	Reactome Gene Sets	6	HDR through Homologous Recombination (HRR) or Single Strand Annealing (SSA)		-25.2074	23.0309	22.6319	27994	132	221	24	10.8597	2.09291	3017|8294|8339|8340|8341|8342|8345|8346|8348|8349|8360|8361|8362|8363|8364|8365|8366|8368|8370|8970|85236|128312|554313|102724334	H2BC5|H4C9|H2BC8|H2BC13|H2BC15|H2BC14|H2BC9|H2BC10|H2BC17|H2BC21|H4C4|H4C6|H4C12|H4C11|H4C3|H4C8|H4C2|H4C13|H4C14|H2BC11|H2BC12|H2BU1|H4C15|LOC102724334	-22.8655	0	1	0	0	-78.458	82.4358
1	-24.7171	R-HSA-5693538	M1	1	0	Reactome Gene Sets	6	Homology Directed Repair		-24.7171	22.0295	22.0912	27994	138	221	24	10.8597	2.09291	3017|8294|8339|8340|8341|8342|8345|8346|8348|8349|8360|8361|8362|8363|8364|8365|8366|8368|8370|8970|85236|128312|554313|102724334	H2BC5|H4C9|H2BC8|H2BC13|H2BC15|H2BC14|H2BC9|H2BC10|H2BC17|H2BC21|H4C4|H4C6|H4C12|H4C11|H4C3|H4C8|H4C2|H4C13|H4C14|H2BC11|H2BC12|H2BU1|H4C15|LOC102724334	-22.3794	0	1	0	0	-78.458	82.4358
1	-24.1041	R-HSA-5693532	M1	1	0	Reactome Gene Sets	6	DNA Double-Strand Break Repair		-24.1041	19.0768	20.8374	27994	166	221	25	11.3122	2.13064	3017|3838|8294|8339|8340|8341|8342|8345|8346|8348|8349|8360|8361|8362|8363|8364|8365|8366|8368|8370|8970|85236|128312|554313|102724334	H2BC5|KPNA2|H4C9|H2BC8|H2BC13|H2BC15|H2BC14|H2BC9|H2BC10|H2BC17|H2BC21|H4C4|H4C6|H4C12|H4C11|H4C3|H4C8|H4C2|H4C13|H4C14|H2BC11|H2BC12|H2BU1|H4C15|LOC102724334	-21.7706	0	1	0	0	-78.458	82.4358
1	-23.9695	R-HSA-69481	M1	1	0	Reactome Gene Sets	6	G2/M Checkpoints		-23.9695	18.8497	20.6999	27994	168	221	25	11.3122	2.13064	891|3017|8294|8339|8340|8341|8342|8345|8346|8348|8349|8360|8361|8362|8363|8364|8365|8366|8368|8370|8970|85236|128312|554313|102724334	CCNB1|H2BC5|H4C9|H2BC8|H2BC13|H2BC15|H2BC14|H2BC9|H2BC10|H2BC17|H2BC21|H4C4|H4C6|H4C12|H4C11|H4C3|H4C8|H4C2|H4C13|H4C14|H2BC11|H2BC12|H2BU1|H4C15|LOC102724334	-21.6403	0	1	0	0	-78.458	82.4358
1	-23.504	GO:0030219	M1	1	0	GO Biological Processes	19	megakaryocyte differentiation	19_GO:0002376 immune system process	-23.504	26.6006	22.8773	27994	100	221	21	9.50226	1.97259	8294|8350|8351|8354|8355|8356|8357|8360|8361|8362|8363|8364|8365|8366|8368|8370|8968|126961|333932|554313|653604	H4C9|H3C1|H3C4|H3C11|H3C8|H3C12|H3C10|H4C4|H4C6|H4C12|H4C11|H4C3|H4C8|H4C2|H4C13|H4C14|H3C7|H3C14|H3C15|H4C15|H3C13	-21.179	0	1	0	0	-78.458	82.4358
1	-23.2988	ko05203	M1	1	0	KEGG Pathway	24	Viral carcinogenesis		-23.2988	16.3851	19.5272	27994	201	221	26	11.7647	2.16728	991|2957|3017|8294|8339|8340|8341|8342|8345|8346|8348|8349|8360|8361|8362|8363|8364|8365|8366|8368|8370|8970|85236|128312|440689|554313	CDC20|GTF2A1|H2BC5|H4C9|H2BC8|H2BC13|H2BC15|H2BC14|H2BC9|H2BC10|H2BC17|H2BC21|H4C4|H4C6|H4C12|H4C11|H4C3|H4C8|H4C2|H4C13|H4C14|H2BC11|H2BC12|H2BU1|H2BC18|H4C15	-20.9778	0	1	0	0	-78.458	82.4358
1	-22.7436	hsa05203	M1	1	0	KEGG Pathway	24	Viral carcinogenesis		-22.7436	15.6086	19.0007	27994	211	221	26	11.7647	2.16728	991|2957|3017|8294|8339|8340|8341|8342|8345|8346|8348|8349|8360|8361|8362|8363|8364|8365|8366|8368|8370|8970|85236|128312|440689|554313	CDC20|GTF2A1|H2BC5|H4C9|H2BC8|H2BC13|H2BC15|H2BC14|H2BC9|H2BC10|H2BC17|H2BC21|H4C4|H4C6|H4C12|H4C11|H4C3|H4C8|H4C2|H4C13|H4C14|H2BC11|H2BC12|H2BU1|H2BC18|H4C15	-20.4267	0	1	0	0	-78.458	82.4358
1	-22.5594	R-HSA-69620	M1	1	0	Reactome Gene Sets	6	Cell Cycle Checkpoints		-22.5594	12.4946	17.6741	27994	294	221	29	13.1222	2.27123	891|991|1062|3017|5347|8294|8339|8340|8341|8342|8345|8346|8348|8349|8360|8361|8362|8363|8364|8365|8366|8368|8370|8970|85236|128312|554313|100526739|102724334	CCNB1|CDC20|CENPE|H2BC5|PLK1|H4C9|H2BC8|H2BC13|H2BC15|H2BC14|H2BC9|H2BC10|H2BC17|H2BC21|H4C4|H4C6|H4C12|H4C11|H4C3|H4C8|H4C2|H4C13|H4C14|H2BC11|H2BC12|H2BU1|H4C15|CENPS-CORT|LOC102724334	-20.2466	0	1	0	0	-78.458	82.4358
1	-22.4338	R-HSA-5688426	M1	1	0	Reactome Gene Sets	6	Deubiquitination		-22.4338	12.3684	17.57	27994	297	221	29	13.1222	2.27123	991|3012|3013|3017|8329|8330|8331|8332|8335|8336|8337|8338|8339|8340|8341|8342|8345|8346|8348|8349|8969|8970|85235|85236|92815|128312|317772|440689|723790	CDC20|H2AC8|H2AC7|H2BC5|H2AC13|H2AC15|H2AC14|H2AC16|H2AC4|H2AC17|H2AC18|H2AC20|H2BC8|H2BC13|H2BC15|H2BC14|H2BC9|H2BC10|H2BC17|H2BC21|H2AC11|H2BC11|H2AC12|H2BC12|H2AW|H2BU1|H2AC21|H2BC18|H2AC19	-20.125	0	2	0	0	-26.2143	51.3526
1	-22.0536	GO:0060964	M1	1	0	GO Biological Processes	19	regulation of gene silencing by miRNA	19_GO:0048519 negative regulation of biological process	-22.0536	22.9316	21.1143	27994	116	221	21	9.50226	1.97259	8294|8350|8351|8354|8355|8356|8357|8360|8361|8362|8363|8364|8365|8366|8368|8370|8968|126961|333932|554313|653604	H4C9|H3C1|H3C4|H3C11|H3C8|H3C12|H3C10|H4C4|H4C6|H4C12|H4C11|H4C3|H4C8|H4C2|H4C13|H4C14|H3C7|H3C14|H3C15|H4C15|H3C13	-19.7487	0	1	0	0	-78.458	82.4358
1	-21.8442	R-HSA-5689901	M1	1	0	Reactome Gene Sets	6	Metalloprotease DUBs		-21.8442	51.3526	27.3393	27994	37	221	15	6.78733	1.69196	3012|3013|8329|8330|8331|8332|8335|8336|8337|8338|8969|85235|92815|317772|723790	H2AC8|H2AC7|H2AC13|H2AC15|H2AC14|H2AC16|H2AC4|H2AC17|H2AC18|H2AC20|H2AC11|H2AC12|H2AW|H2AC21|H2AC19	-19.5432	0	2	0	0	-26.2143	51.3526
1	-21.7266	GO:0060147	M1	1	0	GO Biological Processes	19	regulation of posttranscriptional gene silencing	19_GO:0048519 negative regulation of biological process	-21.7266	22.1672	20.7283	27994	120	221	21	9.50226	1.97259	8294|8350|8351|8354|8355|8356|8357|8360|8361|8362|8363|8364|8365|8366|8368|8370|8968|126961|333932|554313|653604	H4C9|H3C1|H3C4|H3C11|H3C8|H3C12|H3C10|H4C4|H4C6|H4C12|H4C11|H4C3|H4C8|H4C2|H4C13|H4C14|H3C7|H3C14|H3C15|H4C15|H3C13	-19.4334	0	1	0	0	-78.458	82.4358
1	-21.7266	GO:0060966	M1	1	0	GO Biological Processes	19	regulation of gene silencing by RNA	19_GO:0048519 negative regulation of biological process	-21.7266	22.1672	20.7283	27994	120	221	21	9.50226	1.97259	8294|8350|8351|8354|8355|8356|8357|8360|8361|8362|8363|8364|8365|8366|8368|8370|8968|126961|333932|554313|653604	H4C9|H3C1|H3C4|H3C11|H3C8|H3C12|H3C10|H4C4|H4C6|H4C12|H4C11|H4C3|H4C8|H4C2|H4C13|H4C14|H3C7|H3C14|H3C15|H4C15|H3C13	-19.4334	0	1	0	0	-78.458	82.4358
1	-18.7566	GO:0045653	M1	1	0	GO Biological Processes	19	negative regulation of megakaryocyte differentiation	19_GO:0002376 immune system process	-18.7566	77.4093	28.9267	27994	18	221	11	4.97738	1.46291	8294|8360|8361|8362|8363|8364|8365|8366|8368|8370|554313	H4C9|H4C4|H4C6|H4C12|H4C11|H4C3|H4C8|H4C2|H4C13|H4C14|H4C15	-16.4673	0	1	0	0	-78.458	82.4358
1	-16.731	GO:0045637	M1	1	0	GO Biological Processes	19	regulation of myeloid cell differentiation	19_GO:0002376 immune system process	-16.731	11.0356	14.6144	27994	264	221	23	10.4072	2.05404	3303|3304|8294|8350|8351|8354|8355|8356|8357|8360|8361|8362|8363|8364|8365|8366|8368|8370|8968|126961|333932|554313|653604	HSPA1A|HSPA1B|H4C9|H3C1|H3C4|H3C11|H3C8|H3C12|H3C10|H4C4|H4C6|H4C12|H4C11|H4C3|H4C8|H4C2|H4C13|H4C14|H3C7|H3C14|H3C15|H4C15|H3C13	-14.4454	0	1	0	0	-78.458	82.4358
1	-16.3377	R-HSA-1266695	M1	1	0	Reactome Gene Sets	6	Interleukin-7 signaling		-16.3377	42.2232	22.0775	27994	36	221	12	5.42986	1.52432	5896|5897|8350|8351|8354|8355|8356|8357|8968|126961|333932|653604	RAG1|RAG2|H3C1|H3C4|H3C11|H3C8|H3C12|H3C10|H3C7|H3C14|H3C15|H3C13	-14.0559	0	3	1	1	-16.3377	42.2232
1	-15.7153	GO:0032200	M1	1	0	GO Biological Processes	19	telomere organization	19_GO:0071840 cellular component organization or biogenesis	-15.7153	13.8317	15.1458	27994	174	221	19	8.59729	1.88566	8294|8350|8351|8354|8355|8356|8357|8360|8361|8362|8363|8364|8365|8366|8368|8370|8968|80119|554313	H4C9|H3C1|H3C4|H3C11|H3C8|H3C12|H3C10|H4C4|H4C6|H4C12|H4C11|H4C3|H4C8|H4C2|H4C13|H4C14|H3C7|PIF1|H4C15	-13.4373	0	1	0	0	-78.458	82.4358
1	-14.4686	R-HSA-5689603	M1	1	0	Reactome Gene Sets	6	UCH proteinases		-14.4686	18.6279	15.91	27994	102	221	15	6.78733	1.69196	3012|3013|8329|8330|8331|8332|8335|8336|8337|8338|8969|85235|92815|317772|723790	H2AC8|H2AC7|H2AC13|H2AC15|H2AC14|H2AC16|H2AC4|H2AC17|H2AC18|H2AC20|H2AC11|H2AC12|H2AW|H2AC21|H2AC19	-12.1943	0	2	0	0	-26.2143	51.3526
1	-13.7483	GO:0034508	M1	1	0	GO Biological Processes	19	centromere complex assembly	19_GO:0071840 cellular component organization or biogenesis	-13.7483	27.1435	17.4691	27994	56	221	12	5.42986	1.52432	1062|8294|8360|8361|8362|8363|8364|8365|8366|8368|8370|554313	CENPE|H4C9|H4C4|H4C6|H4C12|H4C11|H4C3|H4C8|H4C2|H4C13|H4C14|H4C15	-11.4776	0	1	0	0	-78.458	82.4358
1	-13.6977	GO:0038111	M1	1	0	GO Biological Processes	19	interleukin-7-mediated signaling pathway	19_GO:0023052 signaling	-13.6977	42.2232	20.1517	27994	30	221	10	4.52489	1.39815	8350|8351|8354|8355|8356|8357|8968|126961|333932|653604	H3C1|H3C4|H3C11|H3C8|H3C12|H3C10|H3C7|H3C14|H3C15|H3C13	-11.4306	0	3	0	0	-16.3377	42.2232
1	-13.5745	GO:0034080	M1	1	0	GO Biological Processes	19	CENP-A containing nucleosome assembly	19_GO:0071840 cellular component organization or biogenesis	-13.5745	32.4039	18.3835	27994	43	221	11	4.97738	1.46291	8294|8360|8361|8362|8363|8364|8365|8366|8368|8370|554313	H4C9|H4C4|H4C6|H4C12|H4C11|H4C3|H4C8|H4C2|H4C13|H4C14|H4C15	-11.3146	0	1	0	0	-78.458	82.4358
1	-13.5745	GO:0061641	M1	1	0	GO Biological Processes	19	CENP-A containing chromatin organization	19_GO:0071840 cellular component organization or biogenesis	-13.5745	32.4039	18.3835	27994	43	221	11	4.97738	1.46291	8294|8360|8361|8362|8363|8364|8365|8366|8368|8370|554313	H4C9|H4C4|H4C6|H4C12|H4C11|H4C3|H4C8|H4C2|H4C13|H4C14|H4C15	-11.3146	0	1	0	0	-78.458	82.4358
1	-13.4437	GO:1903706	M1	1	0	GO Biological Processes	19	regulation of hemopoiesis	19_GO:0002376 immune system process	-13.4437	6.58682	11.2445	27994	500	221	26	11.7647	2.16728	3303|3304|5896|7292|8294|8350|8351|8354|8355|8356|8357|8360|8361|8362|8363|8364|8365|8366|8368|8370|8968|56833|126961|333932|554313|653604	HSPA1A|HSPA1B|RAG1|TNFSF4|H4C9|H3C1|H3C4|H3C11|H3C8|H3C12|H3C10|H4C4|H4C6|H4C12|H4C11|H4C3|H4C8|H4C2|H4C13|H4C14|H3C7|SLAMF8|H3C14|H3C15|H4C15|H3C13	-11.1873	0	1	0	0	-78.458	82.4358
1	-13.1053	GO:0031055	M1	1	0	GO Biological Processes	19	chromatin remodeling at centromere	19_GO:0071840 cellular component organization or biogenesis	-13.1053	29.6461	17.533	27994	47	221	11	4.97738	1.46291	8294|8360|8361|8362|8363|8364|8365|8366|8368|8370|554313	H4C9|H4C4|H4C6|H4C12|H4C11|H4C3|H4C8|H4C2|H4C13|H4C14|H4C15	-10.8525	0	1	0	0	-78.458	82.4358
1	-13.0322	GO:0030099	M1	1	0	GO Biological Processes	19	myeloid cell differentiation	19_GO:0002376 immune system process	-13.0322	7.02095	11.2634	27994	433	221	24	10.8597	2.09291	3303|3304|8294|8350|8351|8354|8355|8356|8357|8360|8361|8362|8363|8364|8365|8366|8368|8370|8968|55646|126961|333932|554313|653604	HSPA1A|HSPA1B|H4C9|H3C1|H3C4|H3C11|H3C8|H3C12|H3C10|H4C4|H4C6|H4C12|H4C11|H4C3|H4C8|H4C2|H4C13|H4C14|H3C7|LYAR|H3C14|H3C15|H4C15|H3C13	-10.7829	0	1	0	0	-78.458	82.4358
1	-12.4822	GO:0006336	M1	1	0	GO Biological Processes	19	DNA replication-independent nucleosome assembly	19_GO:0071840 cellular component organization or biogenesis	-12.4822	26.2899	16.439	27994	53	221	11	4.97738	1.46291	8294|8360|8361|8362|8363|8364|8365|8366|8368|8370|554313	H4C9|H4C4|H4C6|H4C12|H4C11|H4C3|H4C8|H4C2|H4C13|H4C14|H4C15	-10.2363	0	1	0	0	-78.458	82.4358
1	-12.3862	GO:0034724	M1	1	0	GO Biological Processes	19	DNA replication-independent nucleosome organization	19_GO:0071840 cellular component organization or biogenesis	-12.3862	25.8031	16.2742	27994	54	221	11	4.97738	1.46291	8294|8360|8361|8362|8363|8364|8365|8366|8368|8370|554313	H4C9|H4C4|H4C6|H4C12|H4C11|H4C3|H4C8|H4C2|H4C13|H4C14|H4C15	-10.1438	0	1	0	0	-78.458	82.4358
1	-12.3754	hsa04217	M1	1	0	KEGG Pathway	24	necroptosis		-12.3754	12.0638	12.8305	27994	168	221	16	7.23982	1.74321	3012|3013|5837|8329|8330|8331|8332|8335|8336|8337|8338|8969|85235|92815|317772|723790	H2AC8|H2AC7|PYGM|H2AC13|H2AC15|H2AC14|H2AC16|H2AC4|H2AC17|H2AC18|H2AC20|H2AC11|H2AC12|H2AW|H2AC21|H2AC19	-10.1364	0	2	0	0	-26.2143	51.3526
1	-12.2923	GO:0016233	M1	1	0	GO Biological Processes	19	telomere capping	19_GO:0071840 cellular component organization or biogenesis	-12.2923	25.3339	16.1138	27994	55	221	11	4.97738	1.46291	8294|8360|8361|8362|8363|8364|8365|8366|8368|8370|554313	H4C9|H4C4|H4C6|H4C12|H4C11|H4C3|H4C8|H4C2|H4C13|H4C14|H4C15	-10.0567	0	1	0	0	-78.458	82.4358
1	-12.0436	GO:0098760	M1	1	0	GO Biological Processes	19	response to interleukin-7	19_GO:0050896 response to stimulus	-12.0436	30.1594	16.8697	27994	42	221	10	4.52489	1.39815	8350|8351|8354|8355|8356|8357|8968|126961|333932|653604	H3C1|H3C4|H3C11|H3C8|H3C12|H3C10|H3C7|H3C14|H3C15|H3C13	-9.81458	0	3	0	0	-16.3377	42.2232
1	-12.0436	GO:0098761	M1	1	0	GO Biological Processes	19	cellular response to interleukin-7	19_GO:0050896 response to stimulus	-12.0436	30.1594	16.8697	27994	42	221	10	4.52489	1.39815	8350|8351|8354|8355|8356|8357|8968|126961|333932|653604	H3C1|H3C4|H3C11|H3C8|H3C12|H3C10|H3C7|H3C14|H3C15|H3C13	-9.81458	0	3	0	0	-16.3377	42.2232
1	-11.9353	GO:0043486	M1	1	0	GO Biological Processes	19	histone exchange	19_GO:0071840 cellular component organization or biogenesis	-11.9353	23.6164	15.5126	27994	59	221	11	4.97738	1.46291	8294|8360|8361|8362|8363|8364|8365|8366|8368|8370|554313	H4C9|H4C4|H4C6|H4C12|H4C11|H4C3|H4C8|H4C2|H4C13|H4C14|H4C15	-9.70959	0	1	0	0	-78.458	82.4358
1	-11.0098	R-HSA-4551638	M1	1	0	Reactome Gene Sets	6	SUMOylation of chromatin organization proteins		-11.0098	19.6249	14.0169	27994	71	221	11	4.97738	1.46291	8294|8360|8361|8362|8363|8364|8365|8366|8368|8370|554313	H4C9|H4C4|H4C6|H4C12|H4C11|H4C3|H4C8|H4C2|H4C13|H4C14|H4C15	-8.78743	0	1	0	0	-78.458	82.4358
1	-10.4639	R-HSA-8866654	M1	1	0	Reactome Gene Sets	6	E3 ubiquitin ligases ubiquitinate target proteins		-10.4639	21.4694	14.04	27994	59	221	10	4.52489	1.39815	3017|8339|8340|8341|8342|8345|8346|8348|8970|85236	H2BC5|H2BC8|H2BC13|H2BC15|H2BC14|H2BC9|H2BC10|H2BC17|H2BC11|H2BC12	-8.24473	0	4	1	1	-10.4639	29.2315
1	-9.85592	GO:0043044	M1	1	0	GO Biological Processes	19	ATP-dependent chromatin remodeling	19_GO:0071840 cellular component organization or biogenesis	-9.85592	15.4819	12.275	27994	90	221	11	4.97738	1.46291	8294|8360|8361|8362|8363|8364|8365|8366|8368|8370|554313	H4C9|H4C4|H4C6|H4C12|H4C11|H4C3|H4C8|H4C2|H4C13|H4C14|H4C15	-7.64	0	1	0	0	-78.458	82.4358
1	-9.77855	GO:0006352	M1	1	0	GO Biological Processes	19	DNA-templated transcription, initiation	19_GO:0008152 metabolic process	-9.77855	8.13942	10.0944	27994	249	221	16	7.23982	1.74321	891|2957|8294|8360|8361|8362|8363|8364|8365|8366|8368|8370|10849|55729|84172|554313	CCNB1|GTF2A1|H4C9|H4C4|H4C6|H4C12|H4C11|H4C3|H4C8|H4C2|H4C13|H4C14|POLR1G|ATF7IP|POLR1B|H4C15	-7.56583	0	1	0	0	-78.458	82.4358
1	-9.59747	GO:0045638	M1	1	0	GO Biological Processes	19	negative regulation of myeloid cell differentiation	19_GO:0002376 immune system process	-9.59747	14.667	11.9028	27994	95	221	11	4.97738	1.46291	8294|8360|8361|8362|8363|8364|8365|8366|8368|8370|554313	H4C9|H4C4|H4C6|H4C12|H4C11|H4C3|H4C8|H4C2|H4C13|H4C14|H4C15	-7.38794	0	1	0	0	-78.458	82.4358
[truncated: 170 more rows]

## Sheet: Upregulated EPH 16 hrs
_MEMBER_MyList	_LogP_MyList	GO	_PATTERN_	_RANK_	GiniIndex	Category	CategoryID	Description	PARENT_GO	LogP	Enrichment	Z-score	#TotalGeneInLibrary	#GeneInGO	#GeneInHitList	#GeneInGOAndHitList	%InGO	STDV %InGO	GeneID	Hits	Log(q-value)	EvidenceCutoff	GROUP_ID	FirstInGroupByEnrichment	FirstInGroupByLogP	BestLogPInGroup	BestEnrichmentInGroup	URL
[truncated: 1,619 more rows]

[truncated: 1 more sheets: Downregulated 16 hrs ]
