# Supplementary material for: Host Cell Redox Alterations Promote Latent HIV-1 Reactivation through Atypical Transcription Factor Cooperativity
Source: Viruses. 2022 Oct 18;14(10):2288. doi: 10.3390/v14102288 (PMC9612055; doi:10.3390/v14102288)
Supplement: Supplementary file 1 [file viruses-14-02288-s001.zip › Supplemental Tables S1-S3/Supplementary Table S3 (RNA-seq SAHA DEGs).xlsx]

## Sheet: DESeq (SAHA 2hrs)
Row.names	baseMean	log2FoldChange	lfcSE	stat	pvalue	padj	Symbol	Category
ENSG00000174004	2108.06	-1.83912	0.0712745	-25.8033	8.14606e-147	1.26419e-142	NRROS	DN
ENSG00000059804	1078.56	1.55104	0.0645029	24.046	9.18431e-128	7.12657e-124	SLC2A3	UP
ENSG00000032219	2241.7	1.50773	0.0651696	23.1355	2.03271e-118	1.05152e-114	ARID4A	UP
ENSG00000151929	2201.19	1.50649	0.0652385	23.092	5.57379e-118	2.16249e-114	BAG3	UP
ENSG00000104081	1077.38	2.15052	0.095018	22.6328	2.061e-113	6.39692e-110	BMF	UP
ENSG00000197380	746.252	3.29034	0.145594	22.5995	4.38403e-113	1.13393e-109	DACT3	UP
ENSG00000146278	1148.62	1.39485	0.0637594	21.8768	4.31672e-106	9.57017e-103	PNRC1	UP
ENSG00000113916	383.861	3.63903	0.166612	21.8413	9.39962e-106	1.82341e-102	BCL6	UP
ENSG00000087074	1075.68	1.54578	0.0728342	21.2232	5.83001e-100	1.00529e-96	PPP1R15A	UP
ENSG00000179094	3003.81	1.69614	0.0804875	21.0733	1.39914e-98	2.17132e-95	ENSG00000179094	UP
ENSG00000117036	3040.74	1.12858	0.0562687	20.057	1.75336e-89	2.47368e-86	ETV3	UP
ENSG00000163659	945.189	1.57513	0.0792412	19.8776	6.35737e-88	8.22167e-85	TIPARP	UP
ENSG00000139926	556.088	2.35645	0.119855	19.6608	4.67375e-86	5.57938e-83	FRMD6	UP
ENSG00000137193	851.75	1.57613	0.0802909	19.6303	8.51921e-86	9.44355e-83	PIM1	UP
ENSG00000198909	2616.65	1.16086	0.0596675	19.4555	2.61955e-84	2.71018e-81	MAP3K3	UP
ENSG00000138413	1841.16	1.0947	0.0569451	19.2238	2.33768e-82	2.26741e-79	IDH1	UP
ENSG00000147138	4115.92	-1.0749	0.056299	-19.0927	2.90136e-81	2.6486e-78	GPR174	DN
ENSG00000168209	2440.87	1.25912	0.0668969	18.8219	4.99969e-79	4.31057e-76	DDIT4	UP
ENSG00000156675	3059.29	1.05411	0.0563762	18.6978	5.16322e-78	4.21726e-75	RAB11FIP1	UP
ENSG00000120616	959.493	-1.52184	0.0822749	-18.497	2.18315e-76	1.69401e-73	EPC1	DN
ENSG00000264364	9092.88	0.650549	0.035272	18.4438	5.84902e-76	4.32243e-73	DYNLL2	UP
ENSG00000170100	1223.54	1.47277	0.0805744	18.2783	1.23105e-74	8.68397e-72	ZNF778	UP
ENSG00000143751	3991.22	1.0003	0.054838	18.241	2.44092e-74	1.64698e-71	SDE2	UP
ENSG00000114796	1192.85	1.52348	0.0879467	17.3228	3.166e-67	2.04721e-64	KLHL24	UP
ENSG00000189060	2831.63	0.927463	0.0540759	17.1512	6.16119e-66	3.82462e-63	H1F0	UP
ENSG00000155926	3424.36	-0.849303	0.0502862	-16.8894	5.38578e-64	3.21469e-61	SLA	DN
ENSG00000117139	4511.97	0.649907	0.0387643	16.7656	4.35638e-63	2.50395e-60	KDM5B	UP
ENSG00000172375	1858.39	1.33883	0.0799685	16.742	6.48072e-63	3.59194e-60	C2CD2L	UP
ENSG00000224470	5767.56	0.764993	0.0457058	16.7373	7.00915e-63	3.75086e-60	ATXN1L	UP
ENSG00000068137	309.336	3.69469	0.221869	16.6525	2.90013e-62	1.50024e-59	PLEKHH3	UP
ENSG00000167378	3661.92	0.942941	0.0566648	16.6407	3.53467e-62	1.7695e-59	IRGQ	UP
ENSG00000196371	647.293	-1.53257	0.0924113	-16.5842	9.06758e-62	4.39749e-59	FUT4	DN
ENSG00000144655	941.65	1.77752	0.107261	16.5719	1.11208e-61	5.22979e-59	CSRNP1	UP
ENSG00000133639	1275.23	1.48668	0.0923841	16.0924	2.88386e-58	1.31631e-55	BTG1	UP
ENSG00000154734	461.728	-1.49762	0.0941688	-15.9036	5.98354e-57	2.6531e-54	ADAMTS1	DN
ENSG00000275793	313.576	-1.92418	0.121033	-15.898	6.54173e-57	2.82003e-54	RIMBP3	DN
ENSG00000100647	1989.57	0.857107	0.0540778	15.8495	1.41657e-56	5.94156e-54	SUSD6	UP
ENSG00000197860	1308.03	1.36195	0.0860817	15.8215	2.2101e-56	9.02595e-54	SGTB	UP
ENSG00000170185	3574.29	0.855418	0.0543768	15.7313	9.22624e-56	3.67133e-53	USP38	UP
ENSG00000137267	865.703	1.69256	0.107658	15.7217	1.07371e-55	4.16571e-53	TUBB2A	UP
ENSG00000178409	686.974	-1.28131	0.0821021	-15.6063	6.59294e-55	2.49551e-52	BEND3	DN
ENSG00000102096	887.03	1.39215	0.0902396	15.4272	1.07391e-53	3.96809e-51	PIM2	UP
ENSG00000179119	4809.51	1.03307	0.0670498	15.4075	1.45758e-53	5.26049e-51	SPTY2D1	UP
ENSG00000143590	610.652	2.16663	0.140645	15.405	1.51496e-53	5.34333e-51	EFNA3	UP
ENSG00000172409	689.249	1.22719	0.0799888	15.342	4.00496e-53	1.38118e-50	CLP1	UP
ENSG00000172081	3622.32	-0.907599	0.0594872	-15.257	1.47797e-52	4.98621e-50	MOB3A	DN
ENSG00000116604	2585.63	0.803477	0.0537031	14.9615	1.31101e-50	4.32885e-48	MEF2D	UP
ENSG00000116273	2275	1.08831	0.0727996	14.9494	1.5718e-50	5.08182e-48	PHF13	UP
ENSG00000165861	1622.14	0.84869	0.0568056	14.9403	1.80288e-50	5.70997e-48	ZFYVE1	UP
ENSG00000143079	1418.88	1.13604	0.0761581	14.9169	2.56039e-50	7.94692e-48	CTTNBP2NL	UP
ENSG00000162231	4427.71	1.08747	0.0730226	14.8922	3.70138e-50	1.12631e-47	NXF1	UP
ENSG00000105649	549.865	1.58385	0.106591	14.8591	6.06906e-50	1.81126e-47	RAB3A	UP
ENSG00000169093	1195.18	1.11943	0.0755834	14.8105	1.2532e-49	3.66952e-47	ASMTL	UP
ENSG00000183246	204.582	-1.9293	0.132584	-14.5515	5.70947e-48	1.64084e-45	RIMBP3C	DN
ENSG00000175376	2403.61	0.85823	0.0592454	14.486	1.48477e-47	4.18949e-45	EIF1AD	UP
ENSG00000146834	1532.53	-1.24653	0.0860776	-14.4815	1.58575e-47	4.3945e-45	MEPCE	DN
ENSG00000185361	867.956	1.17725	0.0813965	14.4632	2.0695e-47	5.63449e-45	TNFAIP8L1	UP
ENSG00000153879	1296.19	-0.929185	0.0655297	-14.1796	1.22552e-45	3.2791e-43	CEBPG	DN
ENSG00000113369	548.443	1.64472	0.116114	14.1647	1.51462e-45	3.98395e-43	ARRDC3	UP
ENSG00000149798	290.519	1.82002	0.129236	14.0829	4.83639e-45	1.25093e-42	CDC42EP2	UP
ENSG00000176105	1810.5	1.2923	0.0920266	14.0426	8.54845e-45	2.17481e-42	YES1	UP
ENSG00000163840	2429.51	-0.817039	0.0583643	-13.999	1.58176e-44	3.95925e-42	DTX3L	DN
ENSG00000085185	1058.1	1.44024	0.103002	13.9826	1.99156e-44	4.90588e-42	BCORL1	UP
ENSG00000224051	1019.33	1.19165	0.0852412	13.9797	2.07253e-44	4.96175e-42	CPTP	UP
ENSG00000148841	2710.81	0.632052	0.0452156	13.9786	2.10509e-44	4.96175e-42	ITPRIP	UP
ENSG00000158792	516.577	1.38891	0.0993608	13.9785	2.11016e-44	4.96175e-42	SPATA2L	UP
ENSG00000167977	3093.99	0.992091	0.0711756	13.9386	3.68952e-44	8.54592e-42	KCTD5	UP
ENSG00000168806	580.582	-1.2024	0.0864975	-13.901	6.24522e-44	1.42529e-41	LCMT2	DN
ENSG00000106608	728.411	-1.36335	0.0986518	-13.8198	1.93698e-43	4.35652e-41	URGCP	DN
ENSG00000185304	2149.55	-0.699347	0.0507337	-13.7847	3.15212e-43	6.98825e-41	RGPD2	DN
ENSG00000169991	1117.95	1.33346	0.0967969	13.7759	3.56036e-43	7.78214e-41	IFFO2	UP
ENSG00000127993	1765.37	-0.843236	0.0612624	-13.7643	4.17726e-43	9.00373e-41	RBM48	DN
ENSG00000081320	8328.61	1.03313	0.0751017	13.7564	4.66275e-43	9.9125e-41	STK17B	UP
ENSG00000183864	1919.31	0.838654	0.0616529	13.6028	3.85188e-42	8.07802e-40	TOB2	UP
ENSG00000170340	1320.93	1.02729	0.0758307	13.5471	8.24008e-42	1.70504e-39	B3GNT2	UP
ENSG00000118402	1921.44	0.916973	0.0679513	13.4946	1.68357e-41	3.4378e-39	ELOVL4	UP
ENSG00000125741	793.101	-1.00717	0.0759409	-13.2625	3.81847e-40	7.69596e-38	OPA3	DN
ENSG00000148158	1361.46	0.981771	0.0743533	13.2041	8.30506e-40	1.65239e-37	SNX30	UP
ENSG00000178996	669.569	-1.04603	0.0793129	-13.1887	1.01945e-39	2.00264e-37	SNX18	DN
ENSG00000100105	1463.05	-1.43452	0.108862	-13.1774	1.18387e-39	2.29655e-37	PATZ1	DN
ENSG00000105245	680.502	1.71065	0.12987	13.172	1.27256e-39	2.43813e-37	NUMBL	UP
ENSG00000151474	528.269	-1.10084	0.0837285	-13.1478	1.75313e-39	3.31791e-37	FRMD4A	DN
ENSG00000197329	933.666	1.09287	0.0833104	13.1181	2.5938e-39	4.84978e-37	PELI1	UP
ENSG00000182318	736.679	0.991539	0.0759555	13.0542	6.01201e-39	1.11072e-36	ZSCAN22	UP
ENSG00000135999	664.227	-1.11893	0.0861332	-12.9907	1.38192e-38	2.52306e-36	EPC2	DN
ENSG00000157240	430.286	-1.19173	0.0921483	-12.9327	2.94263e-38	5.31008e-36	FZD1	DN
ENSG00000159348	831.419	0.989595	0.076598	12.9193	3.50171e-38	6.24633e-36	CYB5R1	UP
ENSG00000144747	2593.52	0.68401	0.0530243	12.8999	4.50546e-38	7.94548e-36	TMF1	UP
ENSG00000165886	414.792	1.82963	0.141874	12.8962	4.7314e-38	8.25018e-36	UBTD1	UP
ENSG00000111790	1953.63	0.853077	0.0664085	12.8459	9.06901e-38	1.5638e-35	FGFR1OP2	UP
ENSG00000149212	2510.75	1.45087	0.113192	12.8178	1.3039e-37	2.22364e-35	SESN3	UP
ENSG00000119508	163.803	2.66647	0.208247	12.8044	1.55011e-37	2.61479e-35	NR4A3	UP
ENSG00000130766	751.978	1.34448	0.105147	12.7867	1.94529e-37	3.24612e-35	SESN2	UP
ENSG00000168646	908.019	1.26211	0.0995189	12.6822	7.42656e-37	1.22609e-34	AXIN2	UP
ENSG00000217128	2064.93	0.728005	0.0574326	12.6758	8.05231e-37	1.31541e-34	FNIP1	UP
ENSG00000097046	1349.62	-0.911466	0.0722541	-12.6147	1.75149e-36	2.83139e-34	CDC7	DN
ENSG00000174136	2596.45	0.767757	0.0608996	12.6069	1.93378e-36	3.09385e-34	RGMB	UP
ENSG00000101216	693.953	-1.07752	0.0861416	-12.5087	6.68998e-36	1.05941e-33	GMEB2	DN
ENSG00000179918	3156.43	0.89258	0.0714297	12.4959	7.85862e-36	1.2319e-33	SEPHS2	UP
ENSG00000168264	4011.81	-0.56017	0.0448445	-12.4914	8.32005e-36	1.29119e-33	IRF2BP2	DN
ENSG00000132773	783.965	-0.875231	0.0701093	-12.4838	9.15036e-36	1.40598e-33	TOE1	DN
ENSG00000155744	2469.5	0.832027	0.0666941	12.4753	1.01861e-35	1.54978e-33	FAM126B	UP
ENSG00000105856	527.936	1.291	0.10394	12.4206	2.02026e-35	3.04393e-33	HBP1	UP
ENSG00000221963	1754.41	-0.757814	0.0610548	-12.412	2.24913e-35	3.35617e-33	APOL6	DN
ENSG00000160785	2299.42	0.837275	0.0677755	12.3536	4.65531e-35	6.88055e-33	SLC25A44	UP
ENSG00000136738	2648.23	0.73343	0.059392	12.349	4.93334e-35	7.22269e-33	STAM	UP
ENSG00000167565	530.392	2.04853	0.166748	12.2852	1.08762e-34	1.57746e-32	SERTAD3	UP
ENSG00000178700	339.799	-1.22087	0.0993882	-12.2838	1.10646e-34	1.58992e-32	DHFR2	DN
ENSG00000121058	179.648	-1.79903	0.147479	-12.1986	3.16224e-34	4.50227e-32	COIL	DN
ENSG00000137947	1996.26	1.12809	0.0925346	12.191	3.47304e-34	4.89982e-32	GTF2B	UP
ENSG00000102245	1802.32	-1.07148	0.0879047	-12.1891	3.55317e-34	4.96576e-32	CD40LG	DN
ENSG00000137331	677.473	1.3665	0.112115	12.1884	3.58377e-34	4.96576e-32	IER3	UP
ENSG00000152503	880.882	1.20808	0.0992763	12.1689	4.55079e-34	6.24988e-32	TRIM36	UP
ENSG00000148331	2435.93	0.951399	0.0787251	12.0851	1.26662e-33	1.72427e-31	ASB6	UP
ENSG00000188636	4365.11	-0.698733	0.0578682	-12.0745	1.43959e-33	1.94269e-31	RTL6	DN
ENSG00000155252	2110.14	0.825203	0.0683783	12.0682	1.55507e-33	2.08044e-31	PI4K2A	UP
ENSG00000133561	985.093	-1.07262	0.0890384	-12.0467	2.01877e-33	2.67771e-31	GIMAP6	DN
ENSG00000184677	2212.54	-0.658068	0.0547231	-12.0254	2.61252e-33	3.43591e-31	ZBTB40	DN
ENSG00000164100	1763.03	-0.743297	0.0620561	-11.9778	4.6436e-33	6.0558e-31	NDST3	DN
ENSG00000086619	418.993	1.18868	0.0995073	11.9457	6.83657e-33	8.8414e-31	ERO1B	UP
ENSG00000206557	250.913	-1.62426	0.136029	-11.9405	7.27883e-33	9.33556e-31	TRIM71	DN
ENSG00000174010	1855.3	0.862821	0.0723852	11.9198	9.32773e-33	1.18653e-30	KLHL15	UP
ENSG00000070540	314.862	2.19463	0.184813	11.8749	1.59847e-32	2.0168e-30	WIPI1	UP
ENSG00000114268	502.925	1.5233	0.12858	11.8471	2.22729e-32	2.78753e-30	PFKFB4	UP
ENSG00000105939	8427.14	0.685149	0.0579844	11.8161	3.22343e-32	4.00195e-30	ZC3HAV1	UP
ENSG00000112406	2519.83	0.958548	0.0812904	11.7917	4.3101e-32	5.30861e-30	HECA	UP
ENSG00000110046	1921.71	0.965377	0.0819155	11.785	4.66248e-32	5.6974e-30	ATG2A	UP
ENSG00000184602	1314.49	0.826821	0.070228	11.7734	5.35419e-32	6.49154e-30	SNN	UP
ENSG00000051009	1211.82	0.807429	0.0688845	11.7215	9.89155e-32	1.18998e-29	FAM160A2	UP
ENSG00000057757	2356.95	0.586995	0.0502211	11.6882	1.46425e-31	1.74797e-29	PITHD1	UP
ENSG00000165355	2017.41	0.9106	0.0780798	11.6624	1.98329e-31	2.34952e-29	FBXO33	UP
ENSG00000164442	414.357	1.32719	0.113924	11.6498	2.29962e-31	2.70362e-29	CITED2	UP
ENSG00000184302	2627.96	-0.830109	0.0712988	-11.6427	2.5006e-31	2.9178e-29	SIX6	DN
ENSG00000141582	2945.05	0.879834	0.0755775	11.6415	2.53551e-31	2.93646e-29	CBX4	UP
ENSG00000125657	238.616	1.60378	0.13782	11.6368	2.68002e-31	3.08083e-29	TNFSF9	UP
ENSG00000158109	1071.55	1.07808	0.0929824	11.5945	4.39516e-31	5.01533e-29	TPRG1L	UP
ENSG00000140450	503.274	1.04855	0.0904685	11.5902	4.6196e-31	5.23296e-29	ARRDC4	UP
ENSG00000165029	1127.39	0.989191	0.0853662	11.5876	4.7618e-31	5.35495e-29	ABCA1	UP
ENSG00000059728	971.904	2.54334	0.219513	11.5863	4.83496e-31	5.39811e-29	MXD1	UP
ENSG00000070159	365.53	-1.16137	0.100255	-11.5842	4.95828e-31	5.49626e-29	PTPN3	DN
ENSG00000118513	9022.32	-0.753038	0.0652664	-11.5379	8.49657e-31	9.35165e-29	MYB	DN
ENSG00000116525	921.914	1.23284	0.107052	11.5163	1.09145e-30	1.19283e-28	TRIM62	UP
ENSG00000131931	325.879	-1.29275	0.112492	-11.4919	1.44964e-30	1.57322e-28	THAP1	DN
ENSG00000121104	1819.36	0.973116	0.0847689	11.4796	1.66973e-30	1.79948e-28	FAM117A	UP
ENSG00000164938	690.009	1.2729	0.110899	11.478	1.70138e-30	1.82095e-28	TP53INP1	UP
ENSG00000175691	492.729	1.05965	0.0924052	11.4674	1.9236e-30	2.04469e-28	ZNF77	UP
ENSG00000241839	510.942	1.20933	0.105735	11.4374	2.71785e-30	2.86927e-28	PLEKHO2	UP
ENSG00000006607	3138.09	0.623674	0.0547042	11.4008	4.14083e-30	4.34199e-28	FARP2	UP
ENSG00000142528	1565.23	-0.749521	0.0658578	-11.3809	5.20602e-30	5.4223e-28	ZNF473	DN
ENSG00000084070	3844.08	0.64152	0.0565207	11.3502	7.40084e-30	7.65691e-28	SMAP2	UP
ENSG00000111087	388.79	1.76932	0.156031	11.3396	8.35368e-30	8.58548e-28	GLI1	UP
ENSG00000145990	2301.55	0.537232	0.0474812	11.3146	1.11064e-29	1.13395e-27	GFOD1	UP
ENSG00000100351	1669.56	-0.594611	0.0527907	-11.2636	1.98589e-29	2.01431e-27	GRAP2	DN
ENSG00000150347	6745.45	0.650462	0.0577808	11.2574	2.12907e-29	2.14552e-27	ARID5B	UP
ENSG00000160908	1094	0.781584	0.0697714	11.2021	3.9834e-29	3.98828e-27	ZNF394	UP
ENSG00000177606	934.483	1.11997	0.100011	11.1985	4.14674e-29	4.12521e-27	JUN	UP
ENSG00000158480	1251.86	0.8053	0.0719535	11.192	4.46483e-29	4.41336e-27	SPATA2	UP
ENSG00000196329	1153.96	-0.934361	0.0834983	-11.1902	4.55464e-29	4.47364e-27	GIMAP5	DN
ENSG00000178607	1116.33	0.943451	0.0844198	11.1757	5.36196e-29	5.23348e-27	ERN1	UP
ENSG00000164920	250.642	1.68619	0.150919	11.1728	5.54248e-29	5.37586e-27	OSR2	UP
ENSG00000178913	1115.87	-0.697368	0.0624708	-11.1631	6.17971e-29	5.9567e-27	TAF7	DN
ENSG00000126351	1542.13	0.900874	0.0808677	11.1401	8.00269e-29	7.66628e-27	THRA	UP
ENSG00000143622	873.278	0.777299	0.0697902	11.1377	8.22538e-29	7.83126e-27	RIT1	UP
ENSG00000137285	435.627	1.54503	0.13997	11.0383	2.49802e-28	2.36383e-26	TUBB2B	UP
ENSG00000106560	358.257	-1.31014	0.119185	-10.9925	4.1548e-28	3.90778e-26	GIMAP2	DN
ENSG00000239305	892.107	0.836655	0.0761243	10.9906	4.23909e-28	3.96304e-26	RNF103	UP
ENSG00000143379	1337.33	-0.709714	0.0645972	-10.9868	4.42486e-28	4.11194e-26	SETDB1	DN
ENSG00000236287	849.113	-0.901764	0.0822573	-10.9627	5.77289e-28	5.31406e-26	ZBED5	DN
ENSG00000110324	351.958	3.07095	0.280132	10.9625	5.78695e-28	5.31406e-26	IL10RA	UP
ENSG00000185875	490.349	-1.21063	0.110459	-10.96	5.95108e-28	5.43264e-26	THNSL1	DN
ENSG00000070444	1590.88	0.941314	0.0859156	10.9563	6.20108e-28	5.62775e-26	MNT	UP
ENSG00000175595	745.216	-0.849229	0.0777442	-10.9234	8.91296e-28	8.04187e-26	ERCC4	DN
ENSG00000143851	4049.26	-0.612144	0.0560585	-10.9198	9.27496e-28	8.32012e-26	PTPN7	DN
ENSG00000165424	450.813	1.33712	0.122461	10.9188	9.37596e-28	8.36239e-26	ZCCHC24	UP
ENSG00000197961	3191.86	-0.614641	0.0563286	-10.9117	1.01342e-27	8.98701e-26	ZNF121	DN
ENSG00000160285	2816.63	0.585192	0.0536329	10.9111	1.02064e-27	8.99964e-26	LSS	UP
ENSG00000060069	1869.61	0.675158	0.0618857	10.9098	1.03518e-27	9.07628e-26	CTDP1	UP
ENSG00000159388	488.131	1.00737	0.0924083	10.9013	1.13646e-27	9.9083e-26	BTG2	UP
ENSG00000168556	598.773	1.38083	0.126814	10.8886	1.30623e-27	1.13248e-25	ING2	UP
ENSG00000101040	1003.24	-0.852373	0.0783914	-10.8733	1.54497e-27	1.32466e-25	ZMYND8	DN
ENSG00000165813	1379.86	0.792986	0.072929	10.8734	1.54334e-27	1.32466e-25	CCDC186	UP
ENSG00000117318	1176.33	0.831609	0.0764931	10.8717	1.57263e-27	1.34097e-25	ID3	UP
ENSG00000124160	2683.11	-0.594477	0.0548972	-10.8289	2.51104e-27	2.11787e-25	NCOA5	DN
ENSG00000047056	1363.59	0.912978	0.0843065	10.8293	2.50121e-27	2.11787e-25	WDR37	UP
ENSG00000116574	2791.58	-0.606471	0.0560104	-10.8278	2.54146e-27	2.13194e-25	RHOU	DN
ENSG00000151151	939.78	1.05921	0.097941	10.8147	2.93147e-27	2.44589e-25	IPMK	UP
ENSG00000247626	1403.79	0.721871	0.0667974	10.8069	3.19382e-27	2.65053e-25	MARS2	UP
ENSG00000092098	1458.14	0.786314	0.0727668	10.8059	3.22617e-27	2.66314e-25	RNF31	UP
ENSG00000137393	351.537	1.23735	0.114941	10.7651	5.02846e-27	4.12893e-25	RNF144B	UP
ENSG00000154370	2414.86	0.994071	0.0925955	10.7356	6.9243e-27	5.65569e-25	TRIM11	UP
ENSG00000110925	4282.87	0.628595	0.0588281	10.6853	1.1929e-26	9.6925e-25	CSRNP2	UP
ENSG00000255561	295.103	-1.16849	0.109534	-10.6678	1.43972e-26	1.1637e-24	FDXACB1	DN
ENSG00000030110	1629.73	0.835151	0.0784259	10.6489	1.7639e-26	1.41834e-24	BAK1	UP
ENSG00000009790	1410.2	-0.676415	0.0636687	-10.624	2.30514e-26	1.84399e-24	TRAF3IP3	DN
ENSG00000007968	3235.48	-0.569589	0.0536822	-10.6104	2.66639e-26	2.12204e-24	E2F2	DN
ENSG00000125968	583.054	1.1958	0.113034	10.5792	3.72189e-26	2.94694e-24	ID1	UP
ENSG00000185920	1499.35	0.972583	0.0919447	10.5779	3.77282e-26	2.9721e-24	PTCH1	UP
ENSG00000126814	973.547	-0.739066	0.0698981	-10.5735	3.95496e-26	3.09985e-24	TRMT5	DN
ENSG00000113161	4311.4	0.525115	0.0498359	10.5369	5.83971e-26	4.55409e-24	HMGCR	UP
ENSG00000164463	291.258	1.15908	0.110038	10.5334	6.05799e-26	4.7007e-24	CREBRF	UP
ENSG00000083812	1549.94	1.27892	0.121463	10.5293	6.32778e-26	4.88561e-24	ZNF324	UP
ENSG00000137275	761.313	-0.80054	0.0760794	-10.5224	6.80958e-26	5.23158e-24	RIPK1	DN
ENSG00000163961	11239.5	0.42282	0.0401933	10.5197	7.01096e-26	5.35976e-24	RNF168	UP
ENSG00000187531	871.092	0.784113	0.0745451	10.5186	7.08989e-26	5.39353e-24	SIRT7	UP
ENSG00000151117	210.107	1.55998	0.148875	10.4785	1.08449e-25	8.20988e-24	TMEM86A	UP
ENSG00000104228	2245.29	0.490417	0.0468154	10.4756	1.1188e-25	8.42848e-24	TRIM35	UP
ENSG00000171970	579.135	1.16311	0.111338	10.4466	1.51827e-25	1.13826e-23	ZNF57	UP
ENSG00000049449	800.5	-0.828787	0.079364	-10.4429	1.57981e-25	1.1787e-23	RCN1	DN
ENSG00000125347	4264.05	0.572235	0.0549101	10.4213	1.98231e-25	1.47194e-23	IRF1	UP
ENSG00000149639	2290.74	-0.610288	0.0586432	-10.4068	2.30856e-25	1.70603e-23	SOGA1	DN
ENSG00000110697	1443.1	0.78359	0.0754895	10.3801	3.05399e-25	2.2462e-23	PITPNM1	UP
ENSG00000151498	1809.6	0.757603	0.0731912	10.351	4.14099e-25	3.03132e-23	ACAD8	UP
ENSG00000162889	4244.74	0.678058	0.065587	10.3383	4.72798e-25	3.44477e-23	MAPKAPK2	UP
ENSG00000117597	1218.34	-0.690357	0.0668214	-10.3314	5.08278e-25	3.68597e-23	UTP25	DN
ENSG00000135956	2592.39	0.684678	0.0662988	10.3271	5.31162e-25	3.834e-23	TMEM127	UP
ENSG00000163877	1274.23	0.639704	0.0620121	10.3158	5.97864e-25	4.29549e-23	SNIP1	UP
ENSG00000260903	187.717	2.48136	0.241254	10.2853	8.21203e-25	5.87293e-23	XKR7	UP
ENSG00000170629	826.405	-0.709501	0.0690032	-10.2821	8.48296e-25	6.03885e-23	DPY19L2P2	DN
ENSG00000147316	1269.37	-0.700175	0.0681762	-10.2701	9.61207e-25	6.8114e-23	MCPH1	DN
ENSG00000085433	1526.02	0.841542	0.0820941	10.2509	1.17194e-24	8.267e-23	WDR47	UP
ENSG00000196972	131.857	2.3579	0.230502	10.2294	1.46415e-24	1.02815e-22	SMIM10L2B	UP
ENSG00000166261	803.058	-0.803214	0.0785544	-10.2249	1.53319e-24	1.07178e-22	ZNF202	DN
ENSG00000179981	2227.16	0.576707	0.0564194	10.2218	1.58388e-24	1.09741e-22	TSHZ1	UP
ENSG00000137815	4154.32	0.404686	0.0395905	10.2218	1.584e-24	1.09741e-22	RTF1	UP
ENSG00000148926	69.1738	3.96505	0.38829	10.2116	1.75992e-24	1.21388e-22	ADM	UP
ENSG00000132763	543.49	-0.926318	0.0907691	-10.2052	1.87901e-24	1.29028e-22	MMACHC	DN
ENSG00000019485	261.927	-1.28905	0.126375	-10.2002	1.97922e-24	1.35311e-22	PRDM11	DN
ENSG00000164691	651.837	1.03322	0.101316	10.1981	2.02225e-24	1.37646e-22	TAGAP	UP
ENSG00000226806	283.514	-1.20248	0.118229	-10.1708	2.67618e-24	1.81361e-22	ENSG00000226806	DN
ENSG00000142149	715.094	-0.836405	0.0825291	-10.1347	3.87676e-24	2.6158e-22	HUNK	DN
ENSG00000020256	482.923	-0.943915	0.0931564	-10.1326	3.96072e-24	2.66088e-22	ZFP64	DN
ENSG00000156239	270.613	-1.4493	0.14316	-10.1236	4.34112e-24	2.90388e-22	N6AMT1	DN
ENSG00000198730	6877.45	0.488017	0.0483028	10.1033	5.34217e-24	3.55816e-22	CTR9	UP
ENSG00000110848	991.197	0.979272	0.096997	10.0959	5.76017e-24	3.82017e-22	CD69	UP
ENSG00000148840	2500.68	-0.818112	0.0810898	-10.089	6.18231e-24	4.08269e-22	PPRC1	DN
ENSG00000185963	4370.47	0.615569	0.0610296	10.0864	6.34601e-24	4.17304e-22	BICD2	UP
ENSG00000123268	479.167	-0.993439	0.0986146	-10.074	7.20239e-24	4.7162e-22	ATF1	DN
ENSG00000172613	1266.51	0.875147	0.0868973	10.071	7.41856e-24	4.83734e-22	RAD9A	UP
ENSG00000063169	838.863	0.841721	0.0836704	10.06	8.30346e-24	5.39169e-22	BICRA	UP
ENSG00000124201	2685.69	0.710652	0.0707279	10.0477	9.40451e-24	6.08119e-22	ZNFX1	UP
ENSG00000177125	2451.7	0.658761	0.0657261	10.0228	1.20993e-23	7.79127e-22	ZBTB34	UP
ENSG00000145911	512.727	1.1745	0.117467	9.99858	1.54591e-23	9.91364e-22	N4BP3	UP
ENSG00000005238	797.596	1.51031	0.15123	9.98682	1.74069e-23	1.11168e-21	FAM214B	UP
ENSG00000139697	9514.06	0.412171	0.0412909	9.98214	1.8249e-23	1.16068e-21	SBNO1	UP
ENSG00000179431	207.953	-1.23025	0.123426	-9.96756	2.11351e-23	1.33876e-21	FJX1	DN
ENSG00000164609	2488.18	0.537686	0.0540559	9.94685	2.60288e-23	1.64203e-21	SLU7	UP
ENSG00000070010	3661.51	0.507709	0.0510841	9.93868	2.82551e-23	1.77527e-21	UFD1	UP
ENSG00000214655	1719.4	0.878593	0.0885525	9.92172	3.34928e-23	2.09587e-21	ZSWIM8	UP
ENSG00000180616	177.996	2.15989	0.218049	9.90551	3.93971e-23	2.45543e-21	SSTR2	UP
ENSG00000185022	299.18	1.26308	0.127526	9.90448	3.98027e-23	2.47079e-21	MAFF	UP
ENSG00000105339	1300.12	0.838416	0.0847465	9.89321	4.45497e-23	2.75445e-21	DENND3	UP
ENSG00000138835	211.188	-1.29076	0.130627	-9.88129	5.0184e-23	3.0905e-21	RGS3	DN
ENSG00000173875	475.137	1.06204	0.107633	9.86727	5.77157e-23	3.54028e-21	ZNF791	UP
ENSG00000170677	395.233	-0.98845	0.100207	-9.86408	5.95789e-23	3.64018e-21	SOCS6	DN
ENSG00000100417	613.464	0.796255	0.0807835	9.85665	6.41536e-23	3.90431e-21	PMM1	UP
ENSG00000163812	2548.02	0.682472	0.069444	9.82765	8.55913e-23	5.18864e-21	ZDHHC3	UP
ENSG00000079387	1940.1	-0.575497	0.0585839	-9.82347	8.92187e-23	5.38749e-21	SENP1	DN
ENSG00000105722	2288.59	0.87678	0.0893525	9.8126	9.93726e-23	5.97738e-21	ERF	UP
ENSG00000007944	563.133	1.84047	0.187664	9.80728	1.04752e-22	6.2766e-21	MYLIP	UP
ENSG00000155858	643.393	-0.923994	0.0942259	-9.80616	1.05924e-22	6.32247e-21	LSM11	DN
ENSG00000163947	1479.14	0.89181	0.0911987	9.77876	1.38905e-22	8.25925e-21	ARHGEF3	UP
ENSG00000198133	240.999	-1.35627	0.139018	-9.75608	1.73748e-22	1.02916e-20	TMEM229B	DN
ENSG00000133069	523.833	1.40563	0.144634	9.71855	2.51323e-22	1.47738e-20	TMCC2	UP
ENSG00000162783	1637.74	1.08534	0.111675	9.71871	2.5094e-22	1.47738e-20	IER5	UP
ENSG00000125630	1925.59	-0.734816	0.0756466	-9.71381	2.63317e-22	1.54205e-20	POLR1B	DN
ENSG00000198890	509.434	-1.20103	0.123884	-9.69479	3.17304e-22	1.85122e-20	PRMT6	DN
ENSG00000140548	441.369	-1.0169	0.104936	-9.6907	3.30252e-22	1.91954e-20	ZNF710	DN
ENSG00000154803	969.417	0.811525	0.0837714	9.68738	3.41158e-22	1.97553e-20	FLCN	UP
ENSG00000146232	483.49	0.911717	0.0941768	9.6809	3.63485e-22	2.09373e-20	NFKBIE	UP
ENSG00000143772	1508.73	-0.574924	0.0593888	-9.68068	3.64268e-22	2.09373e-20	ITPKB	DN
ENSG00000165879	241.423	1.1541	0.119231	9.67954	3.68365e-22	2.10947e-20	FRAT1	UP
ENSG00000184083	2270.29	-0.584766	0.0604403	-9.6751	3.8473e-22	2.19509e-20	FAM120C	DN
ENSG00000107175	1608.64	0.72619	0.0751731	9.66024	4.44821e-22	2.52864e-20	CREB3	UP
ENSG00000245848	139.789	-1.54153	0.159713	-9.65185	4.82787e-22	2.73444e-20	CEBPA	DN
ENSG00000164976	532.928	1.24471	0.128971	9.65107	4.86432e-22	2.74507e-20	MYORG	UP
ENSG00000126767	3207.05	0.670507	0.0695263	9.64394	5.21496e-22	2.93228e-20	ELK1	UP
ENSG00000011523	1637.35	0.830294	0.0861286	9.64017	5.40981e-22	3.03086e-20	CEP68	UP
ENSG00000106089	200.427	1.44903	0.150522	9.62669	6.16859e-22	3.44354e-20	STX1A	UP
ENSG00000165233	548.967	0.971005	0.100895	9.62395	6.33513e-22	3.52383e-20	CARD19	UP
ENSG00000110987	3444.67	-0.567674	0.0591682	-9.59425	8.453e-22	4.68508e-20	BCL7A	DN
ENSG00000067064	2121.57	0.818366	0.0856642	9.55318	1.25774e-21	6.9216e-20	IDI1	UP
ENSG00000077684	1460.5	-1.09791	0.114923	-9.55347	1.25429e-21	6.9216e-20	JADE1	DN
ENSG00000109079	1254.39	0.879816	0.0921822	9.54432	1.37008e-21	7.51318e-20	TNFAIP1	UP
ENSG00000139131	400.804	-1.01337	0.106344	-9.5291	1.5865e-21	8.66935e-20	YARS2	DN
ENSG00000034152	1917.01	0.972572	0.102198	9.51652	1.79076e-21	9.75114e-20	MAP2K3	UP
ENSG00000170379	108.383	2.94648	0.309654	9.5154	1.81007e-21	9.82182e-20	TCAF2	UP
ENSG00000069667	878.12	1.0495	0.110301	9.51493	1.81837e-21	9.83249e-20	RORA	UP
ENSG00000136014	862.094	-1.04877	0.11048	-9.49292	2.24647e-21	1.21052e-19	USP44	DN
ENSG00000247315	919.646	-0.784155	0.082756	-9.47551	2.65464e-21	1.42551e-19	ZCCHC3	DN
ENSG00000172466	3281.25	-1.10292	0.116668	-9.45345	3.27856e-21	1.75448e-19	ZNF24	DN
ENSG00000156853	1356.48	-0.962107	0.101837	-9.44754	3.46874e-21	1.84987e-19	ZNF689	DN
ENSG00000198924	1208.78	-0.628877	0.0666672	-9.43309	3.98198e-21	2.11631e-19	DCLRE1A	DN
ENSG00000105327	143.951	2.7087	0.287248	9.42985	4.10668e-21	2.17514e-19	BBC3	UP
ENSG00000077150	899.893	0.744596	0.078974	9.42837	4.16502e-21	2.19853e-19	NFKB2	UP
ENSG00000164161	3156.29	-0.680261	0.0722496	-9.41544	4.71125e-21	2.47844e-19	HHIP	DN
ENSG00000181856	229.965	1.83571	0.19512	9.4081	5.05181e-21	2.64862e-19	SLC2A4	UP
ENSG00000132823	943.348	0.779591	0.0830377	9.3884	6.09166e-21	3.18305e-19	OSER1	UP
ENSG00000197976	2402.51	0.665573	0.0709015	9.3873	6.15579e-21	3.20576e-19	AKAP17A	UP
ENSG00000151353	859.052	-0.664569	0.0708085	-9.38543	6.2661e-21	3.25229e-19	TMEM18	DN
ENSG00000181007	626.821	-0.850066	0.0905786	-9.38484	6.30127e-21	3.25965e-19	ZFP82	DN
ENSG00000151470	606.742	0.983499	0.104813	9.3834	6.3877e-21	3.29338e-19	C4orf33	UP
ENSG00000103978	553.357	-0.700587	0.0748837	-9.35567	8.30732e-21	4.26892e-19	TMEM87A	DN
ENSG00000149115	1661.25	0.886094	0.0947535	9.35157	8.63582e-21	4.42308e-19	TNKS1BP1	UP
ENSG00000136950	1615.58	0.576762	0.061705	9.34708	9.01019e-21	4.59964e-19	ARPC5L	UP
ENSG00000106524	1232.52	0.807634	0.0864089	9.34666	9.04617e-21	4.60287e-19	ANKMY2	UP
ENSG00000197355	631.769	0.867363	0.0929521	9.33129	1.04589e-20	5.30431e-19	UAP1L1	UP
ENSG00000182158	2851.52	0.649578	0.0696739	9.32312	1.12973e-20	5.71085e-19	CREB3L2	UP
ENSG00000141956	544.869	-1.32007	0.141664	-9.31829	1.18225e-20	5.95694e-19	PRDM15	DN
ENSG00000188786	1991.08	0.506119	0.0543265	9.31623	1.20549e-20	6.05439e-19	MTF1	UP
ENSG00000119906	2866.29	-0.577833	0.0621039	-9.30429	1.3489e-20	6.75277e-19	SLF2	DN
ENSG00000196081	1302.32	-0.796523	0.0858845	-9.27435	1.787e-20	8.91721e-19	ZNF724	DN
ENSG00000158473	569.79	-0.953218	0.102835	-9.26937	1.87244e-20	9.31357e-19	CD1D	DN
ENSG00000115998	282.859	-1.21669	0.131708	-9.23775	2.51745e-20	1.24819e-18	C2orf42	DN
ENSG00000143384	5524.49	0.724345	0.0784362	9.23484	2.58681e-20	1.27849e-18	MCL1	UP
ENSG00000154359	677.133	0.73103	0.079175	9.23309	2.62946e-20	1.29545e-18	LONRF1	UP
ENSG00000120539	1754.92	0.66467	0.0720289	9.22782	2.76184e-20	1.35636e-18	MASTL	UP
ENSG00000129521	210.554	1.39689	0.152142	9.18154	4.2496e-20	2.08043e-18	EGLN3	UP
ENSG00000142784	681.479	0.967735	0.105436	9.17844	4.37394e-20	2.13457e-18	WDTC1	UP
ENSG00000143479	1347.75	0.675192	0.0737253	9.15821	5.27659e-20	2.567e-18	DYRK3	UP
ENSG00000112033	1497.6	0.623859	0.0681295	9.15695	5.33846e-20	2.58899e-18	PPARD	UP
ENSG00000108587	2045.57	-0.441968	0.0483231	-9.1461	5.90269e-20	2.8537e-18	GOSR1	DN
ENSG00000181274	447.012	1.03358	0.113121	9.13688	6.42823e-20	3.09813e-18	FRAT2	UP
ENSG00000006327	148.656	1.94044	0.212408	9.13545	6.51329e-20	3.1294e-18	TNFRSF12A	UP
ENSG00000154309	150.834	-1.74004	0.19056	-9.13119	6.77477e-20	3.24499e-18	DISP1	DN
ENSG00000168906	7818.24	-0.317181	0.0348481	-9.10181	8.88372e-20	4.24205e-18	MAT2A	DN
ENSG00000119899	492.945	0.77504	0.0852356	9.09291	9.64228e-20	4.59014e-18	SLC17A5	UP
ENSG00000076108	4719.47	0.69705	0.0767225	9.08535	1.03367e-19	4.90565e-18	BAZ2A	UP
ENSG00000099337	223.069	-1.17464	0.129306	-9.08422	1.04446e-19	4.94178e-18	KCNK6	DN
ENSG00000131845	1542.1	0.649323	0.0714971	9.08181	1.0678e-19	5.03681e-18	ENSG00000131845	UP
ENSG00000186300	965.411	0.974271	0.107834	9.03488	1.64178e-19	7.72084e-18	ZNF555	UP
ENSG00000109787	806.161	0.914358	0.101448	9.0131	2.00317e-19	9.39188e-18	KLF3	UP
ENSG00000127152	9257.66	-0.504936	0.056089	-9.0024	2.20829e-19	1.03224e-17	BCL11B	DN
ENSG00000164603	626.537	1.06977	0.11885	9.001	2.23662e-19	1.04235e-17	BMT2	UP
ENSG00000138764	1146.23	1.04197	0.115842	8.99475	2.36776e-19	1.10016e-17	CCNG2	UP
ENSG00000254726	1904.24	-0.621147	0.0691032	-8.98868	2.50214e-19	1.15913e-17	MEX3A	DN
ENSG00000166578	116.772	2.53785	0.282812	8.97362	2.86934e-19	1.32528e-17	IQCD	UP
ENSG00000278311	1334.5	0.544125	0.0607149	8.96196	3.18956e-19	1.46881e-17	GGNBP2	UP
ENSG00000123395	1188.63	0.867042	0.0968987	8.94792	3.62236e-19	1.66318e-17	ATG101	UP
ENSG00000076706	220.93	1.7476	0.195713	8.92938	4.2841e-19	1.96121e-17	ENSG00000076706	UP
ENSG00000090520	2828.47	0.443773	0.049781	8.9145	4.90026e-19	2.23668e-17	DNAJB11	UP
ENSG00000103257	19065.6	0.495382	0.055576	8.9136	4.94037e-19	2.24838e-17	SLC7A5	UP
ENSG00000120696	928.793	-0.905114	0.101563	-8.91186	5.01846e-19	2.27724e-17	KBTBD7	DN
ENSG00000120694	7120.97	-0.422033	0.0473799	-8.90742	5.22349e-19	2.36336e-17	HSPH1	DN
ENSG00000143442	2675.53	-0.494696	0.055613	-8.89532	5.82488e-19	2.6278e-17	POGZ	DN
ENSG00000149257	469.479	-0.828759	0.0932297	-8.88943	6.14234e-19	2.76298e-17	SERPINH1	DN
ENSG00000139793	1393.5	0.983774	0.110719	8.88534	6.37239e-19	2.85818e-17	MBNL2	UP
ENSG00000152778	748.681	-0.780007	0.0879122	-8.87258	7.14729e-19	3.19651e-17	IFIT5	DN
ENSG00000126804	1039.65	-1.31747	0.148496	-8.87209	7.17854e-19	3.20126e-17	ZBTB1	DN
ENSG00000274180	517.227	1.18424	0.133497	8.87092	7.25447e-19	3.22585e-17	NATD1	UP
ENSG00000079335	364.826	0.998542	0.112695	8.86053	7.96328e-19	3.53092e-17	CDC14A	UP
ENSG00000179144	380.185	-0.953082	0.107649	-8.8536	8.47396e-19	3.74665e-17	GIMAP7	DN
ENSG00000108599	780.438	-0.824128	0.0931529	-8.84705	8.98603e-19	3.96177e-17	AKAP10	DN
ENSG00000121931	913.408	-0.948383	0.107396	-8.83073	1.03994e-18	4.57189e-17	LRIF1	DN
ENSG00000181826	495.092	1.00983	0.114475	8.82136	1.13074e-18	4.95703e-17	RELL1	UP
ENSG00000133193	1986.26	0.607915	0.0689845	8.81234	1.22563e-18	5.3579e-17	FAM104A	UP
ENSG00000107968	100.748	2.53739	0.28826	8.80243	1.33886e-18	5.83643e-17	MAP3K8	UP
ENSG00000185813	1348.64	0.686196	0.0779856	8.79901	1.38024e-18	5.99999e-17	PCYT2	UP
ENSG00000165684	1169.55	0.816971	0.0928823	8.79577	1.42076e-18	6.15888e-17	SNAPC4	UP
ENSG00000087448	973.675	-0.993659	0.113201	-8.77782	1.66675e-18	7.20511e-17	KLHL42	DN
ENSG00000117385	1284.63	0.591527	0.067486	8.76519	1.8647e-18	8.03839e-17	P3H1	UP
ENSG00000183161	219.706	-1.3379	0.152656	-8.76416	1.88177e-18	8.08954e-17	FANCF	DN
ENSG00000174579	5273.05	-0.615365	0.0702329	-8.76178	1.92193e-18	8.23933e-17	MSL2	DN
ENSG00000130856	1675.29	-0.461366	0.0528117	-8.73607	2.4137e-18	1.03191e-16	ZNF236	DN
ENSG00000146858	881.337	-0.66851	0.0766298	-8.72389	2.68815e-18	1.14608e-16	ZC3HAV1L	DN
ENSG00000100439	544.006	1.25665	0.144147	8.71786	2.8351e-18	1.20542e-16	ABHD4	UP
ENSG00000124762	263.408	1.63207	0.187231	8.7169	2.85915e-18	1.21233e-16	CDKN1A	UP
ENSG00000148154	1062.18	0.961878	0.110369	8.71508	2.90556e-18	1.22865e-16	UGCG	UP
ENSG00000100644	3598.42	0.356637	0.0409324	8.71282	2.96402e-18	1.24996e-16	HIF1A	UP
ENSG00000004660	452.301	0.76206	0.0874909	8.71016	3.03449e-18	1.27621e-16	CAMKK1	UP
ENSG00000122729	3184.02	0.441852	0.0508039	8.6972	3.40187e-18	1.42686e-16	ACO1	UP
ENSG00000108506	1568.95	-0.484426	0.0557012	-8.69686	3.41185e-18	1.42718e-16	INTS2	DN
ENSG00000086061	10055.1	-0.51891	0.0598075	-8.67634	4.08721e-18	1.70509e-16	DNAJA1	DN
ENSG00000076513	2242.47	0.51211	0.0590397	8.674	4.17212e-18	1.73585e-16	ANKRD13A	UP
ENSG00000213079	1792.02	-0.628596	0.0724821	-8.67242	4.23024e-18	1.75532e-16	SCAF8	DN
ENSG00000176022	1536.6	-0.727356	0.0839023	-8.66908	4.35614e-18	1.80275e-16	B3GALT6	DN
ENSG00000136868	2021.24	0.663645	0.0766395	8.65931	4.74639e-18	1.95902e-16	SLC31A1	UP
ENSG00000126107	1509.85	0.576577	0.0666208	8.65461	4.94599e-18	2.03599e-16	HECTD3	UP
ENSG00000111671	483.072	0.985817	0.113977	8.64927	5.1829e-18	2.12787e-16	SPSB2	UP
ENSG00000172977	900.161	-0.581887	0.0674149	-8.63144	6.05844e-18	2.48076e-16	KAT5	DN
ENSG00000172059	213.552	-1.22561	0.142113	-8.62418	6.45561e-18	2.63644e-16	KLF11	DN
ENSG00000071243	515.89	-1.08912	0.126323	-8.62168	6.59765e-18	2.68737e-16	ING3	DN
ENSG00000170759	6518.02	-0.388324	0.0451359	-8.60344	7.73595e-18	3.14278e-16	KIF5B	DN
ENSG00000131263	3161.93	-0.722537	0.0840032	-8.6013	7.88196e-18	3.19288e-16	RLIM	DN
ENSG00000111859	278.056	1.35187	0.157175	8.60103	7.90041e-18	3.19288e-16	NEDD9	UP
ENSG00000242852	761.091	0.880526	0.102554	8.58602	9.00367e-18	3.6293e-16	ZNF709	UP
ENSG00000079277	1364.02	0.610289	0.0711347	8.57934	9.54214e-18	3.83638e-16	MKNK1	UP
ENSG00000233056	123.957	-1.48144	0.172767	-8.57475	9.93001e-18	3.98201e-16	ERVH48-1	DN
ENSG00000183655	762.82	0.609369	0.0711281	8.5672	1.06031e-17	4.24096e-16	KLHL25	UP
ENSG00000172575	1325.21	-0.604193	0.0705396	-8.56531	1.07786e-17	4.30006e-16	RASGRP1	DN
ENSG00000179604	166.18	2.12717	0.24875	8.5514	1.21599e-17	4.83872e-16	CDC42EP4	UP
ENSG00000107882	1509.26	0.677112	0.0792141	8.54788	1.25375e-17	4.96351e-16	SUFU	UP
ENSG00000114805	532.897	-0.719211	0.0841366	-8.54814	1.2509e-17	4.96351e-16	PLCH1	DN
ENSG00000204611	628.305	-0.736959	0.0862634	-8.54313	1.30638e-17	5.15872e-16	ZNF616	DN
ENSG00000171132	443.148	-1.18577	0.138815	-8.54207	1.31834e-17	5.19272e-16	PRKCE	DN
ENSG00000177614	1155.02	0.708513	0.0831	8.52603	1.51459e-17	5.95063e-16	PGBD5	UP
ENSG00000131944	227.435	-1.13645	0.133649	-8.50318	1.84461e-17	7.22891e-16	FAAP24	DN
ENSG00000132906	579.118	0.887919	0.104511	8.49595	1.96314e-17	7.67403e-16	CASP9	UP
ENSG00000160179	1232.03	0.567742	0.0669906	8.47495	2.35177e-17	9.17011e-16	ABCG1	UP
ENSG00000215251	1528.39	0.463907	0.0548299	8.46083	2.65487e-17	1.0326e-15	FASTKD5	UP
ENSG00000143507	543.453	1.49247	0.176626	8.44992	2.91499e-17	1.13094e-15	DUSP10	UP
ENSG00000130749	3201.48	-0.602837	0.071348	-8.44925	2.93181e-17	1.13463e-15	ENSG00000130749	DN
ENSG00000196396	4752.63	0.4203	0.0497547	8.44744	2.97762e-17	1.14949e-15	PTPN1	UP
ENSG00000126561	459.952	-1.07827	0.127766	-8.43938	3.19036e-17	1.22857e-15	STAT5A	DN
ENSG00000130021	905.285	-0.940694	0.111476	-8.43853	3.21343e-17	1.23439e-15	PUDP	DN
ENSG00000166349	334.832	-1.08717	0.128927	-8.43242	3.38579e-17	1.29738e-15	RAG1	DN
ENSG00000113734	265.684	-1.04483	0.123975	-8.42775	3.52364e-17	1.34688e-15	BNIP1	DN
ENSG00000148343	1001.94	0.665742	0.0790062	8.42645	3.56324e-17	1.35867e-15	MIGA2	UP
ENSG00000027697	1181.97	0.751892	0.0894936	8.40163	4.4033e-17	1.67487e-15	IFNGR1	UP
ENSG00000148426	137.391	2.0375	0.242586	8.3991	4.49922e-17	1.70717e-15	PROSER2	UP
ENSG00000169131	482.727	-0.973126	0.115898	-8.39638	4.60438e-17	1.74281e-15	ZNF354A	DN
ENSG00000226479	503.841	-1.29207	0.153978	-8.39124	4.81026e-17	1.81631e-15	TMEM185B	DN
ENSG00000101363	211.109	-1.01689	0.121236	-8.38771	4.95689e-17	1.86713e-15	MANBAL	DN
ENSG00000025156	866.676	0.568044	0.0677456	8.38496	5.07446e-17	1.90616e-15	HSF2	UP
ENSG00000060971	1818.19	0.560337	0.0668285	8.38471	5.08505e-17	1.90616e-15	ACAA1	UP
ENSG00000146083	2859.92	-0.550996	0.0657933	-8.37465	5.53877e-17	2.07123e-15	RNF44	DN
ENSG00000112561	449.029	0.806277	0.0963582	8.3675	5.88521e-17	2.19549e-15	TFEB	UP
ENSG00000105516	578.713	0.981917	0.117364	8.36641	5.93996e-17	2.21061e-15	DBP	UP
ENSG00000103966	1488.87	0.668452	0.0799949	8.35619	6.47769e-17	2.40496e-15	EHD4	UP
ENSG00000108960	1795.55	0.53969	0.0647212	8.3387	7.51113e-17	2.78198e-15	MMD	UP
ENSG00000259330	634.821	0.823443	0.09884	8.33107	8.01149e-17	2.96024e-15	INAFM2	UP
ENSG00000164086	2745.06	0.652531	0.0784301	8.3199	8.80342e-17	3.24514e-15	DUSP7	UP
ENSG00000092067	154.095	-1.26462	0.152089	-8.31498	9.17647e-17	3.37463e-15	CEBPE	DN
ENSG00000178694	367.284	-0.914904	0.110201	-8.30212	1.02273e-16	3.75218e-15	NSUN3	DN
ENSG00000138231	843.114	-0.636603	0.0766944	-8.30051	1.03668e-16	3.79439e-15	DBR1	DN
ENSG00000114933	967.025	-0.851961	0.102694	-8.29609	1.07595e-16	3.92886e-15	INO80D	DN
ENSG00000106299	613.029	0.786888	0.0948932	8.29235	1.11032e-16	4.04485e-15	WASL	UP
ENSG00000186591	2698.7	0.740687	0.0894213	8.28311	1.19995e-16	4.36112e-15	UBE2H	UP
ENSG00000197566	286.608	-1.17528	0.141905	-8.28216	1.20964e-16	4.38607e-15	ZNF624	DN
ENSG00000116584	5185.99	-0.610605	0.0737313	-8.28149	1.21646e-16	4.40053e-15	ARHGEF2	DN
ENSG00000114491	1556.34	-0.748887	0.0907138	-8.25549	1.51277e-16	5.45971e-15	UMPS	DN
ENSG00000153487	1522.63	1.45161	0.176491	8.22486	1.95423e-16	7.03661e-15	ING1	UP
ENSG00000181004	277.478	0.996718	0.121227	8.22194	2.00241e-16	7.19337e-15	BBS12	UP
ENSG00000105281	7512.75	0.490314	0.0596894	8.21442	2.13189e-16	7.64081e-15	SLC1A5	UP
ENSG00000170345	103.678	2.15358	0.26225	8.21193	2.17661e-16	7.78313e-15	FOS	UP
ENSG00000185905	1011.81	-0.787445	0.0959135	-8.20995	2.21282e-16	7.89442e-15	C16orf54	DN
ENSG00000174197	3927.88	-0.530423	0.0646427	-8.20546	2.29706e-16	8.17617e-15	MGA	DN
ENSG00000138166	321.369	0.838864	0.10263	8.17366	2.99169e-16	1.06242e-14	DUSP5	UP
ENSG00000240857	383.616	-0.855145	0.104684	-8.16882	3.11412e-16	1.10338e-14	RDH14	DN
ENSG00000251022	1057.35	0.658154	0.0806238	8.16327	3.26073e-16	1.15269e-14	THAP9-AS1	UP
ENSG00000213203	375.506	-0.918596	0.112671	-8.1529	3.55298e-16	1.25315e-14	GIMAP1	DN
ENSG00000163704	481.294	0.996123	0.122387	8.13912	3.9816e-16	1.40114e-14	PRRT3	UP
ENSG00000066294	1396.08	-0.595709	0.0732227	-8.13558	4.09988e-16	1.4395e-14	CD84	DN
ENSG00000134317	393.372	0.869676	0.107128	8.11809	4.73596e-16	1.65535e-14	GRHL1	UP
ENSG00000112242	3017.88	-0.371751	0.0457923	-8.1182	4.73154e-16	1.65535e-14	E2F3	DN
ENSG00000034677	1282.73	0.794761	0.0979681	8.11245	4.96092e-16	1.73008e-14	RNF19A	UP
ENSG00000105771	1117.55	-0.536622	0.0662067	-8.10526	5.26345e-16	1.83147e-14	SMG9	DN
ENSG00000165244	1139.01	-0.804573	0.0994118	-8.09333	5.80552e-16	2.01557e-14	ZNF367	DN
ENSG00000102445	1428.93	0.563192	0.0695963	8.09227	5.85622e-16	2.02863e-14	RUBCNL	UP
ENSG00000143032	165.946	-1.51969	0.187881	-8.08861	6.03505e-16	2.08592e-14	BARHL2	DN
ENSG00000161405	616.085	-0.682619	0.0847321	-8.0562	7.87043e-16	2.71425e-14	IKZF3	DN
ENSG00000183814	530.003	-0.681326	0.0845929	-8.05418	8.00154e-16	2.75334e-14	LIN9	DN
ENSG00000125149	1062.64	0.888398	0.110394	8.04753	8.44796e-16	2.90053e-14	C16orf70	UP
ENSG00000140950	286.727	-1.08305	0.134956	-8.02525	1.01319e-15	3.47101e-14	MEAK7	DN
ENSG00000174405	1228.63	-0.552771	0.068924	-8.02001	1.05738e-15	3.61443e-14	LIG4	DN
ENSG00000111731	1666.29	-0.435618	0.0543772	-8.01103	1.13748e-15	3.87968e-14	C2CD5	DN
ENSG00000107819	961.576	0.65345	0.0815885	8.00909	1.1556e-15	3.93284e-14	SFXN3	UP
ENSG00000123358	332.004	1.59086	0.198772	8.00341	1.21017e-15	4.10955e-14	NR4A1	UP
ENSG00000279207	1121.17	0.713536	0.0891713	8.00186	1.22557e-15	4.15276e-14	ENSG00000279207	UP
ENSG00000155330	1068.8	0.51276	0.0641474	7.99347	1.31195e-15	4.43576e-14	C16orf87	UP
ENSG00000215417	233.294	-1.46166	0.182873	-7.99272	1.31993e-15	4.45303e-14	MIR17HG	DN
ENSG00000198408	2928.32	0.757837	0.0948738	7.98784	1.37319e-15	4.62269e-14	OGA	UP
ENSG00000163508	171.446	-1.3375	0.167741	-7.9736	1.54119e-15	5.177e-14	EOMES	DN
ENSG00000181027	105.676	-2.63405	0.330462	-7.97081	1.57637e-15	5.28375e-14	FKRP	DN
ENSG00000109670	1755.02	0.576195	0.0727148	7.92404	2.29913e-15	7.6897e-14	FBXW7	UP
ENSG00000100600	1730.45	0.728671	0.0919972	7.92058	2.36407e-15	7.88989e-14	LGMN	UP
ENSG00000181472	663.789	-0.711154	0.0898894	-7.91143	2.54441e-15	8.47353e-14	ZBTB2	DN
ENSG00000168495	1728.58	-0.464447	0.0587795	-7.90151	2.75554e-15	9.15701e-14	POLR3D	DN
ENSG00000160613	3546.66	0.620665	0.078574	7.89911	2.80896e-15	9.3146e-14	PCSK7	UP
ENSG00000096717	1261.5	-0.580537	0.0735016	-7.89829	2.82758e-15	9.35633e-14	SIRT1	DN
ENSG00000198841	398.37	-0.713778	0.0904354	-7.89268	2.95763e-15	9.76583e-14	KTI12	DN
ENSG00000172469	683.359	-0.921443	0.116789	-7.88981	3.0265e-15	9.97204e-14	MANEA	DN
ENSG00000196544	509.367	0.874717	0.110895	7.88779	3.07573e-15	1.01128e-13	BORCS6	UP
ENSG00000117335	2398.28	0.690102	0.0875005	7.88684	3.09928e-15	1.01686e-13	CD46	UP
ENSG00000084652	4436.3	-0.357844	0.0454357	-7.87584	3.38462e-15	1.10814e-13	TXLNA	DN
ENSG00000105173	613.501	0.95674	0.121556	7.87078	3.52437e-15	1.15147e-13	CCNE1	UP
ENSG00000184661	3161.04	0.428319	0.0546957	7.83094	4.84224e-15	1.57871e-13	CDCA2	UP
ENSG00000117298	3678.57	0.441315	0.0563858	7.8267	5.00824e-15	1.62941e-13	ECE1	UP
ENSG00000119403	1689.99	-0.535042	0.0683865	-7.82379	5.12549e-15	1.66407e-13	PHF19	DN
ENSG00000126216	1516.31	-0.491858	0.0628784	-7.82238	5.18357e-15	1.67941e-13	TUBGCP3	DN
ENSG00000181444	121.867	2.27869	0.29164	7.81337	5.56807e-15	1.80023e-13	ZNF467	UP
ENSG00000155850	1507.54	-0.454448	0.0583654	-7.78626	6.90202e-15	2.22687e-13	SLC26A2	DN
ENSG00000105556	870.002	-0.717904	0.0922169	-7.78495	6.97422e-15	2.2455e-13	MIER2	DN
ENSG00000137502	393.65	1.22976	0.157973	7.78466	6.99036e-15	2.24603e-13	RAB30	UP
ENSG00000233016	1628.36	0.572237	0.0735889	7.77613	7.47751e-15	2.39759e-13	SNHG7	UP
ENSG00000175727	7069.14	0.498378	0.0641745	7.76597	8.10208e-15	2.5925e-13	MLXIP	UP
ENSG00000260727	261.959	1.04702	0.13492	7.76033	8.47111e-15	2.705e-13	SLC7A5P1	UP
ENSG00000180626	615.521	-0.947445	0.122094	-7.75998	8.49414e-15	2.70679e-13	ZNF594	DN
ENSG00000100281	1425.71	-0.577273	0.0744926	-7.7494	9.23283e-15	2.93615e-13	HMGXB4	DN
ENSG00000099625	392.099	1.51241	0.19557	7.73334	1.04761e-14	3.32473e-13	CBARP	UP
ENSG00000135828	257.156	-1.22299	0.1582	-7.73065	1.06996e-14	3.38871e-13	RNASEL	DN
ENSG00000086062	2146.54	0.489034	0.0634332	7.70943	1.26378e-14	3.99442e-13	B4GALT1	UP
ENSG00000146463	4784.45	-0.416566	0.0540934	-7.70086	1.35154e-14	4.26312e-13	ZMYM4	DN
ENSG00000088305	1184.04	0.808246	0.105123	7.68861	1.48743e-14	4.68223e-13	DNMT3B	UP
ENSG00000170473	295.609	-1.13129	0.147186	-7.68615	1.51624e-14	4.76326e-13	PYM1	DN
ENSG00000146826	550.17	0.789275	0.102734	7.68271	1.55762e-14	4.88337e-13	MAP11	UP
ENSG00000152213	179.065	-1.13295	0.147517	-7.68015	1.58901e-14	4.97173e-13	ARL11	DN
ENSG00000155287	824.103	0.729636	0.0950795	7.67396	1.66772e-14	5.20753e-13	SLC25A28	UP
ENSG00000188620	305.1	-0.805443	0.105005	-7.67049	1.71339e-14	5.33938e-13	HMX3	DN
ENSG00000132005	764.314	-0.663867	0.0866825	-7.65861	1.87962e-14	5.84565e-13	RFX1	DN
ENSG00000139044	201.78	-0.996274	0.130171	-7.65356	1.95488e-14	6.06756e-13	B4GALNT3	DN
ENSG00000163251	604.083	0.840593	0.110058	7.63771	2.21123e-14	6.84953e-13	FZD5	UP
ENSG00000162377	1230.32	-0.558493	0.0731276	-7.63724	2.21925e-14	6.86067e-13	COA7	DN
ENSG00000136273	528.586	-0.659802	0.0864417	-7.63292	2.29498e-14	7.08068e-13	HUS1	DN
ENSG00000177666	1836.55	0.627993	0.0823155	7.62909	2.3642e-14	7.27976e-13	PNPLA2	UP
ENSG00000113263	1425.42	-0.506797	0.0664357	-7.62838	2.37716e-14	7.30518e-13	ITK	DN
ENSG00000176887	211.928	-1.23803	0.162428	-7.62203	2.49721e-14	7.65892e-13	SOX11	DN
ENSG00000083520	4164.02	0.592185	0.0777645	7.61511	2.63465e-14	8.06451e-13	DIS3	UP
ENSG00000265148	362.314	-0.732402	0.0963453	-7.60184	2.91939e-14	8.91851e-13	TSPOAP1-AS1	DN
ENSG00000001167	4177.98	-0.397922	0.0524474	-7.58707	3.27208e-14	9.97631e-13	NFYA	DN
ENSG00000121486	1173.76	-0.585547	0.0772478	-7.58012	3.45245e-14	1.05056e-12	TRMT1L	DN
ENSG00000132623	622.607	-0.816891	0.107777	-7.57946	3.46988e-14	1.0538e-12	ANKEF1	DN
ENSG00000114383	1401.25	0.801497	0.10578	7.57704	3.53524e-14	1.06946e-12	TUSC2	UP
ENSG00000170852	1667	-0.442038	0.0583391	-7.57705	3.53511e-14	1.06946e-12	KBTBD2	DN
ENSG00000176974	2372.87	0.399612	0.0528186	7.56575	3.85643e-14	1.16436e-12	SHMT1	UP
ENSG00000177853	2181.5	-0.566889	0.0749961	-7.55891	4.06467e-14	1.22485e-12	ZNF518A	DN
ENSG00000149474	1208.97	-0.466247	0.061743	-7.55141	4.30557e-14	1.29492e-12	KAT14	DN
ENSG00000197217	2334.52	0.563632	0.0746795	7.54734	4.44232e-14	1.33347e-12	ENTPD4	UP
ENSG00000123989	814.227	0.826713	0.109668	7.5383	4.76123e-14	1.42644e-12	CHPF	UP
ENSG00000181938	1058.95	-0.705666	0.0936385	-7.53607	4.84334e-14	1.44824e-12	GINS3	DN
ENSG00000170322	2810.6	0.457154	0.0608159	7.51701	5.60413e-14	1.67251e-12	NFRKB	UP
ENSG00000103264	1474.58	0.494194	0.0657971	7.51088	5.87293e-14	1.74937e-12	FBXO31	UP
ENSG00000169242	90.93	2.20215	0.293306	7.50804	6.0019e-14	1.78436e-12	EFNA1	UP
ENSG00000185085	1658.71	0.582194	0.0775638	7.506	6.09611e-14	1.8089e-12	INTS5	UP
ENSG00000162676	850.042	-0.536156	0.0714926	-7.49946	6.40819e-14	1.89787e-12	GFI1	DN
ENSG00000165507	99.4015	1.52402	0.20327	7.49751	6.50394e-14	1.92256e-12	DEPP1	UP
ENSG00000281103	425.175	-0.903869	0.120804	-7.48212	7.3134e-14	2.15773e-12	TRG-AS1	DN
ENSG00000166439	2038.15	-0.43269	0.0578457	-7.48008	7.42788e-14	2.18735e-12	RNF169	DN
ENSG00000133794	976.748	0.819619	0.109632	7.4761	7.65603e-14	2.25026e-12	ARNTL	UP
ENSG00000137338	901.347	0.609875	0.0816999	7.46482	8.34159e-14	2.44713e-12	PGBD1	UP
ENSG00000165030	2016.25	0.466401	0.0624846	7.46425	8.37741e-14	2.453e-12	NFIL3	UP
ENSG00000182903	1712.35	-0.82276	0.1103	-7.45927	8.70041e-14	2.54278e-12	ZNF721	DN
ENSG00000113328	1682.28	0.589898	0.0791358	7.45426	9.03768e-14	2.63362e-12	CCNG1	UP
ENSG00000189420	122.297	-1.19214	0.15993	-7.45415	9.04517e-14	2.63362e-12	ZFP92	DN
ENSG00000151502	5869.53	0.357179	0.047977	7.4448	9.70892e-14	2.82159e-12	VPS26B	UP
ENSG00000066230	328.734	-1.47794	0.198557	-7.4434	9.81245e-14	2.84634e-12	SLC9A3	DN
ENSG00000070961	954.259	-0.54196	0.0728502	-7.43938	1.01157e-13	2.92882e-12	ATP2B1	DN
ENSG00000183496	505.499	-0.742276	0.0998573	-7.43337	1.05869e-13	3.05955e-12	MEX3B	DN
ENSG00000008853	1999.77	0.551206	0.0741617	7.43249	1.06575e-13	3.07423e-12	RHOBTB2	UP
ENSG00000107036	2795.08	0.590649	0.0795339	7.42638	1.1161e-13	3.21349e-12	RIC1	UP
ENSG00000105576	4260.5	-0.366071	0.0493058	-7.42451	1.13195e-13	3.2531e-12	TNPO2	DN
ENSG00000168769	998.775	-0.65818	0.0887858	-7.41312	1.23361e-13	3.53871e-12	TET2	DN
ENSG00000149346	1015.61	-0.49475	0.066788	-7.40777	1.2844e-13	3.67761e-12	SLX4IP	DN
ENSG00000177410	1306.47	0.543439	0.0733989	7.40392	1.32225e-13	3.77901e-12	ZFAS1	UP
ENSG00000170653	1623.28	-0.612024	0.0827021	-7.40035	1.3583e-13	3.87491e-12	ATF7	DN
ENSG00000204977	1103.75	-0.658797	0.0890415	-7.39876	1.37465e-13	3.91434e-12	TRIM13	DN
ENSG00000174032	823.604	0.627893	0.084914	7.39446	1.41983e-13	4.0356e-12	SLC25A30	UP
ENSG00000189007	500.664	-0.725698	0.0982511	-7.38616	1.51134e-13	4.28783e-12	ADAT2	DN
ENSG00000168763	699.744	-0.823535	0.11154	-7.3833	1.54418e-13	4.37301e-12	CNNM3	DN
ENSG00000079999	1600.45	-0.799253	0.108281	-7.38131	1.56743e-13	4.43077e-12	KEAP1	DN
ENSG00000166963	11187.8	0.528964	0.0717039	7.37707	1.61816e-13	4.56585e-12	MAP1A	UP
ENSG00000130827	1550.55	1.02383	0.138878	7.37216	1.67884e-13	4.72849e-12	PLXNA3	UP
ENSG00000178935	444.685	0.816313	0.110761	7.37005	1.70569e-13	4.79539e-12	ZNF552	UP
ENSG00000136802	1988.48	0.468305	0.0636047	7.36274	1.80172e-13	5.05621e-12	LRRC8A	UP
ENSG00000100227	3017.65	-0.442817	0.0601461	-7.36237	1.80676e-13	5.06121e-12	POLDIP3	DN
ENSG00000198805	5570.44	0.391635	0.0532074	7.36054	1.83167e-13	5.12175e-12	PNP	UP
ENSG00000198464	1726.02	-0.507781	0.0690545	-7.35334	1.93318e-13	5.39588e-12	ZNF480	DN
ENSG00000174206	499.751	-0.762428	0.103728	-7.35028	1.9779e-13	5.51078e-12	C12orf66	DN
ENSG00000177352	647.217	-0.851939	0.116036	-7.34204	2.10369e-13	5.85074e-12	CCDC71	DN
ENSG00000172578	692.538	-0.771781	0.105143	-7.34027	2.13164e-13	5.91787e-12	KLHL6	DN
ENSG00000177946	336.878	-0.835774	0.113873	-7.33955	2.14317e-13	5.93925e-12	CENPBD1	DN
ENSG00000185669	80.5883	1.98789	0.270965	7.33633	2.19532e-13	6.07295e-12	SNAI3	UP
ENSG00000107362	2197.49	0.538144	0.0733861	7.33305	2.24973e-13	6.21209e-12	ABHD17B	UP
ENSG00000129355	1710.2	0.538771	0.073474	7.33282	2.25363e-13	6.21209e-12	CDKN2D	UP
ENSG00000184731	619.567	0.730553	0.0996667	7.32997	2.30211e-13	6.33449e-12	FAM110C	UP
ENSG00000167470	5186.28	0.548733	0.0749269	7.32359	2.41426e-13	6.63132e-12	MIDN	UP
ENSG00000182405	125.332	-1.36845	0.18716	-7.31168	2.63821e-13	7.23363e-12	PGBD4	DN
ENSG00000196659	240.2	-0.924296	0.126542	-7.30425	2.78814e-13	7.63124e-12	TTC30B	DN
ENSG00000117226	306.503	-0.932633	0.127782	-7.2986	2.90776e-13	7.94462e-12	GBP3	DN
ENSG00000114353	12445.3	0.400786	0.0549277	7.29661	2.95111e-13	8.04891e-12	GNAI2	UP
ENSG00000116212	1043.26	0.538404	0.0738442	7.29108	3.07479e-13	8.37152e-12	LRRC42	UP
ENSG00000109466	270.7	-0.855089	0.117304	-7.28949	3.11129e-13	8.45606e-12	KLHL2	DN
ENSG00000186638	1153.83	-0.437629	0.0600491	-7.28784	3.1496e-13	8.54521e-12	KIF24	DN
ENSG00000131871	887.8	0.697167	0.095671	7.28713	3.16633e-13	8.57561e-12	SELENOS	UP
ENSG00000242802	748.181	0.60753	0.0834239	7.28244	3.27841e-13	8.86371e-12	AP5Z1	UP
ENSG00000095574	1025.45	0.552031	0.0758252	7.28031	3.3305e-13	8.98888e-12	IKZF5	UP
ENSG00000157379	225.686	1.12348	0.154525	7.27058	3.57951e-13	9.64416e-12	DHRS1	UP
ENSG00000055917	4552.18	-0.551722	0.0759593	-7.26338	3.77522e-13	1.01538e-11	PUM2	DN
ENSG00000136159	795.713	-0.651317	0.0896914	-7.26176	3.82084e-13	1.02588e-11	NUDT15	DN
ENSG00000084092	1810.51	0.423555	0.0583447	7.25953	3.88439e-13	1.04114e-11	NOA1	UP
ENSG00000186648	86.1795	2.90818	0.401013	7.2521	4.10346e-13	1.09796e-11	CARMIL3	UP
ENSG00000173230	5135.02	0.504196	0.0695329	7.25119	4.13112e-13	1.10346e-11	GOLGB1	UP
ENSG00000167550	155.156	1.45367	0.200505	7.25004	4.16657e-13	1.11101e-11	RHEBL1	UP
ENSG00000129173	1093.05	-0.594782	0.0821566	-7.23961	4.49981e-13	1.19781e-11	E2F8	DN
ENSG00000126062	964.801	0.667458	0.0923618	7.22656	4.95387e-13	1.31642e-11	TMEM115	UP
ENSG00000140259	1918.38	0.572065	0.0792462	7.21883	5.24357e-13	1.39102e-11	MFAP1	UP
ENSG00000076641	1444.5	0.613456	0.0850611	7.21195	5.51547e-13	1.46066e-11	PAG1	UP
ENSG00000127081	517.695	-0.99133	0.137522	-7.2085	5.65726e-13	1.49566e-11	ZNF484	DN
ENSG00000165195	489.202	0.780668	0.108335	7.20608	5.7584e-13	1.51981e-11	PIGA	UP
ENSG00000260852	135.532	-1.26468	0.17567	-7.19915	6.05881e-13	1.59638e-11	FBXL19-AS1	DN
ENSG00000109320	1696.76	-0.365399	0.0507681	-7.1974	6.13728e-13	1.61431e-11	NFKB1	DN
ENSG00000111860	1968.71	0.767482	0.106679	7.19431	6.27784e-13	1.64849e-11	CEP85L	UP
ENSG00000101665	99.9002	1.24637	0.173541	7.18196	6.87197e-13	1.80146e-11	SMAD7	UP
ENSG00000197694	23613.3	0.329827	0.045944	7.17888	7.02849e-13	1.83938e-11	SPTAN1	UP
ENSG00000136367	597.339	-0.903648	0.125883	-7.17846	7.05017e-13	1.84195e-11	ZFHX2	DN
ENSG00000104549	3604.99	0.453327	0.0631631	7.1771	7.12069e-13	1.85724e-11	SQLE	UP
ENSG00000169826	1693.13	0.520423	0.0725223	7.17604	7.17593e-13	1.86851e-11	CSGALNACT2	UP
ENSG00000137824	667.879	0.733673	0.102335	7.16934	7.53609e-13	1.95901e-11	RMDN3	UP
ENSG00000162642	969.403	0.497195	0.069395	7.16471	7.79499e-13	2.02292e-11	C1orf52	UP
ENSG00000143942	284.209	-0.790627	0.11049	-7.15567	8.32679e-13	2.15732e-11	CHAC2	DN
ENSG00000106080	362.279	0.899914	0.125909	7.14733	8.84795e-13	2.28852e-11	FKBP14	UP
ENSG00000120868	1694.57	0.868796	0.121657	7.14138	9.2401e-13	2.38597e-11	APAF1	UP
ENSG00000008300	1331.14	-0.580278	0.0813679	-7.13154	9.92542e-13	2.55738e-11	CELSR3	DN
ENSG00000137460	184.501	1.48319	0.207981	7.13138	9.93685e-13	2.55738e-11	FHDC1	UP
ENSG00000186660	4630.98	-0.452932	0.0635584	-7.12623	1.03158e-12	2.65051e-11	ZFP91	DN
ENSG00000170836	1434.3	0.446648	0.0626973	7.12389	1.04924e-12	2.69143e-11	PPM1D	UP
ENSG00000141543	4749.36	0.353803	0.0496772	7.12204	1.06339e-12	2.72321e-11	EIF4A3	UP
ENSG00000133574	710.306	-0.640187	0.0899006	-7.12105	1.07111e-12	2.73848e-11	GIMAP4	DN
ENSG00000253276	456.126	-0.797568	0.11205	-7.11797	1.09525e-12	2.79559e-11	CCDC71L	DN
ENSG00000127084	657.831	-0.80136	0.112725	-7.109	1.16883e-12	2.97851e-11	FGD3	DN
ENSG00000068697	1209.76	0.537234	0.0755751	7.10862	1.17212e-12	2.982e-11	LAPTM4A	UP
ENSG00000101138	1356.03	-0.612242	0.0862157	-7.10128	1.23603e-12	3.13945e-11	CSTF1	DN
ENSG00000204386	193.828	0.994704	0.140139	7.09798	1.26589e-12	3.21004e-11	NEU1	UP
ENSG00000155090	1261.15	0.925653	0.130434	7.09671	1.27759e-12	3.23441e-11	KLF10	UP
ENSG00000067191	607.765	0.756865	0.106817	7.08564	1.38405e-12	3.49823e-11	CACNB1	UP
ENSG00000007545	2761.76	0.717638	0.101291	7.08492	1.39124e-12	3.51069e-11	CRAMP1	UP
ENSG00000276791	88.6382	-1.74403	0.246176	-7.08447	1.39582e-12	3.5165e-11	ENSG00000276791	DN
ENSG00000179943	477.203	-1.00919	0.142527	-7.08068	1.43453e-12	3.60818e-11	FIZ1	DN
ENSG00000005339	3394.59	-0.409702	0.0579255	-7.07292	1.51711e-12	3.8097e-11	CREBBP	DN
ENSG00000080503	2298.36	0.600251	0.0849157	7.06879	1.56296e-12	3.91391e-11	SMARCA2	UP
ENSG00000096070	832.369	-0.862566	0.122026	-7.06872	1.56365e-12	3.91391e-11	BRPF3	DN
ENSG00000155561	6014.09	-0.362132	0.0512465	-7.06648	1.58912e-12	3.97127e-11	NUP205	DN
ENSG00000115289	216.739	-1.04923	0.148492	-7.06592	1.59552e-12	3.98086e-11	PCGF1	DN
ENSG00000143319	2109.36	0.441628	0.0625656	7.05863	1.68146e-12	4.18855e-11	ISG20L2	UP
ENSG00000164366	702.267	-0.693744	0.0983044	-7.05709	1.70022e-12	4.22848e-11	CCDC127	DN
ENSG00000164543	3904.6	0.560661	0.0794651	7.05543	1.72068e-12	4.27251e-11	STK17A	UP
ENSG00000140743	1566.2	0.523646	0.0742861	7.04904	1.80152e-12	4.46609e-11	ENSG00000140743	UP
ENSG00000162650	283.266	-1.08736	0.154375	-7.04367	1.8724e-12	4.63443e-11	ATXN7L2	DN
ENSG00000167920	150.609	-1.11019	0.157646	-7.04233	1.89053e-12	4.67184e-11	TMEM99	DN
ENSG00000080709	239.221	0.969798	0.137813	7.03707	1.96326e-12	4.84385e-11	KCNN2	UP
ENSG00000112715	585.897	1.0759	0.152915	7.03589	1.97993e-12	4.8721e-11	VEGFA	UP
ENSG00000040608	181.282	-1.08775	0.154602	-7.03582	1.98099e-12	4.8721e-11	RTN4R	DN
ENSG00000137955	2154.06	0.637991	0.0907172	7.03275	2.02508e-12	4.96863e-11	RABGGTB	UP
ENSG00000244405	1539.31	0.400594	0.0569621	7.03264	2.02664e-12	4.96863e-11	ETV5	UP
ENSG00000224287	304.271	-1.40127	0.199341	-7.02953	2.07236e-12	5.07271e-11	MSL3P1	DN
ENSG00000151065	382.294	-0.707654	0.100695	-7.0277	2.09968e-12	5.13148e-11	DCP1B	DN
ENSG00000146433	1092.47	-0.482985	0.0687782	-7.02235	2.18162e-12	5.32336e-11	TMEM181	DN
ENSG00000115232	14622.7	-0.32538	0.0463853	-7.01473	2.30388e-12	5.6061e-11	ITGA4	DN
ENSG00000153914	1494.04	-0.606043	0.0863964	-7.01468	2.30472e-12	5.6061e-11	SREK1	DN
ENSG00000101350	2174.69	0.394561	0.0562569	7.01355	2.32339e-12	5.64267e-11	KIF3B	UP
ENSG00000093167	1876.92	0.440395	0.0628032	7.01231	2.34419e-12	5.68429e-11	LRRFIP2	UP
ENSG00000188021	1381.46	-0.483256	0.0689346	-7.01036	2.37708e-12	5.75505e-11	UBQLN2	DN
ENSG00000145198	366.585	0.984457	0.140433	7.01014	2.38085e-12	5.75521e-11	VWA5B2	UP
ENSG00000144560	1989.25	-0.411453	0.0587275	-7.00614	2.44982e-12	5.91271e-11	VGLL4	DN
ENSG00000100815	1928.03	-0.65869	0.0940522	-7.00345	2.49741e-12	6.01822e-11	TRIP11	DN
ENSG00000108733	173.614	-1.20627	0.172408	-6.99659	2.62275e-12	6.31046e-11	PEX12	DN
ENSG00000170846	876.492	0.488964	0.069938	6.99139	2.72177e-12	6.53857e-11	ENSG00000170846	UP
ENSG00000141458	1918.45	0.429734	0.061511	6.9863	2.82223e-12	6.76944e-11	NPC1	UP
ENSG00000076984	655.548	-0.625868	0.0896263	-6.98309	2.8876e-12	6.91554e-11	MAP2K7	DN
ENSG00000106346	2239.88	0.413367	0.0592041	6.98208	2.9085e-12	6.95485e-11	USP42	UP
ENSG00000000419	1418.37	0.557683	0.0799001	6.97976	2.95695e-12	7.05982e-11	DPM1	UP
ENSG00000198736	698.775	0.683845	0.0982653	6.95917	3.42275e-12	8.1594e-11	MSRB1	UP
ENSG00000133874	551.53	0.640575	0.0920523	6.95882	3.43144e-12	8.16758e-11	RNF122	UP
ENSG00000158711	3872.89	-0.542786	0.07801	-6.9579	3.45382e-12	8.20824e-11	ELK4	DN
ENSG00000075618	699.372	0.771504	0.110969	6.9524	3.59119e-12	8.52165e-11	FSCN1	UP
ENSG00000163872	2364.13	-0.543241	0.0781706	-6.94943	3.66755e-12	8.68958e-11	YEATS2	DN
ENSG00000007047	2817.64	0.57153	0.0822637	6.94754	3.7172e-12	8.79378e-11	MARK4	UP
ENSG00000119720	1156.68	-0.856325	0.123295	-6.94531	3.77617e-12	8.9197e-11	NRDE2	DN
ENSG00000050030	946.119	-0.569674	0.0821433	-6.93512	4.05886e-12	9.57286e-11	NEXMIF	DN
ENSG00000177951	1835.09	0.553574	0.0799501	6.92399	4.391e-12	1.03405e-10	BET1L	UP
ENSG00000065000	5395.27	0.288194	0.0416656	6.91684	4.61841e-12	1.08596e-10	AP3D1	UP
ENSG00000130787	2559.24	0.576249	0.0833174	6.91631	4.63547e-12	1.08832e-10	HIP1R	UP
ENSG00000120800	4274.15	-0.347852	0.0503113	-6.91399	4.71215e-12	1.10465e-10	UTP20	DN
ENSG00000173585	166.954	1.25745	0.182154	6.90321	5.08407e-12	1.19004e-10	CCR9	UP
ENSG00000173465	940.234	0.563445	0.0817109	6.8956	5.36381e-12	1.25363e-10	ZNRD2	UP
ENSG00000176320	534.265	-0.747197	0.108456	-6.88944	5.60137e-12	1.30718e-10	ENSG00000176320	DN
ENSG00000112031	941.633	0.568415	0.0825471	6.88595	5.74036e-12	1.33761e-10	MTRF1L	UP
ENSG00000121753	1086.49	0.626783	0.0910352	6.88506	5.77632e-12	1.34397e-10	ADGRB2	UP
ENSG00000175662	891.277	0.653079	0.0949082	6.88116	5.93678e-12	1.37923e-10	TOM1L2	UP
ENSG00000176058	820.018	0.680068	0.0988523	6.87963	6.00063e-12	1.39198e-10	TPRN	UP
ENSG00000176476	652.413	-0.553998	0.0805435	-6.87825	6.05928e-12	1.40349e-10	SGF29	DN
ENSG00000260302	728.073	-0.669154	0.0974957	-6.86342	6.72299e-12	1.5549e-10	ENSG00000260302	DN
ENSG00000185811	6943.84	-0.633495	0.0923122	-6.86253	6.76533e-12	1.56237e-10	IKZF1	DN
ENSG00000110876	1245.28	-0.669577	0.0976062	-6.85999	6.88664e-12	1.58802e-10	SELPLG	DN
ENSG00000102974	3658.28	-0.429411	0.0625992	-6.85968	6.90126e-12	1.58903e-10	CTCF	DN
ENSG00000123444	609.758	-0.752791	0.109815	-6.85508	7.12717e-12	1.63862e-10	KBTBD4	DN
ENSG00000102804	946.232	0.503004	0.0734412	6.84908	7.43276e-12	1.70635e-10	TSC22D1	UP
ENSG00000181135	383.097	0.842856	0.12311	6.84639	7.57348e-12	1.73603e-10	ZNF707	UP
ENSG00000175782	724.508	0.708293	0.103458	6.84619	7.58444e-12	1.73603e-10	SLC35E3	UP
ENSG00000254858	1013.98	0.676256	0.0988113	6.84391	7.70588e-12	1.76123e-10	MPV17L2	UP
ENSG00000118873	1873.2	-0.472652	0.0690978	-6.84034	7.90035e-12	1.80302e-10	RAB3GAP2	DN
ENSG00000138614	887.361	-0.507748	0.0743005	-6.83371	8.27457e-12	1.88565e-10	INTS14	DN
ENSG00000125740	70.5056	2.15445	0.315373	6.83143	8.40706e-12	1.91304e-10	FOSB	UP
ENSG00000164116	327.937	-1.06531	0.155952	-6.83103	8.43064e-12	1.91559e-10	GUCY1A1	DN
ENSG00000169032	2169.32	0.455485	0.0666866	6.83024	8.47751e-12	1.92343e-10	MAP2K1	UP
ENSG00000119927	971.902	-0.495911	0.0726304	-6.82787	8.61845e-12	1.95217e-10	GPAM	DN
ENSG00000257167	489.919	-0.793578	0.116233	-6.82748	8.64193e-12	1.95217e-10	TMPO-AS1	DN
ENSG00000087510	1163.19	0.486311	0.0712266	6.82766	8.63093e-12	1.95217e-10	TFAP2C	UP
ENSG00000229191	71.2769	1.92716	0.282412	6.82391	8.85927e-12	1.99836e-10	ENSG00000229191	UP
ENSG00000170385	1319.63	0.91065	0.133522	6.82021	9.09053e-12	2.04567e-10	SLC30A1	UP
ENSG00000001084	2516.98	0.380904	0.0558499	6.82014	9.09538e-12	2.04567e-10	GCLC	UP
ENSG00000167333	246.496	-0.847867	0.124443	-6.81327	9.54073e-12	2.14273e-10	TRIM68	DN
ENSG00000163155	464.779	-0.585088	0.085929	-6.80896	9.83047e-12	2.20461e-10	LYSMD1	DN
ENSG00000267321	295.138	0.819244	0.120388	6.80503	1.01028e-11	2.26242e-10	SNHG30	UP
ENSG00000163818	2971.51	-0.317402	0.0466569	-6.80289	1.02541e-11	2.29299e-10	LZTFL1	DN
ENSG00000151657	719.385	0.521577	0.0766737	6.80256	1.02778e-11	2.29499e-10	KIN	UP
ENSG00000185220	174.776	-1.52818	0.224683	-6.80149	1.03542e-11	2.30872e-10	PGBD2	DN
ENSG00000278619	186.36	-0.955294	0.14046	-6.80117	1.03774e-11	2.31056e-10	MRM1	DN
ENSG00000132801	202.181	-0.890432	0.130947	-6.79996	1.04646e-11	2.32664e-10	ZSWIM3	DN
ENSG00000143013	868.661	0.551638	0.0811422	6.79841	1.05781e-11	2.34851e-10	LMO4	UP
ENSG00000144597	3145.07	0.395245	0.0581673	6.79496	1.0834e-11	2.40191e-10	EAF1	UP
ENSG00000144120	240.908	1.15867	0.170656	6.78953	1.12499e-11	2.49055e-10	TMEM177	UP
ENSG00000171223	1077.23	0.639003	0.0941511	6.78699	1.145e-11	2.53123e-10	JUNB	UP
ENSG00000241666	24.6543	-2.55845	0.377725	-6.77331	1.25865e-11	2.77852e-10	ENSG00000241666	DN
ENSG00000264635	54.077	1.90728	0.281714	6.77028	1.28531e-11	2.82931e-10	ENSG00000264635	UP
ENSG00000164105	1391.85	0.653957	0.09659	6.77044	1.28391e-11	2.82931e-10	SAP30	UP
ENSG00000178163	2954.72	-0.478551	0.0707402	-6.76491	1.3339e-11	2.93212e-10	ZNF518B	DN
ENSG00000074935	544.336	-0.560015	0.0828832	-6.75668	1.41187e-11	3.09913e-10	TUBE1	DN
ENSG00000163328	606.146	0.941448	0.139584	6.74466	1.53388e-11	3.36218e-10	GPR155	UP
ENSG00000198205	151.726	-1.28975	0.191258	-6.74351	1.54602e-11	3.38373e-10	ZXDA	DN
ENSG00000251369	717.363	0.610735	0.090569	6.74332	1.54807e-11	3.38373e-10	ZNF550	UP
ENSG00000096401	3922.94	-0.33531	0.0497382	-6.7415	1.56756e-11	3.42152e-10	CDC5L	DN
ENSG00000167106	2117.67	0.575508	0.0854122	6.73801	1.60573e-11	3.4999e-10	FAM102A	UP
ENSG00000139083	3648.14	-0.377311	0.0561708	-6.71721	1.85238e-11	4.03186e-10	ETV6	DN
ENSG00000185485	599.992	0.816483	0.121656	6.71141	1.92749e-11	4.18946e-10	SDHAP1	UP
ENSG00000163510	1215.25	-0.594417	0.0886169	-6.70772	1.97692e-11	4.29089e-10	CWC22	DN
ENSG00000188816	61.9974	-1.69097	0.252335	-6.70128	2.06601e-11	4.47798e-10	HMX2	DN
ENSG00000124198	2925.7	-0.305948	0.045661	-6.70042	2.07817e-11	4.49806e-10	ARFGEF2	DN
ENSG00000277734	1636.85	-0.62902	0.0939154	-6.69774	2.11671e-11	4.57509e-10	TRAC	DN
ENSG00000117016	2203.15	0.479601	0.0716455	6.69408	2.17026e-11	4.68433e-10	RIMS3	UP
ENSG00000166845	451.074	-1.02505	0.153195	-6.69115	2.21416e-11	4.76582e-10	C18orf54	DN
ENSG00000137364	1061.04	0.601358	0.0898735	6.69116	2.21404e-11	4.76582e-10	TPMT	UP
ENSG00000139722	2941.02	0.364658	0.0545781	6.6814	2.36664e-11	5.08697e-10	VPS37B	UP
ENSG00000114446	1378.42	0.457188	0.0684335	6.68076	2.37706e-11	5.1023e-10	IFT57	UP
ENSG00000185019	554.564	0.560834	0.083988	6.67755	2.42973e-11	5.20814e-10	UBOX5	UP
ENSG00000148218	1388.79	0.614469	0.0920291	6.67691	2.4404e-11	5.2238e-10	ALAD	UP
ENSG00000164307	3516.91	-0.318661	0.0477689	-6.67088	2.54279e-11	5.43547e-10	ERAP1	DN
ENSG00000184208	750.267	-0.767842	0.115292	-6.65999	2.73849e-11	5.84575e-10	C22orf46	DN
ENSG00000121671	999.04	0.752439	0.113006	6.6584	2.76832e-11	5.90132e-10	CRY2	UP
ENSG00000143367	245.789	1.06375	0.15977	6.658	2.77575e-11	5.90903e-10	TUFT1	UP
ENSG00000164877	318.605	1.08467	0.162971	6.65556	2.82218e-11	5.99964e-10	MICALL2	UP
ENSG00000197989	396.914	0.923163	0.138833	6.64945	2.94186e-11	6.24553e-10	SNHG12	UP
ENSG00000233621	93.2752	1.47115	0.22134	6.64657	2.99993e-11	6.3601e-10	LINC01137	UP
ENSG00000164296	126.704	-1.48318	0.223211	-6.64475	3.03732e-11	6.43059e-10	TIGD6	DN
ENSG00000284024	1239.32	0.670625	0.100959	6.64252	3.08359e-11	6.51965e-10	HSPA14	UP
ENSG00000013503	980.501	-0.477303	0.0718861	-6.63971	3.143e-11	6.63622e-10	POLR3B	DN
ENSG00000109674	1558.11	-0.373323	0.0562845	-6.63278	3.29424e-11	6.94611e-10	NEIL3	DN
ENSG00000215068	186.815	-0.933241	0.140731	-6.63136	3.32604e-11	7.00364e-10	ENSG00000215068	DN
ENSG00000177054	772.622	-0.498908	0.0752459	-6.63037	3.34842e-11	7.04122e-10	ZDHHC13	DN
ENSG00000121417	514.903	0.645301	0.0974606	6.62114	3.56432e-11	7.48506e-10	ZNF211	UP
ENSG00000149532	3194.43	-0.486948	0.0735484	-6.62078	3.57299e-11	7.49314e-10	CPSF7	DN
ENSG00000188848	1303.93	-0.562123	0.0850007	-6.61315	3.76217e-11	7.87924e-10	BEND4	DN
ENSG00000163950	4326.91	0.52172	0.0788975	6.61262	3.77567e-11	7.89686e-10	SLBP	UP
ENSG00000116096	243.669	-0.802873	0.121452	-6.61062	3.82712e-11	7.99368e-10	SPR	DN
ENSG00000115844	177.415	1.37109	0.207467	6.60872	3.87648e-11	8.08591e-10	DLX2	UP
ENSG00000242086	603.663	0.74271	0.112536	6.59978	4.11779e-11	8.57771e-10	MUC20-OT1	UP
ENSG00000117000	2289.21	0.43257	0.0656665	6.58739	4.47638e-11	9.31218e-10	RLF	UP
ENSG00000075292	2855.14	-0.477556	0.0726055	-6.57741	4.78728e-11	9.94563e-10	ZNF638	DN
ENSG00000150907	426.745	0.811468	0.123465	6.57248	4.94835e-11	1.02665e-09	FOXO1	UP
ENSG00000117228	1003.75	-0.397954	0.0605837	-6.56867	5.07677e-11	1.05189e-09	GBP1	DN
ENSG00000117758	896.435	0.626955	0.0954717	6.56692	5.13676e-11	1.0629e-09	STX12	UP
ENSG00000163935	620.213	-0.552667	0.0842738	-6.55799	5.4539e-11	1.12702e-09	SFMBT1	DN
ENSG00000173334	108.273	1.39954	0.213438	6.55713	5.48545e-11	1.13203e-09	TRIB1	UP
ENSG00000156983	3410.25	0.574998	0.0877436	6.55315	5.63342e-11	1.16102e-09	BRPF1	UP
ENSG00000099308	1673.62	0.408693	0.0624495	6.54438	5.97434e-11	1.22965e-09	MAST3	UP
ENSG00000164077	390.108	-0.716878	0.10956	-6.54324	6.02008e-11	1.23743e-09	MON1A	DN
ENSG00000162729	1845.9	0.48756	0.07454	6.54092	6.11429e-11	1.25513e-09	IGSF8	UP
ENSG00000253719	2233.62	-0.34086	0.0521558	-6.53542	6.343e-11	1.30036e-09	ATXN7L3B	DN
ENSG00000214367	2151.38	0.612195	0.0937351	6.53112	6.52797e-11	1.33651e-09	HAUS3	UP
ENSG00000227288	136.748	1.13604	0.173994	6.52915	6.61446e-11	1.35243e-09	ENSG00000227288	UP
ENSG00000248092	617.94	-0.634311	0.0973101	-6.51845	7.10378e-11	1.45057e-09	NNT-AS1	DN
ENSG00000179253	64.5295	-1.5505	0.237952	-6.51601	7.22012e-11	1.47239e-09	ENSG00000179253	DN
ENSG00000268555	145.909	-1.24151	0.1906	-6.51367	7.33368e-11	1.49359e-09	ENSG00000268555	DN
ENSG00000128714	120.199	-1.09497	0.168207	-6.50965	7.53253e-11	1.53207e-09	HOXD13	DN
ENSG00000086589	1738.1	-0.482999	0.0743079	-6.49998	8.03331e-11	1.63179e-09	RBM22	DN
ENSG00000070423	2226.7	0.516266	0.0794338	6.49933	8.06798e-11	1.63669e-09	ENSG00000070423	UP
ENSG00000183421	431.474	0.647966	0.0997594	6.49528	8.28775e-11	1.67908e-09	RIPK4	UP
ENSG00000107201	686.02	-0.526532	0.0810666	-6.49506	8.30021e-11	1.67941e-09	DDX58	DN
ENSG00000141570	1065.35	0.421278	0.0649327	6.48791	8.7034e-11	1.7587e-09	CBX8	UP
ENSG00000067836	483.052	0.726138	0.111943	6.48665	8.77667e-11	1.7712e-09	ROGDI	UP
ENSG00000173545	1089.9	0.555422	0.0856334	6.48604	8.81197e-11	1.77601e-09	ZNF622	UP
ENSG00000135148	1112.66	0.620066	0.09561	6.48537	8.85129e-11	1.78162e-09	TRAFD1	UP
ENSG00000055211	795.077	0.647473	0.0998439	6.48486	8.88153e-11	1.78308e-09	GINM1	UP
ENSG00000175215	4003.94	0.538729	0.0830749	6.48486	8.88117e-11	1.78308e-09	CTDSP2	UP
ENSG00000170325	371.182	-0.769823	0.118733	-6.48366	8.9521e-11	1.79493e-09	PRDM10	DN
ENSG00000005889	934.563	-1.18584	0.182995	-6.48017	9.16179e-11	1.8346e-09	ZFX	DN
ENSG00000119397	2971.25	-0.41498	0.0641134	-6.4726	9.63328e-11	1.92653e-09	CNTRL	DN
ENSG00000272913	106.168	-1.45285	0.224538	-6.47039	9.77481e-11	1.95232e-09	ENSG00000272913	DN
ENSG00000043143	1702.52	-0.472153	0.0729838	-6.46928	9.84734e-11	1.96428e-09	JADE2	DN
ENSG00000172113	760.725	-0.649068	0.100369	-6.4668	1.00097e-10	1.99411e-09	NME6	DN
ENSG00000087111	1010.45	0.463446	0.0717047	6.46326	1.02473e-10	2.03882e-09	PIGS	UP
ENSG00000172349	336.381	-1.06004	0.164333	-6.45055	1.11449e-10	2.21456e-09	IL16	DN
ENSG00000197081	14558.6	0.26895	0.0416983	6.4499	1.11927e-10	2.22121e-09	IGF2R	UP
ENSG00000151725	2670.86	0.335983	0.0520948	6.44946	1.12249e-10	2.22477e-09	CENPU	UP
ENSG00000255717	2106.45	0.569583	0.0884125	6.44233	1.17655e-10	2.32893e-09	SNHG1	UP
ENSG00000094916	25595	-0.242546	0.0376845	-6.43621	1.2249e-10	2.42156e-09	CBX5	DN
ENSG00000166938	844.238	-0.510096	0.079257	-6.43597	1.22686e-10	2.42235e-09	DIS3L	DN
ENSG00000198718	190.354	-0.980762	0.152422	-6.43451	1.23871e-10	2.44264e-09	TOGARAM1	DN
ENSG00000164300	9746.35	-0.274499	0.0426738	-6.43249	1.25528e-10	2.47216e-09	SERINC5	DN
ENSG00000205089	175.714	-0.869594	0.135231	-6.43043	1.27246e-10	2.50282e-09	CCNI2	DN
ENSG00000233757	291.188	-0.987658	0.153597	-6.4302	1.27433e-10	2.50334e-09	ENSG00000233757	DN
ENSG00000158006	365.282	-0.859947	0.133846	-6.42492	1.31938e-10	2.58854e-09	PAFAH2	DN
ENSG00000134107	317.067	0.904823	0.140861	6.4235	1.33176e-10	2.60954e-09	BHLHE40	UP
ENSG00000105851	977.572	-0.447548	0.0697351	-6.41783	1.38229e-10	2.70514e-09	PIK3CG	DN
ENSG00000141084	2228.5	0.464882	0.0725133	6.41099	1.4458e-10	2.82587e-09	RANBP10	UP
ENSG00000185262	1664.71	0.597213	0.0931785	6.40935	1.46146e-10	2.85287e-09	UBALD2	UP
ENSG00000186185	3212.95	-0.437315	0.0682683	-6.40583	1.49553e-10	2.91572e-09	KIF18B	DN
ENSG00000169905	4658.07	0.365122	0.057011	6.40442	1.50946e-10	2.93919e-09	TOR1AIP2	UP
ENSG00000124613	136.154	-1.0964	0.171205	-6.40401	1.51345e-10	2.94325e-09	ZNF391	DN
ENSG00000161048	193.225	-1.08925	0.170282	-6.39677	1.58697e-10	3.08239e-09	NAPEPLD	DN
ENSG00000166326	2609.12	-0.320239	0.0501065	-6.39118	1.6461e-10	3.19323e-09	TRIM44	DN
ENSG00000080546	482.474	0.688462	0.107799	6.38651	1.6971e-10	3.28806e-09	SESN1	UP
ENSG00000139405	1387.76	0.49513	0.0775785	6.38231	1.74432e-10	3.37533e-09	RITA1	UP
ENSG00000142065	567.599	-0.620663	0.0972722	-6.38067	1.76309e-10	3.4074e-09	ZFP14	DN
ENSG00000279977	104.465	2.31147	0.362304	6.37992	1.77178e-10	3.41994e-09	ENSG00000279977	UP
ENSG00000126705	2970.76	0.775002	0.121488	6.37923	1.7798e-10	3.43115e-09	AHDC1	UP
ENSG00000120709	2899.33	1.42586	0.223652	6.37537	1.8252e-10	3.51431e-09	FAM53C	UP
ENSG00000138768	2110.63	-0.413936	0.0649333	-6.37478	1.83223e-10	3.52346e-09	USO1	DN
ENSG00000165511	301.061	-1.04748	0.164389	-6.37195	1.86638e-10	3.58469e-09	C10orf25	DN
ENSG00000138134	740.578	-0.608299	0.0955726	-6.36478	1.95564e-10	3.75149e-09	STAMBPL1	DN
ENSG00000167987	180.126	-0.847832	0.13332	-6.35937	2.02579e-10	3.88126e-09	VPS37C	DN
ENSG00000139725	2241.11	0.537364	0.0845028	6.35913	2.02903e-10	3.88268e-09	RHOF	UP
ENSG00000124789	6760.16	-0.44492	0.0700111	-6.35499	2.08445e-10	3.98382e-09	NUP153	DN
ENSG00000023445	677.637	0.777254	0.122356	6.35239	2.1199e-10	4.04658e-09	BIRC3	UP
ENSG00000171621	748.344	0.588923	0.0927681	6.34834	2.17655e-10	4.14961e-09	SPSB1	UP
ENSG00000124193	8125.23	-0.281698	0.0443779	-6.3477	2.18561e-10	4.16177e-09	SRSF6	DN
ENSG00000096746	2828.66	-0.348024	0.0550241	-6.32493	2.53345e-10	4.81821e-09	HNRNPH3	DN
ENSG00000171984	119.587	-1.29188	0.204285	-6.3239	2.55043e-10	4.84456e-09	SHLD1	DN
ENSG00000171791	1961.14	-0.334774	0.052941	-6.32352	2.55668e-10	4.85051e-09	BCL2	DN
ENSG00000163874	416.678	0.933038	0.147587	6.32194	2.58297e-10	4.8944e-09	ZC3H12A	UP
ENSG00000164615	1130.68	0.529073	0.0837355	6.31838	2.64314e-10	5.00231e-09	CAMLG	UP
ENSG00000108262	4882.16	0.403841	0.0639195	6.31796	2.65031e-10	5.00977e-09	GIT1	UP
ENSG00000044574	9912.48	0.269215	0.0426128	6.31772	2.65454e-10	5.01166e-09	HSPA5	UP
ENSG00000196152	565.14	0.54526	0.0863274	6.31619	2.68093e-10	5.05396e-09	ZNF79	UP
ENSG00000111011	1476.11	-0.701786	0.111112	-6.31604	2.68346e-10	5.05396e-09	RSRC2	DN
ENSG00000108829	7618.54	0.33396	0.0528769	6.31581	2.68752e-10	5.05546e-09	LRRC59	UP
ENSG00000161642	166.906	1.21231	0.191959	6.31544	2.69385e-10	5.06125e-09	ZNF385A	UP
ENSG00000102755	3062.31	0.464543	0.0735669	6.31456	2.70924e-10	5.08399e-09	FLT1	UP
ENSG00000073536	1905.37	-0.339691	0.0538162	-6.31206	2.75347e-10	5.16077e-09	NLE1	DN
ENSG00000163625	1119.78	-0.389481	0.0617161	-6.31085	2.77505e-10	5.19493e-09	WDFY3	DN
ENSG00000196652	1552.59	0.361703	0.0573351	6.30857	2.8162e-10	5.26561e-09	ZKSCAN5	UP
ENSG00000140471	595.85	0.58275	0.0924809	6.3013	2.95158e-10	5.5121e-09	LINS1	UP
ENSG00000055483	3472.22	0.298571	0.0474181	6.29656	3.04315e-10	5.67627e-09	ENSG00000055483	UP
ENSG00000229914	364.571	-0.673615	0.10712	-6.2884	3.20764e-10	5.97592e-09	ENSG00000229914	DN
ENSG00000133250	279.683	-0.794596	0.1264	-6.28635	3.25017e-10	6.04788e-09	ZNF414	DN
ENSG00000176422	413.437	-0.875438	0.139267	-6.28605	3.25651e-10	6.05243e-09	SPRYD4	DN
ENSG00000112996	1768.39	-0.445641	0.070918	-6.28389	3.302e-10	6.12964e-09	MRPS30	DN
ENSG00000152465	1027.82	0.553695	0.0882199	6.2763	3.46728e-10	6.42876e-09	NMT2	UP
ENSG00000278535	171.392	1.05337	0.167893	6.27405	3.5178e-10	6.51465e-09	DHRS11	UP
ENSG00000130956	576.044	0.632452	0.10082	6.27306	3.54027e-10	6.54844e-09	HABP4	UP
ENSG00000258555	60.1863	4.39004	0.700122	6.27039	3.60135e-10	6.6535e-09	SPECC1L-ADORA2A	UP
ENSG00000130544	2088.45	0.377138	0.0601564	6.26929	3.627e-10	6.69291e-09	ZNF557	UP
ENSG00000197021	630.847	0.621403	0.0992388	6.26169	3.80819e-10	7.01893e-09	CXorf40B	UP
ENSG00000178502	878.855	-0.4561	0.0729295	-6.25399	4.00096e-10	7.36547e-09	KLHL11	DN
ENSG00000187954	904.186	0.682695	0.109287	6.24683	4.18853e-10	7.70164e-09	CYHR1	UP
ENSG00000141965	3580.31	-0.413744	0.066268	-6.2435	4.27889e-10	7.84918e-09	FEM1A	DN
ENSG00000092148	4321.9	-0.452354	0.0724509	-6.24359	4.2764e-10	7.84918e-09	HECTD1	DN
ENSG00000263465	941.244	-0.452369	0.0724924	-6.24023	4.36916e-10	8.00532e-09	SRSF8	DN
ENSG00000165312	262.054	1.04147	0.166947	6.23832	4.42282e-10	8.09408e-09	OTUD1	UP
ENSG00000197579	2498.25	0.423868	0.0679878	6.23447	4.53316e-10	8.28623e-09	TOPORS	UP
ENSG00000065308	4233.76	0.366643	0.0588298	6.23226	4.59752e-10	8.39399e-09	TRAM2	UP
ENSG00000182742	444.247	-0.984538	0.158007	-6.23097	4.63563e-10	8.45362e-09	HOXB4	DN
ENSG00000145041	2089.56	-0.356687	0.057253	-6.23002	4.66364e-10	8.49471e-09	DCAF1	DN
ENSG00000006062	760.705	0.920437	0.147801	6.22754	4.73805e-10	8.62014e-09	MAP3K14	UP
ENSG00000130348	1212.5	-0.416861	0.0669721	-6.2244	4.83409e-10	8.78456e-09	QRSL1	DN
ENSG00000143157	3393.65	-0.397408	0.0638944	-6.21977	4.97893e-10	9.03719e-09	POGK	DN
ENSG00000110171	432.989	1.18226	0.190456	6.20754	5.38201e-10	9.75741e-09	TRIM3	UP
ENSG00000114626	258.933	0.855475	0.137818	6.20728	5.39103e-10	9.76236e-09	ABTB1	UP
ENSG00000183808	2340.2	-0.49751	0.0801759	-6.20523	5.4617e-10	9.8788e-09	RBM12B	DN
ENSG00000116984	5346.39	-0.267186	0.0431059	-6.19837	5.70506e-10	1.0307e-08	MTR	DN
ENSG00000211790	831.463	-0.613112	0.0989787	-6.19438	5.85147e-10	1.05592e-08	TRAV8-4	DN
ENSG00000163481	665.552	0.741298	0.119687	6.19365	5.87883e-10	1.05962e-08	RNF25	UP
ENSG00000132950	278.212	0.80727	0.130443	6.18868	6.06684e-10	1.09224e-08	ZMYM5	UP
ENSG00000183307	399.209	0.663293	0.107277	6.18299	6.28983e-10	1.13108e-08	TMEM121B	UP
ENSG00000140941	2355.04	1.02973	0.166609	6.18053	6.38861e-10	1.14751e-08	MAP1LC3B	UP
ENSG00000128563	1160.88	0.449505	0.0727533	6.17849	6.47174e-10	1.1611e-08	PRKRIP1	UP
ENSG00000134352	1296.68	0.552472	0.0894228	6.1782	6.48379e-10	1.16192e-08	IL6ST	UP
ENSG00000168395	1532.25	-0.578838	0.0937896	-6.17166	6.75751e-10	1.20957e-08	ING5	DN
ENSG00000158158	545.362	-0.565668	0.0917234	-6.1671	6.95529e-10	1.24354e-08	CNNM4	DN
ENSG00000089057	3077.17	0.298184	0.0483527	6.16684	6.96683e-10	1.24417e-08	SLC23A2	UP
ENSG00000196172	183.897	-0.970703	0.157523	-6.16228	7.17033e-10	1.27904e-08	ZNF681	DN
ENSG00000176428	158.516	1.23869	0.201022	6.16199	7.1836e-10	1.27993e-08	VPS37D	UP
ENSG00000119599	829.901	0.583479	0.0946934	6.16177	7.19359e-10	1.28024e-08	DCAF4	UP
ENSG00000158481	900.593	-0.458108	0.0744299	-6.1549	7.51242e-10	1.33546e-08	CD1C	DN
ENSG00000198912	783.831	-0.561115	0.091187	-6.15345	7.58171e-10	1.34623e-08	C1orf174	DN
ENSG00000086598	3370.75	0.49107	0.0798367	6.15093	7.70287e-10	1.36618e-08	TMED2	UP
ENSG00000116741	109.385	1.46608	0.238383	6.15013	7.74172e-10	1.3715e-08	RGS2	UP
ENSG00000125351	982.648	0.471329	0.0766615	6.14818	7.83766e-10	1.38692e-08	UPF3B	UP
ENSG00000198346	408.586	-0.729989	0.118762	-6.14667	7.91252e-10	1.39857e-08	ZNF813	DN
ENSG00000198853	357.507	-0.78463	0.127757	-6.1416	8.16924e-10	1.4423e-08	RUSC2	DN
ENSG00000106366	50.8684	2.62951	0.428314	6.13921	8.29306e-10	1.4625e-08	SERPINE1	UP
ENSG00000254837	119.569	-1.14672	0.186842	-6.13737	8.38967e-10	1.47786e-08	ENSG00000254837	DN
ENSG00000119986	134.531	1.13529	0.185003	6.13661	8.42997e-10	1.48208e-08	AVPI1	UP
ENSG00000137992	1028.84	-0.449244	0.0732079	-6.13656	8.43277e-10	1.48208e-08	DBT	DN
ENSG00000114573	3478.58	0.333398	0.0543368	6.13577	8.47461e-10	1.48775e-08	ATP6V1A	UP
ENSG00000116954	1287.44	0.497564	0.0812252	6.12574	9.02635e-10	1.58282e-08	RRAGC	UP
ENSG00000064313	1943.43	-0.335658	0.0547986	-6.1253	9.05157e-10	1.58545e-08	TAF2	DN
ENSG00000012822	951.28	0.577348	0.0943092	6.12187	9.24851e-10	1.61812e-08	CALCOCO1	UP
ENSG00000112282	932.646	-0.582478	0.0951593	-6.12109	9.29387e-10	1.62423e-08	MED23	DN
ENSG00000091732	498.828	-0.644883	0.105461	-6.11487	9.66332e-10	1.6869e-08	ZC3HC1	DN
ENSG00000247746	83.014	-1.30247	0.213333	-6.10535	1.02575e-09	1.78862e-08	USP51	DN
ENSG00000115756	1616.99	0.545107	0.0893055	6.10385	1.03546e-09	1.80352e-08	HPCAL1	UP
ENSG00000080298	591.522	-0.676311	0.110871	-6.1	1.0607e-09	1.8454e-08	RFX3	DN
ENSG00000161204	1200.57	0.570613	0.0935905	6.09691	1.08136e-09	1.87925e-08	ABCF3	UP
ENSG00000176171	1062.83	0.408757	0.0670458	6.09668	1.08296e-09	1.87991e-08	BNIP3	UP
ENSG00000196943	4465.14	0.251435	0.0412482	6.09565	1.08995e-09	1.88994e-08	NOP9	UP
ENSG00000004766	604.964	-0.481886	0.079093	-6.09264	1.11062e-09	1.92362e-08	VPS50	DN
ENSG00000188215	682.544	0.709042	0.116506	6.08589	1.15847e-09	2.00428e-08	DCUN1D3	UP
ENSG00000165671	4994.05	-0.273599	0.0449898	-6.08136	1.19167e-09	2.05941e-08	NSD1	DN
ENSG00000128908	1720.14	-0.431094	0.0709533	-6.07574	1.23419e-09	2.13052e-08	INO80	DN
ENSG00000143373	1403.45	0.74969	0.1234	6.07527	1.23782e-09	2.13441e-08	ZNF687	UP
ENSG00000117593	932.324	-0.409614	0.0675082	-6.06762	1.29823e-09	2.2361e-08	DARS2	DN
ENSG00000135414	2913.89	0.359467	0.059268	6.06512	1.31856e-09	2.2686e-08	GDF11	UP
ENSG00000150510	167.869	-1.23009	0.202858	-6.06381	1.32931e-09	2.28457e-08	FAM124A	DN
ENSG00000107738	619.423	0.614182	0.101327	6.0614	1.34943e-09	2.31658e-08	VSIR	UP
ENSG00000265206	1134.8	-0.793286	0.130884	-6.06099	1.3529e-09	2.3174e-08	ENSG00000265206	DN
ENSG00000139517	1541.92	0.479835	0.0791675	6.061	1.35275e-09	2.3174e-08	LNX2	UP
ENSG00000097007	3932.48	-0.487507	0.0804438	-6.06022	1.35932e-09	2.32583e-08	ABL1	DN
ENSG00000181873	520.792	-0.825177	0.136339	-6.05239	1.42709e-09	2.4391e-08	IBA57	DN
ENSG00000078237	820.776	0.562525	0.0929536	6.05168	1.43342e-09	2.44515e-08	TIGAR	UP
ENSG00000179455	414.002	-0.795565	0.131463	-6.05164	1.43378e-09	2.44515e-08	MKRN3	DN
ENSG00000253669	128.256	-0.922843	0.152504	-6.05128	1.43699e-09	2.44793e-08	GASAL1	DN
ENSG00000115526	612.928	-0.634024	0.104799	-6.04992	1.44914e-09	2.46593e-08	CHST10	DN
ENSG00000112701	1721.73	-0.467733	0.0773362	-6.04805	1.46608e-09	2.48996e-08	SENP6	DN
ENSG00000182968	69.6829	-1.60671	0.265659	-6.04801	1.46648e-09	2.48996e-08	SOX1	DN
ENSG00000188822	384.712	-0.668601	0.110566	-6.04706	1.47516e-09	2.50197e-08	CNR2	DN
ENSG00000166263	684.522	-0.608518	0.100679	-6.04415	1.50198e-09	2.54468e-08	STXBP4	DN
ENSG00000101187	743.49	-0.590342	0.0977363	-6.04015	1.53975e-09	2.60582e-08	SLCO4A1	DN
ENSG00000183346	468.635	-0.553611	0.0916802	-6.0385	1.55554e-09	2.62967e-08	CABCOCO1	DN
ENSG00000101447	763.668	-0.4627	0.0766807	-6.03412	1.59829e-09	2.69901e-08	FAM83D	DN
ENSG00000084774	7419.6	-0.344076	0.0570396	-6.03222	1.61722e-09	2.728e-08	CAD	DN
ENSG00000158156	206.941	-1.00124	0.166052	-6.02967	1.64291e-09	2.76834e-08	XKR8	DN
ENSG00000163472	181.858	-1.20277	0.199523	-6.02825	1.65748e-09	2.78986e-08	TMEM79	DN
ENSG00000123374	2508.83	0.338716	0.0561927	6.02777	1.6624e-09	2.79376e-08	CDK2	UP
ENSG00000111679	2983.07	-0.300495	0.0498525	-6.02767	1.6634e-09	2.79376e-08	PTPN6	DN
ENSG00000023902	1874.24	-0.616602	0.10233	-6.0256	1.68485e-09	2.82672e-08	PLEKHO1	DN
ENSG00000196470	618.498	-0.587958	0.0976246	-6.02265	1.71588e-09	2.87567e-08	SIAH1	DN
ENSG00000116514	835.562	0.54262	0.0901535	6.01885	1.75664e-09	2.94081e-08	RNF19B	UP
ENSG00000164902	1214.46	-0.621403	0.10325	-6.01844	1.76102e-09	2.94497e-08	PHAX	DN
ENSG00000163171	481.679	0.682395	0.113389	6.01819	1.76375e-09	2.94635e-08	CDC42EP3	UP
ENSG00000179163	574.855	0.541372	0.090007	6.01478	1.80131e-09	3.00587e-08	FUCA1	UP
ENSG00000167778	399.391	-0.624273	0.103868	-6.01026	1.85221e-09	3.08747e-08	SPRYD3	DN
ENSG00000177485	1480.49	-0.674265	0.112253	-6.00663	1.89413e-09	3.15398e-08	ZBTB33	DN
ENSG00000163539	3033.99	-0.315817	0.0525806	-6.00635	1.89751e-09	3.15621e-08	CLASP2	DN
ENSG00000161011	2194.28	0.44647	0.0743403	6.00576	1.9044e-09	3.16429e-08	SQSTM1	UP
ENSG00000121454	113.914	1.836	0.305811	6.00369	1.92882e-09	3.20143e-08	LHX4	UP
ENSG00000227508	56.0478	-1.63867	0.272993	-6.00258	1.94203e-09	3.21991e-08	LINC01624	DN
ENSG00000176928	197.97	-0.955893	0.159296	-6.00073	1.9643e-09	3.25336e-08	GCNT4	DN
ENSG00000011021	1079.04	0.743847	0.124091	5.99438	2.04269e-09	3.37958e-08	CLCN6	UP
ENSG00000115145	820.413	-0.583278	0.0973568	-5.99114	2.08372e-09	3.4438e-08	STAM2	DN
ENSG00000156515	2944.29	0.432289	0.0722374	5.98428	2.17346e-09	3.5883e-08	HK1	UP
ENSG00000266236	36.0806	1.98046	0.331114	5.98121	2.21484e-09	3.65272e-08	NARF-IT1	UP
ENSG00000260103	55.7251	-1.35737	0.226956	-5.98077	2.2208e-09	3.65865e-08	ENSG00000260103	DN
ENSG00000183475	841.775	0.662944	0.110867	5.97964	2.23635e-09	3.68038e-08	ASB7	UP
ENSG00000099985	28.7786	-2.47146	0.41343	-5.97793	2.25994e-09	3.71525e-08	OSM	DN
ENSG00000105656	1152.7	1.09492	0.183215	5.97614	2.28491e-09	3.75233e-08	ELL	UP
ENSG00000100426	9542.48	-0.272911	0.0456743	-5.97516	2.29869e-09	3.77098e-08	ZBED4	DN
ENSG00000236656	138.829	-1.22578	0.205569	-5.96286	2.47867e-09	4.06193e-08	ENSG00000236656	DN
ENSG00000105011	3017.41	0.37087	0.0622004	5.9625	2.48405e-09	4.06645e-08	ASF1B	UP
ENSG00000083799	1967.83	1.00818	0.169098	5.96213	2.48971e-09	4.07143e-08	CYLD	UP
ENSG00000132522	2178.37	0.503387	0.0844485	5.96087	2.50899e-09	4.09864e-08	GPS2	UP
ENSG00000124203	537.071	-0.449618	0.0754481	-5.9593	2.53328e-09	4.13396e-08	ZNF831	DN
ENSG00000198455	346.825	-0.727453	0.122101	-5.95778	2.55689e-09	4.16811e-08	ZXDB	DN
ENSG00000173898	1971.66	-0.361101	0.0606982	-5.94913	2.6957e-09	4.38978e-08	SPTBN2	DN
ENSG00000151726	811.167	0.732138	0.123074	5.94875	2.70197e-09	4.39538e-08	ACSL1	UP
ENSG00000163346	633.522	0.640714	0.10777	5.94522	2.7608e-09	4.48637e-08	PBXIP1	UP
ENSG00000100711	739.663	0.604847	0.10174	5.945	2.76449e-09	4.48766e-08	ZFYVE21	UP
ENSG00000268049	188.159	1.1196	0.188615	5.93594	2.92164e-09	4.73781e-08	ENSG00000268049	UP
ENSG00000107560	645.942	-0.597815	0.100737	-5.93442	2.9489e-09	4.77703e-08	RAB11FIP2	DN
ENSG00000179562	1300.92	0.470906	0.0793545	5.93421	2.95268e-09	4.77816e-08	GCC1	UP
ENSG00000165434	1412.55	0.582997	0.0982912	5.93133	3.00499e-09	4.85776e-08	PGM2L1	UP
ENSG00000136286	6957.66	-0.258525	0.0436199	-5.92676	3.08964e-09	4.9894e-08	MYO1G	DN
ENSG00000065665	350.901	0.894636	0.151012	5.92428	3.13667e-09	5.06008e-08	SEC61A2	UP
ENSG00000138448	406.974	-0.774533	0.130874	-5.91814	3.25602e-09	5.24716e-08	ITGAV	DN
ENSG00000176845	53.8943	4.56192	0.771908	5.90993	3.42256e-09	5.50982e-08	METRNL	UP
ENSG00000162236	1133.1	0.774643	0.131179	5.90525	3.52116e-09	5.66267e-08	STX5	UP
ENSG00000211772	2416.47	-0.389044	0.0659093	-5.90271	3.57568e-09	5.7444e-08	TRBC2	DN
ENSG00000178665	183.243	-1.23092	0.208714	-5.89765	3.68721e-09	5.91746e-08	ZNF713	DN
ENSG00000165512	2132.2	-0.486936	0.0826108	-5.89434	3.76189e-09	6.03107e-08	ZNF22	DN
ENSG00000163104	2825.78	-0.456798	0.0775378	-5.8913	3.83168e-09	6.13662e-08	SMARCAD1	DN
ENSG00000229719	32.4343	2.55613	0.434776	5.87919	4.12289e-09	6.59619e-08	MIR194-2HG	UP
ENSG00000115935	1424.57	-0.354407	0.0602873	-5.87864	4.1365e-09	6.61116e-08	WIPF1	DN
ENSG00000215012	1884.59	0.465654	0.0792322	5.87708	4.17571e-09	6.66696e-08	RTL10	UP
ENSG00000197375	392.002	-0.880069	0.14979	-5.87535	4.21943e-09	6.72985e-08	SLC22A5	DN
ENSG00000164151	6740.18	0.340895	0.0580648	5.87094	4.33336e-09	6.90446e-08	ICE1	UP
ENSG00000151923	2551.01	-0.291501	0.0496724	-5.86847	4.39823e-09	7.00063e-08	TIAL1	DN
ENSG00000172273	940.631	0.66549	0.113409	5.86808	4.4088e-09	7.01026e-08	HINFP	UP
ENSG00000144136	2298.53	-0.576827	0.0984008	-5.86201	4.5729e-09	7.26375e-08	SLC20A1	DN
ENSG00000002016	304.985	-0.947277	0.161622	-5.86108	4.59866e-09	7.29719e-08	RAD52	DN
ENSG00000182162	4647.19	-0.414257	0.0707867	-5.85219	4.85145e-09	7.69047e-08	P2RY8	DN
ENSG00000006459	661.951	0.530405	0.0906773	5.84936	4.93459e-09	7.81427e-08	KDM7A	UP
ENSG00000106780	2865.83	0.40975	0.0700638	5.84824	4.96815e-09	7.85139e-08	MEGF9	UP
ENSG00000162419	894.122	-0.661199	0.113059	-5.84826	4.96742e-09	7.85139e-08	GMEB1	DN
ENSG00000103274	598.644	-0.539484	0.0922761	-5.84641	5.02297e-09	7.92995e-08	NUBP1	DN
ENSG00000151553	1688.78	-0.493611	0.0844726	-5.84345	5.11316e-09	8.06415e-08	FAM160B1	DN
ENSG00000173258	141.168	-1.00316	0.171699	-5.84255	5.14078e-09	8.09947e-08	ZNF483	DN
ENSG00000198324	451.589	0.711221	0.121741	5.84211	5.15446e-09	8.11278e-08	PHETA1	UP
ENSG00000233223	95.9875	-1.25498	0.21497	-5.83791	5.28581e-09	8.31109e-08	ENSG00000233223	DN
ENSG00000205269	1726.5	0.624394	0.106973	5.83693	5.31718e-09	8.35195e-08	TMEM170B	UP
ENSG00000196781	1413.46	0.448704	0.0768814	5.83632	5.33664e-09	8.37405e-08	TLE1	UP
ENSG00000107140	2208.62	0.533351	0.0913976	5.83551	5.36275e-09	8.40651e-08	TESK1	UP
ENSG00000111817	373.829	-0.937469	0.160708	-5.83335	5.43249e-09	8.50725e-08	DSE	DN
ENSG00000010818	2336.12	-0.475428	0.0815474	-5.83009	5.5398e-09	8.66655e-08	HIVEP2	DN
ENSG00000132478	1259.45	-0.430706	0.0739696	-5.82275	5.78868e-09	9.04678e-08	UNK	DN
ENSG00000137871	493.534	-0.650795	0.111775	-5.82235	5.80255e-09	9.05934e-08	ZNF280D	DN
ENSG00000175895	848.396	0.669403	0.115128	5.81444	6.08386e-09	9.48898e-08	PLEKHF2	UP
ENSG00000251322	401.805	-0.648572	0.111573	-5.81298	6.13704e-09	9.56232e-08	SHANK3	DN
ENSG00000261609	3143.1	0.312403	0.053788	5.80805	6.32049e-09	9.83828e-08	GAN	UP
ENSG00000138375	806.113	-0.485751	0.0836404	-5.80761	6.33713e-09	9.8543e-08	SMARCAL1	DN
ENSG00000010270	2300.71	0.343698	0.0592003	5.80568	6.41035e-09	9.95818e-08	STARD3NL	UP
ENSG00000179041	657.265	-0.580333	0.100035	-5.8013	6.58015e-09	1.02117e-07	RRS1	DN
ENSG00000099814	343.33	0.78785	0.135813	5.80101	6.59173e-09	1.02195e-07	CEP170B	UP
ENSG00000005812	757.684	-0.541602	0.0933677	-5.80074	6.6021e-09	1.02254e-07	FBXL3	DN
ENSG00000001461	2478.42	0.276729	0.0477231	5.79863	6.68603e-09	1.0345e-07	NIPAL3	UP
ENSG00000137409	3517.97	0.348113	0.0600491	5.79713	6.74595e-09	1.04273e-07	MTCH1	UP
ENSG00000157954	2674.81	0.363282	0.062675	5.79628	6.78004e-09	1.04696e-07	WIPI2	UP
ENSG00000125733	215.844	0.863291	0.149015	5.79333	6.90042e-09	1.06449e-07	TRIP10	UP
ENSG00000118197	479.281	-0.872048	0.150587	-5.791	6.99674e-09	1.07828e-07	DDX59	DN
ENSG00000116977	1358.48	0.410651	0.0709207	5.79028	7.02685e-09	1.08147e-07	LGALS8	UP
ENSG00000149782	1650.42	0.618307	0.106786	5.79017	7.0314e-09	1.08147e-07	PLCB3	UP
ENSG00000145715	1153.22	-0.377702	0.0652501	-5.78853	7.10064e-09	1.09104e-07	RASA1	DN
ENSG00000258738	123.243	-1.02028	0.176335	-5.78605	7.20606e-09	1.10614e-07	ENSG00000258738	DN
ENSG00000133398	973.882	0.420354	0.0726576	5.78541	7.23343e-09	1.10924e-07	MED10	UP
ENSG00000163050	1164.36	0.411334	0.0711124	5.78428	7.28246e-09	1.11566e-07	COQ8A	UP
ENSG00000163217	75.6846	-1.26845	0.219356	-5.78261	7.35521e-09	1.12569e-07	BMP10	DN
ENSG00000157426	359.861	-0.565341	0.0977888	-5.78124	7.41509e-09	1.13374e-07	AASDH	DN
ENSG00000258102	254.928	0.750798	0.129963	5.77703	7.60288e-09	1.16131e-07	MAP1LC3B2	UP
ENSG00000179361	1017	1.21571	0.210771	5.76791	8.02586e-09	1.22471e-07	ARID3B	UP
ENSG00000159164	3396.62	0.781944	0.135574	5.76767	8.03768e-09	1.22531e-07	SV2A	UP
ENSG00000169871	2071.45	-0.866699	0.150328	-5.76538	8.14733e-09	1.24081e-07	TRIM56	DN
ENSG00000147475	887.082	-0.395003	0.0685422	-5.76292	8.2672e-09	1.25783e-07	ERLIN2	DN
ENSG00000279088	50.4806	-1.35356	0.235024	-5.75924	8.44956e-09	1.28432e-07	ENSG00000279088	DN
ENSG00000177875	99.9943	1.32673	0.230382	5.75882	8.47015e-09	1.28619e-07	CCDC184	UP
ENSG00000141101	1246.31	-0.46797	0.0812751	-5.75785	8.51897e-09	1.29234e-07	NOB1	DN
ENSG00000115415	3251.35	0.509596	0.0885574	5.75441	8.69443e-09	1.31766e-07	STAT1	UP
ENSG00000162739	477.327	-0.476602	0.0828549	-5.75225	8.80634e-09	1.33332e-07	SLAMF6	DN
ENSG00000101290	4671.96	0.28403	0.0493867	5.75114	8.86423e-09	1.34078e-07	CDS2	UP
ENSG00000164683	99.9003	1.53892	0.267766	5.74724	9.07113e-09	1.37074e-07	HEY1	UP
ENSG00000275066	1907.87	-0.41663	0.0725188	-5.74513	9.18498e-09	1.38659e-07	SYNRG	DN
ENSG00000119669	1674.01	-0.515144	0.0896791	-5.74431	9.22955e-09	1.39197e-07	IRF2BPL	DN
ENSG00000089723	45.6567	-1.50591	0.262368	-5.7397	9.48459e-09	1.42904e-07	OTUB2	DN
ENSG00000171793	3948.78	-0.28245	0.0492671	-5.73305	9.86433e-09	1.48338e-07	CTPS1	DN
ENSG00000080603	7812.72	-0.459175	0.0800918	-5.73311	9.86066e-09	1.48338e-07	SRCAP	DN
ENSG00000107951	1788.5	-0.542123	0.0946858	-5.72549	1.03136e-08	1.54944e-07	MTPAP	DN
ENSG00000104969	4173.25	0.319933	0.0558807	5.72529	1.03254e-08	1.54971e-07	SGTA	UP
ENSG00000116199	2501.61	-0.39957	0.0698058	-5.72402	1.04032e-08	1.55837e-07	FAM20B	DN
ENSG00000172345	151.184	1.64077	0.286642	5.72411	1.03979e-08	1.55837e-07	STARD5	UP
ENSG00000126353	293.326	0.742617	0.129763	5.72287	1.04741e-08	1.56705e-07	CCR7	UP
ENSG00000182150	1413.78	-0.558001	0.0975057	-5.72275	1.04813e-08	1.56705e-07	ERCC6L2	DN
ENSG00000162923	4754.9	0.412386	0.0721171	5.71828	1.0761e-08	1.60731e-07	WDR26	UP
ENSG00000062725	1652.41	-0.412153	0.0721339	-5.71372	1.1053e-08	1.64874e-07	APPBP2	DN
ENSG00000165655	215.351	0.928991	0.162592	5.71362	1.10596e-08	1.64874e-07	ZNF503	UP
ENSG00000048392	867.473	0.650143	0.113821	5.71198	1.11672e-08	1.66319e-07	RRM2B	UP
ENSG00000204946	640.95	-0.685247	0.12005	-5.708	1.14312e-08	1.70006e-07	ZNF783	DN
ENSG00000166900	480.33	1.07258	0.187911	5.70792	1.14367e-08	1.70006e-07	STX3	UP
ENSG00000132376	1223.99	0.771033	0.135164	5.70442	1.16742e-08	1.73371e-07	INPP5K	UP
ENSG00000052802	1276.89	0.603509	0.10582	5.70319	1.17588e-08	1.74459e-07	MSMO1	UP
ENSG00000169612	518.485	0.520696	0.0913122	5.70238	1.18149e-08	1.75124e-07	RAMAC	UP
ENSG00000136897	514.879	-0.622681	0.109237	-5.70029	1.19606e-08	1.77116e-07	MRPL50	DN
ENSG00000141854	72.1032	1.44262	0.253211	5.6973	1.2172e-08	1.80074e-07	MISP3	UP
ENSG00000181852	1778.33	0.440461	0.0773973	5.69091	1.26367e-08	1.86771e-07	RNF41	UP
ENSG00000132109	599.733	-0.464807	0.0816914	-5.6898	1.2719e-08	1.87808e-07	TRIM21	DN
ENSG00000102699	3444.15	-0.264091	0.046423	-5.6888	1.27935e-08	1.88728e-07	PARP4	DN
ENSG00000119537	1086.66	0.527876	0.0928695	5.68407	1.31529e-08	1.93845e-07	KDSR	UP
ENSG00000128294	1263.31	0.684645	0.120476	5.68282	1.32488e-08	1.95074e-07	TPST2	UP
ENSG00000179941	295.658	-0.771917	0.135844	-5.68236	1.32846e-08	1.95416e-07	BBS10	DN
ENSG00000109971	34637.7	-0.773884	0.136264	-5.67931	1.35238e-08	1.98747e-07	HSPA8	DN
ENSG00000140543	140.89	-0.892353	0.157327	-5.67197	1.41162e-08	2.07256e-07	DET1	DN
ENSG00000063601	1384.93	-0.380231	0.0670418	-5.67155	1.41512e-08	2.07573e-07	MTMR1	DN
ENSG00000152223	2057.09	0.454504	0.0801483	5.67078	1.42148e-08	2.08309e-07	EPG5	UP
ENSG00000119772	3728.72	-0.271888	0.0479597	-5.66909	1.43554e-08	2.10114e-07	DNMT3A	DN
ENSG00000140854	2923.94	0.324887	0.0573097	5.66898	1.4365e-08	2.10114e-07	KATNB1	UP
ENSG00000149809	522.503	0.853735	0.150626	5.66791	1.44549e-08	2.11229e-07	TM7SF2	UP
ENSG00000162522	391.313	0.93944	0.165944	5.66118	1.50333e-08	2.19475e-07	KIAA1522	UP
ENSG00000154945	1547.66	-0.329739	0.0582608	-5.65972	1.51622e-08	2.21149e-07	ANKRD40	DN
ENSG00000171109	1874.79	0.341058	0.0603114	5.65494	1.55897e-08	2.27171e-07	MFN1	UP
ENSG00000160185	792.554	-0.671207	0.118724	-5.65352	1.57199e-08	2.28853e-07	UBASH3A	DN
ENSG00000197562	747.984	0.384396	0.0680064	5.65235	1.58268e-08	2.30193e-07	RAB40C	UP
ENSG00000188895	1721.39	-0.688309	0.121783	-5.65194	1.58646e-08	2.30527e-07	MSL1	DN
ENSG00000240891	546.555	0.486185	0.086033	5.65114	1.59385e-08	2.31384e-07	PLCXD2	UP
ENSG00000279649	46.0403	1.86604	0.330239	5.65057	1.59914e-08	2.31936e-07	ENSG00000279649	UP
ENSG00000176092	38.514	3.29485	0.583184	5.64976	1.60673e-08	2.32819e-07	CRYBG2	UP
ENSG00000102218	1403.3	0.384314	0.0680356	5.64872	1.61651e-08	2.34017e-07	RP2	UP
ENSG00000145777	129.304	1.12452	0.19909	5.64829	1.62053e-08	2.3438e-07	TSLP	UP
ENSG00000170581	1386.7	0.64654	0.114505	5.64636	1.63877e-08	2.36798e-07	STAT2	UP
ENSG00000111300	1670.91	-0.494185	0.0875411	-5.64518	1.65008e-08	2.3821e-07	NAA25	DN
ENSG00000172530	742.061	-0.518238	0.09186	-5.64161	1.68468e-08	2.4298e-07	BANP	DN
ENSG00000099875	3282.93	0.910237	0.16136	5.64102	1.69045e-08	2.43585e-07	MKNK2	UP
ENSG00000030419	4797.61	-0.757387	0.1343	-5.63952	1.70523e-08	2.45487e-07	IKZF2	DN
ENSG00000082516	2320.19	0.357744	0.0634584	5.63747	1.72571e-08	2.48205e-07	GEMIN5	UP
ENSG00000160445	1593.47	0.398247	0.0706651	5.6357	1.74352e-08	2.50534e-07	ZER1	UP
ENSG00000146830	2577.61	0.443304	0.0787353	5.63031	1.79891e-08	2.58164e-07	GIGYF1	UP
ENSG00000160094	1144.53	-0.42494	0.075475	-5.63021	1.79995e-08	2.58164e-07	ZNF362	DN
ENSG00000166046	163.231	1.22217	0.217223	5.62634	1.84072e-08	2.63769e-07	TCP11L2	UP
ENSG00000115993	3197.97	0.406283	0.0722203	5.62561	1.84858e-08	2.64651e-07	TRAK2	UP
ENSG00000009954	13688	-0.215946	0.0384192	-5.62079	1.90087e-08	2.71886e-07	BAZ1B	DN
ENSG00000003402	434.728	-1.00423	0.178854	-5.6148	1.96788e-08	2.81211e-07	CFLAR	DN
ENSG00000162104	201.704	-0.842486	0.150092	-5.61315	1.98678e-08	2.8365e-07	ADCY9	DN
ENSG00000138175	1099.12	0.45311	0.0807403	5.61195	2.00057e-08	2.85357e-07	ARL3	UP
ENSG00000155592	1484.87	-0.332756	0.0593339	-5.60819	2.04457e-08	2.91365e-07	ZKSCAN2	DN
ENSG00000061918	700.396	-0.549589	0.0980179	-5.60703	2.05831e-08	2.93054e-07	GUCY1B1	DN
ENSG00000186174	2240.22	0.665589	0.118837	5.60084	2.13315e-08	3.03431e-07	BCL9L	UP
ENSG00000100321	390.861	0.686993	0.122728	5.59768	2.17237e-08	3.08727e-07	SYNGR1	UP
ENSG00000182810	732.898	-0.413885	0.073946	-5.59713	2.17933e-08	3.09432e-07	DDX28	DN
ENSG00000174749	258.457	0.863034	0.154304	5.59309	2.23059e-08	3.16422e-07	FAM241A	UP
ENSG00000042445	664.325	0.548626	0.0981277	5.59094	2.25842e-08	3.20077e-07	RETSAT	UP
ENSG00000167123	449.51	0.67155	0.120189	5.58744	2.30436e-08	3.2629e-07	CERCAM	UP
ENSG00000234444	1102.4	-0.541089	0.0969797	-5.5794	2.41344e-08	3.41423e-07	ZNF736	DN
ENSG00000187605	5132.8	-0.340151	0.0609756	-5.57847	2.42641e-08	3.42945e-07	TET3	DN
ENSG00000177272	549.315	-0.438363	0.0785883	-5.57796	2.43352e-08	3.43638e-07	KCNA3	DN
ENSG00000198780	866.573	-0.612759	0.109865	-5.57738	2.44166e-08	3.44473e-07	FAM169A	DN
ENSG00000256349	81.9964	-23.6664	4.24756	-5.57176	2.52182e-08	3.5546e-07	ENSG00000256349	DN
ENSG00000169813	9901.24	-0.279426	0.0501539	-5.57136	2.52754e-08	3.55942e-07	HNRNPF	DN
ENSG00000187650	160.735	0.871169	0.156384	5.57071	2.5371e-08	3.56966e-07	VMAC	UP
ENSG00000182208	542.388	0.573862	0.103031	5.56981	2.55022e-08	3.58486e-07	MOB2	UP
ENSG00000105290	581.531	0.529401	0.0950689	5.5686	2.56794e-08	3.6065e-07	APLP1	UP
ENSG00000135387	18164.4	-0.269182	0.0483431	-5.56816	2.57446e-08	3.61239e-07	CAPRIN1	DN
ENSG00000256537	347.004	-0.600592	0.10789	-5.56668	2.59632e-08	3.63978e-07	SMIM10L1	DN
ENSG00000111684	1046.71	0.391476	0.070339	5.56556	2.61316e-08	3.65739e-07	LPCAT3	UP
ENSG00000175105	1689.19	0.752267	0.135165	5.56553	2.6136e-08	3.65739e-07	ZNF654	UP
ENSG00000068745	1426.13	-0.46018	0.0826877	-5.56528	2.61728e-08	3.65924e-07	IP6K2	DN
ENSG00000154144	1314.61	0.825309	0.148475	5.55857	2.72e-08	3.79943e-07	TBRG1	UP
ENSG00000170364	400.661	-1.63813	0.29479	-5.55694	2.74548e-08	3.83157e-07	SETMAR	DN
ENSG00000103502	1488.14	0.5536	0.0996355	5.55625	2.75631e-08	3.84324e-07	CDIPT	UP
ENSG00000153066	849.31	0.499354	0.0899225	5.55316	2.80544e-08	3.90822e-07	TXNDC11	UP
ENSG00000187736	420.073	-0.58954	0.106273	-5.54741	2.89937e-08	4.03546e-07	NHEJ1	DN
ENSG00000051108	681.65	0.671016	0.120987	5.54619	2.91959e-08	4.05995e-07	HERPUD1	UP
ENSG00000135045	639.648	-0.759029	0.136962	-5.5419	2.99205e-08	4.15447e-07	C9orf40	DN
ENSG00000196182	3652.29	0.371666	0.0670652	5.54185	2.99291e-08	4.15447e-07	STK40	UP
ENSG00000167130	785.206	-0.563253	0.101678	-5.53958	3.03201e-08	4.20498e-07	DOLPP1	DN
ENSG00000162402	4293.27	-0.317068	0.0572416	-5.53912	3.03988e-08	4.21213e-07	USP24	DN
ENSG00000103642	837.078	0.507898	0.0917231	5.5373	3.07177e-08	4.25252e-07	LACTB	UP
ENSG00000278834	68.6127	-1.35089	0.244048	-5.53535	3.10614e-08	4.29627e-07	ENSG00000278834	DN
ENSG00000100201	14198.3	-0.354839	0.0641212	-5.53388	3.13221e-08	4.32847e-07	DDX17	DN
ENSG00000219201	611.341	0.538845	0.0973909	5.53281	3.15144e-08	4.34731e-07	ENSG00000219201	UP
ENSG00000112984	1788.01	-0.567534	0.102574	-5.53292	3.14951e-08	4.34731e-07	KIF20A	DN
ENSG00000068912	1413.91	0.507087	0.091659	5.53232	3.16016e-08	4.35546e-07	ERLEC1	UP
ENSG00000141994	1304.53	-0.371343	0.0672066	-5.52539	3.28756e-08	4.52702e-07	DUS3L	DN
ENSG00000196865	2594.11	-0.433116	0.078418	-5.52316	3.32947e-08	4.58068e-07	NHLRC2	DN
ENSG00000101400	632.424	0.589831	0.106815	5.52197	3.35228e-08	4.60797e-07	SNTA1	UP
ENSG00000167880	474.847	-0.562797	0.101928	-5.5215	3.36116e-08	4.6161e-07	EVPL	DN
ENSG00000101337	1489.76	-0.877964	0.159018	-5.52117	3.36754e-08	4.62077e-07	TM9SF4	DN
ENSG00000159720	1502.52	0.496963	0.0901672	5.51158	3.55636e-08	4.87555e-07	ATP6V0D1	UP
ENSG00000129250	2671.54	0.438977	0.079658	5.51078	3.57257e-08	4.89344e-07	KIF1C	UP
ENSG00000135945	1148.13	0.396836	0.0720703	5.50624	3.66573e-08	5.01662e-07	REV1	UP
ENSG00000112320	542.307	-0.571467	0.103811	-5.50489	3.69406e-08	5.05093e-07	SOBP	DN
ENSG00000198556	459.344	0.659785	0.119882	5.50363	3.72047e-08	5.08257e-07	ZNF789	UP
ENSG00000249459	795.295	-0.460137	0.0836478	-5.50088	3.77902e-08	5.15802e-07	ZNF286B	DN
ENSG00000155666	145.758	-1.34662	0.24486	-5.49956	3.8075e-08	5.19232e-07	KDM8	DN
ENSG00000134369	617.895	-0.614963	0.11192	-5.49465	3.91487e-08	5.33405e-07	NAV1	DN
ENSG00000106636	3676.32	0.341561	0.0621728	5.49373	3.93525e-08	5.35712e-07	YKT6	UP
ENSG00000173914	520.709	-0.644451	0.117322	-5.493	3.95173e-08	5.37483e-07	RBM4B	DN
ENSG00000172086	627.717	-0.592669	0.107918	-5.49182	3.97813e-08	5.406e-07	KRCC1	DN
ENSG00000151748	577.297	-0.493924	0.0899575	-5.49064	4.00483e-08	5.43753e-07	SAV1	DN
ENSG00000066739	2188.65	0.485368	0.088477	5.48581	4.11572e-08	5.5832e-07	ATG2B	UP
ENSG00000136715	3283.45	0.531219	0.0968551	5.48468	4.14222e-08	5.61425e-07	SAP130	UP
ENSG00000070770	7461.38	0.257492	0.0469614	5.48307	4.18008e-08	5.66062e-07	CSNK2A2	UP
ENSG00000165494	3746.33	-0.301655	0.0550272	-5.48192	4.20725e-08	5.69245e-07	PCF11	DN
ENSG00000167566	1904.49	0.424236	0.0774211	5.47959	4.26318e-08	5.76309e-07	NCKAP5L	UP
ENSG00000160818	1067.39	-0.419881	0.076642	-5.47847	4.29022e-08	5.7946e-07	GPATCH4	DN
ENSG00000186812	1202.51	-0.703814	0.128486	-5.47775	4.30758e-08	5.81299e-07	ZNF397	DN
ENSG00000258701	118.929	-1.21487	0.221985	-5.47274	4.43139e-08	5.97486e-07	LINC00638	DN
ENSG00000151694	1671.43	0.430369	0.0786833	5.46963	4.50984e-08	6.07536e-07	ADAM17	UP
ENSG00000023330	1430.79	0.395817	0.072387	5.46808	4.54948e-08	6.12345e-07	ALAS1	UP
ENSG00000157617	65.8647	-1.73463	0.31741	-5.46494	4.63056e-08	6.22718e-07	C2CD2	DN
ENSG00000169967	3555.69	-0.361782	0.066206	-5.46449	4.64249e-08	6.23782e-07	MAP3K2	DN
ENSG00000179833	2321.91	0.357004	0.0653487	5.46306	4.67996e-08	6.28272e-07	SERTAD2	UP
ENSG00000152684	1916.27	0.336103	0.0615593	5.45983	4.76599e-08	6.39268e-07	PELO	UP
ENSG00000100109	2328.57	0.524081	0.0960165	5.45824	4.80876e-08	6.44449e-07	TFIP11	UP
ENSG00000184203	1283.27	0.631291	0.115701	5.45624	4.8633e-08	6.51196e-07	PPP1R2	UP
ENSG00000060558	2080.46	-0.353138	0.0648353	-5.44669	5.13168e-08	6.86539e-07	GNA15	DN
ENSG00000167508	1045.42	0.363798	0.0667999	5.44609	5.149e-08	6.88264e-07	MVD	UP
ENSG00000184897	7666.49	0.52847	0.0971062	5.44219	5.26304e-08	7.02901e-07	H1FX	UP
ENSG00000143162	1769.55	0.472252	0.0868202	5.43943	5.34522e-08	7.13263e-07	CREG1	UP
ENSG00000276234	518.056	-0.785617	0.144493	-5.43705	5.41704e-08	7.22226e-07	TADA2A	DN
ENSG00000169016	591.016	-0.575929	0.105939	-5.4364	5.43691e-08	7.24253e-07	E2F6	DN
ENSG00000277203	492.018	-0.582084	0.107088	-5.43555	5.46274e-08	7.27069e-07	F8A1	DN
ENSG00000204178	1828.75	0.356745	0.0656383	5.43502	5.47903e-08	7.28612e-07	MACO1	UP
ENSG00000161091	2553.42	0.442997	0.0815494	5.43225	5.56468e-08	7.39369e-07	MFSD12	UP
ENSG00000143862	1098.19	0.401226	0.0739445	5.42604	5.76181e-08	7.64906e-07	ARL8A	UP
ENSG00000171451	45.555	6.60953	1.21822	5.42556	5.77721e-08	7.66295e-07	DSEL	UP
ENSG00000071575	2733.07	-0.403097	0.0743194	-5.42385	5.83294e-08	7.73026e-07	TRIB2	DN
ENSG00000197620	556.413	0.833496	0.153707	5.42263	5.87285e-08	7.77652e-07	CXorf40A	UP
ENSG00000105248	478.768	-0.639484	0.117936	-5.42231	5.88347e-08	7.78332e-07	YJU2	DN
ENSG00000133704	2019.91	-0.333764	0.0615554	-5.42217	5.88802e-08	7.78332e-07	IPO8	DN
ENSG00000175573	284.903	-0.662886	0.122271	-5.42144	5.91222e-08	7.80866e-07	C11orf68	DN
ENSG00000169629	504.582	-0.707278	0.130483	-5.42044	5.94509e-08	7.84539e-07	RGPD8	DN
ENSG00000162769	609.435	-0.548962	0.101281	-5.42016	5.95445e-08	7.85107e-07	FLVCR1	DN
ENSG00000148737	354.348	0.563469	0.103983	5.41886	5.99817e-08	7.902e-07	TCF7L2	UP
ENSG00000125753	1137.52	0.775778	0.143356	5.41153	6.24868e-08	8.22504e-07	VASP	UP
ENSG00000103479	2634.79	-0.264294	0.0488611	-5.40909	6.33462e-08	8.33109e-07	RBL2	DN
ENSG00000100284	888.571	0.539115	0.0997389	5.40526	6.47151e-08	8.50392e-07	TOM1	UP
ENSG00000166133	668.997	0.46422	0.0859492	5.4011	6.62347e-08	8.69625e-07	RPUSD2	UP
ENSG00000165757	246.776	-0.742596	0.137516	-5.40007	6.66167e-08	8.739e-07	JCAD	DN
ENSG00000125249	1759.87	0.530431	0.098242	5.39923	6.69278e-08	8.7724e-07	RAP2A	UP
ENSG00000148660	1894.86	0.405858	0.0751793	5.39853	6.71892e-08	8.79924e-07	CAMK2G	UP
ENSG00000101384	227.644	0.965431	0.178859	5.39773	6.74878e-08	8.83089e-07	JAG1	UP
ENSG00000279069	27.1353	-1.99734	0.370668	-5.38848	7.10548e-08	9.28974e-07	ENSG00000279069	DN
ENSG00000006025	682.524	0.87057	0.161566	5.38833	7.11142e-08	9.28974e-07	ENSG00000006025	UP
ENSG00000189042	429.027	0.539895	0.100331	5.38113	7.40178e-08	9.6609e-07	ZNF567	UP
ENSG00000171443	121.803	-1.13748	0.21152	-5.37767	7.54551e-08	9.84023e-07	ZNF524	DN
ENSG00000103061	1040.61	0.511735	0.0951834	5.37631	7.60284e-08	9.89836e-07	SLC7A6OS	UP
ENSG00000186350	723.825	-0.486199	0.090431	-5.37646	7.59655e-08	9.89836e-07	RXRA	DN
ENSG00000125484	4901.75	0.332725	0.061893	5.37581	7.62409e-08	9.9177e-07	GTF3C4	UP
ENSG00000141506	910.299	0.644627	0.119925	5.37525	7.64758e-08	9.93994e-07	PIK3R5	UP
ENSG00000170468	1123.06	-0.522625	0.0972438	-5.37438	7.68451e-08	9.97957e-07	RIOX1	DN
ENSG00000155254	457.013	-0.637852	0.118738	-5.37192	7.79037e-08	1.01086e-06	MARVELD1	DN
ENSG00000125798	37.4457	-2.03252	0.378533	-5.36945	7.89759e-08	1.02392e-06	FOXA2	DN
ENSG00000174243	3294.3	-0.223653	0.041678	-5.36622	8.0405e-08	1.04157e-06	DDX23	DN
ENSG00000168297	1454.23	0.624637	0.11643	5.36489	8.09971e-08	1.04837e-06	PXK	UP
ENSG00000163946	3324.41	-0.450882	0.084061	-5.36375	8.15123e-08	1.05416e-06	TASOR	DN
ENSG00000110497	2641.74	0.277688	0.0518367	5.35697	8.46293e-08	1.09324e-06	AMBRA1	UP
ENSG00000105643	531.909	-0.552093	0.103063	-5.35687	8.46749e-08	1.09324e-06	ARRDC2	DN
ENSG00000116005	2060.14	0.507432	0.0947814	5.3537	8.61714e-08	1.11163e-06	PCYOX1	UP
ENSG00000135974	1365.91	0.329646	0.0616347	5.34838	8.87449e-08	1.14388e-06	C2orf49	UP
ENSG00000126870	985.984	0.490888	0.0918556	5.34413	9.08522e-08	1.17007e-06	WDR60	UP
ENSG00000160471	34.6356	6.49422	1.2171	5.33581	9.51179e-08	1.22399e-06	COX6B2	UP
ENSG00000135473	834.173	-0.473383	0.0887397	-5.33451	9.58032e-08	1.23179e-06	PAN2	DN
ENSG00000179240	340.505	0.565799	0.106145	5.33045	9.79684e-08	1.25859e-06	GVQW3	UP
ENSG00000182718	1397.89	0.35093	0.0658745	5.32724	9.97138e-08	1.27995e-06	ANXA2	UP
ENSG00000101493	498.901	0.796352	0.14953	5.32571	1.0056e-07	1.28975e-06	ZNF516	UP
ENSG00000166793	25.6137	2.79352	0.524838	5.32264	1.02271e-07	1.31061e-06	YPEL4	UP
ENSG00000178966	1797.28	-0.501332	0.0942978	-5.31648	1.05796e-07	1.35466e-06	RMI1	DN
ENSG00000153885	130.304	-0.975968	0.183628	-5.31492	1.06706e-07	1.36518e-06	KCTD15	DN
ENSG00000179862	48.2106	1.56186	0.293976	5.31288	1.07908e-07	1.37942e-06	CITED4	UP
ENSG00000069248	5367.63	0.235543	0.0443597	5.30984	1.09722e-07	1.40147e-06	NUP133	UP
ENSG00000112234	851.059	-0.462223	0.0871035	-5.30659	1.11692e-07	1.42545e-06	FBXL4	DN
ENSG00000166311	166.035	1.30646	0.246252	5.30539	1.12433e-07	1.43372e-06	SMPD1	UP
ENSG00000117682	1379.12	0.383964	0.07241	5.30263	1.14146e-07	1.45438e-06	DHDDS	UP
ENSG00000163817	551.213	-0.642172	0.121108	-5.30247	1.14248e-07	1.45448e-06	SLC6A20	DN
ENSG00000010295	728.409	0.434492	0.0819872	5.29951	1.16111e-07	1.47699e-06	IFFO1	UP
ENSG00000126759	71.3312	1.57105	0.296647	5.29601	1.18359e-07	1.50436e-06	CFP	UP
ENSG00000181915	1163.37	-0.559412	0.1057	-5.29247	1.20675e-07	1.53253e-06	ADO	DN
ENSG00000100532	298.251	0.892278	0.168683	5.28966	1.22545e-07	1.55501e-06	CGRRF1	UP
ENSG00000132846	1776.45	-0.376808	0.0712554	-5.28813	1.23572e-07	1.56675e-06	ZBED3	DN
ENSG00000121903	333.27	-0.596916	0.112894	-5.28738	1.24078e-07	1.57189e-06	ZSCAN20	DN
ENSG00000128272	10543.2	0.266495	0.0504102	5.28653	1.24657e-07	1.57793e-06	ATF4	UP
ENSG00000105483	601.919	-0.490672	0.0928479	-5.28469	1.25917e-07	1.59139e-06	CARD8	DN
ENSG00000110367	8234.09	-0.321089	0.0607584	-5.28468	1.25925e-07	1.59139e-06	DDX6	DN
ENSG00000099992	1090.86	0.626245	0.118606	5.28006	1.29144e-07	1.63075e-06	TBC1D10A	UP
ENSG00000006695	530.427	-0.744204	0.14117	-5.27167	1.35192e-07	1.70572e-06	COX10	DN
ENSG00000186184	2981.04	0.622448	0.118122	5.26953	1.36775e-07	1.72411e-06	POLR1D	UP
ENSG00000035681	1320.53	-0.394761	0.0749157	-5.2694	1.36871e-07	1.72411e-06	NSMAF	DN
ENSG00000179873	66.1304	-1.28854	0.244738	-5.26498	1.40202e-07	1.76236e-06	NLRP11	DN
ENSG00000090447	841.079	-0.86701	0.164669	-5.26518	1.4005e-07	1.76236e-06	TFAP4	DN
ENSG00000132467	1557.08	0.385002	0.073126	5.26492	1.40248e-07	1.76236e-06	UTP3	UP
ENSG00000104691	221.511	-0.97253	0.184756	-5.26385	1.41066e-07	1.77121e-06	UBXN8	DN
ENSG00000105127	1354.2	-0.405565	0.0771012	-5.26017	1.43924e-07	1.80563e-06	AKAP8	DN
ENSG00000156509	164.261	-0.919869	0.174903	-5.25931	1.44593e-07	1.81256e-06	FBXO43	DN
ENSG00000106245	1759.05	0.343362	0.0653	5.25823	1.45449e-07	1.82181e-06	BUD31	UP
ENSG00000212694	255.971	-0.877827	0.167041	-5.25516	1.47898e-07	1.85099e-06	LINC01089	DN
ENSG00000101084	2143.26	0.378314	0.072012	5.25348	1.49255e-07	1.86647e-06	RAB5IF	UP
ENSG00000169951	936.802	-0.441367	0.0840192	-5.25317	1.49505e-07	1.86809e-06	ZNF764	DN
ENSG00000204315	123.218	0.824754	0.157006	5.25302	1.49626e-07	1.8681e-06	FKBPL	UP
ENSG00000228109	66.315	-1.22936	0.234115	-5.25108	1.51209e-07	1.88634e-06	MELTF-AS1	DN
ENSG00000072571	2049.68	-0.341008	0.0649665	-5.24899	1.5294e-07	1.9064e-06	HMMR	DN
ENSG00000268278	68.6248	-1.2374	0.235781	-5.2481	1.53677e-07	1.91406e-06	ENSG00000268278	DN
ENSG00000147162	6452.2	-0.252083	0.0480944	-5.24142	1.59343e-07	1.98304e-06	OGT	DN
ENSG00000072310	4715.03	0.440303	0.0840168	5.24065	1.6001e-07	1.98974e-06	SREBF1	UP
ENSG00000134324	2039.73	0.409584	0.0781635	5.2401	1.60492e-07	1.99414e-06	LPIN1	UP
ENSG00000254838	553.793	-0.76181	0.145449	-5.23762	1.62657e-07	2.01941e-06	GVINP1	DN
ENSG00000175104	1333.8	0.307097	0.0586546	5.23567	1.64385e-07	2.0383e-06	TRAF6	UP
ENSG00000125170	417.961	0.636909	0.121649	5.23561	1.6444e-07	2.0383e-06	DOK4	UP
ENSG00000171720	1741.01	0.91828	0.17543	5.23446	1.6547e-07	2.04943e-06	HDAC3	UP
ENSG00000172995	1549.28	-0.418945	0.0801111	-5.22955	1.69923e-07	2.1029e-06	ARPP21	DN
ENSG00000173273	3350.88	-0.382256	0.0731386	-5.22646	1.72785e-07	2.13491e-06	TNKS	DN
ENSG00000177613	1814.72	-0.337603	0.0645936	-5.22657	1.7268e-07	2.13491e-06	CSTF2T	DN
ENSG00000023516	3836.95	-0.325837	0.0623564	-5.2254	1.73779e-07	2.14548e-06	AKAP11	DN
ENSG00000214176	724.062	0.968458	0.185345	5.22515	1.74015e-07	2.14669e-06	PLEKHM1P1	UP
ENSG00000124171	570.086	0.471863	0.0903716	5.22136	1.77616e-07	2.18938e-06	PARD6B	UP
ENSG00000156804	178.428	0.816317	0.156386	5.21987	1.79044e-07	2.20523e-06	FBXO32	UP
ENSG00000135916	2384.34	0.43921	0.0841591	5.21881	1.8008e-07	2.21447e-06	ITM2C	UP
ENSG00000061936	2239.15	0.379802	0.0727751	5.21884	1.80048e-07	2.21447e-06	SFSWAP	UP
ENSG00000135083	325.793	-0.964434	0.185018	-5.21264	1.86171e-07	2.28756e-06	CCNJL	DN
ENSG00000047346	632.598	0.491815	0.0944026	5.20976	1.89084e-07	2.32151e-06	FAM214A	UP
ENSG00000072071	6657.77	0.339588	0.0652085	5.20772	1.91171e-07	2.34528e-06	ADGRL1	UP
ENSG00000133937	144.063	-0.860985	0.16537	-5.20641	1.92531e-07	2.3601e-06	GSC	DN
ENSG00000144867	1092.6	-0.448559	0.0861628	-5.20595	1.9301e-07	2.36411e-06	SRPRB	DN
ENSG00000131759	1147.95	0.809598	0.155716	5.19919	2.00156e-07	2.44971e-06	RARA	UP
ENSG00000159921	1399.76	-0.411069	0.0791401	-5.19419	2.05614e-07	2.51254e-06	GNE	DN
ENSG00000112195	94.2995	-0.973011	0.187323	-5.19429	2.05502e-07	2.51254e-06	TREML2	DN
ENSG00000134186	1127.95	-0.531539	0.102404	-5.19061	2.09605e-07	2.55929e-06	PRPF38B	DN
ENSG00000156650	1459.84	-0.370085	0.0713466	-5.18714	2.13547e-07	2.60333e-06	KAT6B	DN
ENSG00000060339	3507.25	-0.296009	0.0570654	-5.18718	2.13498e-07	2.60333e-06	CCAR1	DN
ENSG00000015532	658.597	-0.515148	0.099353	-5.18503	2.15984e-07	2.62801e-06	XYLT2	DN
ENSG00000186666	210.022	-0.790581	0.152469	-5.18519	2.15792e-07	2.62801e-06	BCDIN3D	DN
ENSG00000118007	3347.57	-0.319859	0.06169	-5.18494	2.1608e-07	2.62801e-06	STAG1	DN
ENSG00000103356	786.509	-0.629356	0.121415	-5.18353	2.17726e-07	2.64596e-06	EARS2	DN
ENSG00000121743	845.98	0.5548	0.107074	5.18148	2.20133e-07	2.67311e-06	GJA3	UP
ENSG00000070047	3933.84	0.360405	0.0696137	5.17721	2.25229e-07	2.73286e-06	PHRF1	UP
ENSG00000159217	3566.58	-0.250058	0.0483264	-5.17436	2.28696e-07	2.77276e-06	IGF2BP1	DN
ENSG00000141622	495.093	-0.478012	0.0924425	-5.17092	2.32948e-07	2.82211e-06	RNF165	DN
ENSG00000176595	866.906	-0.416311	0.0805214	-5.17019	2.33853e-07	2.83087e-06	KBTBD11	DN
ENSG00000103005	2877.69	0.283281	0.0548335	5.1662	2.38904e-07	2.88975e-06	USB1	UP
ENSG00000197136	4212.85	0.378897	0.0733459	5.16589	2.39302e-07	2.89231e-06	PCNX3	UP
ENSG00000145919	446.13	-0.947635	0.183461	-5.16531	2.40039e-07	2.89896e-06	BOD1	DN
ENSG00000109066	1310.49	0.451982	0.0875156	5.16458	2.40975e-07	2.90801e-06	TMEM104	UP
ENSG00000140030	480.553	0.581783	0.112661	5.16403	2.41694e-07	2.91442e-06	GPR65	UP
ENSG00000010292	5136.57	-0.283857	0.0550386	-5.15742	2.5038e-07	3.0168e-06	NCAPD2	DN
ENSG00000211798	61.8569	-1.17741	0.22831	-5.15706	2.50855e-07	3.02019e-06	TRAV18	DN
ENSG00000115738	118.421	2.1507	0.417231	5.1547	2.54035e-07	3.0561e-06	ID2	UP
ENSG00000188706	1297.32	0.49565	0.0961779	5.15348	2.55702e-07	3.07378e-06	ZDHHC9	UP
ENSG00000185900	370.4	-0.661851	0.128525	-5.1496	2.61049e-07	3.13561e-06	POMK	DN
ENSG00000183386	337.571	0.633221	0.122997	5.14825	2.62933e-07	3.1558e-06	FHL3	UP
ENSG00000105514	1303.45	0.403979	0.0785145	5.14528	2.67119e-07	3.20357e-06	RAB3D	UP
ENSG00000168228	494.905	-0.551985	0.107409	-5.13912	2.76032e-07	3.30791e-06	ZCCHC4	DN
ENSG00000139946	4332.59	0.30375	0.0591592	5.13446	2.82958e-07	3.38829e-06	PELI2	UP
ENSG00000006007	2230.58	0.482788	0.0940825	5.13154	2.87385e-07	3.43865e-06	GDE1	UP
ENSG00000147364	2834.42	0.322702	0.0629072	5.12981	2.90035e-07	3.46768e-06	FBXO25	UP
ENSG00000116017	2112.15	0.502108	0.0979662	5.12531	2.97047e-07	3.54878e-06	ARID3A	UP
ENSG00000146904	314.493	0.701408	0.136908	5.12319	3.00407e-07	3.58616e-06	EPHA1	UP
ENSG00000223668	16.2143	-2.38147	0.465016	-5.12126	3.03501e-07	3.62031e-06	EEF1A1P24	DN
ENSG00000049245	1206.2	0.463069	0.0904386	5.12026	3.05118e-07	3.63681e-06	VAMP3	UP
ENSG00000187742	1886.82	-0.444051	0.0867734	-5.11736	3.09839e-07	3.69025e-06	SECISBP2	DN
ENSG00000141433	408.319	-0.616297	0.120444	-5.11689	3.10621e-07	3.69673e-06	ADCYAP1	DN
ENSG00000143630	227.103	0.981916	0.191957	5.11529	3.13256e-07	3.72523e-06	HCN3	UP
ENSG00000108179	1825.88	-0.343302	0.0671411	-5.11314	3.16847e-07	3.76504e-06	PPIF	DN
ENSG00000143418	3250.63	-0.325839	0.0637974	-5.1074	3.26623e-07	3.87824e-06	CERS2	DN
ENSG00000188375	131.458	0.998621	0.195621	5.10489	3.30986e-07	3.92704e-06	H3F3C	UP
ENSG00000121211	933.357	-0.351106	0.0687863	-5.1043	3.3202e-07	3.9363e-06	MND1	DN
ENSG00000133466	89.8236	-1.17952	0.231158	-5.10265	3.34934e-07	3.96782e-06	C1QTNF6	DN
ENSG00000043355	113.34	-1.03597	0.203067	-5.10163	3.36732e-07	3.98491e-06	ZIC2	DN
ENSG00000124214	5478.07	0.229966	0.0450778	5.10155	3.3689e-07	3.98491e-06	STAU1	UP
ENSG00000105866	1397.1	-0.338116	0.0662963	-5.10008	3.39511e-07	4.01285e-06	SP4	DN
ENSG00000185222	406.773	0.68249	0.133828	5.09975	3.40094e-07	4.01668e-06	TCEAL9	UP
ENSG00000148925	679.923	-0.483417	0.0948651	-5.09584	3.47204e-07	4.09754e-06	BTBD10	DN
ENSG00000064419	3470.08	-0.303767	0.0596509	-5.09242	3.53528e-07	4.169e-06	TNPO3	DN
ENSG00000181638	887.491	0.513771	0.10094	5.08984	3.58366e-07	4.22284e-06	ZFP41	UP
ENSG00000174177	604.478	0.479086	0.0941857	5.08661	3.64516e-07	4.29205e-06	CTU2	UP
ENSG00000274272	520.818	0.638217	0.125499	5.08544	3.66769e-07	4.31531e-06	ENSG00000274272	UP
ENSG00000133624	616.885	0.907413	0.178504	5.08344	3.70656e-07	4.35729e-06	ZNF767P	UP
ENSG00000179021	1008.02	-0.404107	0.0794989	-5.08318	3.71164e-07	4.35729e-06	C3orf38	DN
ENSG00000235560	79.7303	-1.39195	0.273835	-5.08317	3.71179e-07	4.35729e-06	ENSG00000235560	DN
ENSG00000228049	416.948	0.784673	0.15439	5.0824	3.72692e-07	4.37174e-06	POLR2J2	UP
ENSG00000198399	1695.78	-0.339958	0.0669105	-5.08078	3.75886e-07	4.40588e-06	ITSN2	DN
ENSG00000172071	1034.75	0.361137	0.0710983	5.0794	3.78622e-07	4.43459e-06	EIF2AK3	UP
ENSG00000167094	213.153	-1.26031	0.248237	-5.07705	3.83334e-07	4.4864e-06	TTC16	DN
ENSG00000283782	332.27	4.42694	0.872437	5.07422	3.8909e-07	4.54818e-06	ENSG00000283782	UP
ENSG00000163788	725.5	0.507872	0.10009	5.07417	3.892e-07	4.54818e-06	SNRK	UP
ENSG00000263786	107.061	1.08189	0.213334	5.07133	3.95049e-07	4.61307e-06	ENSG00000263786	UP
ENSG00000146243	471.207	-0.417773	0.0823949	-5.07038	3.97029e-07	4.6327e-06	IRAK1BP1	DN
ENSG00000255847	30.212	1.9367	0.381975	5.07022	3.97367e-07	4.63316e-06	ENSG00000255847	UP
ENSG00000146872	1281.86	-0.390337	0.0769975	-5.06947	3.98918e-07	4.64776e-06	TLK2	DN
ENSG00000100784	1219.41	0.493425	0.0973674	5.06766	4.02744e-07	4.68881e-06	RPS6KA5	UP
ENSG00000030066	4203.45	-0.261289	0.0515626	-5.06742	4.03246e-07	4.69114e-06	NUP160	DN
ENSG00000127423	819.352	0.406813	0.0802904	5.06677	4.04631e-07	4.70372e-06	AUNIP	UP
ENSG00000126214	3201.08	0.280058	0.0552987	5.06445	4.09572e-07	4.75759e-06	KLC1	UP
ENSG00000274925	159.163	-1.13469	0.224179	-5.06156	4.15836e-07	4.82675e-06	ZKSCAN2-DT	DN
ENSG00000103111	1911.31	-0.475114	0.0938885	-5.06041	4.18365e-07	4.85247e-06	MON1B	DN
ENSG00000163069	739.295	-0.452128	0.0894423	-5.05497	4.30466e-07	4.9891e-06	SGCB	DN
ENSG00000111877	543.394	-0.551626	0.109134	-5.05458	4.31335e-07	4.99544e-06	MCM9	DN
ENSG00000185278	853.008	-0.843245	0.166931	-5.05146	4.38447e-07	5.07024e-06	ZBTB37	DN
ENSG00000143434	242.187	0.757869	0.150027	5.05157	4.38202e-07	5.07024e-06	SEMA6C	UP
ENSG00000135605	66.9195	1.65995	0.328793	5.04861	4.45036e-07	5.1426e-06	TEC	UP
ENSG00000137494	369	1.07457	0.212864	5.04813	4.46147e-07	5.1516e-06	ANKRD42	UP
ENSG00000177738	249.441	-0.81636	0.161738	-5.04741	4.47841e-07	5.16732e-06	ENSG00000177738	DN
ENSG00000162298	2133.56	1.06805	0.211667	5.04589	4.51415e-07	5.20469e-06	SYVN1	UP
ENSG00000127220	917.569	0.48187	0.0955016	5.04567	4.51935e-07	5.20682e-06	ABHD8	UP
ENSG00000155329	377.89	-0.615787	0.122067	-5.04469	4.54265e-07	5.22978e-06	ZCCHC10	DN
ENSG00000110921	671.373	0.509235	0.101003	5.04179	4.61197e-07	5.30564e-06	MVK	UP
ENSG00000179409	1922.62	-0.679014	0.134745	-5.03926	4.67332e-07	5.37224e-06	GEMIN4	DN
ENSG00000170242	3088.57	-0.264099	0.0524201	-5.03813	4.7011e-07	5.39618e-06	USP47	DN
ENSG00000254531	57.4609	1.7616	0.349647	5.03823	4.69853e-07	5.39618e-06	ENSG00000254531	UP
ENSG00000036530	341.5	1.19888	0.23816	5.03393	4.80521e-07	5.51161e-06	CYP46A1	UP
ENSG00000146802	375.563	-1.00813	0.20028	-5.03361	4.81325e-07	5.51675e-06	TMEM168	DN
ENSG00000101624	1156.69	0.462318	0.0918731	5.03214	4.85046e-07	5.5553e-06	CEP76	UP
ENSG00000077935	846.074	-0.429778	0.0854324	-5.03062	4.88888e-07	5.59517e-06	SMC1B	DN
ENSG00000087301	813.628	0.42511	0.08458	5.02613	5.00473e-07	5.72353e-06	TXNDC16	UP
ENSG00000263001	3850.44	-0.308328	0.0613514	-5.02561	5.01825e-07	5.73478e-06	GTF2I	DN
ENSG00000106003	87.4426	1.46514	0.291699	5.02279	5.0926e-07	5.81545e-06	LFNG	UP
ENSG00000142546	2702.3	0.399905	0.079645	5.0211	5.13764e-07	5.86257e-06	NOSIP	UP
ENSG00000221930	373.984	0.739286	0.147248	5.0207	5.14839e-07	5.86631e-06	FAM45BP	UP
ENSG00000175197	220.14	1.03922	0.206987	5.0207	5.14847e-07	5.86631e-06	DDIT3	UP
ENSG00000164073	413.516	0.628295	0.125232	5.01704	5.24748e-07	5.97473e-06	MFSD8	UP
ENSG00000179292	175.434	1.1249	0.224273	5.01576	5.28238e-07	6.01006e-06	TMEM151A	UP
ENSG00000171243	82.0797	1.45537	0.290177	5.01544	5.29117e-07	6.01566e-06	SOSTDC1	UP
ENSG00000067646	293.401	-1.39421	0.278077	-5.01374	5.33826e-07	6.06199e-06	ZFY	DN
ENSG00000141542	208.737	0.741834	0.147969	5.01343	5.34695e-07	6.06199e-06	RAB40B	UP
ENSG00000260565	828.478	0.688743	0.13738	5.0134	5.34755e-07	6.06199e-06	ERVK13-1	UP
ENSG00000186564	61.8515	-1.52719	0.30462	-5.01344	5.34652e-07	6.06199e-06	FOXD2	DN
ENSG00000150455	129.741	-0.830498	0.165702	-5.012	5.38667e-07	6.10188e-06	TIRAP	DN
ENSG00000198431	7509.62	0.40002	0.0798933	5.00693	5.53041e-07	6.26014e-06	TXNRD1	UP
ENSG00000187624	507.37	-0.387195	0.0773426	-5.00624	5.5505e-07	6.27829e-06	C17orf97	DN
ENSG00000139182	2046.29	0.381909	0.0762915	5.00592	5.5596e-07	6.28401e-06	CLSTN3	UP
ENSG00000154639	520.589	0.629725	0.125875	5.00278	5.65095e-07	6.38261e-06	CXADR	UP
ENSG00000088356	1247.17	0.389051	0.0777716	5.00248	5.65979e-07	6.38795e-06	PDRG1	UP
ENSG00000160679	1486.72	-0.61159	0.122268	-5.00206	5.6722e-07	6.39731e-06	CHTOP	DN
ENSG00000128607	1819.15	0.404145	0.0808194	5.00059	5.71556e-07	6.44153e-06	KLHDC10	UP
ENSG00000234465	435.15	-0.409755	0.0819537	-4.99983	5.738e-07	6.46212e-06	PINLYP	DN
ENSG00000117308	809.913	0.639614	0.127961	4.9985	5.77767e-07	6.50207e-06	GALE	UP
ENSG00000158457	784.192	0.463332	0.0927733	4.99424	5.90679e-07	6.64257e-06	TSPAN33	UP
ENSG00000180479	127.619	-0.869195	0.174077	-4.99316	5.94e-07	6.67508e-06	ZNF571	DN
ENSG00000171634	7769.6	-0.352738	0.0707068	-4.98874	6.07747e-07	6.82462e-06	BPTF	DN
ENSG00000197429	297.436	-0.714164	0.143179	-4.9879	6.10403e-07	6.84949e-06	IPP	DN
ENSG00000180747	2858.38	0.534569	0.107226	4.98542	6.18266e-07	6.93271e-06	SMG1P3	UP
ENSG00000127870	1624.75	-0.557792	0.111934	-4.9832	6.25397e-07	7.00761e-06	RNF6	DN
ENSG00000154957	289.38	-0.704889	0.141473	-4.98249	6.27696e-07	7.02323e-06	ZNF18	DN
ENSG00000261884	204.581	-1.48346	0.297728	-4.9826	6.27344e-07	7.02323e-06	ENSG00000261884	DN
ENSG00000197586	1549.08	0.337784	0.0677975	4.98225	6.28485e-07	7.02698e-06	ENTPD6	UP
ENSG00000185614	92.528	1.24311	0.249522	4.98195	6.29473e-07	7.03297e-06	INKA1	UP
ENSG00000166548	482.778	-0.5214	0.104711	-4.97943	6.37728e-07	7.12007e-06	TK2	DN
ENSG00000105991	106.632	-1.13017	0.227019	-4.9783	6.41442e-07	7.15639e-06	HOXA1	DN
ENSG00000177370	374.408	0.509548	0.10238	4.97702	6.45706e-07	7.19879e-06	TIMM22	UP
ENSG00000140104	359.023	0.731265	0.147151	4.96947	6.7135e-07	7.47931e-06	CLBA1	UP
ENSG00000179598	138.797	-1.20032	0.241769	-4.96473	6.8798e-07	7.65908e-06	PLD6	DN
ENSG00000142731	1682.43	-0.371889	0.0749442	-4.96222	6.96933e-07	7.75319e-06	PLK4	DN
ENSG00000198258	2145.47	0.283913	0.0572319	4.96075	7.02212e-07	7.80575e-06	UBL5	UP
ENSG00000143498	310.182	-0.568966	0.114697	-4.96061	7.02716e-07	7.80575e-06	TAF1A	DN
ENSG00000085511	1822.82	-0.271015	0.0546348	-4.96049	7.03166e-07	7.80575e-06	MAP3K4	DN
ENSG00000108622	925.367	-0.465584	0.0938642	-4.96018	7.04274e-07	7.81246e-06	ICAM2	DN
ENSG00000253882	35.5203	3.24239	0.653808	4.95925	7.07668e-07	7.8445e-06	ENSG00000253882	UP
ENSG00000049769	165.378	-0.729814	0.147251	-4.95626	7.18627e-07	7.9603e-06	PPP1R3F	DN
ENSG00000138083	86.1105	-0.888533	0.179305	-4.95542	7.2174e-07	7.98908e-06	SIX3	DN
ENSG00000112511	407.163	0.60886	0.122915	4.95349	7.28942e-07	8.06304e-06	PHF1	UP
ENSG00000214999	68.0729	-1.10757	0.223603	-4.95326	7.29816e-07	8.06697e-06	ENSG00000214999	DN
ENSG00000121067	1052.04	-0.477395	0.0963837	-4.95307	7.30529e-07	8.0691e-06	SPOP	DN
ENSG00000135617	889.533	0.364844	0.0737211	4.94898	7.46017e-07	8.23431e-06	PRADC1	UP
ENSG00000158477	1923.21	-0.354139	0.0715613	-4.94875	7.46907e-07	8.23828e-06	CD1A	DN
ENSG00000189180	976.079	-0.647101	0.130792	-4.94755	7.5153e-07	8.28338e-06	ZNF33A	DN
ENSG00000271367	44.271	-1.3819	0.279429	-4.94545	7.59693e-07	8.36741e-06	ENSG00000271367	DN
ENSG00000184574	382.084	-0.611791	0.12372	-4.94498	7.6153e-07	8.37575e-06	LPAR5	DN
ENSG00000152404	666.158	-0.453023	0.0916105	-4.94511	7.61027e-07	8.37575e-06	CWF19L2	DN
ENSG00000284543	239.435	-0.891529	0.180366	-4.94288	7.69749e-07	8.46016e-06	LINC01226	DN
ENSG00000000457	419.287	-0.473577	0.0958541	-4.9406	7.78824e-07	8.55383e-06	SCYL3	DN
ENSG00000135250	3344.97	0.263508	0.0533624	4.93809	7.88895e-07	8.65831e-06	SRPK2	UP
ENSG00000011332	470.215	0.490511	0.099359	4.93676	7.94324e-07	8.71174e-06	DPF1	UP
ENSG00000260267	545.533	-0.459399	0.0930649	-4.93632	7.96087e-07	8.72491e-06	ENSG00000260267	DN
ENSG00000172007	430.691	0.521293	0.105614	4.93583	7.98103e-07	8.74083e-06	RAB33B	UP
ENSG00000198742	1139.24	0.338598	0.0686078	4.93527	8.00413e-07	8.75995e-06	SMURF1	UP
ENSG00000188486	11330.7	0.354777	0.0719136	4.93339	8.08166e-07	8.83857e-06	H2AFX	UP
ENSG00000188483	202.426	1.03043	0.208926	4.93202	8.13828e-07	8.89423e-06	IER5L	UP
ENSG00000105497	1718.55	0.382981	0.0776716	4.93078	8.19038e-07	8.94486e-06	ZNF175	UP
ENSG00000181097	53.1294	1.43544	0.291531	4.92379	8.48828e-07	9.26369e-06	ENSG00000181097	UP
ENSG00000159433	1379.65	0.781138	0.15868	4.92273	8.53448e-07	9.30756e-06	STARD9	UP
ENSG00000178104	1285.44	-0.428126	0.0869807	-4.92208	8.56281e-07	9.3319e-06	PDE4DIP	DN
ENSG00000131650	50.1106	2.30414	0.468421	4.91896	8.70057e-07	9.47538e-06	KREMEN2	UP
ENSG00000167447	904.063	-0.38192	0.0776857	-4.91622	8.8232e-07	9.60026e-06	SMG8	DN
ENSG00000066654	2166.36	-0.394979	0.0803437	-4.91612	8.82761e-07	9.60026e-06	THUMPD1	DN
ENSG00000044090	535.528	-0.427328	0.0869307	-4.91573	8.84527e-07	9.61272e-06	CUL7	DN
ENSG00000244273	22.1582	-1.77035	0.360207	-4.91481	8.88705e-07	9.65137e-06	PGBD4P1	DN
ENSG00000198948	200.759	-0.788494	0.160468	-4.9137	8.93743e-07	9.6993e-06	MFAP3L	DN
ENSG00000237499	189.912	-0.866932	0.176474	-4.91251	8.99165e-07	9.75132e-06	ENSG00000237499	DN
ENSG00000130590	296.651	-0.503629	0.102544	-4.91136	9.04485e-07	9.80217e-06	SAMD10	DN
ENSG00000135241	1079.84	0.435	0.0886341	4.90782	9.20954e-07	9.97368e-06	PNPLA8	UP
ENSG00000158488	3643.17	-0.395635	0.0806212	-4.90734	9.23199e-07	9.99102e-06	CD1E	DN
ENSG00000173013	127.726	0.90596	0.184672	4.90579	9.30536e-07	1.00634e-05	CCDC96	UP
ENSG00000142751	1341.25	0.398356	0.0812475	4.903	9.43856e-07	1.02004e-05	GPN2	UP
ENSG00000164219	860.264	-0.465322	0.0950158	-4.89731	9.71579e-07	1.04926e-05	PGGT1B	DN
ENSG00000112039	728.562	0.361546	0.0738349	4.89668	9.74677e-07	1.05188e-05	FANCE	UP
ENSG00000135164	1258.5	-0.309304	0.0631829	-4.89538	9.81177e-07	1.05816e-05	DMTF1	DN
ENSG00000186834	1907.44	0.394257	0.0805455	4.89484	9.83865e-07	1.06032e-05	HEXIM1	UP
ENSG00000162129	2628.67	-0.272859	0.0557482	-4.89448	9.85639e-07	1.06149e-05	CLPB	DN
ENSG00000184743	6397.13	-0.345974	0.0707825	-4.88784	1.01948e-06	1.09718e-05	ATL3	DN
ENSG00000099904	1523.2	0.48072	0.09837	4.88686	1.02458e-06	1.1019e-05	ZDHHC8	UP
ENSG00000174953	1348.5	-0.409412	0.083851	-4.88262	1.04687e-06	1.1251e-05	DHX36	DN
ENSG00000154511	744.716	0.533841	0.109375	4.88082	1.05648e-06	1.13464e-05	DIPK1A	UP
ENSG00000099804	1212.67	0.582166	0.119367	4.87711	1.07649e-06	1.15533e-05	CDC34	UP
ENSG00000184575	6334.47	-0.238276	0.048863	-4.87641	1.08032e-06	1.15784e-05	XPOT	DN
ENSG00000188338	66.5971	2.24675	0.460731	4.87648	1.07998e-06	1.15784e-05	SLC38A3	UP
ENSG00000167904	390.283	-0.571354	0.117204	-4.87488	1.08875e-06	1.16606e-05	TMEM68	DN
ENSG00000043591	91.3336	1.03409	0.212151	4.87431	1.0919e-06	1.16863e-05	ADRB1	UP
ENSG00000105835	1694.6	0.360544	0.0740353	4.86989	1.11662e-06	1.19426e-05	NAMPT	UP
ENSG00000272870	67.4538	1.22653	0.251912	4.8689	1.12224e-06	1.19945e-05	ENSG00000272870	UP
ENSG00000006194	1175	0.660055	0.13561	4.86729	1.1314e-06	1.20841e-05	ZNF263	UP
ENSG00000182512	2048.78	0.403255	0.0828835	4.86532	1.1427e-06	1.21964e-05	GLRX5	UP
ENSG00000156873	798.872	0.41734	0.0857985	4.86419	1.14925e-06	1.22578e-05	PHKG2	UP
ENSG00000008256	1083.96	0.372148	0.0765218	4.86329	1.15452e-06	1.23056e-05	CYTH3	UP
ENSG00000167674	3997.3	0.395444	0.0813756	4.85949	1.17688e-06	1.25354e-05	HDGFL2	UP
ENSG00000178718	158.582	-0.669099	0.137702	-4.85904	1.17956e-06	1.25553e-05	RPP25	DN
ENSG00000267632	53.5639	1.91561	0.394291	4.85836	1.18365e-06	1.25854e-05	ENSG00000267632	UP
ENSG00000162885	1071.15	0.374968	0.0771811	4.85829	1.18401e-06	1.25854e-05	B3GALNT2	UP
ENSG00000116824	732.343	-0.494531	0.101795	-4.85811	1.18513e-06	1.25886e-05	CD2	DN
ENSG00000115942	1731.29	-0.322398	0.0663763	-4.85712	1.19103e-06	1.26427e-05	ORC2	DN
ENSG00000146842	1266.51	-0.388511	0.0800005	-4.85636	1.19565e-06	1.26744e-05	TMEM209	DN
ENSG00000058600	1514.42	-0.319001	0.0656869	-4.85638	1.19549e-06	1.26744e-05	POLR3E	DN
ENSG00000151208	431.163	-0.430183	0.0885903	-4.85587	1.19861e-06	1.26971e-05	DLG5	DN
ENSG00000133818	763.196	0.642691	0.132397	4.85426	1.20835e-06	1.27916e-05	RRAS2	UP
ENSG00000145703	5020.69	-0.261603	0.0538938	-4.85405	1.20963e-06	1.27963e-05	IQGAP2	DN
ENSG00000259529	428.087	0.962354	0.198275	4.85364	1.21213e-06	1.28141e-05	ENSG00000259529	UP
ENSG00000185670	154.663	-2.17753	0.448654	-4.85347	1.21317e-06	1.28163e-05	ZBTB3	DN
ENSG00000175634	1739.57	0.383593	0.0790483	4.85264	1.21829e-06	1.28531e-05	RPS6KB2	UP
ENSG00000134910	3165.64	-0.257929	0.0531524	-4.85264	1.21831e-06	1.28531e-05	STT3A	DN
ENSG00000173825	130.008	0.883303	0.182055	4.85185	1.22313e-06	1.28952e-05	TIGD3	UP
ENSG00000112685	2039.44	-0.288249	0.0594321	-4.85005	1.23428e-06	1.30039e-05	EXOC2	DN
ENSG00000104142	1383.34	0.492293	0.101511	4.84963	1.23693e-06	1.3023e-05	VPS18	UP
ENSG00000109618	544.282	-0.532363	0.109833	-4.84704	1.25319e-06	1.31852e-05	SEPSECS	DN
ENSG00000264522	1014.16	0.320961	0.0662339	4.84587	1.26056e-06	1.32538e-05	OTUD7B	UP
ENSG00000162928	1067.67	0.351887	0.0726738	4.842	1.2854e-06	1.35059e-05	PEX13	UP
ENSG00000014123	1112.06	-0.321957	0.066514	-4.84044	1.29553e-06	1.36031e-05	UFL1	DN
ENSG00000145391	1869.68	-0.309355	0.0639689	-4.83602	1.32466e-06	1.38996e-05	SETD7	DN
ENSG00000100906	346.969	-0.570269	0.117948	-4.83492	1.332e-06	1.39671e-05	NFKBIA	DN
ENSG00000135046	908.682	0.417415	0.0863635	4.83324	1.3433e-06	1.40761e-05	ANXA1	UP
ENSG00000120889	1299.1	0.358869	0.0742784	4.83141	1.35569e-06	1.41964e-05	TNFRSF10B	UP
ENSG00000164305	2636.32	0.451426	0.0934819	4.82902	1.37205e-06	1.4358e-05	CASP3	UP
ENSG00000134323	815.408	0.498184	0.103181	4.82826	1.37728e-06	1.44029e-05	MYCN	UP
ENSG00000163808	3504.48	-0.250863	0.0519819	-4.82597	1.39325e-06	1.45601e-05	KIF15	DN
ENSG00000147437	76.793	1.48746	0.308345	4.82402	1.40697e-06	1.46936e-05	GNRH1	UP
ENSG00000130038	876.518	-0.377755	0.0783095	-4.82388	1.40795e-06	1.4694e-05	CRACR2A	DN
ENSG00000103404	1160.19	-0.923753	0.191552	-4.82247	1.4179e-06	1.47879e-05	USP31	DN
ENSG00000165338	160.244	-0.893737	0.185343	-4.82208	1.42072e-06	1.48074e-05	HECTD2	DN
ENSG00000113558	4778.49	0.385668	0.0800363	4.81866	1.44523e-06	1.50527e-05	SKP1	UP
ENSG00000163162	1325.09	0.356828	0.074069	4.81751	1.45361e-06	1.51299e-05	RNF149	UP
ENSG00000213347	668.881	0.684773	0.142151	4.81721	1.45582e-06	1.51427e-05	MXD3	UP
ENSG00000058056	1754.89	-0.287783	0.0598254	-4.81038	1.50641e-06	1.56584e-05	USP13	DN
ENSG00000048828	7974.33	-0.183127	0.0380779	-4.80927	1.51482e-06	1.57353e-05	FAM120A	DN
ENSG00000181751	254.408	-0.734984	0.152964	-4.80496	1.54782e-06	1.60462e-05	C5orf30	DN
ENSG00000124615	1815.81	0.516414	0.107475	4.80496	1.54785e-06	1.60462e-05	MOCS1	UP
ENSG00000166823	62.4017	-1.23311	0.256625	-4.80512	1.54658e-06	1.60462e-05	MESP1	DN
ENSG00000072062	4097.63	0.313018	0.0651837	4.80208	1.57023e-06	1.6265e-05	PRKACA	UP
ENSG00000180644	140.771	-0.802812	0.167184	-4.80198	1.57106e-06	1.6265e-05	PRF1	DN
ENSG00000008294	3484.93	0.274985	0.0572813	4.80061	1.58184e-06	1.63657e-05	SPAG9	UP
ENSG00000137962	113.186	2.79196	0.581748	4.79927	1.59245e-06	1.64645e-05	ARHGAP29	UP
ENSG00000196961	4215.69	0.370137	0.0771434	4.79804	1.60225e-06	1.65548e-05	AP2A1	UP
ENSG00000251474	524.187	0.60837	0.126804	4.7977	1.60498e-06	1.6572e-05	RPL32P3	UP
ENSG00000172731	826.166	-0.384218	0.0800994	-4.79676	1.61251e-06	1.66387e-05	LRRC20	DN
ENSG00000181896	1630.6	-0.772523	0.16111	-4.795	1.62676e-06	1.67745e-05	ZNF101	DN
ENSG00000187555	11036.2	-0.158111	0.0329814	-4.79394	1.63535e-06	1.68519e-05	USP7	DN
ENSG00000105447	2830.1	-0.3298	0.0688121	-4.79276	1.64501e-06	1.69402e-05	GRWD1	DN
ENSG00000183018	287.833	0.797437	0.166396	4.7924	1.64801e-06	1.69598e-05	ENSG00000183018	UP
ENSG00000213903	678.237	0.739617	0.154396	4.7904	1.66448e-06	1.7118e-05	LTB4R	UP
ENSG00000230562	1318.68	0.263443	0.0550016	4.78973	1.67009e-06	1.71643e-05	FAM133DP	UP
ENSG00000104765	3339.66	0.441876	0.092312	4.78677	1.6949e-06	1.74078e-05	BNIP3L	UP
ENSG00000206418	626.327	0.42596	0.089051	4.78333	1.72417e-06	1.76967e-05	RAB12	UP
ENSG00000186017	331.965	-1.02894	0.215164	-4.78214	1.73437e-06	1.77897e-05	ZNF566	DN
ENSG00000169105	449.472	-0.565635	0.118286	-4.78194	1.73612e-06	1.77958e-05	CHST14	DN
ENSG00000078269	1859.66	-0.363371	0.0760367	-4.77889	1.76262e-06	1.80556e-05	SYNJ2	DN
ENSG00000196655	844.077	0.617584	0.129292	4.77664	1.78245e-06	1.82466e-05	TRAPPC4	UP
ENSG00000048028	717.887	0.450943	0.0944263	4.7756	1.7917e-06	1.83292e-05	USP28	UP
ENSG00000277149	331.171	0.753271	0.157769	4.77452	1.80138e-06	1.84161e-05	TYW1B	UP
ENSG00000138834	1674.7	0.57709	0.120883	4.77397	1.80627e-06	1.84418e-05	MAPK8IP3	UP
ENSG00000267213	24.7927	-2.01014	0.421057	-4.77402	1.80582e-06	1.84418e-05	ENSG00000267213	DN
ENSG00000152133	1149.17	0.414639	0.0868732	4.77292	1.81571e-06	1.85259e-05	GPATCH11	UP
ENSG00000270103	31.2337	20.2666	4.24923	4.76949	1.84697e-06	1.88201e-05	ENSG00000270103	UP
ENSG00000167984	1463.25	-0.295261	0.0619058	-4.76951	1.8467e-06	1.88201e-05	NLRC3	DN
ENSG00000168795	998.01	-0.343707	0.07211	-4.76643	1.87523e-06	1.90956e-05	ZBTB5	DN
ENSG00000169740	900.121	-0.457682	0.0960633	-4.76438	1.89438e-06	1.9278e-05	ZNF32	DN
ENSG00000279520	52.278	1.32335	0.277767	4.76423	1.89577e-06	1.92795e-05	ENSG00000279520	UP
ENSG00000174106	1434.77	-0.291675	0.0612358	-4.76315	1.90591e-06	1.93699e-05	LEMD3	DN
ENSG00000142556	540.359	-0.557879	0.117164	-4.76151	1.92149e-06	1.95155e-05	ZNF614	DN
ENSG00000188522	143.072	-1.14214	0.2399	-4.76091	1.92723e-06	1.95609e-05	FAM83G	DN
ENSG00000122188	315.062	-1.19038	0.250121	-4.75922	1.94338e-06	1.9712e-05	LAX1	DN
ENSG00000264853	118.044	1.31961	0.277395	4.75714	1.96355e-06	1.99036e-05	ENSG00000264853	UP
ENSG00000082258	1033.47	-0.459916	0.0967341	-4.75444	1.99e-06	2.01585e-05	CCNT2	DN
ENSG00000119326	2080.09	0.381028	0.0801806	4.75213	2.01288e-06	2.0377e-05	CTNNAL1	UP
ENSG00000180611	122.932	-0.975372	0.205264	-4.7518	2.01613e-06	2.03965e-05	MB21D2	DN
ENSG00000174606	816.007	-0.474958	0.100087	-4.74546	2.08029e-06	2.1032e-05	ANGEL2	DN
ENSG00000183605	466.579	-0.437279	0.092159	-4.74483	2.08681e-06	2.10841e-05	SFXN4	DN
ENSG00000117543	561.966	-0.44003	0.0927658	-4.74345	2.10113e-06	2.1215e-05	DPH5	DN
ENSG00000185442	87.3184	-0.829066	0.174801	-4.74292	2.1066e-06	2.12564e-05	FAM174B	DN
ENSG00000090905	3057.65	-0.233068	0.0491456	-4.7424	2.11202e-06	2.12972e-05	TNRC6A	DN
ENSG00000165782	956.158	0.680424	0.143487	4.74207	2.11541e-06	2.13175e-05	PIP4P1	UP
ENSG00000121297	821.984	0.407749	0.0862639	4.72676	2.28127e-06	2.29741e-05	TSHZ3	UP
ENSG00000154479	28.5855	2.74234	0.580213	4.72645	2.28482e-06	2.29949e-05	CCDC173	UP
ENSG00000146263	3037.9	-0.393518	0.0833021	-4.72399	2.31264e-06	2.32297e-05	MMS22L	DN
ENSG00000282780	18.1637	-2.04759	0.433439	-4.72405	2.31192e-06	2.32297e-05	TRBJ1-6	DN
ENSG00000106004	170.754	-0.760027	0.160886	-4.72402	2.31226e-06	2.32297e-05	HOXA5	DN
ENSG00000171320	1846	0.487269	0.103192	4.72198	2.33561e-06	2.34452e-05	ESCO2	UP
ENSG00000183155	532.49	-0.526428	0.11151	-4.72089	2.34813e-06	2.35557e-05	RABIF	DN
ENSG00000113595	622.581	0.459323	0.0973099	4.72021	2.356e-06	2.36194e-05	TRIM23	UP
ENSG00000263264	316.453	-0.5404	0.114532	-4.71832	2.37803e-06	2.38248e-05	ENSG00000263264	DN
ENSG00000176401	132.802	0.747585	0.158529	4.71578	2.4079e-06	2.41086e-05	EID2B	UP
ENSG00000189046	299.527	-0.515448	0.109314	-4.71532	2.41336e-06	2.41476e-05	ALKBH2	DN
ENSG00000133773	864.406	-0.383277	0.0813233	-4.71301	2.44088e-06	2.44072e-05	CCDC59	DN
ENSG00000033030	1145.55	-0.343892	0.0729847	-4.71184	2.45492e-06	2.45318e-05	ZCCHC8	DN
ENSG00000080839	2115.84	-0.363945	0.0772543	-4.711	2.4651e-06	2.46019e-05	RBL1	DN
ENSG00000229891	30.9761	3.22837	0.685269	4.7111	2.46388e-06	2.46019e-05	LINC01315	UP
ENSG00000137760	540.605	-0.586636	0.124541	-4.71037	2.47268e-06	2.46617e-05	ALKBH8	DN
ENSG00000204634	820.425	0.369388	0.0784259	4.71003	2.47681e-06	2.46706e-05	TBC1D8	UP
ENSG00000132481	71.019	-1.26071	0.267672	-4.7099	2.47835e-06	2.46706e-05	ENSG00000132481	DN
ENSG00000180730	1718.61	0.465908	0.0989183	4.71003	2.47681e-06	2.46706e-05	SHISA2	UP
ENSG00000144468	1266.41	-0.326313	0.0693343	-4.70637	2.52172e-06	2.50863e-05	RHBDD1	DN
ENSG00000177700	1873.24	0.366428	0.0779326	4.70185	2.57809e-06	2.56306e-05	POLR2L	UP
ENSG00000141985	1376.15	0.498592	0.106066	4.70076	2.592e-06	2.57524e-05	SH3GL1	UP
ENSG00000158615	6253.83	0.218696	0.0465268	4.70042	2.59625e-06	2.57782e-05	PPP1R15B	UP
ENSG00000161714	436.634	0.619037	0.131705	4.70017	2.59947e-06	2.57936e-05	PLCD3	UP
ENSG00000187239	12809.3	0.185563	0.0394852	4.69956	2.60722e-06	2.58539e-05	FNBP1	UP
ENSG00000198855	308.387	0.550244	0.117089	4.69937	2.60966e-06	2.58616e-05	FICD	UP
ENSG00000132819	3240.34	0.464949	0.0989583	4.69844	2.62161e-06	2.59635e-05	RBM38	UP
ENSG00000005700	1381.92	-0.46473	0.0989575	-4.69626	2.64963e-06	2.62242e-05	IBTK	DN
ENSG00000102572	3943.59	0.213746	0.0455186	4.69581	2.65557e-06	2.62663e-05	STK24	UP
ENSG00000137522	673.224	0.806776	0.171942	4.69214	2.70358e-06	2.67071e-05	RNF121	UP
ENSG00000023287	3454.41	0.310985	0.0662761	4.69227	2.70196e-06	2.67071e-05	RB1CC1	UP
ENSG00000258441	1190.49	0.518537	0.110524	4.69162	2.71046e-06	2.67581e-05	LINC00641	UP
ENSG00000171467	1983.61	-0.356491	0.0759966	-4.69088	2.72033e-06	2.68384e-05	ZNF318	DN
ENSG00000137168	1475.44	-0.413959	0.0883174	-4.68717	2.77008e-06	2.73118e-05	PPIL1	DN
ENSG00000123933	1178.68	0.620843	0.132496	4.68576	2.78929e-06	2.74838e-05	MXD4	UP
ENSG00000125844	2674.37	0.433291	0.0924894	4.68477	2.80276e-06	2.7599e-05	RRBP1	UP
ENSG00000274641	6132.34	-0.337024	0.0719527	-4.68396	2.81379e-06	2.76901e-05	HIST1H2BO	DN
ENSG00000270170	350.868	0.535155	0.114274	4.68307	2.82611e-06	2.77937e-05	NCBP2AS2	UP
ENSG00000163938	5030.12	0.270607	0.0577903	4.68258	2.83293e-06	2.78431e-05	GNL3	UP
ENSG00000109436	55.8431	-1.33871	0.2859	-4.68244	2.83485e-06	2.78444e-05	TBC1D9	DN
ENSG00000159860	23.9343	2.71336	0.579538	4.68193	2.8418e-06	2.7895e-05	TCAF2P1	UP
ENSG00000188647	2020.84	-0.476011	0.101673	-4.6818	2.84371e-06	2.7896e-05	PTAR1	DN
ENSG00000215246	279.619	-0.504994	0.107919	-4.67938	2.87744e-06	2.82091e-05	ENSG00000215246	DN
ENSG00000160058	2005.57	0.442915	0.0947181	4.67613	2.92333e-06	2.86409e-05	BSDC1	UP
ENSG00000129911	1821.73	0.566108	0.121067	4.676	2.92531e-06	2.86422e-05	KLF16	UP
ENSG00000152242	2303.29	0.387743	0.0829499	4.67442	2.94788e-06	2.8845e-05	C18orf25	UP
ENSG00000123240	431.366	0.60956	0.130425	4.67364	2.95905e-06	2.8936e-05	OPTN	UP
ENSG00000184162	515.294	-0.545418	0.116727	-4.67258	2.97444e-06	2.90582e-05	NR2C2AP	DN
ENSG00000135114	124.555	1.39426	0.298396	4.67252	2.97529e-06	2.90582e-05	OASL	UP
ENSG00000156030	4300.97	0.225112	0.048182	4.67211	2.98123e-06	2.90979e-05	ELMSAN1	UP
ENSG00000157538	2002.29	0.259104	0.0554668	4.67134	2.99242e-06	2.91888e-05	VPS26C	UP
ENSG00000178093	113.377	-0.924057	0.197847	-4.67057	3.00359e-06	2.92609e-05	TSSK6	DN
ENSG00000161653	48.8339	1.78576	0.382334	4.67068	3.00209e-06	2.92609e-05	NAGS	UP
ENSG00000204713	519.178	-0.535743	0.114781	-4.66754	3.0483e-06	2.96779e-05	TRIM27	DN
ENSG00000005075	1528.71	0.364665	0.078157	4.6658	3.07422e-06	2.99115e-05	POLR2J	UP
ENSG00000123609	1138.27	-0.347435	0.0744844	-4.66454	3.09313e-06	3.00767e-05	NMI	DN
ENSG00000187801	302.511	-0.743703	0.159471	-4.66358	3.10761e-06	3.01985e-05	ZFP69B	DN
ENSG00000112079	1897.84	-0.297827	0.0638846	-4.66196	3.13216e-06	3.04181e-05	STK38	DN
ENSG00000182173	1165.41	0.364671	0.0782362	4.66116	3.14436e-06	3.05174e-05	TSEN54	UP
ENSG00000142197	2204.43	0.278314	0.0597724	4.65623	3.22058e-06	3.12376e-05	DOP1B	UP
ENSG00000100077	8813.97	-0.207364	0.0445409	-4.65559	3.23061e-06	3.13153e-05	GRK3	DN
ENSG00000175550	2131.01	0.417577	0.0897042	4.65504	3.23911e-06	3.13782e-05	DRAP1	UP
ENSG00000010165	1196.91	-0.488957	0.105081	-4.65314	3.2692e-06	3.16499e-05	EEF1AKNMT	DN
ENSG00000213600	28.7048	1.89536	0.407406	4.65226	3.28315e-06	3.17651e-05	ENSG00000213600	UP
ENSG00000129235	1036.21	0.359253	0.0772493	4.65056	3.31028e-06	3.20076e-05	TXNDC17	UP
ENSG00000110871	536.435	-0.405135	0.0871368	-4.64941	3.3289e-06	3.21677e-05	COQ5	DN
ENSG00000146281	1980.22	-0.343731	0.0739597	-4.64754	3.35911e-06	3.24394e-05	PM20D2	DN
ENSG00000070495	1475.39	0.304508	0.0655314	4.64674	3.37219e-06	3.25454e-05	JMJD6	UP
ENSG00000204590	880.609	0.363525	0.0782408	4.64624	3.38046e-06	3.26049e-05	GNL1	UP
ENSG00000225489	119.156	-0.737907	0.158871	-4.64471	3.40562e-06	3.28272e-05	ENSG00000225489	DN
ENSG00000117713	12785	-0.375864	0.0809493	-4.6432	3.43049e-06	3.30335e-05	ARID1A	DN
ENSG00000124422	9716.16	-0.273187	0.0588366	-4.64316	3.43128e-06	3.30335e-05	USP22	DN
ENSG00000169564	6521.3	-0.245498	0.0528754	-4.64295	3.43465e-06	3.30455e-05	PCBP1	DN
ENSG00000069011	533.092	-0.447594	0.0964325	-4.64152	3.45851e-06	3.32544e-05	PITX1	DN
ENSG00000184640	11885.1	-0.624422	0.134646	-4.63752	3.52614e-06	3.38837e-05	2021-09-09	DN
ENSG00000127957	263.559	0.730964	0.157647	4.6367	3.54011e-06	3.39969e-05	PMS2P3	UP
ENSG00000197746	18590.2	0.306986	0.0662149	4.6362	3.54866e-06	3.40579e-05	PSAP	UP
ENSG00000088826	369.659	0.520433	0.112302	4.63424	3.58249e-06	3.43613e-05	SMOX	UP
ENSG00000154743	489.571	-0.589627	0.12727	-4.63288	3.60617e-06	3.45594e-05	TSEN2	DN
ENSG00000102554	96.0724	-0.981686	0.211899	-4.6328	3.60759e-06	3.45594e-05	KLF5	DN
ENSG00000157881	404.188	-0.448582	0.0968926	-4.62968	3.66238e-06	3.50474e-05	PANK4	DN
ENSG00000153404	176.877	-0.6996	0.151117	-4.62951	3.66531e-06	3.50474e-05	PLEKHG4B	DN
ENSG00000157259	331.869	-0.691334	0.149329	-4.6296	3.6638e-06	3.50474e-05	GATAD1	DN
ENSG00000163273	31.0303	1.7876	0.386213	4.62853	3.68263e-06	3.51914e-05	NPPC	UP
ENSG00000185745	131.44	1.14896	0.248343	4.62648	3.71933e-06	3.55201e-05	IFIT1	UP
ENSG00000163125	3149.17	-0.311989	0.0674663	-4.62436	3.75749e-06	3.58626e-05	RPRD2	DN
ENSG00000107954	684.491	-0.389383	0.0842261	-4.62306	3.78115e-06	3.60662e-05	NEURL1	DN
ENSG00000188185	123.036	-0.786241	0.170116	-4.62179	3.80446e-06	3.62662e-05	LINC00265	DN
ENSG00000103248	363.739	-0.629897	0.136391	-4.61831	3.86887e-06	3.68576e-05	MTHFSD	DN
ENSG00000143258	741.136	-0.410115	0.0888139	-4.61769	3.88035e-06	3.69216e-05	USP21	DN
ENSG00000075407	2233.65	-0.466939	0.101118	-4.61776	3.87898e-06	3.69216e-05	ZNF37A	DN
ENSG00000264247	372.404	-0.516771	0.111947	-4.6162	3.90829e-06	3.71647e-05	LINC00909	DN
ENSG00000125124	630.213	-0.412296	0.0894058	-4.61152	3.99735e-06	3.79883e-05	BBS2	DN
ENSG00000112096	774.172	0.476466	0.103364	4.60957	4.03501e-06	3.83227e-05	SOD2	UP
ENSG00000172939	5615.23	0.292791	0.0635259	4.609	4.04604e-06	3.8404e-05	OXSR1	UP
ENSG00000158485	1833.25	-0.399496	0.0866942	-4.60811	4.06346e-06	3.85458e-05	CD1B	DN
ENSG00000123975	2502.32	0.389461	0.0845667	4.60537	4.11743e-06	3.90338e-05	CKS2	UP
ENSG00000136379	134.418	-0.996715	0.216458	-4.60465	4.13161e-06	3.91443e-05	ABHD17C	DN
ENSG00000123159	1262.51	0.458796	0.0996613	4.60355	4.1534e-06	3.93268e-05	GIPC1	UP
ENSG00000115944	646.339	0.825999	0.179571	4.59985	4.22804e-06	4.00091e-05	COX7A2L	UP
ENSG00000132010	225.123	0.652613	0.141888	4.5995	4.23501e-06	4.00507e-05	ZNF20	UP
ENSG00000061676	556.396	-0.393096	0.0854931	-4.59799	4.26584e-06	4.03176e-05	NCKAP1	DN
ENSG00000143315	636.46	-0.390875	0.0850328	-4.59676	4.29117e-06	4.05324e-05	PIGM	DN
ENSG00000122557	837.952	0.417767	0.0909282	4.59447	4.33842e-06	4.09538e-05	HERPUD2	UP
ENSG00000205643	215.401	-0.856559	0.186454	-4.59395	4.34936e-06	4.10321e-05	CDPF1	DN
ENSG00000188177	511.924	-0.880083	0.191667	-4.59173	4.39595e-06	4.14274e-05	ZC3H6	DN
ENSG00000235172	88.7492	-0.894959	0.194908	-4.59169	4.39661e-06	4.14274e-05	LINC01366	DN
ENSG00000254510	135.694	-0.70964	0.154554	-4.59153	4.40009e-06	4.14351e-05	ENSG00000254510	DN
ENSG00000179922	151.318	-0.901201	0.196287	-4.59125	4.40607e-06	4.14411e-05	ZNF784	DN
ENSG00000143158	2027.84	0.411431	0.08961	4.59135	4.4039e-06	4.14411e-05	MPC2	UP
ENSG00000159082	1303.96	0.398341	0.0867653	4.59101	4.41105e-06	4.14628e-05	SYNJ1	UP
ENSG00000126453	1073.59	0.380445	0.0828778	4.59043	4.42329e-06	4.15527e-05	BCL2L12	UP
ENSG00000215908	958.017	0.657239	0.143217	4.58912	4.45119e-06	4.17895e-05	CROCCP2	UP
ENSG00000106006	129.994	-0.72383	0.157758	-4.58822	4.47041e-06	4.19446e-05	HOXA6	DN
ENSG00000186166	785.798	0.630219	0.137383	4.58731	4.48997e-06	4.21026e-05	CCDC84	UP
ENSG00000099860	293.99	1.14602	0.24987	4.58646	4.50827e-06	4.22487e-05	GADD45B	UP
ENSG00000141034	1773.57	0.30253	0.0659693	4.58592	4.51991e-06	4.23243e-05	GID4	UP
ENSG00000170425	76.0675	-0.881004	0.192114	-4.58583	4.52179e-06	4.23243e-05	ADORA2B	DN
ENSG00000137166	2979.54	0.313442	0.0683621	4.58503	4.53925e-06	4.24621e-05	FOXP4	UP
ENSG00000058729	1719.69	0.398802	0.0870094	4.58343	4.574e-06	4.27614e-05	RIOK2	UP
ENSG00000243155	80.627	1.08266	0.236309	4.58152	4.616e-06	4.31281e-05	ENSG00000243155	UP
ENSG00000186625	1098.48	0.297715	0.0650736	4.57505	4.76096e-06	4.44556e-05	KATNA1	UP
ENSG00000066084	4199.32	-0.176967	0.038693	-4.57361	4.79393e-06	4.47366e-05	DIP2B	DN
ENSG00000157796	1166.88	0.475439	0.103964	4.57311	4.80531e-06	4.48158e-05	WDR19	UP
ENSG00000261512	547.487	0.480207	0.105105	4.56881	4.90491e-06	4.57173e-05	ENSG00000261512	UP
ENSG00000107829	377.077	-0.497574	0.108928	-4.56793	4.92574e-06	4.58839e-05	FBXW4	DN
ENSG00000243364	329.815	0.875966	0.191799	4.5671	4.94519e-06	4.60375e-05	EFNA4	UP
ENSG00000197536	714.88	-0.5962	0.130624	-4.56425	5.01281e-06	4.66176e-05	C5orf56	DN
ENSG00000177181	1266.64	-0.339259	0.0743302	-4.56422	5.01352e-06	4.66176e-05	RIMKLA	DN
ENSG00000104946	548.926	0.498158	0.109162	4.56346	5.03169e-06	4.67079e-05	TBC1D17	UP
ENSG00000196449	1290.73	-0.397949	0.0872062	-4.56331	5.03527e-06	4.67079e-05	YRDC	DN
ENSG00000141526	696.266	0.511981	0.112193	4.56339	5.0334e-06	4.67079e-05	SLC16A3	UP
ENSG00000182749	102.142	-0.889323	0.194877	-4.56351	5.03061e-06	4.67079e-05	PAQR7	DN
ENSG00000147416	4034.65	0.226791	0.0497397	4.55956	5.12601e-06	4.75212e-05	ATP6V1B2	UP
ENSG00000155034	946.814	0.596241	0.130805	4.55825	5.15822e-06	4.77913e-05	FBXL18	UP
ENSG00000188157	1425.88	0.637573	0.139891	4.55763	5.17344e-06	4.79037e-05	AGRN	UP
ENSG00000177548	310.746	-0.65418	0.143553	-4.55707	5.18733e-06	4.79651e-05	RABEP2	DN
ENSG00000164849	20.3135	3.34021	0.733007	4.55686	5.19244e-06	4.79651e-05	GPR146	UP
ENSG00000120802	5202.85	-0.419515	0.0920591	-4.55702	5.18836e-06	4.79651e-05	TMPO	DN
ENSG00000167702	469.548	0.649097	0.142444	4.55687	5.19221e-06	4.79651e-05	KIFC2	UP
ENSG00000100003	472.267	0.72262	0.158595	4.55639	5.20397e-06	4.80431e-05	SEC14L2	UP
ENSG00000124067	692.571	0.503006	0.110426	4.55515	5.23488e-06	4.82997e-05	SLC12A4	UP
ENSG00000205629	860.592	0.347195	0.0762289	4.55464	5.24753e-06	4.83876e-05	LCMT1	UP
ENSG00000184014	3962.4	0.216136	0.0474674	4.55336	5.27948e-06	4.86533e-05	DENND5A	UP
ENSG00000070371	442.631	0.625749	0.137444	4.55276	5.29463e-06	4.8764e-05	CLTCL1	UP
ENSG00000176783	837.216	-0.339368	0.0745505	-4.55219	5.30911e-06	4.88684e-05	RUFY1	DN
ENSG00000174307	137.816	-0.669024	0.147001	-4.55115	5.33545e-06	4.90817e-05	PHLDA3	DN
ENSG00000172890	2018.72	0.349375	0.0768088	4.54863	5.39968e-06	4.96432e-05	NADSYN1	UP
ENSG00000066136	1359.21	-0.263713	0.0579944	-4.54722	5.4359e-06	4.99466e-05	NFYC	DN
ENSG00000136059	672.13	-0.488554	0.107483	-4.5454	5.48315e-06	5.03509e-05	VILL	DN
ENSG00000273329	312.868	-0.787699	0.173324	-4.54467	5.50213e-06	5.04953e-05	ENSG00000273329	DN
ENSG00000155111	1196.4	-0.292033	0.0642696	-4.54388	5.52281e-06	5.06551e-05	CDK19	DN
ENSG00000144711	2116.32	0.345849	0.0761383	4.54238	5.56235e-06	5.09877e-05	IQSEC1	UP
ENSG00000143971	724.557	-0.536317	0.118103	-4.5411	5.59617e-06	5.12674e-05	ETAA1	DN
ENSG00000095261	1298.52	-0.34289	0.0755222	-4.54025	5.61877e-06	5.14441e-05	PSMD5	DN
ENSG00000170365	395.638	-0.484023	0.106664	-4.53783	5.68356e-06	5.20066e-05	SMAD1	DN
ENSG00000188976	3868.3	0.224268	0.0494306	4.53703	5.70511e-06	5.2173e-05	NOC2L	UP
ENSG00000164070	1157.86	-0.357041	0.0787033	-4.53654	5.71844e-06	5.22641e-05	HSPA4L	DN
ENSG00000164211	942.537	0.699879	0.154289	4.53616	5.72864e-06	5.23026e-05	STARD4	UP
ENSG00000103550	2103.36	-0.268035	0.0590887	-4.53614	5.72939e-06	5.23026e-05	KNOP1	DN
ENSG00000213694	2186.42	0.277241	0.0611305	4.53523	5.75403e-06	5.24966e-05	S1PR3	UP
ENSG00000267858	129.211	-0.775104	0.170946	-4.53422	5.78175e-06	5.27185e-05	MZF1-AS1	DN
ENSG00000185989	1988.76	0.24052	0.0530602	4.53297	5.81598e-06	5.29995e-05	RASA3	UP
ENSG00000168944	1076.72	-0.389806	0.0860002	-4.53262	5.82576e-06	5.30575e-05	CEP120	DN
ENSG00000115641	327.226	-0.675195	0.149005	-4.53135	5.86076e-06	5.3345e-05	FHL2	DN
ENSG00000080644	222.904	-0.835755	0.184494	-4.52999	5.89874e-06	5.36592e-05	CHRNA3	DN
ENSG00000112473	384.894	0.452951	0.100006	4.52925	5.91926e-06	5.37828e-05	SLC39A7	UP
ENSG00000143633	600.638	-0.423283	0.0934546	-4.52929	5.91816e-06	5.37828e-05	C1orf131	DN
ENSG00000244879	570.906	-0.779403	0.172099	-4.5288	5.93184e-06	5.38656e-05	GABPB1-AS1	DN
ENSG00000100220	3394.73	0.257269	0.0568324	4.5268	5.98845e-06	5.43478e-05	RTCB	UP
ENSG00000163297	218.085	-0.628805	0.139012	-4.52339	6.08571e-06	5.51982e-05	ANTXR2	DN
ENSG00000104133	1252.68	-0.389184	0.0860659	-4.52193	6.12775e-06	5.5547e-05	SPG11	DN
ENSG00000067248	2621.65	0.310959	0.0687745	4.52143	6.14224e-06	5.56135e-05	DHX29	UP
ENSG00000100528	1262.83	-0.422312	0.0934008	-4.5215	6.14027e-06	5.56135e-05	CNIH1	DN
ENSG00000198331	114.424	-0.898461	0.198725	-4.52113	6.15106e-06	5.56608e-05	HYLS1	DN
ENSG00000140948	1367.79	0.302052	0.0668645	4.51738	6.26091e-06	5.66218e-05	ZCCHC14	UP
ENSG00000263513	521.863	-0.642513	0.142313	-4.51479	6.33795e-06	5.72852e-05	FAM72C	DN
ENSG00000102984	93.2981	0.972361	0.215681	4.50834	6.53368e-06	5.90199e-05	ZNF821	UP
ENSG00000182768	1416.99	-0.353713	0.0784612	-4.50813	6.54022e-06	5.90446e-05	NGRN	DN
ENSG00000165417	2501.28	-0.358065	0.0794441	-4.50713	6.57093e-06	5.92874e-05	GTF2A1	DN
ENSG00000103066	478.411	1.36497	0.302902	4.50629	6.59703e-06	5.94883e-05	PLA2G15	UP
ENSG00000163719	1226.07	0.319195	0.0708504	4.50519	6.63132e-06	5.9728e-05	MTMR14	UP
ENSG00000230732	87.927	0.963608	0.213888	4.5052	6.63119e-06	5.9728e-05	ENSG00000230732	UP
ENSG00000125810	46.1843	-1.5731	0.349339	-4.50307	6.69781e-06	6.02919e-05	CD93	DN
ENSG00000168491	24.6711	5.68648	1.26288	4.5028	6.70655e-06	6.03356e-05	CCDC110	UP
ENSG00000171497	1405.59	-0.266136	0.0591235	-4.50135	6.75241e-06	6.0713e-05	PPID	DN
ENSG00000163257	1948.45	0.309755	0.0688636	4.49809	6.85653e-06	6.16134e-05	DCAF16	UP
ENSG00000196950	809.814	-0.63142	0.140393	-4.49751	6.87551e-06	6.17483e-05	SLC39A10	DN
ENSG00000132254	1318.61	0.343751	0.0764418	4.4969	6.89525e-06	6.18898e-05	ARFIP2	UP
ENSG00000113163	1596.81	0.495215	0.110153	4.4957	6.93426e-06	6.22039e-05	COL4A3BP	UP
ENSG00000283050	326.132	-0.648304	0.144334	-4.4917	7.06567e-06	6.33461e-05	GTF2IP12	DN
ENSG00000275993	239.319	0.514702	0.114594	4.49153	7.07138e-06	6.33607e-05	SIK1B	UP
ENSG00000275437	131.318	1.05384	0.234695	4.49023	7.11455e-06	6.37108e-05	ENSG00000275437	UP
ENSG00000279162	29.2374	2.09265	0.46619	4.48883	7.16145e-06	6.40937e-05	ENSG00000279162	UP
ENSG00000204673	475.713	-0.522767	0.116513	-4.48676	7.23155e-06	6.46838e-05	AKT1S1	DN
ENSG00000139190	595.782	1.06743	0.237982	4.48535	7.27937e-06	6.50741e-05	VAMP1	UP
ENSG00000182685	246.497	0.753038	0.167952	4.48366	7.33738e-06	6.55549e-05	BRICD5	UP
ENSG00000147117	34.5212	-1.37559	0.306887	-4.4824	7.3809e-06	6.59057e-05	ZNF157	DN
ENSG00000131018	1063.97	-0.307724	0.0686965	-4.47947	7.48287e-06	6.67778e-05	SYNE1	DN
ENSG00000170348	6275.41	-0.451348	0.100814	-4.47702	7.56923e-06	6.75097e-05	TMED10	DN
ENSG00000149308	3141.63	0.641586	0.143366	4.47517	7.63518e-06	6.80588e-05	NPAT	UP
ENSG00000213073	214.942	0.887388	0.198307	4.47482	7.64771e-06	6.81313e-05	ENSG00000213073	UP
ENSG00000130304	331.974	0.623583	0.139384	4.47386	7.6819e-06	6.83967e-05	SLC27A1	UP
ENSG00000111424	618.696	0.738317	0.165064	4.47291	7.71633e-06	6.86639e-05	VDR	UP
ENSG00000219682	374.147	-0.531097	0.118751	-4.47235	7.73632e-06	6.88023e-05	ENSG00000219682	DN
ENSG00000160703	341.003	-0.645118	0.14429	-4.47099	7.78583e-06	6.9203e-05	NLRX1	DN
ENSG00000166886	616.299	0.861615	0.192759	4.4699	7.82546e-06	6.95154e-05	NAB2	UP
ENSG00000184811	72.596	-1.08915	0.243857	-4.46634	7.95692e-06	7.06427e-05	TRARG1	DN
ENSG00000082074	5898.78	-0.252791	0.0566115	-4.46536	7.9934e-06	7.0926e-05	FYB1	DN
ENSG00000163132	189.823	-0.777621	0.174153	-4.46515	8.00109e-06	7.09536e-05	MSX1	DN
ENSG00000145675	3788.61	0.260927	0.0584439	4.46457	8.02315e-06	7.11086e-05	PIK3R1	UP
ENSG00000134697	3966.08	0.296624	0.0664442	4.46425	8.03506e-06	7.11736e-05	GNL2	UP
ENSG00000140526	3155.93	0.208292	0.046669	4.46317	8.07551e-06	7.14911e-05	ABHD2	UP
ENSG00000157450	1579.89	0.258244	0.0579315	4.45775	8.2826e-06	7.32826e-05	RNF111	UP
ENSG00000214193	235.262	0.596627	0.133932	4.45471	8.40049e-06	7.42833e-05	SH3D21	UP
ENSG00000010404	3153.92	0.22783	0.0511472	4.4544	8.41295e-06	7.43511e-05	IDS	UP
ENSG00000110169	24.2753	3.10742	0.697705	4.45377	8.43768e-06	7.45272e-05	HPX	UP
ENSG00000116685	2332.82	0.37883	0.0850844	4.4524	8.49154e-06	7.49202e-05	KIAA2013	UP
ENSG00000171867	950.2	-0.338809	0.076096	-4.45239	8.49183e-06	7.49202e-05	PRNP	DN
ENSG00000168453	535.976	-0.510166	0.114657	-4.44952	8.60637e-06	7.58876e-05	HR	DN
ENSG00000216895	167.911	-0.663186	0.149121	-4.4473	8.6958e-06	7.66327e-05	ENSG00000216895	DN
ENSG00000213753	1329.15	0.277736	0.0624689	4.44599	8.74876e-06	7.70556e-05	CENPBD1P1	UP
ENSG00000125945	825.591	0.393163	0.0884754	4.44375	8.84047e-06	7.78192e-05	ZNF436	UP
ENSG00000177721	202.954	-0.826471	0.186123	-4.44045	8.97727e-06	7.89786e-05	ANXA2R	DN
ENSG00000283537	28.0417	2.45644	0.553279	4.43979	9.00475e-06	7.91755e-05	ENSG00000283537	UP
ENSG00000174799	1300.05	-0.356812	0.0803976	-4.43809	9.07588e-06	7.97557e-05	CEP135	DN
ENSG00000126016	849.992	0.374366	0.0843797	4.43669	9.13538e-06	8.02332e-05	AMOT	UP
ENSG00000116903	1610.42	0.364866	0.082245	4.43632	9.1508e-06	8.03231e-05	EXOC8	UP
ENSG00000102710	1054.23	-0.376794	0.084943	-4.43585	9.17105e-06	8.04553e-05	SUPT20H	DN
ENSG00000136840	481.044	0.590798	0.133248	4.43384	9.25711e-06	8.11645e-05	ST6GALNAC4	UP
ENSG00000156735	1632.48	0.391494	0.0883255	4.4324	9.31913e-06	8.16621e-05	BAG4	UP
ENSG00000155307	718.427	0.487037	0.109903	4.43152	9.35711e-06	8.19486e-05	SAMSN1	UP
ENSG00000257365	705.645	-0.408375	0.0921959	-4.42942	9.44859e-06	8.27031e-05	FNTB	DN
ENSG00000257218	1892.07	-0.266147	0.0600912	-4.42906	9.46465e-06	8.2797e-05	GATC	DN
ENSG00000237649	1561.22	0.430895	0.0973234	4.42745	9.53528e-06	8.33679e-05	KIFC1	UP
ENSG00000164951	1404.43	1.219	0.275459	4.42536	9.62834e-06	8.41342e-05	PDP1	UP
ENSG00000122482	1786.46	-0.44686	0.10098	-4.42522	9.63439e-06	8.41396e-05	ZNF644	DN
ENSG00000185271	42.2626	-1.70315	0.385031	-4.4234	9.71585e-06	8.48033e-05	KLHL33	DN
ENSG00000072756	1027.47	-0.470012	0.106532	-4.41192	1.02457e-05	8.93782e-05	TRNT1	DN
ENSG00000188542	263.638	-0.604388	0.137013	-4.41118	1.0281e-05	8.96011e-05	DUSP28	DN
ENSG00000166822	1510.16	-0.430082	0.097499	-4.41114	1.02828e-05	8.96011e-05	TMEM170A	DN
ENSG00000266088	79.1482	-0.969503	0.219942	-4.40798	1.04337e-05	9.08644e-05	ENSG00000266088	DN
ENSG00000188234	176.238	1.56001	0.354004	4.40676	1.04928e-05	9.12875e-05	AGAP4	UP
ENSG00000069020	447.532	-0.576374	0.130794	-4.40674	1.0494e-05	9.12875e-05	MAST4	DN
ENSG00000081237	12104.1	-0.181919	0.0412834	-4.40658	1.05016e-05	9.12918e-05	PTPRC	DN
ENSG00000276337	39.8025	1.60532	0.364309	4.40648	1.05063e-05	9.12918e-05	ENSG00000276337	UP
ENSG00000103148	883.708	-0.362269	0.0822164	-4.40628	1.0516e-05	9.13255e-05	NPRL3	DN
ENSG00000170476	1037.02	-0.412126	0.0935982	-4.40315	1.06692e-05	9.26034e-05	MZB1	DN
ENSG00000100888	6248.17	-0.19534	0.0443699	-4.40253	1.06998e-05	9.28173e-05	CHD8	DN
ENSG00000132256	491.345	1.02386	0.232586	4.40209	1.07215e-05	9.29021e-05	TRIM5	UP
ENSG00000229944	691.074	-0.320962	0.07291	-4.40217	1.07174e-05	9.29021e-05	EIF4EP2	DN
ENSG00000100918	84.0907	1.39615	0.317415	4.39852	1.08994e-05	9.43903e-05	REC8	UP
ENSG00000077454	1683.41	0.464582	0.10563	4.3982	1.09152e-05	9.4475e-05	LRCH4	UP
ENSG00000137218	369.716	0.44423	0.101042	4.3965	1.10012e-05	9.51663e-05	FRS3	UP
ENSG00000122862	636.436	0.470438	0.107074	4.39357	1.11504e-05	9.64032e-05	SRGN	UP
ENSG00000122644	240.152	-0.916249	0.208598	-4.39242	1.12097e-05	9.68615e-05	ARL4A	DN
ENSG00000099203	178.65	-0.685969	0.156177	-4.39226	1.12178e-05	9.68772e-05	TMED1	DN
ENSG00000078061	1087.7	-0.347512	0.0791385	-4.39119	1.1273e-05	9.73005e-05	ARAF	DN
ENSG00000136270	2175.06	-0.333792	0.0760626	-4.38839	1.14193e-05	9.85085e-05	TBRG4	DN
ENSG00000173614	135.892	-0.786204	0.179184	-4.38769	1.1456e-05	9.87694e-05	NMNAT1	DN
ENSG00000135631	986.372	0.749671	0.170872	4.38733	1.1475e-05	9.88791e-05	RAB11FIP5	UP
ENSG00000258890	1507.01	0.33291	0.0758884	4.38683	1.15014e-05	9.90509e-05	CEP95	UP
ENSG00000169925	3525.36	-0.244259	0.0556838	-4.38653	1.15174e-05	9.91337e-05	BRD3	DN
ENSG00000106477	919.873	-0.607574	0.138628	-4.38278	1.17176e-05	0.000100801	CEP41	DN
ENSG00000278615	184.867	-0.739803	0.168855	-4.3813	1.17972e-05	0.00010143	C11orf98	DN
ENSG00000169047	1240.76	0.359094	0.0820426	4.37692	1.2037e-05	0.000103434	IRS1	UP
ENSG00000169955	1320.56	-0.556218	0.12712	-4.37555	1.21126e-05	0.000104027	ZNF747	DN
ENSG00000101152	5207.92	0.225193	0.0514772	4.37462	1.21644e-05	0.000104413	DNAJC5	UP
ENSG00000139508	794.38	-0.379784	0.0868866	-4.37103	1.23664e-05	0.000106088	SLC46A3	DN
ENSG00000071655	4725.33	-0.330121	0.0755273	-4.37088	1.23749e-05	0.000106103	ENSG00000071655	DN
ENSG00000142444	592.093	0.393336	0.0900034	4.37023	1.24115e-05	0.000106358	TIMM29	UP
ENSG00000175093	401.397	-0.521358	0.119338	-4.36876	1.24951e-05	0.000107015	SPSB4	DN
ENSG00000077420	2739.9	-0.245058	0.0561113	-4.36735	1.25766e-05	0.000107654	APBB1IP	DN
ENSG00000159256	1196.24	-0.37456	0.0858671	-4.36209	1.28826e-05	0.000110213	MORC3	DN
ENSG00000164053	1004.1	0.532474	0.122072	4.36197	1.28898e-05	0.000110213	ATRIP	UP
ENSG00000214575	106.534	-1.0049	0.23041	-4.36136	1.29257e-05	0.000110459	CPEB1	DN
ENSG00000185650	1457.68	0.490919	0.1126	4.35986	1.30144e-05	0.000111156	ZFP36L1	UP
ENSG00000138074	1128.32	-0.702533	0.161192	-4.35835	1.31045e-05	0.000111864	SLC5A6	DN
ENSG00000138496	926.169	-0.298315	0.0684521	-4.35801	1.31249e-05	0.000111976	PARP9	DN
ENSG00000114374	1341.14	-0.28918	0.0663691	-4.35715	1.3177e-05	0.000112359	USP9Y	DN
ENSG00000234219	27.7424	1.90821	0.438016	4.35648	1.32169e-05	0.000112638	CDCA4P4	UP
ENSG00000125378	180.643	-0.839479	0.192749	-4.35529	1.3289e-05	0.00011319	BMP4	DN
ENSG00000102977	910.06	0.589771	0.135475	4.35336	1.34066e-05	0.000114129	ACD	UP
ENSG00000116044	1820.88	-0.284741	0.0654126	-4.35299	1.34293e-05	0.000114259	NFE2L2	DN
ENSG00000133935	1114.45	0.346741	0.0796699	4.35222	1.34764e-05	0.000114597	ERG28	UP
ENSG00000001631	884.609	-0.339158	0.077979	-4.34935	1.36542e-05	0.000116046	KRIT1	DN
ENSG00000173145	1705.47	-0.36898	0.0848456	-4.34884	1.36857e-05	0.00011625	NOC3L	DN
ENSG00000183963	1210.88	0.545867	0.125541	4.34811	1.37316e-05	0.000116576	SMTN	UP
ENSG00000273387	29.8663	-1.43295	0.329838	-4.3444	1.39656e-05	0.000118476	ENSG00000273387	DN
ENSG00000079974	990.465	0.836052	0.192447	4.34432	1.39707e-05	0.000118476	RABL2B	UP
ENSG00000167110	2194.73	0.267006	0.0614746	4.34335	1.40325e-05	0.000118935	GOLGA2	UP
ENSG00000171163	221.336	-0.729792	0.168103	-4.34134	1.41619e-05	0.000119966	ZNF692	DN
ENSG00000108375	114.864	1.10626	0.254837	4.34104	1.41808e-05	0.000119995	RNF43	UP
ENSG00000204568	217.47	-0.4866	0.112091	-4.34111	1.41765e-05	0.000119995	MRPS18B	DN
ENSG00000126882	810.007	-0.523278	0.120576	-4.3398	1.42614e-05	0.000120612	FAM78A	DN
ENSG00000166024	810.724	-0.392004	0.0903985	-4.3364	1.44837e-05	0.000122425	R3HCC1L	DN
ENSG00000174807	116.514	-0.827305	0.190793	-4.33615	1.45003e-05	0.000122436	CD248	DN
ENSG00000100982	1202.31	-0.352307	0.081249	-4.33614	1.45008e-05	0.000122436	PCIF1	DN
ENSG00000008513	2557.91	0.222847	0.0514363	4.33248	1.47439e-05	0.000124421	ST3GAL1	UP
ENSG00000196417	1229.19	0.317778	0.073354	4.33211	1.47687e-05	0.000124563	ENSG00000196417	UP
ENSG00000123178	367.235	0.518418	0.119673	4.33195	1.47795e-05	0.000124586	SPRYD7	UP
ENSG00000197841	340.555	-1.04586	0.241447	-4.33165	1.47998e-05	0.000124689	ZNF181	DN
ENSG00000148798	534.918	-0.389066	0.0898355	-4.33087	1.48524e-05	0.000125065	INA	DN
ENSG00000162543	211.519	-0.6412	0.148059	-4.33072	1.48625e-05	0.000125082	UBXN10	DN
ENSG00000165480	2106.06	-0.395629	0.0913716	-4.32989	1.49186e-05	0.000125486	SKA3	DN
ENSG00000250317	252.945	-0.544391	0.125813	-4.327	1.51154e-05	0.000127072	SMIM20	DN
ENSG00000177683	829.136	-0.56921	0.131609	-4.32501	1.52526e-05	0.000128157	THAP5	DN
ENSG00000281958	18.7177	-1.89583	0.438483	-4.32361	1.53496e-05	0.000128901	TRBJ1-4	DN
ENSG00000125037	1277.8	0.286531	0.066309	4.32115	1.55216e-05	0.000130276	EMC3	UP
ENSG00000142186	1875.72	0.386806	0.0895833	4.31784	1.57565e-05	0.000132175	SCYL1	UP
ENSG00000176909	69.183	1.08638	0.251641	4.31717	1.58045e-05	0.000132507	MAMSTR	UP
ENSG00000125430	66.1484	-1.25294	0.290306	-4.31594	1.58923e-05	0.000133171	HS3ST3B1	DN
ENSG00000176973	1525.8	0.455418	0.105533	4.31542	1.59299e-05	0.000133342	FAM89B	UP
ENSG00000135547	299.543	0.65548	0.151891	4.31546	1.59268e-05	0.000133342	HEY2	UP
ENSG00000204681	102.224	1.00325	0.232544	4.31425	1.60147e-05	0.000133979	GABBR1	UP
ENSG00000129518	825.469	0.330416	0.0765956	4.31378	1.6049e-05	0.000134194	EAPP	UP
ENSG00000115267	212.271	-0.568506	0.131811	-4.31303	1.6103e-05	0.000134573	IFIH1	DN
ENSG00000140987	1083.08	0.509596	0.118188	4.31175	1.61965e-05	0.000135282	ZSCAN32	UP
ENSG00000228451	145.713	0.722865	0.167716	4.31005	1.63214e-05	0.000136252	SDAD1P1	UP
ENSG00000055130	2482.18	-0.196088	0.0455126	-4.30843	1.64416e-05	0.000137182	CUL1	DN
ENSG00000115966	2008.02	-0.266961	0.0619646	-4.30828	1.64531e-05	0.000137203	ATF2	DN
ENSG00000035115	589.933	-0.565535	0.131285	-4.30768	1.64974e-05	0.000137499	SH3YL1	DN
ENSG00000248890	761.114	-0.392628	0.0911626	-4.3069	1.6556e-05	0.000137906	HHIP-AS1	DN
ENSG00000107021	1207.78	0.322569	0.0748978	4.30679	1.6564e-05	0.000137906	TBC1D13	UP
ENSG00000175730	172.359	0.686614	0.159467	4.30569	1.66463e-05	0.000138517	BAK1P1	UP
ENSG00000153790	289.315	-0.590115	0.137059	-4.30556	1.66561e-05	0.000138524	C7orf31	DN
ENSG00000159450	36.5295	-1.67747	0.389672	-4.30483	1.67115e-05	0.000138911	TCHH	DN
ENSG00000274828	34.7777	-1.28666	0.298988	-4.30338	1.6821e-05	0.000139746	ENSG00000274828	DN
ENSG00000144730	232.79	1.23417	0.286939	4.30117	1.69899e-05	0.000141074	IL17RD	UP
ENSG00000276805	171.742	-0.887434	0.206345	-4.30072	1.70241e-05	0.000141282	ENSG00000276805	DN
ENSG00000076248	3237.07	-0.231042	0.0537232	-4.3006	1.70336e-05	0.000141285	UNG	DN
ENSG00000187994	187.024	-0.719841	0.167416	-4.29971	1.71018e-05	0.000141775	RINL	DN
ENSG00000146282	1185.98	0.285673	0.0664536	4.29884	1.71695e-05	0.00014226	RARS2	UP
ENSG00000152454	388.083	0.409391	0.0952435	4.29836	1.72063e-05	0.000142489	ZNF256	UP
ENSG00000102098	1046.5	-0.427548	0.0995821	-4.29342	1.7594e-05	0.00014557	SCML2	DN
ENSG00000244486	33.6289	1.58251	0.368592	4.29338	1.75971e-05	0.00014557	SCARF2	UP
ENSG00000081870	1238.97	0.307952	0.0717387	4.29269	1.76519e-05	0.000145946	HSPB11	UP
ENSG00000165934	4346.53	-0.302593	0.0705024	-4.29196	1.77105e-05	0.000146352	CPSF2	DN
ENSG00000178537	408.535	0.469515	0.10946	4.28938	1.7917e-05	0.00014798	SLC25A20	UP
ENSG00000258947	603.594	1.27666	0.297674	4.28877	1.79662e-05	0.000148307	TUBB3	UP
ENSG00000151611	244.02	-0.996998	0.232579	-4.2867	1.81347e-05	0.000149618	MMAA	DN
ENSG00000161813	4252.82	-0.258817	0.0604023	-4.28489	1.82829e-05	0.000150761	LARP4	DN
ENSG00000171604	139.628	1.2136	0.283254	4.2845	1.8315e-05	0.000150945	CXXC5	UP
ENSG00000184481	484.021	0.979871	0.228726	4.28404	1.83533e-05	0.000151181	FOXO4	UP
ENSG00000198604	5608.98	-0.270125	0.0630793	-4.28231	1.84966e-05	0.000152199	BAZ1A	DN
ENSG00000177971	805.575	-0.347693	0.0811923	-4.28234	1.84938e-05	0.000152199	IMP3	DN
ENSG00000164118	695.926	-0.587764	0.137306	-4.2807	1.86306e-05	0.000153221	CEP44	DN
ENSG00000261732	72.7018	1.3239	0.309452	4.27822	1.88394e-05	0.000154856	ENSG00000261732	UP
ENSG00000100221	2640.06	0.267585	0.0625736	4.27632	1.9001e-05	0.000156102	JOSD1	UP
ENSG00000178307	494.018	-0.412894	0.096574	-4.27542	1.90781e-05	0.000156652	TMEM11	DN
ENSG00000187902	283.982	0.901531	0.211055	4.27154	1.94125e-05	0.000159314	SHISA7	UP
ENSG00000189091	13075.3	-0.168193	0.0393788	-4.27115	1.94469e-05	0.000159512	SF3B3	DN
ENSG00000106617	521.956	-0.403568	0.0945047	-4.27035	1.95165e-05	0.000159998	PRKAG2	DN
ENSG00000228434	155.941	1.04935	0.245749	4.27	1.95472e-05	0.000160165	ENSG00000228434	UP
ENSG00000111802	1337.34	-0.332324	0.0778463	-4.26897	1.96379e-05	0.000160738	TDP2	DN
ENSG00000109501	523.491	1.41881	0.332353	4.26899	1.96363e-05	0.000160738	WFS1	UP
ENSG00000153786	1464.99	0.253728	0.0594724	4.26633	1.98719e-05	0.000162568	ZDHHC7	UP
ENSG00000198298	112.134	-0.913184	0.214055	-4.26611	1.98909e-05	0.000162638	ZNF485	DN
ENSG00000136141	1013.48	0.371411	0.0870737	4.26547	1.99479e-05	0.000163018	LRCH1	UP
ENSG00000169252	52.2479	1.35342	0.317321	4.26513	1.99786e-05	0.000163183	ADRB2	UP
ENSG00000231721	54.0409	1.51702	0.355743	4.26438	2.00455e-05	0.000163644	LINC-PINT	UP
ENSG00000125089	884.619	-0.672078	0.157628	-4.26369	2.01079e-05	0.000164067	SH3TC1	DN
ENSG00000128581	805.079	0.350197	0.0821729	4.26171	2.02866e-05	0.000165438	IFT22	UP
ENSG00000116704	932.735	-0.384091	0.0901416	-4.26098	2.03536e-05	0.000165897	SLC35D1	DN
ENSG00000158864	487.441	-0.441266	0.103593	-4.2596	2.04792e-05	0.000166833	NDUFS2	DN
ENSG00000113194	2841.52	-0.23857	0.0560104	-4.25938	2.04996e-05	0.000166911	FAF2	DN
ENSG00000136003	1266.46	0.39121	0.0918738	4.25813	2.06147e-05	0.00016776	ISCU	UP
ENSG00000138593	2530.92	0.649868	0.152639	4.25755	2.06677e-05	0.000168104	SECISBP2L	UP
ENSG00000182378	2421.41	-0.302063	0.0709501	-4.25739	2.06826e-05	0.000168136	PLCXD1	DN
ENSG00000162066	609.351	0.889266	0.208899	4.25692	2.07261e-05	0.000168402	AMDHD2	UP
ENSG00000140691	339.841	-1.08893	0.255857	-4.256	2.08119e-05	0.000168935	ARMC5	DN
ENSG00000130810	1767.06	-0.546342	0.12837	-4.25598	2.08134e-05	0.000168935	PPAN	DN
ENSG00000282133	10.7347	-2.42319	0.569537	-4.25466	2.09366e-05	0.000169846	TRBJ1-3	DN
ENSG00000011143	498.99	-0.445998	0.104874	-4.25269	2.11218e-05	0.000171259	MKS1	DN
ENSG00000198420	1990.7	-0.219015	0.0515186	-4.25117	2.12653e-05	0.000172332	TCAF1	DN
ENSG00000172014	37.6611	-1.4361	0.337905	-4.25002	2.13754e-05	0.000173134	ANKRD20A4	DN
ENSG00000010322	2711.45	0.375712	0.0884062	4.24984	2.13927e-05	0.000173184	NISCH	UP
ENSG00000166532	592.64	0.523243	0.123158	4.24856	2.15148e-05	0.000174081	RIMKLB	UP
ENSG00000177030	684.513	-0.48934	0.115214	-4.24724	2.1642e-05	0.000175019	DEAF1	DN
ENSG00000205155	867.894	0.33231	0.0782655	4.24593	2.17685e-05	0.00017595	PSENEN	UP
ENSG00000183060	319.88	0.598421	0.141008	4.24388	2.1969e-05	0.000177479	LYSMD4	UP
ENSG00000143793	1012.8	0.370672	0.0873518	4.24344	2.20123e-05	0.000177737	C1orf35	UP
ENSG00000213420	534.895	0.451219	0.106379	4.24162	2.21914e-05	0.000179089	GPC2	UP
ENSG00000135750	138.564	-0.782458	0.184493	-4.24112	2.22406e-05	0.000179266	KCNK1	DN
ENSG00000173451	213.315	-0.611558	0.144199	-4.24107	2.22461e-05	0.000179266	THAP2	DN
ENSG00000116128	2680.24	0.281034	0.0662652	4.24105	2.22479e-05	0.000179266	BCL9	UP
ENSG00000168092	3561.91	0.275579	0.0649888	4.24041	2.23116e-05	0.000179685	PAFAH1B2	UP
ENSG00000131398	240.684	0.920559	0.217099	4.24027	2.23249e-05	0.000179699	KCNC3	UP
ENSG00000204592	391.274	0.704627	0.166191	4.23987	2.23645e-05	0.000179925	HLA-E	UP
ENSG00000151693	1211.08	-0.314464	0.0741943	-4.23838	2.25136e-05	0.00018103	ASAP2	DN
ENSG00000145734	1327.4	-0.448844	0.105905	-4.23818	2.25338e-05	0.000181099	BDP1	DN
ENSG00000160999	404.484	0.59794	0.141145	4.23637	2.27164e-05	0.000182472	SH2B2	UP
ENSG00000144026	306.045	-0.73386	0.173274	-4.23525	2.28293e-05	0.000183284	ZNF514	DN
ENSG00000186141	1460.44	0.254718	0.060178	4.23274	2.30858e-05	0.000185248	POLR3C	UP
ENSG00000101871	430.725	-0.546256	0.129083	-4.23181	2.31816e-05	0.00018592	MID1	DN
ENSG00000170006	362.864	-0.57948	0.136957	-4.23111	2.32544e-05	0.000186408	TMEM154	DN
ENSG00000237989	151.956	-0.772843	0.182718	-4.2297	2.34007e-05	0.000187483	LINC01679	DN
ENSG00000063245	4214.52	0.305426	0.0722252	4.2288	2.34943e-05	0.000188136	EPN1	UP
ENSG00000169375	5137.68	0.356056	0.084225	4.22744	2.36362e-05	0.000189175	SIN3A	UP
ENSG00000108312	6943.47	-0.248294	0.0587432	-4.22677	2.37073e-05	0.000189646	UBTF	DN
ENSG00000089693	4450.11	0.210054	0.0497004	4.22641	2.37447e-05	0.000189848	MLF2	UP
ENSG00000143457	1027.76	-0.355353	0.084092	-4.22576	2.38135e-05	0.000190299	GOLPH3L	DN
ENSG00000185591	5250.86	-0.253696	0.0600528	-4.22455	2.39423e-05	0.000191231	SP1	DN
ENSG00000221886	168.864	-1.2089	0.286176	-4.22433	2.39652e-05	0.000191315	ZBED8	DN
ENSG00000172244	208.163	-0.827371	0.196008	-4.22111	2.43099e-05	0.000193967	C5orf34	DN
ENSG00000215790	2293.77	-0.272116	0.0644681	-4.22094	2.4328e-05	0.000194012	SLC35E2A	DN
ENSG00000096968	367.536	-0.481634	0.114119	-4.22047	2.43798e-05	0.000194325	JAK2	DN
ENSG00000090776	509.044	0.372878	0.0883716	4.21943	2.44919e-05	0.000195118	EFNB1	UP
ENSG00000149582	507.324	0.564784	0.13392	4.21732	2.4722e-05	0.00019685	TMEM25	UP
ENSG00000262049	210.696	0.610706	0.14482	4.21701	2.47561e-05	0.00019702	ENSG00000262049	UP
ENSG00000173275	146.526	-0.691873	0.164095	-4.2163	2.48349e-05	0.000197546	ZNF449	DN
ENSG00000116560	15387.9	-0.156434	0.0371075	-4.21569	2.49012e-05	0.000197972	SFPQ	DN
ENSG00000152475	125.054	-0.750171	0.177988	-4.21474	2.50067e-05	0.000198709	ZNF837	DN
ENSG00000084234	3955.02	0.399364	0.0948095	4.21228	2.52805e-05	0.000200735	APLP2	UP
ENSG00000151612	228.302	0.727647	0.172747	4.21222	2.52875e-05	0.000200735	ZNF827	UP
ENSG00000176715	5260.18	-0.464929	0.11038	-4.21207	2.53045e-05	0.000200767	ACSF3	DN
ENSG00000171824	2987.95	-0.203492	0.0483344	-4.21009	2.55268e-05	0.000202427	EXOSC10	DN
ENSG00000168096	443.568	0.441533	0.104884	4.20974	2.55663e-05	0.000202637	ANKS3	UP
ENSG00000175213	594.505	0.537028	0.127648	4.20711	2.5866e-05	0.000204908	ZNF408	UP
ENSG00000243725	1179.74	-0.305315	0.0725933	-4.20583	2.60123e-05	0.000205962	TTC4	DN
ENSG00000165521	545.874	-0.443418	0.105518	-4.20231	2.64209e-05	0.00020909	ENSG00000165521	DN
ENSG00000229320	95.4676	-0.81519	0.193997	-4.20207	2.64482e-05	0.0002092	KRT8P12	DN
ENSG00000101464	761.262	-0.367685	0.0875051	-4.20187	2.64721e-05	0.000209282	PIGU	DN
ENSG00000104998	97.7972	-1.23045	0.292876	-4.20128	2.6541e-05	0.00020972	IL27RA	DN
ENSG00000148400	7770.84	-0.271148	0.0645442	-4.20096	2.65788e-05	0.000209912	NOTCH1	DN
ENSG00000162738	586.942	-0.363875	0.0866334	-4.20017	2.66713e-05	0.000210535	VANGL2	DN
ENSG00000167862	706.124	-0.377454	0.0898777	-4.19964	2.67336e-05	0.00021092	MRPL58	DN
ENSG00000057019	847.134	-0.350882	0.0835655	-4.19889	2.68232e-05	0.000211519	DCBLD2	DN
ENSG00000170876	2214.09	0.270742	0.064487	4.19839	2.6882e-05	0.000211875	TMEM43	UP
ENSG00000138592	1601.03	0.265194	0.0631815	4.19734	2.70065e-05	0.000212748	USP8	UP
ENSG00000043462	2937.24	-0.327972	0.0781444	-4.197	2.70478e-05	0.000212966	LCP2	DN
ENSG00000188419	647.56	-0.389398	0.0927894	-4.19657	2.70983e-05	0.000213255	CHM	DN
ENSG00000267575	228.523	-0.732388	0.174566	-4.19548	2.72294e-05	0.000214178	ENSG00000267575	DN
ENSG00000170088	575.931	-0.369127	0.0880296	-4.19322	2.75025e-05	0.000216217	TMEM192	DN
ENSG00000171368	167.804	1.9556	0.4666	4.19118	2.77513e-05	0.000218062	TPPP	UP
ENSG00000203804	74.1122	1.29617	0.309286	4.19086	2.77905e-05	0.000218259	ADAMTSL4-AS1	UP
ENSG00000162733	77.6754	1.20748	0.288148	4.19047	2.78374e-05	0.000218517	DDR2	UP
ENSG00000169992	1126.45	0.581891	0.138905	4.18913	2.80024e-05	0.000219702	NLGN2	UP
ENSG00000198169	383.729	0.405337	0.0967619	4.18901	2.80172e-05	0.000219706	ZNF251	UP
ENSG00000268403	63.6285	-1.02534	0.244863	-4.18741	2.82155e-05	0.00022115	ENSG00000268403	DN
ENSG00000168438	1774.46	0.638824	0.152567	4.18717	2.8245e-05	0.000221269	CDC40	UP
ENSG00000144791	3768.91	-0.233774	0.0558588	-4.18508	2.85062e-05	0.000223203	LIMD1	DN
ENSG00000135124	188.922	-0.679695	0.162427	-4.18462	2.85639e-05	0.000223429	P2RX4	DN
ENSG00000105755	803.263	0.370945	0.0886441	4.18466	2.85599e-05	0.000223429	ETHE1	UP
ENSG00000138670	227.546	0.641627	0.153407	4.18252	2.88292e-05	0.000225391	RASGEF1B	UP
ENSG00000036549	1098.28	-0.493252	0.117944	-4.18208	2.88849e-05	0.000225713	ENSG00000036549	DN
ENSG00000124608	1209.85	-0.352378	0.0842645	-4.18181	2.89194e-05	0.000225868	AARS2	DN
ENSG00000154146	443.662	0.684594	0.163788	4.17977	2.9181e-05	0.000227797	NRGN	UP
ENSG00000068097	607.755	-0.614394	0.147018	-4.17903	2.92751e-05	0.000228416	HEATR6	DN
ENSG00000197872	256.403	1.38437	0.331588	4.17497	2.98023e-05	0.000232413	FAM49A	UP
ENSG00000280287	201.358	0.861054	0.206395	4.17187	3.02108e-05	0.00023548	ENSG00000280287	UP
ENSG00000182446	5695.06	0.237803	0.057024	4.17022	3.04301e-05	0.00023707	NPLOC4	UP
ENSG00000279789	181.721	0.821761	0.197064	4.17003	3.04562e-05	0.000237155	ENSG00000279789	UP
ENSG00000165175	2001.59	-0.293335	0.0703513	-4.16957	3.0518e-05	0.000237517	MID1IP1	DN
ENSG00000113600	31.4423	-1.2783	0.306678	-4.16821	3.07004e-05	0.000238817	C9	DN
ENSG00000110711	1796.45	-0.295797	0.0709979	-4.16628	3.09612e-05	0.000240725	AIP	DN
ENSG00000090889	2655.13	-0.234975	0.0564423	-4.1631	3.13959e-05	0.000243982	KIF4A	DN
ENSG00000197417	848.375	0.719738	0.173005	4.16021	3.17961e-05	0.000246794	SHPK	UP
ENSG00000265354	2847.77	0.201057	0.0483308	4.16002	3.18213e-05	0.000246794	TIMM23	UP
[truncated: 13,554 more rows]

## Sheet: Upregulated (SAHA 2 hrs)
Row.names	baseMean	log2FoldChange	lfcSE	stat	pvalue	padj	Symbol	Category
ENSG00000059804	1078.56	1.55104	0.0645029	24.046	9.18431e-128	7.12657e-124	SLC2A3	UP
ENSG00000032219	2241.7	1.50773	0.0651696	23.1355	2.03271e-118	1.05152e-114	ARID4A	UP
ENSG00000151929	2201.19	1.50649	0.0652385	23.092	5.57379e-118	2.16249e-114	BAG3	UP
ENSG00000104081	1077.38	2.15052	0.095018	22.6328	2.061e-113	6.39692e-110	BMF	UP
ENSG00000197380	746.252	3.29034	0.145594	22.5995	4.38403e-113	1.13393e-109	DACT3	UP
ENSG00000146278	1148.62	1.39485	0.0637594	21.8768	4.31672e-106	9.57017e-103	PNRC1	UP
ENSG00000113916	383.861	3.63903	0.166612	21.8413	9.39962e-106	1.82341e-102	BCL6	UP
ENSG00000087074	1075.68	1.54578	0.0728342	21.2232	5.83001e-100	1.00529e-96	PPP1R15A	UP
ENSG00000179094	3003.81	1.69614	0.0804875	21.0733	1.39914e-98	2.17132e-95	ENSG00000179094	UP
ENSG00000117036	3040.74	1.12858	0.0562687	20.057	1.75336e-89	2.47368e-86	ETV3	UP
ENSG00000163659	945.189	1.57513	0.0792412	19.8776	6.35737e-88	8.22167e-85	TIPARP	UP
ENSG00000139926	556.088	2.35645	0.119855	19.6608	4.67375e-86	5.57938e-83	FRMD6	UP
ENSG00000137193	851.75	1.57613	0.0802909	19.6303	8.51921e-86	9.44355e-83	PIM1	UP
ENSG00000198909	2616.65	1.16086	0.0596675	19.4555	2.61955e-84	2.71018e-81	MAP3K3	UP
ENSG00000138413	1841.16	1.0947	0.0569451	19.2238	2.33768e-82	2.26741e-79	IDH1	UP
ENSG00000168209	2440.87	1.25912	0.0668969	18.8219	4.99969e-79	4.31057e-76	DDIT4	UP
ENSG00000156675	3059.29	1.05411	0.0563762	18.6978	5.16322e-78	4.21726e-75	RAB11FIP1	UP
ENSG00000264364	9092.88	0.650549	0.035272	18.4438	5.84902e-76	4.32243e-73	DYNLL2	UP
ENSG00000170100	1223.54	1.47277	0.0805744	18.2783	1.23105e-74	8.68397e-72	ZNF778	UP
ENSG00000143751	3991.22	1.0003	0.054838	18.241	2.44092e-74	1.64698e-71	SDE2	UP
ENSG00000114796	1192.85	1.52348	0.0879467	17.3228	3.166e-67	2.04721e-64	KLHL24	UP
ENSG00000189060	2831.63	0.927463	0.0540759	17.1512	6.16119e-66	3.82462e-63	H1F0	UP
ENSG00000117139	4511.97	0.649907	0.0387643	16.7656	4.35638e-63	2.50395e-60	KDM5B	UP
ENSG00000172375	1858.39	1.33883	0.0799685	16.742	6.48072e-63	3.59194e-60	C2CD2L	UP
ENSG00000224470	5767.56	0.764993	0.0457058	16.7373	7.00915e-63	3.75086e-60	ATXN1L	UP
ENSG00000068137	309.336	3.69469	0.221869	16.6525	2.90013e-62	1.50024e-59	PLEKHH3	UP
ENSG00000167378	3661.92	0.942941	0.0566648	16.6407	3.53467e-62	1.7695e-59	IRGQ	UP
ENSG00000144655	941.65	1.77752	0.107261	16.5719	1.11208e-61	5.22979e-59	CSRNP1	UP
ENSG00000133639	1275.23	1.48668	0.0923841	16.0924	2.88386e-58	1.31631e-55	BTG1	UP
ENSG00000100647	1989.57	0.857107	0.0540778	15.8495	1.41657e-56	5.94156e-54	SUSD6	UP
ENSG00000197860	1308.03	1.36195	0.0860817	15.8215	2.2101e-56	9.02595e-54	SGTB	UP
ENSG00000170185	3574.29	0.855418	0.0543768	15.7313	9.22624e-56	3.67133e-53	USP38	UP
ENSG00000137267	865.703	1.69256	0.107658	15.7217	1.07371e-55	4.16571e-53	TUBB2A	UP
ENSG00000102096	887.03	1.39215	0.0902396	15.4272	1.07391e-53	3.96809e-51	PIM2	UP
ENSG00000179119	4809.51	1.03307	0.0670498	15.4075	1.45758e-53	5.26049e-51	SPTY2D1	UP
ENSG00000143590	610.652	2.16663	0.140645	15.405	1.51496e-53	5.34333e-51	EFNA3	UP
ENSG00000172409	689.249	1.22719	0.0799888	15.342	4.00496e-53	1.38118e-50	CLP1	UP
ENSG00000116604	2585.63	0.803477	0.0537031	14.9615	1.31101e-50	4.32885e-48	MEF2D	UP
ENSG00000116273	2275	1.08831	0.0727996	14.9494	1.5718e-50	5.08182e-48	PHF13	UP
ENSG00000165861	1622.14	0.84869	0.0568056	14.9403	1.80288e-50	5.70997e-48	ZFYVE1	UP
ENSG00000143079	1418.88	1.13604	0.0761581	14.9169	2.56039e-50	7.94692e-48	CTTNBP2NL	UP
ENSG00000162231	4427.71	1.08747	0.0730226	14.8922	3.70138e-50	1.12631e-47	NXF1	UP
ENSG00000105649	549.865	1.58385	0.106591	14.8591	6.06906e-50	1.81126e-47	RAB3A	UP
ENSG00000169093	1195.18	1.11943	0.0755834	14.8105	1.2532e-49	3.66952e-47	ASMTL	UP
ENSG00000175376	2403.61	0.85823	0.0592454	14.486	1.48477e-47	4.18949e-45	EIF1AD	UP
ENSG00000185361	867.956	1.17725	0.0813965	14.4632	2.0695e-47	5.63449e-45	TNFAIP8L1	UP
ENSG00000113369	548.443	1.64472	0.116114	14.1647	1.51462e-45	3.98395e-43	ARRDC3	UP
ENSG00000149798	290.519	1.82002	0.129236	14.0829	4.83639e-45	1.25093e-42	CDC42EP2	UP
ENSG00000176105	1810.5	1.2923	0.0920266	14.0426	8.54845e-45	2.17481e-42	YES1	UP
ENSG00000085185	1058.1	1.44024	0.103002	13.9826	1.99156e-44	4.90588e-42	BCORL1	UP
ENSG00000224051	1019.33	1.19165	0.0852412	13.9797	2.07253e-44	4.96175e-42	CPTP	UP
ENSG00000148841	2710.81	0.632052	0.0452156	13.9786	2.10509e-44	4.96175e-42	ITPRIP	UP
ENSG00000158792	516.577	1.38891	0.0993608	13.9785	2.11016e-44	4.96175e-42	SPATA2L	UP
ENSG00000167977	3093.99	0.992091	0.0711756	13.9386	3.68952e-44	8.54592e-42	KCTD5	UP
ENSG00000169991	1117.95	1.33346	0.0967969	13.7759	3.56036e-43	7.78214e-41	IFFO2	UP
ENSG00000081320	8328.61	1.03313	0.0751017	13.7564	4.66275e-43	9.9125e-41	STK17B	UP
ENSG00000183864	1919.31	0.838654	0.0616529	13.6028	3.85188e-42	8.07802e-40	TOB2	UP
ENSG00000170340	1320.93	1.02729	0.0758307	13.5471	8.24008e-42	1.70504e-39	B3GNT2	UP
ENSG00000118402	1921.44	0.916973	0.0679513	13.4946	1.68357e-41	3.4378e-39	ELOVL4	UP
ENSG00000148158	1361.46	0.981771	0.0743533	13.2041	8.30506e-40	1.65239e-37	SNX30	UP
ENSG00000105245	680.502	1.71065	0.12987	13.172	1.27256e-39	2.43813e-37	NUMBL	UP
ENSG00000197329	933.666	1.09287	0.0833104	13.1181	2.5938e-39	4.84978e-37	PELI1	UP
ENSG00000182318	736.679	0.991539	0.0759555	13.0542	6.01201e-39	1.11072e-36	ZSCAN22	UP
ENSG00000159348	831.419	0.989595	0.076598	12.9193	3.50171e-38	6.24633e-36	CYB5R1	UP
ENSG00000144747	2593.52	0.68401	0.0530243	12.8999	4.50546e-38	7.94548e-36	TMF1	UP
ENSG00000165886	414.792	1.82963	0.141874	12.8962	4.7314e-38	8.25018e-36	UBTD1	UP
ENSG00000111790	1953.63	0.853077	0.0664085	12.8459	9.06901e-38	1.5638e-35	FGFR1OP2	UP
ENSG00000149212	2510.75	1.45087	0.113192	12.8178	1.3039e-37	2.22364e-35	SESN3	UP
ENSG00000119508	163.803	2.66647	0.208247	12.8044	1.55011e-37	2.61479e-35	NR4A3	UP
ENSG00000130766	751.978	1.34448	0.105147	12.7867	1.94529e-37	3.24612e-35	SESN2	UP
ENSG00000168646	908.019	1.26211	0.0995189	12.6822	7.42656e-37	1.22609e-34	AXIN2	UP
ENSG00000217128	2064.93	0.728005	0.0574326	12.6758	8.05231e-37	1.31541e-34	FNIP1	UP
ENSG00000174136	2596.45	0.767757	0.0608996	12.6069	1.93378e-36	3.09385e-34	RGMB	UP
ENSG00000179918	3156.43	0.89258	0.0714297	12.4959	7.85862e-36	1.2319e-33	SEPHS2	UP
ENSG00000155744	2469.5	0.832027	0.0666941	12.4753	1.01861e-35	1.54978e-33	FAM126B	UP
ENSG00000105856	527.936	1.291	0.10394	12.4206	2.02026e-35	3.04393e-33	HBP1	UP
ENSG00000160785	2299.42	0.837275	0.0677755	12.3536	4.65531e-35	6.88055e-33	SLC25A44	UP
ENSG00000136738	2648.23	0.73343	0.059392	12.349	4.93334e-35	7.22269e-33	STAM	UP
ENSG00000167565	530.392	2.04853	0.166748	12.2852	1.08762e-34	1.57746e-32	SERTAD3	UP
ENSG00000137947	1996.26	1.12809	0.0925346	12.191	3.47304e-34	4.89982e-32	GTF2B	UP
ENSG00000137331	677.473	1.3665	0.112115	12.1884	3.58377e-34	4.96576e-32	IER3	UP
ENSG00000152503	880.882	1.20808	0.0992763	12.1689	4.55079e-34	6.24988e-32	TRIM36	UP
ENSG00000148331	2435.93	0.951399	0.0787251	12.0851	1.26662e-33	1.72427e-31	ASB6	UP
ENSG00000155252	2110.14	0.825203	0.0683783	12.0682	1.55507e-33	2.08044e-31	PI4K2A	UP
ENSG00000086619	418.993	1.18868	0.0995073	11.9457	6.83657e-33	8.8414e-31	ERO1B	UP
ENSG00000174010	1855.3	0.862821	0.0723852	11.9198	9.32773e-33	1.18653e-30	KLHL15	UP
ENSG00000070540	314.862	2.19463	0.184813	11.8749	1.59847e-32	2.0168e-30	WIPI1	UP
ENSG00000114268	502.925	1.5233	0.12858	11.8471	2.22729e-32	2.78753e-30	PFKFB4	UP
ENSG00000105939	8427.14	0.685149	0.0579844	11.8161	3.22343e-32	4.00195e-30	ZC3HAV1	UP
ENSG00000112406	2519.83	0.958548	0.0812904	11.7917	4.3101e-32	5.30861e-30	HECA	UP
ENSG00000110046	1921.71	0.965377	0.0819155	11.785	4.66248e-32	5.6974e-30	ATG2A	UP
ENSG00000184602	1314.49	0.826821	0.070228	11.7734	5.35419e-32	6.49154e-30	SNN	UP
ENSG00000051009	1211.82	0.807429	0.0688845	11.7215	9.89155e-32	1.18998e-29	FAM160A2	UP
ENSG00000057757	2356.95	0.586995	0.0502211	11.6882	1.46425e-31	1.74797e-29	PITHD1	UP
ENSG00000165355	2017.41	0.9106	0.0780798	11.6624	1.98329e-31	2.34952e-29	FBXO33	UP
ENSG00000164442	414.357	1.32719	0.113924	11.6498	2.29962e-31	2.70362e-29	CITED2	UP
ENSG00000141582	2945.05	0.879834	0.0755775	11.6415	2.53551e-31	2.93646e-29	CBX4	UP
ENSG00000125657	238.616	1.60378	0.13782	11.6368	2.68002e-31	3.08083e-29	TNFSF9	UP
ENSG00000158109	1071.55	1.07808	0.0929824	11.5945	4.39516e-31	5.01533e-29	TPRG1L	UP
ENSG00000140450	503.274	1.04855	0.0904685	11.5902	4.6196e-31	5.23296e-29	ARRDC4	UP
ENSG00000165029	1127.39	0.989191	0.0853662	11.5876	4.7618e-31	5.35495e-29	ABCA1	UP
ENSG00000059728	971.904	2.54334	0.219513	11.5863	4.83496e-31	5.39811e-29	MXD1	UP
ENSG00000116525	921.914	1.23284	0.107052	11.5163	1.09145e-30	1.19283e-28	TRIM62	UP
ENSG00000121104	1819.36	0.973116	0.0847689	11.4796	1.66973e-30	1.79948e-28	FAM117A	UP
ENSG00000164938	690.009	1.2729	0.110899	11.478	1.70138e-30	1.82095e-28	TP53INP1	UP
ENSG00000175691	492.729	1.05965	0.0924052	11.4674	1.9236e-30	2.04469e-28	ZNF77	UP
ENSG00000241839	510.942	1.20933	0.105735	11.4374	2.71785e-30	2.86927e-28	PLEKHO2	UP
ENSG00000006607	3138.09	0.623674	0.0547042	11.4008	4.14083e-30	4.34199e-28	FARP2	UP
ENSG00000084070	3844.08	0.64152	0.0565207	11.3502	7.40084e-30	7.65691e-28	SMAP2	UP
ENSG00000111087	388.79	1.76932	0.156031	11.3396	8.35368e-30	8.58548e-28	GLI1	UP
ENSG00000150347	6745.45	0.650462	0.0577808	11.2574	2.12907e-29	2.14552e-27	ARID5B	UP
ENSG00000160908	1094	0.781584	0.0697714	11.2021	3.9834e-29	3.98828e-27	ZNF394	UP
ENSG00000177606	934.483	1.11997	0.100011	11.1985	4.14674e-29	4.12521e-27	JUN	UP
ENSG00000158480	1251.86	0.8053	0.0719535	11.192	4.46483e-29	4.41336e-27	SPATA2	UP
ENSG00000178607	1116.33	0.943451	0.0844198	11.1757	5.36196e-29	5.23348e-27	ERN1	UP
ENSG00000164920	250.642	1.68619	0.150919	11.1728	5.54248e-29	5.37586e-27	OSR2	UP
ENSG00000126351	1542.13	0.900874	0.0808677	11.1401	8.00269e-29	7.66628e-27	THRA	UP
ENSG00000143622	873.278	0.777299	0.0697902	11.1377	8.22538e-29	7.83126e-27	RIT1	UP
ENSG00000137285	435.627	1.54503	0.13997	11.0383	2.49802e-28	2.36383e-26	TUBB2B	UP
ENSG00000239305	892.107	0.836655	0.0761243	10.9906	4.23909e-28	3.96304e-26	RNF103	UP
ENSG00000110324	351.958	3.07095	0.280132	10.9625	5.78695e-28	5.31406e-26	IL10RA	UP
ENSG00000070444	1590.88	0.941314	0.0859156	10.9563	6.20108e-28	5.62775e-26	MNT	UP
ENSG00000165424	450.813	1.33712	0.122461	10.9188	9.37596e-28	8.36239e-26	ZCCHC24	UP
ENSG00000160285	2816.63	0.585192	0.0536329	10.9111	1.02064e-27	8.99964e-26	LSS	UP
ENSG00000060069	1869.61	0.675158	0.0618857	10.9098	1.03518e-27	9.07628e-26	CTDP1	UP
ENSG00000159388	488.131	1.00737	0.0924083	10.9013	1.13646e-27	9.9083e-26	BTG2	UP
ENSG00000168556	598.773	1.38083	0.126814	10.8886	1.30623e-27	1.13248e-25	ING2	UP
ENSG00000165813	1379.86	0.792986	0.072929	10.8734	1.54334e-27	1.32466e-25	CCDC186	UP
ENSG00000117318	1176.33	0.831609	0.0764931	10.8717	1.57263e-27	1.34097e-25	ID3	UP
ENSG00000047056	1363.59	0.912978	0.0843065	10.8293	2.50121e-27	2.11787e-25	WDR37	UP
ENSG00000151151	939.78	1.05921	0.097941	10.8147	2.93147e-27	2.44589e-25	IPMK	UP
ENSG00000247626	1403.79	0.721871	0.0667974	10.8069	3.19382e-27	2.65053e-25	MARS2	UP
ENSG00000092098	1458.14	0.786314	0.0727668	10.8059	3.22617e-27	2.66314e-25	RNF31	UP
ENSG00000137393	351.537	1.23735	0.114941	10.7651	5.02846e-27	4.12893e-25	RNF144B	UP
ENSG00000154370	2414.86	0.994071	0.0925955	10.7356	6.9243e-27	5.65569e-25	TRIM11	UP
ENSG00000110925	4282.87	0.628595	0.0588281	10.6853	1.1929e-26	9.6925e-25	CSRNP2	UP
ENSG00000030110	1629.73	0.835151	0.0784259	10.6489	1.7639e-26	1.41834e-24	BAK1	UP
ENSG00000125968	583.054	1.1958	0.113034	10.5792	3.72189e-26	2.94694e-24	ID1	UP
ENSG00000185920	1499.35	0.972583	0.0919447	10.5779	3.77282e-26	2.9721e-24	PTCH1	UP
ENSG00000164463	291.258	1.15908	0.110038	10.5334	6.05799e-26	4.7007e-24	CREBRF	UP
ENSG00000083812	1549.94	1.27892	0.121463	10.5293	6.32778e-26	4.88561e-24	ZNF324	UP
ENSG00000187531	871.092	0.784113	0.0745451	10.5186	7.08989e-26	5.39353e-24	SIRT7	UP
ENSG00000151117	210.107	1.55998	0.148875	10.4785	1.08449e-25	8.20988e-24	TMEM86A	UP
ENSG00000171970	579.135	1.16311	0.111338	10.4466	1.51827e-25	1.13826e-23	ZNF57	UP
ENSG00000110697	1443.1	0.78359	0.0754895	10.3801	3.05399e-25	2.2462e-23	PITPNM1	UP
ENSG00000151498	1809.6	0.757603	0.0731912	10.351	4.14099e-25	3.03132e-23	ACAD8	UP
ENSG00000162889	4244.74	0.678058	0.065587	10.3383	4.72798e-25	3.44477e-23	MAPKAPK2	UP
ENSG00000135956	2592.39	0.684678	0.0662988	10.3271	5.31162e-25	3.834e-23	TMEM127	UP
ENSG00000163877	1274.23	0.639704	0.0620121	10.3158	5.97864e-25	4.29549e-23	SNIP1	UP
ENSG00000260903	187.717	2.48136	0.241254	10.2853	8.21203e-25	5.87293e-23	XKR7	UP
ENSG00000085433	1526.02	0.841542	0.0820941	10.2509	1.17194e-24	8.267e-23	WDR47	UP
ENSG00000196972	131.857	2.3579	0.230502	10.2294	1.46415e-24	1.02815e-22	SMIM10L2B	UP
ENSG00000148926	69.1738	3.96505	0.38829	10.2116	1.75992e-24	1.21388e-22	ADM	UP
ENSG00000164691	651.837	1.03322	0.101316	10.1981	2.02225e-24	1.37646e-22	TAGAP	UP
ENSG00000110848	991.197	0.979272	0.096997	10.0959	5.76017e-24	3.82017e-22	CD69	UP
ENSG00000185963	4370.47	0.615569	0.0610296	10.0864	6.34601e-24	4.17304e-22	BICD2	UP
ENSG00000172613	1266.51	0.875147	0.0868973	10.071	7.41856e-24	4.83734e-22	RAD9A	UP
ENSG00000063169	838.863	0.841721	0.0836704	10.06	8.30346e-24	5.39169e-22	BICRA	UP
ENSG00000124201	2685.69	0.710652	0.0707279	10.0477	9.40451e-24	6.08119e-22	ZNFX1	UP
ENSG00000177125	2451.7	0.658761	0.0657261	10.0228	1.20993e-23	7.79127e-22	ZBTB34	UP
ENSG00000145911	512.727	1.1745	0.117467	9.99858	1.54591e-23	9.91364e-22	N4BP3	UP
ENSG00000005238	797.596	1.51031	0.15123	9.98682	1.74069e-23	1.11168e-21	FAM214B	UP
ENSG00000214655	1719.4	0.878593	0.0885525	9.92172	3.34928e-23	2.09587e-21	ZSWIM8	UP
ENSG00000180616	177.996	2.15989	0.218049	9.90551	3.93971e-23	2.45543e-21	SSTR2	UP
ENSG00000185022	299.18	1.26308	0.127526	9.90448	3.98027e-23	2.47079e-21	MAFF	UP
ENSG00000105339	1300.12	0.838416	0.0847465	9.89321	4.45497e-23	2.75445e-21	DENND3	UP
ENSG00000173875	475.137	1.06204	0.107633	9.86727	5.77157e-23	3.54028e-21	ZNF791	UP
ENSG00000100417	613.464	0.796255	0.0807835	9.85665	6.41536e-23	3.90431e-21	PMM1	UP
ENSG00000163812	2548.02	0.682472	0.069444	9.82765	8.55913e-23	5.18864e-21	ZDHHC3	UP
ENSG00000105722	2288.59	0.87678	0.0893525	9.8126	9.93726e-23	5.97738e-21	ERF	UP
ENSG00000007944	563.133	1.84047	0.187664	9.80728	1.04752e-22	6.2766e-21	MYLIP	UP
ENSG00000163947	1479.14	0.89181	0.0911987	9.77876	1.38905e-22	8.25925e-21	ARHGEF3	UP
ENSG00000133069	523.833	1.40563	0.144634	9.71855	2.51323e-22	1.47738e-20	TMCC2	UP
ENSG00000162783	1637.74	1.08534	0.111675	9.71871	2.5094e-22	1.47738e-20	IER5	UP
ENSG00000154803	969.417	0.811525	0.0837714	9.68738	3.41158e-22	1.97553e-20	FLCN	UP
ENSG00000146232	483.49	0.911717	0.0941768	9.6809	3.63485e-22	2.09373e-20	NFKBIE	UP
ENSG00000165879	241.423	1.1541	0.119231	9.67954	3.68365e-22	2.10947e-20	FRAT1	UP
ENSG00000107175	1608.64	0.72619	0.0751731	9.66024	4.44821e-22	2.52864e-20	CREB3	UP
ENSG00000164976	532.928	1.24471	0.128971	9.65107	4.86432e-22	2.74507e-20	MYORG	UP
ENSG00000126767	3207.05	0.670507	0.0695263	9.64394	5.21496e-22	2.93228e-20	ELK1	UP
ENSG00000011523	1637.35	0.830294	0.0861286	9.64017	5.40981e-22	3.03086e-20	CEP68	UP
ENSG00000106089	200.427	1.44903	0.150522	9.62669	6.16859e-22	3.44354e-20	STX1A	UP
ENSG00000165233	548.967	0.971005	0.100895	9.62395	6.33513e-22	3.52383e-20	CARD19	UP
ENSG00000067064	2121.57	0.818366	0.0856642	9.55318	1.25774e-21	6.9216e-20	IDI1	UP
ENSG00000109079	1254.39	0.879816	0.0921822	9.54432	1.37008e-21	7.51318e-20	TNFAIP1	UP
ENSG00000034152	1917.01	0.972572	0.102198	9.51652	1.79076e-21	9.75114e-20	MAP2K3	UP
ENSG00000170379	108.383	2.94648	0.309654	9.5154	1.81007e-21	9.82182e-20	TCAF2	UP
ENSG00000069667	878.12	1.0495	0.110301	9.51493	1.81837e-21	9.83249e-20	RORA	UP
ENSG00000105327	143.951	2.7087	0.287248	9.42985	4.10668e-21	2.17514e-19	BBC3	UP
ENSG00000077150	899.893	0.744596	0.078974	9.42837	4.16502e-21	2.19853e-19	NFKB2	UP
ENSG00000181856	229.965	1.83571	0.19512	9.4081	5.05181e-21	2.64862e-19	SLC2A4	UP
ENSG00000132823	943.348	0.779591	0.0830377	9.3884	6.09166e-21	3.18305e-19	OSER1	UP
ENSG00000197976	2402.51	0.665573	0.0709015	9.3873	6.15579e-21	3.20576e-19	AKAP17A	UP
ENSG00000151470	606.742	0.983499	0.104813	9.3834	6.3877e-21	3.29338e-19	C4orf33	UP
ENSG00000149115	1661.25	0.886094	0.0947535	9.35157	8.63582e-21	4.42308e-19	TNKS1BP1	UP
ENSG00000106524	1232.52	0.807634	0.0864089	9.34666	9.04617e-21	4.60287e-19	ANKMY2	UP
ENSG00000197355	631.769	0.867363	0.0929521	9.33129	1.04589e-20	5.30431e-19	UAP1L1	UP
ENSG00000182158	2851.52	0.649578	0.0696739	9.32312	1.12973e-20	5.71085e-19	CREB3L2	UP
ENSG00000143384	5524.49	0.724345	0.0784362	9.23484	2.58681e-20	1.27849e-18	MCL1	UP
ENSG00000154359	677.133	0.73103	0.079175	9.23309	2.62946e-20	1.29545e-18	LONRF1	UP
ENSG00000120539	1754.92	0.66467	0.0720289	9.22782	2.76184e-20	1.35636e-18	MASTL	UP
ENSG00000129521	210.554	1.39689	0.152142	9.18154	4.2496e-20	2.08043e-18	EGLN3	UP
ENSG00000142784	681.479	0.967735	0.105436	9.17844	4.37394e-20	2.13457e-18	WDTC1	UP
ENSG00000143479	1347.75	0.675192	0.0737253	9.15821	5.27659e-20	2.567e-18	DYRK3	UP
ENSG00000112033	1497.6	0.623859	0.0681295	9.15695	5.33846e-20	2.58899e-18	PPARD	UP
ENSG00000181274	447.012	1.03358	0.113121	9.13688	6.42823e-20	3.09813e-18	FRAT2	UP
ENSG00000006327	148.656	1.94044	0.212408	9.13545	6.51329e-20	3.1294e-18	TNFRSF12A	UP
ENSG00000119899	492.945	0.77504	0.0852356	9.09291	9.64228e-20	4.59014e-18	SLC17A5	UP
ENSG00000076108	4719.47	0.69705	0.0767225	9.08535	1.03367e-19	4.90565e-18	BAZ2A	UP
ENSG00000131845	1542.1	0.649323	0.0714971	9.08181	1.0678e-19	5.03681e-18	ENSG00000131845	UP
ENSG00000186300	965.411	0.974271	0.107834	9.03488	1.64178e-19	7.72084e-18	ZNF555	UP
ENSG00000109787	806.161	0.914358	0.101448	9.0131	2.00317e-19	9.39188e-18	KLF3	UP
ENSG00000164603	626.537	1.06977	0.11885	9.001	2.23662e-19	1.04235e-17	BMT2	UP
ENSG00000138764	1146.23	1.04197	0.115842	8.99475	2.36776e-19	1.10016e-17	CCNG2	UP
ENSG00000166578	116.772	2.53785	0.282812	8.97362	2.86934e-19	1.32528e-17	IQCD	UP
ENSG00000123395	1188.63	0.867042	0.0968987	8.94792	3.62236e-19	1.66318e-17	ATG101	UP
ENSG00000076706	220.93	1.7476	0.195713	8.92938	4.2841e-19	1.96121e-17	ENSG00000076706	UP
ENSG00000139793	1393.5	0.983774	0.110719	8.88534	6.37239e-19	2.85818e-17	MBNL2	UP
ENSG00000274180	517.227	1.18424	0.133497	8.87092	7.25447e-19	3.22585e-17	NATD1	UP
ENSG00000079335	364.826	0.998542	0.112695	8.86053	7.96328e-19	3.53092e-17	CDC14A	UP
ENSG00000181826	495.092	1.00983	0.114475	8.82136	1.13074e-18	4.95703e-17	RELL1	UP
ENSG00000133193	1986.26	0.607915	0.0689845	8.81234	1.22563e-18	5.3579e-17	FAM104A	UP
ENSG00000107968	100.748	2.53739	0.28826	8.80243	1.33886e-18	5.83643e-17	MAP3K8	UP
ENSG00000185813	1348.64	0.686196	0.0779856	8.79901	1.38024e-18	5.99999e-17	PCYT2	UP
ENSG00000165684	1169.55	0.816971	0.0928823	8.79577	1.42076e-18	6.15888e-17	SNAPC4	UP
ENSG00000117385	1284.63	0.591527	0.067486	8.76519	1.8647e-18	8.03839e-17	P3H1	UP
ENSG00000100439	544.006	1.25665	0.144147	8.71786	2.8351e-18	1.20542e-16	ABHD4	UP
ENSG00000124762	263.408	1.63207	0.187231	8.7169	2.85915e-18	1.21233e-16	CDKN1A	UP
ENSG00000148154	1062.18	0.961878	0.110369	8.71508	2.90556e-18	1.22865e-16	UGCG	UP
ENSG00000004660	452.301	0.76206	0.0874909	8.71016	3.03449e-18	1.27621e-16	CAMKK1	UP
ENSG00000136868	2021.24	0.663645	0.0766395	8.65931	4.74639e-18	1.95902e-16	SLC31A1	UP
ENSG00000111671	483.072	0.985817	0.113977	8.64927	5.1829e-18	2.12787e-16	SPSB2	UP
ENSG00000111859	278.056	1.35187	0.157175	8.60103	7.90041e-18	3.19288e-16	NEDD9	UP
ENSG00000242852	761.091	0.880526	0.102554	8.58602	9.00367e-18	3.6293e-16	ZNF709	UP
ENSG00000079277	1364.02	0.610289	0.0711347	8.57934	9.54214e-18	3.83638e-16	MKNK1	UP
ENSG00000183655	762.82	0.609369	0.0711281	8.5672	1.06031e-17	4.24096e-16	KLHL25	UP
ENSG00000179604	166.18	2.12717	0.24875	8.5514	1.21599e-17	4.83872e-16	CDC42EP4	UP
ENSG00000107882	1509.26	0.677112	0.0792141	8.54788	1.25375e-17	4.96351e-16	SUFU	UP
ENSG00000177614	1155.02	0.708513	0.0831	8.52603	1.51459e-17	5.95063e-16	PGBD5	UP
ENSG00000132906	579.118	0.887919	0.104511	8.49595	1.96314e-17	7.67403e-16	CASP9	UP
ENSG00000143507	543.453	1.49247	0.176626	8.44992	2.91499e-17	1.13094e-15	DUSP10	UP
ENSG00000148343	1001.94	0.665742	0.0790062	8.42645	3.56324e-17	1.35867e-15	MIGA2	UP
ENSG00000027697	1181.97	0.751892	0.0894936	8.40163	4.4033e-17	1.67487e-15	IFNGR1	UP
ENSG00000148426	137.391	2.0375	0.242586	8.3991	4.49922e-17	1.70717e-15	PROSER2	UP
ENSG00000112561	449.029	0.806277	0.0963582	8.3675	5.88521e-17	2.19549e-15	TFEB	UP
ENSG00000105516	578.713	0.981917	0.117364	8.36641	5.93996e-17	2.21061e-15	DBP	UP
ENSG00000103966	1488.87	0.668452	0.0799949	8.35619	6.47769e-17	2.40496e-15	EHD4	UP
ENSG00000259330	634.821	0.823443	0.09884	8.33107	8.01149e-17	2.96024e-15	INAFM2	UP
ENSG00000164086	2745.06	0.652531	0.0784301	8.3199	8.80342e-17	3.24514e-15	DUSP7	UP
ENSG00000106299	613.029	0.786888	0.0948932	8.29235	1.11032e-16	4.04485e-15	WASL	UP
ENSG00000186591	2698.7	0.740687	0.0894213	8.28311	1.19995e-16	4.36112e-15	UBE2H	UP
ENSG00000153487	1522.63	1.45161	0.176491	8.22486	1.95423e-16	7.03661e-15	ING1	UP
ENSG00000181004	277.478	0.996718	0.121227	8.22194	2.00241e-16	7.19337e-15	BBS12	UP
ENSG00000170345	103.678	2.15358	0.26225	8.21193	2.17661e-16	7.78313e-15	FOS	UP
ENSG00000138166	321.369	0.838864	0.10263	8.17366	2.99169e-16	1.06242e-14	DUSP5	UP
ENSG00000251022	1057.35	0.658154	0.0806238	8.16327	3.26073e-16	1.15269e-14	THAP9-AS1	UP
ENSG00000163704	481.294	0.996123	0.122387	8.13912	3.9816e-16	1.40114e-14	PRRT3	UP
ENSG00000134317	393.372	0.869676	0.107128	8.11809	4.73596e-16	1.65535e-14	GRHL1	UP
ENSG00000034677	1282.73	0.794761	0.0979681	8.11245	4.96092e-16	1.73008e-14	RNF19A	UP
ENSG00000125149	1062.64	0.888398	0.110394	8.04753	8.44796e-16	2.90053e-14	C16orf70	UP
ENSG00000107819	961.576	0.65345	0.0815885	8.00909	1.1556e-15	3.93284e-14	SFXN3	UP
ENSG00000123358	332.004	1.59086	0.198772	8.00341	1.21017e-15	4.10955e-14	NR4A1	UP
ENSG00000279207	1121.17	0.713536	0.0891713	8.00186	1.22557e-15	4.15276e-14	ENSG00000279207	UP
ENSG00000198408	2928.32	0.757837	0.0948738	7.98784	1.37319e-15	4.62269e-14	OGA	UP
ENSG00000100600	1730.45	0.728671	0.0919972	7.92058	2.36407e-15	7.88989e-14	LGMN	UP
ENSG00000160613	3546.66	0.620665	0.078574	7.89911	2.80896e-15	9.3146e-14	PCSK7	UP
ENSG00000196544	509.367	0.874717	0.110895	7.88779	3.07573e-15	1.01128e-13	BORCS6	UP
ENSG00000117335	2398.28	0.690102	0.0875005	7.88684	3.09928e-15	1.01686e-13	CD46	UP
ENSG00000105173	613.501	0.95674	0.121556	7.87078	3.52437e-15	1.15147e-13	CCNE1	UP
ENSG00000181444	121.867	2.27869	0.29164	7.81337	5.56807e-15	1.80023e-13	ZNF467	UP
ENSG00000137502	393.65	1.22976	0.157973	7.78466	6.99036e-15	2.24603e-13	RAB30	UP
ENSG00000260727	261.959	1.04702	0.13492	7.76033	8.47111e-15	2.705e-13	SLC7A5P1	UP
ENSG00000099625	392.099	1.51241	0.19557	7.73334	1.04761e-14	3.32473e-13	CBARP	UP
ENSG00000088305	1184.04	0.808246	0.105123	7.68861	1.48743e-14	4.68223e-13	DNMT3B	UP
ENSG00000146826	550.17	0.789275	0.102734	7.68271	1.55762e-14	4.88337e-13	MAP11	UP
ENSG00000155287	824.103	0.729636	0.0950795	7.67396	1.66772e-14	5.20753e-13	SLC25A28	UP
ENSG00000163251	604.083	0.840593	0.110058	7.63771	2.21123e-14	6.84953e-13	FZD5	UP
ENSG00000177666	1836.55	0.627993	0.0823155	7.62909	2.3642e-14	7.27976e-13	PNPLA2	UP
ENSG00000083520	4164.02	0.592185	0.0777645	7.61511	2.63465e-14	8.06451e-13	DIS3	UP
ENSG00000114383	1401.25	0.801497	0.10578	7.57704	3.53524e-14	1.06946e-12	TUSC2	UP
ENSG00000123989	814.227	0.826713	0.109668	7.5383	4.76123e-14	1.42644e-12	CHPF	UP
ENSG00000169242	90.93	2.20215	0.293306	7.50804	6.0019e-14	1.78436e-12	EFNA1	UP
ENSG00000165507	99.4015	1.52402	0.20327	7.49751	6.50394e-14	1.92256e-12	DEPP1	UP
ENSG00000133794	976.748	0.819619	0.109632	7.4761	7.65603e-14	2.25026e-12	ARNTL	UP
ENSG00000137338	901.347	0.609875	0.0816999	7.46482	8.34159e-14	2.44713e-12	PGBD1	UP
ENSG00000113328	1682.28	0.589898	0.0791358	7.45426	9.03768e-14	2.63362e-12	CCNG1	UP
ENSG00000107036	2795.08	0.590649	0.0795339	7.42638	1.1161e-13	3.21349e-12	RIC1	UP
ENSG00000174032	823.604	0.627893	0.084914	7.39446	1.41983e-13	4.0356e-12	SLC25A30	UP
ENSG00000130827	1550.55	1.02383	0.138878	7.37216	1.67884e-13	4.72849e-12	PLXNA3	UP
ENSG00000178935	444.685	0.816313	0.110761	7.37005	1.70569e-13	4.79539e-12	ZNF552	UP
ENSG00000185669	80.5883	1.98789	0.270965	7.33633	2.19532e-13	6.07295e-12	SNAI3	UP
ENSG00000184731	619.567	0.730553	0.0996667	7.32997	2.30211e-13	6.33449e-12	FAM110C	UP
ENSG00000131871	887.8	0.697167	0.095671	7.28713	3.16633e-13	8.57561e-12	SELENOS	UP
ENSG00000242802	748.181	0.60753	0.0834239	7.28244	3.27841e-13	8.86371e-12	AP5Z1	UP
ENSG00000157379	225.686	1.12348	0.154525	7.27058	3.57951e-13	9.64416e-12	DHRS1	UP
ENSG00000186648	86.1795	2.90818	0.401013	7.2521	4.10346e-13	1.09796e-11	CARMIL3	UP
ENSG00000167550	155.156	1.45367	0.200505	7.25004	4.16657e-13	1.11101e-11	RHEBL1	UP
ENSG00000126062	964.801	0.667458	0.0923618	7.22656	4.95387e-13	1.31642e-11	TMEM115	UP
ENSG00000076641	1444.5	0.613456	0.0850611	7.21195	5.51547e-13	1.46066e-11	PAG1	UP
ENSG00000165195	489.202	0.780668	0.108335	7.20608	5.7584e-13	1.51981e-11	PIGA	UP
ENSG00000111860	1968.71	0.767482	0.106679	7.19431	6.27784e-13	1.64849e-11	CEP85L	UP
ENSG00000101665	99.9002	1.24637	0.173541	7.18196	6.87197e-13	1.80146e-11	SMAD7	UP
ENSG00000137824	667.879	0.733673	0.102335	7.16934	7.53609e-13	1.95901e-11	RMDN3	UP
ENSG00000106080	362.279	0.899914	0.125909	7.14733	8.84795e-13	2.28852e-11	FKBP14	UP
ENSG00000120868	1694.57	0.868796	0.121657	7.14138	9.2401e-13	2.38597e-11	APAF1	UP
ENSG00000137460	184.501	1.48319	0.207981	7.13138	9.93685e-13	2.55738e-11	FHDC1	UP
ENSG00000204386	193.828	0.994704	0.140139	7.09798	1.26589e-12	3.21004e-11	NEU1	UP
ENSG00000155090	1261.15	0.925653	0.130434	7.09671	1.27759e-12	3.23441e-11	KLF10	UP
ENSG00000067191	607.765	0.756865	0.106817	7.08564	1.38405e-12	3.49823e-11	CACNB1	UP
ENSG00000007545	2761.76	0.717638	0.101291	7.08492	1.39124e-12	3.51069e-11	CRAMP1	UP
ENSG00000080503	2298.36	0.600251	0.0849157	7.06879	1.56296e-12	3.91391e-11	SMARCA2	UP
ENSG00000080709	239.221	0.969798	0.137813	7.03707	1.96326e-12	4.84385e-11	KCNN2	UP
ENSG00000112715	585.897	1.0759	0.152915	7.03589	1.97993e-12	4.8721e-11	VEGFA	UP
ENSG00000137955	2154.06	0.637991	0.0907172	7.03275	2.02508e-12	4.96863e-11	RABGGTB	UP
ENSG00000145198	366.585	0.984457	0.140433	7.01014	2.38085e-12	5.75521e-11	VWA5B2	UP
ENSG00000198736	698.775	0.683845	0.0982653	6.95917	3.42275e-12	8.1594e-11	MSRB1	UP
ENSG00000133874	551.53	0.640575	0.0920523	6.95882	3.43144e-12	8.16758e-11	RNF122	UP
ENSG00000075618	699.372	0.771504	0.110969	6.9524	3.59119e-12	8.52165e-11	FSCN1	UP
ENSG00000173585	166.954	1.25745	0.182154	6.90321	5.08407e-12	1.19004e-10	CCR9	UP
ENSG00000121753	1086.49	0.626783	0.0910352	6.88506	5.77632e-12	1.34397e-10	ADGRB2	UP
ENSG00000175662	891.277	0.653079	0.0949082	6.88116	5.93678e-12	1.37923e-10	TOM1L2	UP
ENSG00000176058	820.018	0.680068	0.0988523	6.87963	6.00063e-12	1.39198e-10	TPRN	UP
ENSG00000181135	383.097	0.842856	0.12311	6.84639	7.57348e-12	1.73603e-10	ZNF707	UP
ENSG00000175782	724.508	0.708293	0.103458	6.84619	7.58444e-12	1.73603e-10	SLC35E3	UP
ENSG00000254858	1013.98	0.676256	0.0988113	6.84391	7.70588e-12	1.76123e-10	MPV17L2	UP
ENSG00000125740	70.5056	2.15445	0.315373	6.83143	8.40706e-12	1.91304e-10	FOSB	UP
ENSG00000229191	71.2769	1.92716	0.282412	6.82391	8.85927e-12	1.99836e-10	ENSG00000229191	UP
ENSG00000170385	1319.63	0.91065	0.133522	6.82021	9.09053e-12	2.04567e-10	SLC30A1	UP
ENSG00000267321	295.138	0.819244	0.120388	6.80503	1.01028e-11	2.26242e-10	SNHG30	UP
ENSG00000144120	240.908	1.15867	0.170656	6.78953	1.12499e-11	2.49055e-10	TMEM177	UP
ENSG00000171223	1077.23	0.639003	0.0941511	6.78699	1.145e-11	2.53123e-10	JUNB	UP
ENSG00000264635	54.077	1.90728	0.281714	6.77028	1.28531e-11	2.82931e-10	ENSG00000264635	UP
ENSG00000164105	1391.85	0.653957	0.09659	6.77044	1.28391e-11	2.82931e-10	SAP30	UP
ENSG00000163328	606.146	0.941448	0.139584	6.74466	1.53388e-11	3.36218e-10	GPR155	UP
ENSG00000251369	717.363	0.610735	0.090569	6.74332	1.54807e-11	3.38373e-10	ZNF550	UP
ENSG00000185485	599.992	0.816483	0.121656	6.71141	1.92749e-11	4.18946e-10	SDHAP1	UP
ENSG00000137364	1061.04	0.601358	0.0898735	6.69116	2.21404e-11	4.76582e-10	TPMT	UP
ENSG00000148218	1388.79	0.614469	0.0920291	6.67691	2.4404e-11	5.2238e-10	ALAD	UP
ENSG00000121671	999.04	0.752439	0.113006	6.6584	2.76832e-11	5.90132e-10	CRY2	UP
ENSG00000143367	245.789	1.06375	0.15977	6.658	2.77575e-11	5.90903e-10	TUFT1	UP
ENSG00000164877	318.605	1.08467	0.162971	6.65556	2.82218e-11	5.99964e-10	MICALL2	UP
ENSG00000197989	396.914	0.923163	0.138833	6.64945	2.94186e-11	6.24553e-10	SNHG12	UP
ENSG00000233621	93.2752	1.47115	0.22134	6.64657	2.99993e-11	6.3601e-10	LINC01137	UP
ENSG00000284024	1239.32	0.670625	0.100959	6.64252	3.08359e-11	6.51965e-10	HSPA14	UP
ENSG00000121417	514.903	0.645301	0.0974606	6.62114	3.56432e-11	7.48506e-10	ZNF211	UP
ENSG00000115844	177.415	1.37109	0.207467	6.60872	3.87648e-11	8.08591e-10	DLX2	UP
ENSG00000242086	603.663	0.74271	0.112536	6.59978	4.11779e-11	8.57771e-10	MUC20-OT1	UP
ENSG00000150907	426.745	0.811468	0.123465	6.57248	4.94835e-11	1.02665e-09	FOXO1	UP
ENSG00000117758	896.435	0.626955	0.0954717	6.56692	5.13676e-11	1.0629e-09	STX12	UP
ENSG00000173334	108.273	1.39954	0.213438	6.55713	5.48545e-11	1.13203e-09	TRIB1	UP
ENSG00000214367	2151.38	0.612195	0.0937351	6.53112	6.52797e-11	1.33651e-09	HAUS3	UP
ENSG00000227288	136.748	1.13604	0.173994	6.52915	6.61446e-11	1.35243e-09	ENSG00000227288	UP
ENSG00000183421	431.474	0.647966	0.0997594	6.49528	8.28775e-11	1.67908e-09	RIPK4	UP
ENSG00000067836	483.052	0.726138	0.111943	6.48665	8.77667e-11	1.7712e-09	ROGDI	UP
ENSG00000135148	1112.66	0.620066	0.09561	6.48537	8.85129e-11	1.78162e-09	TRAFD1	UP
ENSG00000055211	795.077	0.647473	0.0998439	6.48486	8.88153e-11	1.78308e-09	GINM1	UP
ENSG00000134107	317.067	0.904823	0.140861	6.4235	1.33176e-10	2.60954e-09	BHLHE40	UP
ENSG00000185262	1664.71	0.597213	0.0931785	6.40935	1.46146e-10	2.85287e-09	UBALD2	UP
ENSG00000080546	482.474	0.688462	0.107799	6.38651	1.6971e-10	3.28806e-09	SESN1	UP
ENSG00000279977	104.465	2.31147	0.362304	6.37992	1.77178e-10	3.41994e-09	ENSG00000279977	UP
ENSG00000126705	2970.76	0.775002	0.121488	6.37923	1.7798e-10	3.43115e-09	AHDC1	UP
ENSG00000120709	2899.33	1.42586	0.223652	6.37537	1.8252e-10	3.51431e-09	FAM53C	UP
ENSG00000023445	677.637	0.777254	0.122356	6.35239	2.1199e-10	4.04658e-09	BIRC3	UP
ENSG00000171621	748.344	0.588923	0.0927681	6.34834	2.17655e-10	4.14961e-09	SPSB1	UP
ENSG00000163874	416.678	0.933038	0.147587	6.32194	2.58297e-10	4.8944e-09	ZC3H12A	UP
ENSG00000161642	166.906	1.21231	0.191959	6.31544	2.69385e-10	5.06125e-09	ZNF385A	UP
ENSG00000278535	171.392	1.05337	0.167893	6.27405	3.5178e-10	6.51465e-09	DHRS11	UP
ENSG00000130956	576.044	0.632452	0.10082	6.27306	3.54027e-10	6.54844e-09	HABP4	UP
ENSG00000258555	60.1863	4.39004	0.700122	6.27039	3.60135e-10	6.6535e-09	SPECC1L-ADORA2A	UP
ENSG00000197021	630.847	0.621403	0.0992388	6.26169	3.80819e-10	7.01893e-09	CXorf40B	UP
ENSG00000187954	904.186	0.682695	0.109287	6.24683	4.18853e-10	7.70164e-09	CYHR1	UP
ENSG00000165312	262.054	1.04147	0.166947	6.23832	4.42282e-10	8.09408e-09	OTUD1	UP
ENSG00000006062	760.705	0.920437	0.147801	6.22754	4.73805e-10	8.62014e-09	MAP3K14	UP
ENSG00000110171	432.989	1.18226	0.190456	6.20754	5.38201e-10	9.75741e-09	TRIM3	UP
ENSG00000114626	258.933	0.855475	0.137818	6.20728	5.39103e-10	9.76236e-09	ABTB1	UP
ENSG00000163481	665.552	0.741298	0.119687	6.19365	5.87883e-10	1.05962e-08	RNF25	UP
ENSG00000132950	278.212	0.80727	0.130443	6.18868	6.06684e-10	1.09224e-08	ZMYM5	UP
ENSG00000183307	399.209	0.663293	0.107277	6.18299	6.28983e-10	1.13108e-08	TMEM121B	UP
ENSG00000140941	2355.04	1.02973	0.166609	6.18053	6.38861e-10	1.14751e-08	MAP1LC3B	UP
ENSG00000176428	158.516	1.23869	0.201022	6.16199	7.1836e-10	1.27993e-08	VPS37D	UP
ENSG00000116741	109.385	1.46608	0.238383	6.15013	7.74172e-10	1.3715e-08	RGS2	UP
ENSG00000106366	50.8684	2.62951	0.428314	6.13921	8.29306e-10	1.4625e-08	SERPINE1	UP
ENSG00000119986	134.531	1.13529	0.185003	6.13661	8.42997e-10	1.48208e-08	AVPI1	UP
ENSG00000188215	682.544	0.709042	0.116506	6.08589	1.15847e-09	2.00428e-08	DCUN1D3	UP
ENSG00000143373	1403.45	0.74969	0.1234	6.07527	1.23782e-09	2.13441e-08	ZNF687	UP
ENSG00000107738	619.423	0.614182	0.101327	6.0614	1.34943e-09	2.31658e-08	VSIR	UP
ENSG00000163171	481.679	0.682395	0.113389	6.01819	1.76375e-09	2.94635e-08	CDC42EP3	UP
ENSG00000121454	113.914	1.836	0.305811	6.00369	1.92882e-09	3.20143e-08	LHX4	UP
ENSG00000011021	1079.04	0.743847	0.124091	5.99438	2.04269e-09	3.37958e-08	CLCN6	UP
ENSG00000266236	36.0806	1.98046	0.331114	5.98121	2.21484e-09	3.65272e-08	NARF-IT1	UP
ENSG00000183475	841.775	0.662944	0.110867	5.97964	2.23635e-09	3.68038e-08	ASB7	UP
ENSG00000105656	1152.7	1.09492	0.183215	5.97614	2.28491e-09	3.75233e-08	ELL	UP
ENSG00000083799	1967.83	1.00818	0.169098	5.96213	2.48971e-09	4.07143e-08	CYLD	UP
ENSG00000151726	811.167	0.732138	0.123074	5.94875	2.70197e-09	4.39538e-08	ACSL1	UP
ENSG00000163346	633.522	0.640714	0.10777	5.94522	2.7608e-09	4.48637e-08	PBXIP1	UP
ENSG00000100711	739.663	0.604847	0.10174	5.945	2.76449e-09	4.48766e-08	ZFYVE21	UP
ENSG00000268049	188.159	1.1196	0.188615	5.93594	2.92164e-09	4.73781e-08	ENSG00000268049	UP
ENSG00000065665	350.901	0.894636	0.151012	5.92428	3.13667e-09	5.06008e-08	SEC61A2	UP
ENSG00000176845	53.8943	4.56192	0.771908	5.90993	3.42256e-09	5.50982e-08	METRNL	UP
ENSG00000162236	1133.1	0.774643	0.131179	5.90525	3.52116e-09	5.66267e-08	STX5	UP
ENSG00000229719	32.4343	2.55613	0.434776	5.87919	4.12289e-09	6.59619e-08	MIR194-2HG	UP
ENSG00000172273	940.631	0.66549	0.113409	5.86808	4.4088e-09	7.01026e-08	HINFP	UP
ENSG00000198324	451.589	0.711221	0.121741	5.84211	5.15446e-09	8.11278e-08	PHETA1	UP
ENSG00000205269	1726.5	0.624394	0.106973	5.83693	5.31718e-09	8.35195e-08	TMEM170B	UP
ENSG00000175895	848.396	0.669403	0.115128	5.81444	6.08386e-09	9.48898e-08	PLEKHF2	UP
ENSG00000099814	343.33	0.78785	0.135813	5.80101	6.59173e-09	1.02195e-07	CEP170B	UP
ENSG00000125733	215.844	0.863291	0.149015	5.79333	6.90042e-09	1.06449e-07	TRIP10	UP
ENSG00000149782	1650.42	0.618307	0.106786	5.79017	7.0314e-09	1.08147e-07	PLCB3	UP
ENSG00000258102	254.928	0.750798	0.129963	5.77703	7.60288e-09	1.16131e-07	MAP1LC3B2	UP
ENSG00000179361	1017	1.21571	0.210771	5.76791	8.02586e-09	1.22471e-07	ARID3B	UP
ENSG00000159164	3396.62	0.781944	0.135574	5.76767	8.03768e-09	1.22531e-07	SV2A	UP
ENSG00000177875	99.9943	1.32673	0.230382	5.75882	8.47015e-09	1.28619e-07	CCDC184	UP
ENSG00000164683	99.9003	1.53892	0.267766	5.74724	9.07113e-09	1.37074e-07	HEY1	UP
ENSG00000172345	151.184	1.64077	0.286642	5.72411	1.03979e-08	1.55837e-07	STARD5	UP
ENSG00000126353	293.326	0.742617	0.129763	5.72287	1.04741e-08	1.56705e-07	CCR7	UP
ENSG00000165655	215.351	0.928991	0.162592	5.71362	1.10596e-08	1.64874e-07	ZNF503	UP
ENSG00000048392	867.473	0.650143	0.113821	5.71198	1.11672e-08	1.66319e-07	RRM2B	UP
ENSG00000166900	480.33	1.07258	0.187911	5.70792	1.14367e-08	1.70006e-07	STX3	UP
ENSG00000132376	1223.99	0.771033	0.135164	5.70442	1.16742e-08	1.73371e-07	INPP5K	UP
ENSG00000052802	1276.89	0.603509	0.10582	5.70319	1.17588e-08	1.74459e-07	MSMO1	UP
ENSG00000141854	72.1032	1.44262	0.253211	5.6973	1.2172e-08	1.80074e-07	MISP3	UP
ENSG00000128294	1263.31	0.684645	0.120476	5.68282	1.32488e-08	1.95074e-07	TPST2	UP
ENSG00000149809	522.503	0.853735	0.150626	5.66791	1.44549e-08	2.11229e-07	TM7SF2	UP
ENSG00000162522	391.313	0.93944	0.165944	5.66118	1.50333e-08	2.19475e-07	KIAA1522	UP
ENSG00000279649	46.0403	1.86604	0.330239	5.65057	1.59914e-08	2.31936e-07	ENSG00000279649	UP
ENSG00000176092	38.514	3.29485	0.583184	5.64976	1.60673e-08	2.32819e-07	CRYBG2	UP
ENSG00000145777	129.304	1.12452	0.19909	5.64829	1.62053e-08	2.3438e-07	TSLP	UP
ENSG00000170581	1386.7	0.64654	0.114505	5.64636	1.63877e-08	2.36798e-07	STAT2	UP
ENSG00000099875	3282.93	0.910237	0.16136	5.64102	1.69045e-08	2.43585e-07	MKNK2	UP
ENSG00000166046	163.231	1.22217	0.217223	5.62634	1.84072e-08	2.63769e-07	TCP11L2	UP
ENSG00000186174	2240.22	0.665589	0.118837	5.60084	2.13315e-08	3.03431e-07	BCL9L	UP
ENSG00000100321	390.861	0.686993	0.122728	5.59768	2.17237e-08	3.08727e-07	SYNGR1	UP
ENSG00000174749	258.457	0.863034	0.154304	5.59309	2.23059e-08	3.16422e-07	FAM241A	UP
ENSG00000167123	449.51	0.67155	0.120189	5.58744	2.30436e-08	3.2629e-07	CERCAM	UP
ENSG00000187650	160.735	0.871169	0.156384	5.57071	2.5371e-08	3.56966e-07	VMAC	UP
ENSG00000175105	1689.19	0.752267	0.135165	5.56553	2.6136e-08	3.65739e-07	ZNF654	UP
ENSG00000154144	1314.61	0.825309	0.148475	5.55857	2.72e-08	3.79943e-07	TBRG1	UP
ENSG00000051108	681.65	0.671016	0.120987	5.54619	2.91959e-08	4.05995e-07	HERPUD1	UP
ENSG00000101400	632.424	0.589831	0.106815	5.52197	3.35228e-08	4.60797e-07	SNTA1	UP
ENSG00000198556	459.344	0.659785	0.119882	5.50363	3.72047e-08	5.08257e-07	ZNF789	UP
ENSG00000184203	1283.27	0.631291	0.115701	5.45624	4.8633e-08	6.51196e-07	PPP1R2	UP
ENSG00000171451	45.555	6.60953	1.21822	5.42556	5.77721e-08	7.66295e-07	DSEL	UP
ENSG00000197620	556.413	0.833496	0.153707	5.42263	5.87285e-08	7.77652e-07	CXorf40A	UP
ENSG00000125753	1137.52	0.775778	0.143356	5.41153	6.24868e-08	8.22504e-07	VASP	UP
ENSG00000101384	227.644	0.965431	0.178859	5.39773	6.74878e-08	8.83089e-07	JAG1	UP
ENSG00000006025	682.524	0.87057	0.161566	5.38833	7.11142e-08	9.28974e-07	ENSG00000006025	UP
ENSG00000141506	910.299	0.644627	0.119925	5.37525	7.64758e-08	9.93994e-07	PIK3R5	UP
ENSG00000168297	1454.23	0.624637	0.11643	5.36489	8.09971e-08	1.04837e-06	PXK	UP
ENSG00000160471	34.6356	6.49422	1.2171	5.33581	9.51179e-08	1.22399e-06	COX6B2	UP
ENSG00000101493	498.901	0.796352	0.14953	5.32571	1.0056e-07	1.28975e-06	ZNF516	UP
ENSG00000166793	25.6137	2.79352	0.524838	5.32264	1.02271e-07	1.31061e-06	YPEL4	UP
ENSG00000179862	48.2106	1.56186	0.293976	5.31288	1.07908e-07	1.37942e-06	CITED4	UP
ENSG00000166311	166.035	1.30646	0.246252	5.30539	1.12433e-07	1.43372e-06	SMPD1	UP
ENSG00000126759	71.3312	1.57105	0.296647	5.29601	1.18359e-07	1.50436e-06	CFP	UP
ENSG00000100532	298.251	0.892278	0.168683	5.28966	1.22545e-07	1.55501e-06	CGRRF1	UP
ENSG00000099992	1090.86	0.626245	0.118606	5.28006	1.29144e-07	1.63075e-06	TBC1D10A	UP
ENSG00000186184	2981.04	0.622448	0.118122	5.26953	1.36775e-07	1.72411e-06	POLR1D	UP
ENSG00000204315	123.218	0.824754	0.157006	5.25302	1.49626e-07	1.8681e-06	FKBPL	UP
ENSG00000125170	417.961	0.636909	0.121649	5.23561	1.6444e-07	2.0383e-06	DOK4	UP
ENSG00000171720	1741.01	0.91828	0.17543	5.23446	1.6547e-07	2.04943e-06	HDAC3	UP
ENSG00000214176	724.062	0.968458	0.185345	5.22515	1.74015e-07	2.14669e-06	PLEKHM1P1	UP
ENSG00000156804	178.428	0.816317	0.156386	5.21987	1.79044e-07	2.20523e-06	FBXO32	UP
ENSG00000131759	1147.95	0.809598	0.155716	5.19919	2.00156e-07	2.44971e-06	RARA	UP
ENSG00000115738	118.421	2.1507	0.417231	5.1547	2.54035e-07	3.0561e-06	ID2	UP
ENSG00000183386	337.571	0.633221	0.122997	5.14825	2.62933e-07	3.1558e-06	FHL3	UP
ENSG00000146904	314.493	0.701408	0.136908	5.12319	3.00407e-07	3.58616e-06	EPHA1	UP
ENSG00000143630	227.103	0.981916	0.191957	5.11529	3.13256e-07	3.72523e-06	HCN3	UP
ENSG00000188375	131.458	0.998621	0.195621	5.10489	3.30986e-07	3.92704e-06	H3F3C	UP
ENSG00000185222	406.773	0.68249	0.133828	5.09975	3.40094e-07	4.01668e-06	TCEAL9	UP
ENSG00000274272	520.818	0.638217	0.125499	5.08544	3.66769e-07	4.31531e-06	ENSG00000274272	UP
ENSG00000133624	616.885	0.907413	0.178504	5.08344	3.70656e-07	4.35729e-06	ZNF767P	UP
ENSG00000228049	416.948	0.784673	0.15439	5.0824	3.72692e-07	4.37174e-06	POLR2J2	UP
ENSG00000283782	332.27	4.42694	0.872437	5.07422	3.8909e-07	4.54818e-06	ENSG00000283782	UP
ENSG00000263786	107.061	1.08189	0.213334	5.07133	3.95049e-07	4.61307e-06	ENSG00000263786	UP
ENSG00000255847	30.212	1.9367	0.381975	5.07022	3.97367e-07	4.63316e-06	ENSG00000255847	UP
ENSG00000143434	242.187	0.757869	0.150027	5.05157	4.38202e-07	5.07024e-06	SEMA6C	UP
ENSG00000135605	66.9195	1.65995	0.328793	5.04861	4.45036e-07	5.1426e-06	TEC	UP
ENSG00000137494	369	1.07457	0.212864	5.04813	4.46147e-07	5.1516e-06	ANKRD42	UP
ENSG00000162298	2133.56	1.06805	0.211667	5.04589	4.51415e-07	5.20469e-06	SYVN1	UP
ENSG00000254531	57.4609	1.7616	0.349647	5.03823	4.69853e-07	5.39618e-06	ENSG00000254531	UP
ENSG00000036530	341.5	1.19888	0.23816	5.03393	4.80521e-07	5.51161e-06	CYP46A1	UP
ENSG00000106003	87.4426	1.46514	0.291699	5.02279	5.0926e-07	5.81545e-06	LFNG	UP
ENSG00000221930	373.984	0.739286	0.147248	5.0207	5.14839e-07	5.86631e-06	FAM45BP	UP
ENSG00000175197	220.14	1.03922	0.206987	5.0207	5.14847e-07	5.86631e-06	DDIT3	UP
ENSG00000164073	413.516	0.628295	0.125232	5.01704	5.24748e-07	5.97473e-06	MFSD8	UP
ENSG00000179292	175.434	1.1249	0.224273	5.01576	5.28238e-07	6.01006e-06	TMEM151A	UP
ENSG00000171243	82.0797	1.45537	0.290177	5.01544	5.29117e-07	6.01566e-06	SOSTDC1	UP
ENSG00000141542	208.737	0.741834	0.147969	5.01343	5.34695e-07	6.06199e-06	RAB40B	UP
ENSG00000260565	828.478	0.688743	0.13738	5.0134	5.34755e-07	6.06199e-06	ERVK13-1	UP
ENSG00000154639	520.589	0.629725	0.125875	5.00278	5.65095e-07	6.38261e-06	CXADR	UP
ENSG00000117308	809.913	0.639614	0.127961	4.9985	5.77767e-07	6.50207e-06	GALE	UP
ENSG00000185614	92.528	1.24311	0.249522	4.98195	6.29473e-07	7.03297e-06	INKA1	UP
ENSG00000140104	359.023	0.731265	0.147151	4.96947	6.7135e-07	7.47931e-06	CLBA1	UP
ENSG00000253882	35.5203	3.24239	0.653808	4.95925	7.07668e-07	7.8445e-06	ENSG00000253882	UP
ENSG00000112511	407.163	0.60886	0.122915	4.95349	7.28942e-07	8.06304e-06	PHF1	UP
ENSG00000188483	202.426	1.03043	0.208926	4.93202	8.13828e-07	8.89423e-06	IER5L	UP
ENSG00000181097	53.1294	1.43544	0.291531	4.92379	8.48828e-07	9.26369e-06	ENSG00000181097	UP
ENSG00000159433	1379.65	0.781138	0.15868	4.92273	8.53448e-07	9.30756e-06	STARD9	UP
ENSG00000131650	50.1106	2.30414	0.468421	4.91896	8.70057e-07	9.47538e-06	KREMEN2	UP
ENSG00000173013	127.726	0.90596	0.184672	4.90579	9.30536e-07	1.00634e-05	CCDC96	UP
ENSG00000188338	66.5971	2.24675	0.460731	4.87648	1.07998e-06	1.15784e-05	SLC38A3	UP
ENSG00000043591	91.3336	1.03409	0.212151	4.87431	1.0919e-06	1.16863e-05	ADRB1	UP
ENSG00000272870	67.4538	1.22653	0.251912	4.8689	1.12224e-06	1.19945e-05	ENSG00000272870	UP
ENSG00000006194	1175	0.660055	0.13561	4.86729	1.1314e-06	1.20841e-05	ZNF263	UP
ENSG00000267632	53.5639	1.91561	0.394291	4.85836	1.18365e-06	1.25854e-05	ENSG00000267632	UP
ENSG00000133818	763.196	0.642691	0.132397	4.85426	1.20835e-06	1.27916e-05	RRAS2	UP
ENSG00000259529	428.087	0.962354	0.198275	4.85364	1.21213e-06	1.28141e-05	ENSG00000259529	UP
ENSG00000173825	130.008	0.883303	0.182055	4.85185	1.22313e-06	1.28952e-05	TIGD3	UP
ENSG00000147437	76.793	1.48746	0.308345	4.82402	1.40697e-06	1.46936e-05	GNRH1	UP
ENSG00000213347	668.881	0.684773	0.142151	4.81721	1.45582e-06	1.51427e-05	MXD3	UP
ENSG00000137962	113.186	2.79196	0.581748	4.79927	1.59245e-06	1.64645e-05	ARHGAP29	UP
ENSG00000251474	524.187	0.60837	0.126804	4.7977	1.60498e-06	1.6572e-05	RPL32P3	UP
ENSG00000183018	287.833	0.797437	0.166396	4.7924	1.64801e-06	1.69598e-05	ENSG00000183018	UP
ENSG00000213903	678.237	0.739617	0.154396	4.7904	1.66448e-06	1.7118e-05	LTB4R	UP
ENSG00000196655	844.077	0.617584	0.129292	4.77664	1.78245e-06	1.82466e-05	TRAPPC4	UP
ENSG00000277149	331.171	0.753271	0.157769	4.77452	1.80138e-06	1.84161e-05	TYW1B	UP
ENSG00000270103	31.2337	20.2666	4.24923	4.76949	1.84697e-06	1.88201e-05	ENSG00000270103	UP
ENSG00000279520	52.278	1.32335	0.277767	4.76423	1.89577e-06	1.92795e-05	ENSG00000279520	UP
ENSG00000264853	118.044	1.31961	0.277395	4.75714	1.96355e-06	1.99036e-05	ENSG00000264853	UP
ENSG00000165782	956.158	0.680424	0.143487	4.74207	2.11541e-06	2.13175e-05	PIP4P1	UP
ENSG00000154479	28.5855	2.74234	0.580213	4.72645	2.28482e-06	2.29949e-05	CCDC173	UP
ENSG00000176401	132.802	0.747585	0.158529	4.71578	2.4079e-06	2.41086e-05	EID2B	UP
ENSG00000229891	30.9761	3.22837	0.685269	4.7111	2.46388e-06	2.46019e-05	LINC01315	UP
ENSG00000161714	436.634	0.619037	0.131705	4.70017	2.59947e-06	2.57936e-05	PLCD3	UP
ENSG00000137522	673.224	0.806776	0.171942	4.69214	2.70358e-06	2.67071e-05	RNF121	UP
ENSG00000123933	1178.68	0.620843	0.132496	4.68576	2.78929e-06	2.74838e-05	MXD4	UP
ENSG00000159860	23.9343	2.71336	0.579538	4.68193	2.8418e-06	2.7895e-05	TCAF2P1	UP
ENSG00000123240	431.366	0.60956	0.130425	4.67364	2.95905e-06	2.8936e-05	OPTN	UP
ENSG00000135114	124.555	1.39426	0.298396	4.67252	2.97529e-06	2.90582e-05	OASL	UP
ENSG00000161653	48.8339	1.78576	0.382334	4.67068	3.00209e-06	2.92609e-05	NAGS	UP
ENSG00000213600	28.7048	1.89536	0.407406	4.65226	3.28315e-06	3.17651e-05	ENSG00000213600	UP
ENSG00000127957	263.559	0.730964	0.157647	4.6367	3.54011e-06	3.39969e-05	PMS2P3	UP
ENSG00000163273	31.0303	1.7876	0.386213	4.62853	3.68263e-06	3.51914e-05	NPPC	UP
ENSG00000185745	131.44	1.14896	0.248343	4.62648	3.71933e-06	3.55201e-05	IFIT1	UP
ENSG00000115944	646.339	0.825999	0.179571	4.59985	4.22804e-06	4.00091e-05	COX7A2L	UP
ENSG00000132010	225.123	0.652613	0.141888	4.5995	4.23501e-06	4.00507e-05	ZNF20	UP
ENSG00000215908	958.017	0.657239	0.143217	4.58912	4.45119e-06	4.17895e-05	CROCCP2	UP
ENSG00000186166	785.798	0.630219	0.137383	4.58731	4.48997e-06	4.21026e-05	CCDC84	UP
ENSG00000099860	293.99	1.14602	0.24987	4.58646	4.50827e-06	4.22487e-05	GADD45B	UP
ENSG00000243155	80.627	1.08266	0.236309	4.58152	4.616e-06	4.31281e-05	ENSG00000243155	UP
ENSG00000243364	329.815	0.875966	0.191799	4.5671	4.94519e-06	4.60375e-05	EFNA4	UP
ENSG00000155034	946.814	0.596241	0.130805	4.55825	5.15822e-06	4.77913e-05	FBXL18	UP
ENSG00000188157	1425.88	0.637573	0.139891	4.55763	5.17344e-06	4.79037e-05	AGRN	UP
ENSG00000164849	20.3135	3.34021	0.733007	4.55686	5.19244e-06	4.79651e-05	GPR146	UP
ENSG00000167702	469.548	0.649097	0.142444	4.55687	5.19221e-06	4.79651e-05	KIFC2	UP
ENSG00000100003	472.267	0.72262	0.158595	4.55639	5.20397e-06	4.80431e-05	SEC14L2	UP
ENSG00000070371	442.631	0.625749	0.137444	4.55276	5.29463e-06	4.8764e-05	CLTCL1	UP
ENSG00000164211	942.537	0.699879	0.154289	4.53616	5.72864e-06	5.23026e-05	STARD4	UP
ENSG00000102984	93.2981	0.972361	0.215681	4.50834	6.53368e-06	5.90199e-05	ZNF821	UP
ENSG00000103066	478.411	1.36497	0.302902	4.50629	6.59703e-06	5.94883e-05	PLA2G15	UP
ENSG00000230732	87.927	0.963608	0.213888	4.5052	6.63119e-06	5.9728e-05	ENSG00000230732	UP
ENSG00000168491	24.6711	5.68648	1.26288	4.5028	6.70655e-06	6.03356e-05	CCDC110	UP
ENSG00000275437	131.318	1.05384	0.234695	4.49023	7.11455e-06	6.37108e-05	ENSG00000275437	UP
ENSG00000279162	29.2374	2.09265	0.46619	4.48883	7.16145e-06	6.40937e-05	ENSG00000279162	UP
ENSG00000139190	595.782	1.06743	0.237982	4.48535	7.27937e-06	6.50741e-05	VAMP1	UP
ENSG00000182685	246.497	0.753038	0.167952	4.48366	7.33738e-06	6.55549e-05	BRICD5	UP
ENSG00000149308	3141.63	0.641586	0.143366	4.47517	7.63518e-06	6.80588e-05	NPAT	UP
ENSG00000213073	214.942	0.887388	0.198307	4.47482	7.64771e-06	6.81313e-05	ENSG00000213073	UP
ENSG00000130304	331.974	0.623583	0.139384	4.47386	7.6819e-06	6.83967e-05	SLC27A1	UP
ENSG00000111424	618.696	0.738317	0.165064	4.47291	7.71633e-06	6.86639e-05	VDR	UP
ENSG00000166886	616.299	0.861615	0.192759	4.4699	7.82546e-06	6.95154e-05	NAB2	UP
ENSG00000214193	235.262	0.596627	0.133932	4.45471	8.40049e-06	7.42833e-05	SH3D21	UP
ENSG00000110169	24.2753	3.10742	0.697705	4.45377	8.43768e-06	7.45272e-05	HPX	UP
ENSG00000283537	28.0417	2.45644	0.553279	4.43979	9.00475e-06	7.91755e-05	ENSG00000283537	UP
ENSG00000136840	481.044	0.590798	0.133248	4.43384	9.25711e-06	8.11645e-05	ST6GALNAC4	UP
ENSG00000164951	1404.43	1.219	0.275459	4.42536	9.62834e-06	8.41342e-05	PDP1	UP
ENSG00000188234	176.238	1.56001	0.354004	4.40676	1.04928e-05	9.12875e-05	AGAP4	UP
ENSG00000276337	39.8025	1.60532	0.364309	4.40648	1.05063e-05	9.12918e-05	ENSG00000276337	UP
ENSG00000132256	491.345	1.02386	0.232586	4.40209	1.07215e-05	9.29021e-05	TRIM5	UP
ENSG00000100918	84.0907	1.39615	0.317415	4.39852	1.08994e-05	9.43903e-05	REC8	UP
ENSG00000135631	986.372	0.749671	0.170872	4.38733	1.1475e-05	9.88791e-05	RAB11FIP5	UP
ENSG00000234219	27.7424	1.90821	0.438016	4.35648	1.32169e-05	0.000112638	CDCA4P4	UP
ENSG00000102977	910.06	0.589771	0.135475	4.35336	1.34066e-05	0.000114129	ACD	UP
ENSG00000079974	990.465	0.836052	0.192447	4.34432	1.39707e-05	0.000118476	RABL2B	UP
ENSG00000108375	114.864	1.10626	0.254837	4.34104	1.41808e-05	0.000119995	RNF43	UP
ENSG00000176909	69.183	1.08638	0.251641	4.31717	1.58045e-05	0.000132507	MAMSTR	UP
ENSG00000135547	299.543	0.65548	0.151891	4.31546	1.59268e-05	0.000133342	HEY2	UP
ENSG00000204681	102.224	1.00325	0.232544	4.31425	1.60147e-05	0.000133979	GABBR1	UP
ENSG00000228451	145.713	0.722865	0.167716	4.31005	1.63214e-05	0.000136252	SDAD1P1	UP
ENSG00000175730	172.359	0.686614	0.159467	4.30569	1.66463e-05	0.000138517	BAK1P1	UP
ENSG00000144730	232.79	1.23417	0.286939	4.30117	1.69899e-05	0.000141074	IL17RD	UP
ENSG00000244486	33.6289	1.58251	0.368592	4.29338	1.75971e-05	0.00014557	SCARF2	UP
ENSG00000258947	603.594	1.27666	0.297674	4.28877	1.79662e-05	0.000148307	TUBB3	UP
ENSG00000171604	139.628	1.2136	0.283254	4.2845	1.8315e-05	0.000150945	CXXC5	UP
ENSG00000184481	484.021	0.979871	0.228726	4.28404	1.83533e-05	0.000151181	FOXO4	UP
ENSG00000261732	72.7018	1.3239	0.309452	4.27822	1.88394e-05	0.000154856	ENSG00000261732	UP
ENSG00000187902	283.982	0.901531	0.211055	4.27154	1.94125e-05	0.000159314	SHISA7	UP
ENSG00000228434	155.941	1.04935	0.245749	4.27	1.95472e-05	0.000160165	ENSG00000228434	UP
ENSG00000109501	523.491	1.41881	0.332353	4.26899	1.96363e-05	0.000160738	WFS1	UP
ENSG00000169252	52.2479	1.35342	0.317321	4.26513	1.99786e-05	0.000163183	ADRB2	UP
ENSG00000231721	54.0409	1.51702	0.355743	4.26438	2.00455e-05	0.000163644	LINC-PINT	UP
ENSG00000138593	2530.92	0.649868	0.152639	4.25755	2.06677e-05	0.000168104	SECISBP2L	UP
ENSG00000162066	609.351	0.889266	0.208899	4.25692	2.07261e-05	0.000168402	AMDHD2	UP
ENSG00000183060	319.88	0.598421	0.141008	4.24388	2.1969e-05	0.000177479	LYSMD4	UP
ENSG00000131398	240.684	0.920559	0.217099	4.24027	2.23249e-05	0.000179699	KCNC3	UP
ENSG00000204592	391.274	0.704627	0.166191	4.23987	2.23645e-05	0.000179925	HLA-E	UP
ENSG00000160999	404.484	0.59794	0.141145	4.23637	2.27164e-05	0.000182472	SH2B2	UP
ENSG00000262049	210.696	0.610706	0.14482	4.21701	2.47561e-05	0.00019702	ENSG00000262049	UP
ENSG00000151612	228.302	0.727647	0.172747	4.21222	2.52875e-05	0.000200735	ZNF827	UP
ENSG00000171368	167.804	1.9556	0.4666	4.19118	2.77513e-05	0.000218062	TPPP	UP
ENSG00000203804	74.1122	1.29617	0.309286	4.19086	2.77905e-05	0.000218259	ADAMTSL4-AS1	UP
ENSG00000162733	77.6754	1.20748	0.288148	4.19047	2.78374e-05	0.000218517	DDR2	UP
ENSG00000168438	1774.46	0.638824	0.152567	4.18717	2.8245e-05	0.000221269	CDC40	UP
ENSG00000138670	227.546	0.641627	0.153407	4.18252	2.88292e-05	0.000225391	RASGEF1B	UP
ENSG00000154146	443.662	0.684594	0.163788	4.17977	2.9181e-05	0.000227797	NRGN	UP
ENSG00000197872	256.403	1.38437	0.331588	4.17497	2.98023e-05	0.000232413	FAM49A	UP
ENSG00000280287	201.358	0.861054	0.206395	4.17187	3.02108e-05	0.00023548	ENSG00000280287	UP
ENSG00000279789	181.721	0.821761	0.197064	4.17003	3.04562e-05	0.000237155	ENSG00000279789	UP
ENSG00000197417	848.375	0.719738	0.173005	4.16021	3.17961e-05	0.000246794	SHPK	UP
ENSG00000280402	26.8696	1.87752	0.452684	4.14754	3.36071e-05	0.000259477	ENSG00000280402	UP
ENSG00000168026	144.551	1.02607	0.247822	4.14037	3.46752e-05	0.000266662	TTC21A	UP
ENSG00000125812	1098.18	0.643858	0.155641	4.13681	3.52166e-05	0.00027029	GZF1	UP
ENSG00000232850	31.6718	1.75794	0.425999	4.12663	3.68121e-05	0.000282117	ENSG00000232850	UP
ENSG00000166997	340.895	0.773013	0.187678	4.11882	3.80815e-05	0.000290362	CNPY4	UP
ENSG00000174574	2494.57	0.627556	0.152777	4.10766	3.99691e-05	0.000302871	AKIRIN1	UP
ENSG00000160392	937.548	0.698547	0.170097	4.10676	4.01245e-05	0.000303604	C19orf47	UP
ENSG00000140465	24.6955	3.09868	0.756949	4.09364	4.24658e-05	0.000319606	CYP1A1	UP
ENSG00000088899	213.508	0.723501	0.176762	4.09307	4.257e-05	0.00032008	LZTS3	UP
ENSG00000255710	28.1466	2.04161	0.500361	4.08027	4.49843e-05	0.000336926	ENSG00000255710	UP
ENSG00000162772	266.755	0.900293	0.221297	4.06826	4.73649e-05	0.000353664	ATF3	UP
ENSG00000179111	35.7763	1.68295	0.413901	4.06607	4.78136e-05	0.000356055	HES7	UP
ENSG00000168826	352.962	0.722964	0.177865	4.06468	4.80983e-05	0.000357662	ZBTB49	UP
ENSG00000279611	71.3505	0.894937	0.220279	4.06274	4.84996e-05	0.000359783	ENSG00000279611	UP
ENSG00000232303	40.547	1.54316	0.380818	4.05223	5.0731e-05	0.000374871	DFFBP1	UP
ENSG00000255581	33.5197	1.403	0.347771	4.03427	5.47721e-05	0.000402466	ENSG00000255581	UP
ENSG00000125744	170.841	0.777518	0.193132	4.02583	5.67755e-05	0.000415211	RTN2	UP
ENSG00000272977	165.698	1.0135	0.252252	4.0178	5.87434e-05	0.000427196	ENSG00000272977	UP
ENSG00000175182	232.346	0.894139	0.223783	3.99556	6.45409e-05	0.000464354	FAM131A	UP
ENSG00000171522	4013.12	0.952599	0.239907	3.97071	7.16586e-05	0.000511767	PTGER4	UP
ENSG00000067082	1034.88	0.724284	0.182522	3.96821	7.24158e-05	0.000516224	KLF6	UP
ENSG00000126583	60.0367	2.30603	0.581146	3.96807	7.24562e-05	0.000516275	PRKCG	UP
ENSG00000197050	496.431	0.806949	0.203914	3.95729	7.58046e-05	0.000537174	ZNF420	UP
ENSG00000177000	1947.14	0.683655	0.172871	3.9547	7.663e-05	0.000542033	MTHFR	UP
ENSG00000213906	299.043	0.718086	0.181756	3.95084	7.78789e-05	0.000550115	LTB4R2	UP
ENSG00000006432	2615.05	1.57494	0.399681	3.94048	8.13187e-05	0.00057181	MAP3K9	UP
ENSG00000128965	126.333	0.829723	0.210855	3.93504	8.31839e-05	0.000583077	CHAC1	UP
ENSG00000263874	52.686	1.10343	0.280474	3.93417	8.3486e-05	0.00058493	LINC00672	UP
ENSG00000240616	100.947	1.13612	0.289358	3.92633	8.62508e-05	0.000603212	RPS6P25	UP
ENSG00000268262	48.1273	1.65929	0.424807	3.90599	9.38408e-05	0.00064985	ENSG00000268262	UP
ENSG00000103160	1878.83	0.954003	0.245403	3.8875	0.000101282	0.000695794	HSDL1	UP
ENSG00000276744	40.995	1.41419	0.364076	3.88432	0.000102617	0.000703096	ENSG00000276744	UP
ENSG00000272084	56.9002	1.04511	0.269369	3.87985	0.000104521	0.00071425	ENSG00000272084	UP
ENSG00000007866	272.999	0.711275	0.183852	3.86873	0.000109402	0.000743864	TEAD3	UP
ENSG00000167657	1031.25	0.594573	0.153689	3.86867	0.00010943	0.000743864	DAPK3	UP
ENSG00000162924	2321.82	0.909824	0.23538	3.86535	0.000110932	0.000752426	REL	UP
ENSG00000184515	229.444	0.585428	0.15189	3.85429	0.000116064	0.000783128	BEX5	UP
ENSG00000278195	25.6857	2.13143	0.555373	3.83784	0.00012412	0.00082955	SSTR3	UP
ENSG00000159784	76.6442	2.1958	0.572809	3.83339	0.00012639	0.000843269	FAM131B	UP
ENSG00000116473	1304.1	0.603727	0.157732	3.82754	0.00012943	0.000860591	RAP1A	UP
ENSG00000125814	520.572	0.786534	0.205561	3.82628	0.000130095	0.000864645	NAPB	UP
ENSG00000279583	86.4376	1.19574	0.313087	3.81919	0.000133888	0.000884928	ENSG00000279583	UP
ENSG00000273045	124.266	0.786221	0.206027	3.81611	0.000135573	0.000894162	C2orf15	UP
ENSG00000273295	223.159	0.935192	0.245621	3.80746	0.0001404	0.000923718	ENSG00000273295	UP
ENSG00000174132	192.005	0.700854	0.184116	3.8066	0.000140892	0.000926095	FAM174A	UP
ENSG00000108001	341.632	0.627022	0.165148	3.79672	0.000146621	0.000958876	EBF3	UP
ENSG00000168135	101.791	1.42428	0.375443	3.79362	0.00014847	0.000968923	KCNJ4	UP
ENSG00000182253	130.17	1.02438	0.270247	3.79052	0.000150332	0.000980256	SYNM	UP
ENSG00000204520	159.137	0.744459	0.196529	3.78804	0.00015184	0.000989254	MICA	UP
ENSG00000163517	341.33	1.22964	0.324756	3.78635	0.000152878	0.000994764	HDAC11	UP
ENSG00000152076	169.211	0.715398	0.189084	3.78349	0.000154645	0.001005	CCDC74B	UP
ENSG00000183935	136.671	0.96148	0.254187	3.78257	0.000155216	0.00100781	HTR7P1	UP
ENSG00000115525	552.065	0.742981	0.196457	3.78189	0.00015564	0.00100977	ST3GAL5	UP
ENSG00000278997	39.4697	1.47384	0.390219	3.77697	0.000158748	0.00102822	ENSG00000278997	UP
ENSG00000141441	300.01	0.745409	0.197924	3.76614	0.000165789	0.00106892	GAREM1	UP
ENSG00000278985	47.1476	1.65531	0.440154	3.76075	0.000169404	0.00108996	ENSG00000278985	UP
ENSG00000026103	380.575	0.783539	0.208846	3.75175	0.000175602	0.00112564	FAS	UP
ENSG00000060140	36.9373	1.63924	0.437105	3.75022	0.000176681	0.00113209	STYK1	UP
ENSG00000100068	276.854	0.778938	0.207933	3.7461	0.000179603	0.00114891	LRP5L	UP
ENSG00000101236	3337.62	0.623768	0.166989	3.73537	0.000187436	0.0011941	RNF24	UP
ENSG00000183281	90.5287	1.23111	0.330122	3.72926	0.000192042	0.00121943	PLGLB1	UP
ENSG00000173530	10.5699	3.7854	1.01519	3.72877	0.000192417	0.00122132	TNFRSF10D	UP
ENSG00000261096	79.5777	0.979038	0.264773	3.69764	0.00021761	0.00136008	ENSG00000261096	UP
ENSG00000110047	2822.59	1.00454	0.271952	3.69382	0.00022091	0.00137904	EHD1	UP
ENSG00000163449	103.771	0.89548	0.242967	3.6856	0.000228161	0.00141911	TMEM169	UP
ENSG00000103199	639.751	0.847074	0.230279	3.67847	0.000234639	0.00145306	ZNF500	UP
ENSG00000229036	45.8285	1.52125	0.413752	3.67671	0.000236257	0.00146075	VDAC1P8	UP
ENSG00000203288	37.6016	1.68772	0.459508	3.67288	0.000239831	0.0014793	TDRKH-AS1	UP
ENSG00000285437	832.788	0.742744	0.202813	3.66222	0.000250041	0.00153545	POLR2J3	UP
ENSG00000168056	313.567	0.66969	0.182869	3.66214	0.00025012	0.00153545	LTBP3	UP
ENSG00000229989	854.611	0.708968	0.194283	3.64914	0.000263116	0.00160609	MIR181A1HG	UP
ENSG00000223573	99.1089	0.889957	0.244103	3.64583	0.00026653	0.00162462	TINCR	UP
ENSG00000258818	88.1462	1.16028	0.318698	3.64068	0.000271919	0.00165552	RNASE4	UP
ENSG00000179630	51.2899	1.50792	0.414656	3.63656	0.000276307	0.0016796	LACC1	UP
ENSG00000100075	1315.62	0.681499	0.187714	3.63051	0.000282866	0.00171745	SLC25A1	UP
ENSG00000182372	523.045	1.31194	0.361577	3.62839	0.000285199	0.00173026	CLN8	UP
ENSG00000176142	955.534	0.712549	0.19648	3.62658	0.0002872	0.00173832	TMEM39A	UP
ENSG00000183779	205.825	0.762237	0.21032	3.62418	0.00028988	0.00175113	ZNF703	UP
ENSG00000180720	35.2395	1.58724	0.438184	3.62232	0.00029197	0.00176306	CHRM4	UP
ENSG00000229222	45.4757	1.29391	0.357407	3.62028	0.000294286	0.00177534	KRT18P4	UP
ENSG00000163866	760.794	0.751793	0.207778	3.61825	0.000296602	0.00178756	SMIM12	UP
ENSG00000278983	51.8671	1.74662	0.482931	3.61671	0.000298374	0.00179684	ENSG00000278983	UP
ENSG00000143320	23.6254	1.81571	0.5032	3.60834	0.000308166	0.0018515	CRABP2	UP
ENSG00000272079	27.5211	1.59939	0.443663	3.60497	0.00031219	0.0018735	ENSG00000272079	UP
ENSG00000107551	450.673	0.737159	0.204581	3.60326	0.000314246	0.00188439	RASSF4	UP
ENSG00000279861	70.9789	0.939617	0.261219	3.59705	0.000321853	0.00192035	ENSG00000279861	UP
ENSG00000231064	68.0644	1.15287	0.320744	3.59436	0.000325194	0.00193954	ENSG00000231064	UP
ENSG00000106351	731.82	0.784138	0.218366	3.59093	0.000329495	0.00196217	AGFG2	UP
ENSG00000171295	604.286	0.801856	0.223779	3.58325	0.000339347	0.00201159	ZNF440	UP
ENSG00000148339	2483.03	0.778261	0.217686	3.57516	0.000350012	0.00207006	SLC25A25	UP
ENSG00000151952	33.4484	1.10067	0.308891	3.5633	0.000366221	0.00215443	TMEM132D	UP
ENSG00000162482	55.9304	1.31968	0.372883	3.53913	0.000401455	0.00233549	AKR7A3	UP
ENSG00000263120	22.017	2.07646	0.589877	3.52015	0.000431303	0.00248363	ENSG00000263120	UP
ENSG00000102125	540.885	0.654913	0.18617	3.51782	0.0004351	0.00250086	TAZ	UP
ENSG00000156671	1152.98	0.613479	0.174983	3.50594	0.000454998	0.0026027	SAMD8	UP
ENSG00000267248	79.1492	0.838549	0.240165	3.49155	0.00048022	0.00272189	ENSG00000267248	UP
ENSG00000198835	43.0263	0.948021	0.271544	3.49122	0.000480812	0.00272326	GJC2	UP
ENSG00000220804	128.799	0.59619	0.171052	3.48543	0.000491345	0.00277885	LINC01881	UP
ENSG00000109103	798.704	0.683536	0.19651	3.47838	0.000504459	0.0028437	UNC119	UP
ENSG00000172602	97.527	0.740496	0.213005	3.47643	0.000508136	0.00286234	RND1	UP
ENSG00000141750	112.235	1.56048	0.449166	3.47418	0.00051242	0.00288439	STAC2	UP
ENSG00000224080	38.4069	1.12968	0.325764	3.46778	0.000524777	0.00294433	UBE2FP1	UP
ENSG00000085644	550.138	1.14976	0.332159	3.46146	0.000537249	0.00300778	ZNF213	UP
ENSG00000172828	410.795	0.748925	0.216423	3.46048	0.000539222	0.00301712	CES3	UP
ENSG00000256116	26.3857	1.76902	0.512097	3.45446	0.000551395	0.00307588	ENSG00000256116	UP
ENSG00000235033	241.111	0.836437	0.242273	3.45245	0.00055552	0.00309555	ENSG00000235033	UP
ENSG00000111837	30.2696	2.4811	0.718783	3.4518	0.000556864	0.00310193	MAK	UP
ENSG00000279901	61.2497	1.19056	0.345721	3.4437	0.000573811	0.0031849	ENSG00000279901	UP
ENSG00000196724	42.8587	2.3051	0.671405	3.43325	0.000596381	0.0032972	ZNF418	UP
ENSG00000105085	1346.48	1.48986	0.434546	3.42855	0.000606809	0.00334294	MED26	UP
ENSG00000240567	23.7441	7.66036	2.23441	3.42836	0.000607251	0.00334337	LINC02067	UP
ENSG00000249673	466.886	0.785208	0.22939	3.42303	0.000619271	0.00340434	NOP14-AS1	UP
ENSG00000163378	126.593	0.770399	0.225798	3.41189	0.00064514	0.00353279	EOGT	UP
ENSG00000236830	60.131	1.36543	0.4056	3.36644	0.000761452	0.00410597	CBR3-AS1	UP
ENSG00000196664	35.624	1.21899	0.362292	3.36466	0.000766373	0.0041282	TLR7	UP
ENSG00000277879	71.3375	0.704766	0.209502	3.36401	0.000768194	0.00413371	ENSG00000277879	UP
ENSG00000183718	613.305	0.879356	0.261531	3.36235	0.000772835	0.00415724	TRIM52	UP
ENSG00000213625	346.608	1.80255	0.537785	3.3518	0.000802877	0.00428959	LEPROT	UP
ENSG00000181690	289.222	1.11089	0.331434	3.35177	0.000802968	0.00428959	PLAG1	UP
ENSG00000278864	221.779	0.598135	0.178605	3.34893	0.000811246	0.00432786	ENSG00000278864	UP
ENSG00000213090	40.657	1.62053	0.4844	3.34544	0.000821524	0.00437366	ENSG00000213090	UP
ENSG00000261349	39.4913	0.995506	0.299102	3.32832	0.000873721	0.00460886	ENSG00000261349	UP
ENSG00000145545	1195.08	0.629722	0.189856	3.31685	0.000910397	0.00477474	SRD5A1	UP
ENSG00000232486	30.1405	1.67333	0.505458	3.31052	0.000931238	0.00486923	ENSG00000232486	UP
ENSG00000171425	851.556	0.595655	0.180363	3.30254	0.000958148	0.00499479	ZNF581	UP
ENSG00000123360	486.814	0.603133	0.182731	3.30065	0.000964595	0.00502334	PDE1B	UP
ENSG00000252690	156.192	0.644895	0.196949	3.27443	0.00105876	0.0054497	ENSG00000252690	UP
ENSG00000124224	100.63	1.13233	0.346099	3.2717	0.00106902	0.00549707	PPP4R1L	UP
ENSG00000231466	63.9741	1.13732	0.348235	3.26594	0.00109102	0.00559165	ENSG00000231466	UP
ENSG00000260293	135.864	0.669063	0.205053	3.26287	0.00110288	0.00564874	ENSG00000260293	UP
ENSG00000262919	458.548	0.600147	0.184219	3.25779	0.00112284	0.00574388	CCNQ	UP
ENSG00000179348	155.968	0.601902	0.184856	3.25605	0.00112972	0.00577667	GATA2	UP
ENSG00000101331	108.349	0.986112	0.303868	3.24519	0.00117371	0.00597404	CCM2L	UP
ENSG00000136478	2868.03	0.817935	0.252141	3.24396	0.00117879	0.00599595	TEX2	UP
ENSG00000250067	41.1108	1.8284	0.564171	3.24086	0.00119168	0.00605556	YJEFN3	UP
ENSG00000274712	104.725	0.720628	0.22243	3.23979	0.00119617	0.0060724	ENSG00000274712	UP
ENSG00000217801	30.4039	2.38777	0.737216	3.23891	0.00119989	0.00608932	ENSG00000217801	UP
ENSG00000064300	104.755	1.0667	0.329612	3.23622	0.00121122	0.00614481	NGFR	UP
ENSG00000224660	429.905	0.587777	0.181692	3.23501	0.00121639	0.00616497	SH3BP5-AS1	UP
ENSG00000175170	36.0206	1.24326	0.384565	3.23288	0.00122548	0.00620698	FAM182B	UP
ENSG00000229180	811.108	0.762426	0.235844	3.23276	0.001226	0.00620759	ENSG00000229180	UP
ENSG00000215067	152.228	0.791008	0.244842	3.23069	0.00123494	0.00624675	ALOX12-AS1	UP
ENSG00000138311	49.425	1.03152	0.319711	3.22642	0.00125349	0.00632443	ZNF365	UP
ENSG00000225783	161.672	1.10256	0.341729	3.22641	0.00125356	0.00632443	MIAT	UP
ENSG00000163009	206.374	0.744073	0.230766	3.22436	0.00126254	0.0063594	ENSG00000163009	UP
ENSG00000234290	37.4958	1.05394	0.328729	3.20612	0.00134538	0.0067243	ENSG00000234290	UP
ENSG00000240849	2021.9	0.628188	0.196172	3.20223	0.0013637	0.00680271	TMEM189	UP
ENSG00000100234	73.3986	0.99995	0.312706	3.19773	0.00138512	0.00689626	TIMP3	UP
ENSG00000141232	635.827	1.05107	0.328826	3.19643	0.00139139	0.00692304	TOB1	UP
ENSG00000186594	54.2157	2.75349	0.86383	3.18753	0.00143491	0.00710543	MIR22HG	UP
ENSG00000185803	1070.85	0.778046	0.246427	3.15731	0.00159232	0.00780323	SLC52A2	UP
ENSG00000174791	90.8667	0.744486	0.236202	3.15191	0.00162208	0.00792352	RIN1	UP
ENSG00000205307	36.8603	1.06268	0.339082	3.134	0.00172439	0.00837845	SAP25	UP
ENSG00000239791	106.488	1.27968	0.40838	3.13355	0.00172707	0.00838621	ENSG00000239791	UP
ENSG00000085465	92.1854	0.765525	0.245156	3.1226	0.00179259	0.00866913	OVGP1	UP
ENSG00000240024	104.412	0.923577	0.296127	3.11885	0.00181555	0.00876651	LINC00888	UP
ENSG00000270681	21.6367	1.23264	0.395279	3.11841	0.00181827	0.00877691	ENSG00000270681	UP
ENSG00000171450	63.2893	0.86162	0.276434	3.11691	0.00182758	0.00881089	CDK5R2	UP
ENSG00000165929	26.7211	2.64113	0.848138	3.11403	0.0018455	0.00887713	TC2N	UP
ENSG00000186567	31.8519	1.09254	0.350964	3.11296	0.0018522	0.00889916	CEACAM19	UP
ENSG00000247095	31.1652	1.48188	0.477254	3.10501	0.00190273	0.00910142	MIR210HG	UP
ENSG00000198689	1104.56	0.592109	0.190698	3.10495	0.00190309	0.00910142	SLC9A6	UP
ENSG00000205423	555.758	1.01635	0.327543	3.10295	0.00191601	0.00914346	CNEP1R1	UP
ENSG00000138028	129.14	0.96846	0.312232	3.10174	0.00192389	0.00917544	CGREF1	UP
ENSG00000104689	82.3451	0.747672	0.241279	3.09878	0.0019432	0.00926184	TNFRSF10A	UP
ENSG00000276398	19.7536	3.162	1.02219	3.09337	0.00197894	0.00941485	ENSG00000276398	UP
ENSG00000279948	109.459	0.839473	0.271819	3.08835	0.0020127	0.00954912	ENSG00000279948	UP
ENSG00000272918	38.5906	1.11386	0.360884	3.08649	0.00202537	0.00959454	ENSG00000272918	UP
ENSG00000157800	475.903	0.64075	0.208519	3.07287	0.00212014	0.00996139	SLC37A3	UP
ENSG00000253333	43.8426	7.35306	2.4035	3.05931	0.00221849	0.0103732	ENSG00000253333	UP
ENSG00000213213	32.574	1.63351	0.539479	3.02793	0.00246231	0.0113525	CCDC183	UP
ENSG00000225423	28.0255	1.51133	0.501081	3.01613	0.00256021	0.011748	TNPO1P1	UP
ENSG00000108947	119.337	0.801415	0.266035	3.01244	0.00259153	0.0118777	EFNB3	UP
ENSG00000163479	2164.7	0.751378	0.249442	3.01224	0.00259327	0.0118822	SSR2	UP
ENSG00000279233	79.0067	0.75108	0.249431	3.01117	0.0026024	0.011917	ENSG00000279233	UP
ENSG00000216809	51.7289	0.916312	0.304372	3.0105	0.00260815	0.0119363	ENSG00000216809	UP
ENSG00000177311	66.251	0.749457	0.248986	3.01004	0.00261213	0.011951	ZBTB38	UP
ENSG00000055955	68.2002	0.877032	0.291548	3.00819	0.00262809	0.0120098	ITIH4	UP
ENSG00000122877	39.9797	1.15615	0.385627	2.99812	0.00271653	0.0123564	EGR2	UP
ENSG00000121410	173.426	0.711385	0.237279	2.9981	0.00271668	0.0123564	A1BG	UP
ENSG00000200534	46.2239	0.794315	0.265293	2.99411	0.00275248	0.0125028	SNORA33	UP
ENSG00000240720	38.7157	0.874368	0.292124	2.99315	0.00276118	0.0125331	LRRD1	UP
ENSG00000164040	1140.21	0.950168	0.31797	2.98823	0.00280595	0.0127029	PGRMC2	UP
ENSG00000237513	34.0511	1.40182	0.469574	2.9853	0.00283302	0.012818	ENSG00000237513	UP
ENSG00000265800	40.3577	0.977567	0.327871	2.98156	0.00286784	0.0129303	ENSG00000265800	UP
ENSG00000186480	5655.71	0.693984	0.232911	2.97961	0.00288616	0.0130053	INSIG1	UP
ENSG00000278599	23.1096	7.28651	2.44639	2.97848	0.00289685	0.0130421	TBC1D3E	UP
ENSG00000213928	224.653	0.642074	0.217027	2.9585	0.00309139	0.0137741	IRF9	UP
ENSG00000173868	69.4047	1.12085	0.379019	2.95725	0.00310401	0.0138264	PHOSPHO1	UP
ENSG00000262576	15.6815	7.05331	2.3866	2.95537	0.0031229	0.0138986	PCDHGA4	UP
ENSG00000211454	47.5982	0.946451	0.320273	2.95514	0.00312532	0.0139039	AKR7L	UP
ENSG00000153443	583.089	0.593191	0.201527	2.94348	0.00324545	0.0143607	UBALD1	UP
ENSG00000241852	217.777	0.673156	0.228958	2.94008	0.00328123	0.0144869	C8orf58	UP
ENSG00000173276	1469.39	0.756475	0.257608	2.93654	0.00331899	0.0146203	ZBTB21	UP
ENSG00000280388	88.8087	0.597739	0.203617	2.9356	0.00332899	0.0146602	ENSG00000280388	UP
ENSG00000189136	75.7994	0.776369	0.266914	2.90868	0.00362954	0.0157734	UBE2Q2P1	UP
ENSG00000182379	164.576	0.80524	0.277082	2.90614	0.00365917	0.0158755	NXPH4	UP
ENSG00000171817	157.222	1.15267	0.396786	2.90502	0.00367231	0.0159281	ZNF540	UP
ENSG00000205918	324.357	0.983893	0.338754	2.90445	0.00367902	0.0159527	PDPK2P	UP
ENSG00000273311	115.476	0.655162	0.225614	2.90391	0.00368532	0.0159711	DGCR11	UP
ENSG00000226029	138.363	0.626812	0.216135	2.9001	0.0037305	0.0161308	LINC01772	UP
ENSG00000175906	82.8881	0.673043	0.232468	2.8952	0.00378916	0.0163435	ARL4D	UP
ENSG00000281183	77.0629	1.10254	0.381827	2.88753	0.00388275	0.0167054	NPTN-IT1	UP
ENSG00000213999	38.9971	1.93962	0.672182	2.88556	0.00390712	0.0167916	MEF2B	UP
ENSG00000272182	23.7345	1.15968	0.402027	2.88458	0.00391938	0.016835	ENSG00000272182	UP
ENSG00000127824	1177.21	0.817996	0.283575	2.88458	0.00391932	0.016835	TUBA4A	UP
ENSG00000135407	44.071	1.10314	0.382464	2.8843	0.00392282	0.0168451	AVIL	UP
ENSG00000275072	18.3591	3.42861	1.19069	2.87951	0.00398297	0.0170515	SNORD50B	UP
ENSG00000253833	45.3643	0.755742	0.262549	2.87848	0.00399591	0.0170928	ENSG00000253833	UP
ENSG00000129244	111.869	0.832924	0.289559	2.87653	0.00402078	0.0171802	ATP1B2	UP
ENSG00000261526	146.317	0.65879	0.230139	2.86257	0.0042022	0.0178424	ENSG00000261526	UP
ENSG00000232586	123.346	0.744807	0.260264	2.86174	0.00421328	0.0178757	KIAA1614-AS1	UP
ENSG00000172733	223.321	0.652953	0.228867	2.85298	0.00433108	0.0182796	PURG	UP
ENSG00000215571	29.4754	1.12296	0.394201	2.8487	0.00438987	0.0185025	GRK6P1	UP
ENSG00000077312	1702.8	0.611616	0.214883	2.84627	0.00442343	0.0186238	SNRPA	UP
ENSG00000230922	54.813	0.794321	0.279343	2.84353	0.00446173	0.0187596	ENSG00000230922	UP
ENSG00000100302	171.37	0.605517	0.213048	2.84216	0.0044809	0.0188249	RASD2	UP
ENSG00000213398	84.1048	0.609819	0.214724	2.84002	0.00451105	0.0189362	LCAT	UP
ENSG00000119801	549.496	0.631563	0.22251	2.83836	0.00453464	0.0190213	YPEL5	UP
ENSG00000250069	34.4814	1.44892	0.510621	2.83757	0.00454591	0.0190516	ENSG00000250069	UP
ENSG00000121716	694.991	0.772821	0.272906	2.83182	0.0046284	0.0193138	PILRB	UP
ENSG00000095539	89.5015	0.849044	0.300032	2.82984	0.00465709	0.0194179	SEMA4G	UP
ENSG00000279349	25.8114	1.21753	0.430479	2.82832	0.00467937	0.0194898	ENSG00000279349	UP
ENSG00000259706	78.4456	0.652198	0.230646	2.8277	0.00468833	0.0195167	HSP90B2P	UP
ENSG00000274471	56.2891	0.772727	0.27346	2.82574	0.00471716	0.0196209	ENSG00000274471	UP
ENSG00000122958	1432.89	0.600842	0.212734	2.82438	0.00473721	0.0196832	VPS26A	UP
ENSG00000126246	146.148	0.738935	0.261963	2.82076	0.00479096	0.0198693	IGFLR1	UP
ENSG00000204052	31.0977	1.48351	0.527939	2.81	0.00495409	0.0204366	LRRC73	UP
ENSG00000255495	27.5594	1.71661	0.611811	2.80578	0.00501946	0.0207008	ENSG00000255495	UP
ENSG00000272033	35.9629	1.22902	0.438548	2.80248	0.00507112	0.0208916	ENSG00000272033	UP
ENSG00000159167	28.3451	2.20531	0.789031	2.79496	0.00519055	0.0213159	STC1	UP
ENSG00000139200	134.966	0.634646	0.2273	2.79211	0.00523655	0.0214762	PIANP	UP
ENSG00000258839	89.7282	0.58893	0.211107	2.78973	0.0052752	0.0216176	MC1R	UP
ENSG00000151135	758.535	0.816584	0.293432	2.78287	0.00538805	0.0220393	TMEM263	UP
ENSG00000171790	31.7342	1.08809	0.392057	2.77533	0.00551462	0.0225036	SLFNL1	UP
ENSG00000176533	91.0968	0.73572	0.266777	2.75781	0.00581896	0.023474	GNG7	UP
ENSG00000277610	26.6887	1.12143	0.40676	2.75698	0.00583386	0.0235219	RNVU1-4	UP
ENSG00000280387	21.0663	1.1092	0.403234	2.75075	0.00594595	0.0239365	ENSG00000280387	UP
ENSG00000188761	42.117	1.29876	0.472253	2.75013	0.00595714	0.0239753	BCL2L15	UP
ENSG00000186868	140.543	0.982114	0.357832	2.74462	0.00605807	0.0243374	MAPT	UP
ENSG00000241404	27.2086	1.00802	0.36759	2.74225	0.00610204	0.0244697	EGFL8	UP
ENSG00000263069	38.1725	1.03402	0.378118	2.73465	0.00624471	0.0249579	ENSG00000263069	UP
ENSG00000280078	29.113	1.03332	0.378758	2.72817	0.00636858	0.0253746	ENSG00000280078	UP
ENSG00000100852	2693.88	0.648772	0.237986	2.7261	0.00640882	0.0254957	ARHGAP5	UP
ENSG00000261123	23.4444	1.35825	0.500617	2.71314	0.0066648	0.0263317	ENSG00000261123	UP
ENSG00000279744	59.7919	1.0358	0.3825	2.70798	0.00676947	0.0266706	ENSG00000279744	UP
ENSG00000163600	72.6717	0.666777	0.246536	2.70459	0.00683896	0.0268966	ICOS	UP
ENSG00000171119	51.8484	0.868705	0.321554	2.70159	0.00690097	0.0271061	NRTN	UP
ENSG00000108309	44.819	1.03805	0.384412	2.70035	0.00692671	0.0271866	RUNDC3A	UP
ENSG00000099977	193.283	0.770816	0.285659	2.69838	0.0069677	0.0273267	DDT	UP
ENSG00000267680	475.664	0.670617	0.248568	2.69792	0.00697747	0.0273374	ZNF224	UP
ENSG00000246877	45.42	0.826671	0.306528	2.69689	0.00699905	0.0273943	DNM1P35	UP
ENSG00000283103	114.352	0.601493	0.223451	2.69183	0.00710609	0.0277257	ENSG00000283103	UP
ENSG00000105583	821.769	0.663941	0.247114	2.68678	0.0072145	0.0280676	WDR83OS	UP
ENSG00000268379	29.7291	1.10734	0.412566	2.68403	0.00727398	0.0282707	ENSG00000268379	UP
ENSG00000162702	2163.57	1.03766	0.388556	2.67055	0.00757274	0.0293144	ZNF281	UP
ENSG00000175183	80.124	0.695536	0.26055	2.66949	0.00759656	0.0293846	CSRP2	UP
ENSG00000224315	23.8012	1.71423	0.644138	2.66128	0.00778437	0.0299766	RPL7P7	UP
ENSG00000214783	365.686	0.598792	0.22575	2.65245	0.00799101	0.0306342	POLR2J4	UP
ENSG00000198435	34.3745	0.93802	0.354212	2.64819	0.00809242	0.030986	NRARP	UP
ENSG00000277491	36.849	0.7933	0.299954	2.64474	0.00817534	0.0312341	ENSG00000277491	UP
ENSG00000240409	96.9461	1.39545	0.528594	2.63993	0.0082924	0.0316347	MTATP8P1	UP
ENSG00000122687	682.781	0.711223	0.269521	2.63884	0.00831911	0.0317288	MRM2	UP
ENSG00000248971	79.2741	0.712657	0.271731	2.62266	0.00872472	0.0330806	KRT8P46	UP
ENSG00000165801	42.6416	2.96452	1.13616	2.60924	0.00907444	0.0341977	ARHGEF40	UP
ENSG00000174516	610.728	0.75377	0.289148	2.60686	0.00913755	0.0343438	PELI3	UP
ENSG00000116883	48.755	0.821674	0.315287	2.60611	0.00915768	0.0344028	ENSG00000116883	UP
ENSG00000160233	154.37	0.779114	0.299341	2.60276	0.00924759	0.0346723	LRRC3	UP
ENSG00000233325	43.6806	0.818693	0.315511	2.59482	0.00946413	0.0352892	MIPEPP3	UP
ENSG00000188523	18.4495	1.821	0.703019	2.59026	0.00959028	0.0356795	CFAP77	UP
ENSG00000232060	27.7983	0.914381	0.35322	2.5887	0.0096339	0.0357841	SLC4A1APP1	UP
ENSG00000235750	889.964	0.636336	0.24581	2.58874	0.00963291	0.0357841	KIAA0040	UP
ENSG00000184545	68.6453	1.26215	0.487845	2.5872	0.009676	0.0358895	DUSP8	UP
ENSG00000261499	48.8652	0.702278	0.272001	2.5819	0.00982591	0.0363327	ENSG00000261499	UP
ENSG00000165695	68.624	0.662319	0.256754	2.57958	0.00989204	0.0365163	AK8	UP
ENSG00000262663	21.7499	1.35728	0.527613	2.57248	0.0100972	0.0371587	ENSG00000262663	UP
ENSG00000227583	10.6306	1.98136	0.77211	2.56616	0.0102831	0.0377532	RPS3AP37	UP
ENSG00000269855	28.1524	0.974662	0.381685	2.55358	0.0106622	0.0388602	RNF225	UP
ENSG00000261136	83.5882	0.638618	0.25023	2.55213	0.0107068	0.0389953	ENSG00000261136	UP
ENSG00000099954	147.463	0.640514	0.251596	2.54581	0.0109026	0.0396433	CECR2	UP
ENSG00000267940	76.2363	0.797227	0.313461	2.54331	0.0109809	0.0398627	ENSG00000267940	UP
ENSG00000230042	31.1354	1.02744	0.404086	2.54262	0.0110025	0.0399225	AK3P3	UP
ENSG00000278963	88.9423	0.800162	0.31472	2.54245	0.0110077	0.0399298	ENSG00000278963	UP
ENSG00000279608	107.392	0.851682	0.335591	2.53785	0.0111534	0.0403756	ENSG00000279608	UP
ENSG00000169155	632.08	1.54784	0.610329	2.53607	0.0112103	0.0405247	ZBTB43	UP
ENSG00000277504	29.1592	1.01107	0.398994	2.53406	0.0112751	0.040721	ENSG00000277504	UP
ENSG00000213689	71.4687	1.4732	0.582065	2.53099	0.0113742	0.0410408	TREX1	UP
ENSG00000236829	57.7461	0.815013	0.322079	2.53047	0.0113908	0.0410817	ENSG00000236829	UP
ENSG00000154451	189.54	0.762882	0.301577	2.52964	0.0114178	0.0411353	GBP5	UP
ENSG00000251143	90.5796	0.763439	0.301801	2.52961	0.011419	0.0411353	ENSG00000251143	UP
ENSG00000089916	1513.53	0.623792	0.247245	2.52298	0.0116366	0.041774	GPATCH2L	UP
ENSG00000224383	41.0974	1.17486	0.466484	2.51855	0.0117841	0.0421737	PRR29	UP
ENSG00000262312	31.834	0.893311	0.354694	2.51854	0.0117844	0.0421737	ENSG00000262312	UP
ENSG00000125551	58.9032	0.939475	0.373185	2.51745	0.0118207	0.0422701	PLGLB2	UP
ENSG00000280384	36.3396	0.970022	0.385369	2.51713	0.0118316	0.0422979	ENSG00000280384	UP
ENSG00000087077	34.2561	0.942771	0.377091	2.50012	0.0124153	0.0441404	TRIP6	UP
ENSG00000124226	1617.91	0.953286	0.382574	2.49177	0.0127108	0.0450261	RNF114	UP
ENSG00000270574	42.817	0.943553	0.378692	2.49161	0.0127166	0.0450362	ENSG00000270574	UP
ENSG00000167191	18.309	2.37388	0.956013	2.48311	0.0130243	0.0459267	GPRC5B	UP
ENSG00000110906	2381.17	0.701356	0.282945	2.47877	0.0131837	0.046415	KCTD10	UP
ENSG00000223756	38.4068	0.866289	0.35158	2.46398	0.0137402	0.0480582	TSSC2	UP
ENSG00000183134	86.9615	0.696887	0.283084	2.46176	0.0138256	0.0483132	PTGDR2	UP
ENSG00000266777	72.1684	0.601548	0.244928	2.45602	0.0140486	0.0489493	SH3GL1P1	UP
ENSG00000261587	40.8866	0.948951	0.386457	2.45552	0.0140682	0.0490067	TMEM249	UP
ENSG00000198576	36.4503	0.963944	0.392677	2.4548	0.0140963	0.0490605	ARC	UP
ENSG00000241978	5445.88	1.41232	0.575315	2.45486	0.014094	0.0490605	AKAP2	UP
ENSG00000233264	23.6533	1.34731	0.549664	2.45115	0.0142401	0.0494833	ENSG00000233264	UP

## Sheet: Downregulated (SAHA 2 hrs)
Row.names	baseMean	log2FoldChange	lfcSE	stat	pvalue	padj	Symbol	Category
ENSG00000174004	2108.06	-1.83912	0.0712745	-25.8033	8.14606e-147	1.26419e-142	NRROS	DN
ENSG00000147138	4115.92	-1.0749	0.056299	-19.0927	2.90136e-81	2.6486e-78	GPR174	DN
ENSG00000120616	959.493	-1.52184	0.0822749	-18.497	2.18315e-76	1.69401e-73	EPC1	DN
ENSG00000155926	3424.36	-0.849303	0.0502862	-16.8894	5.38578e-64	3.21469e-61	SLA	DN
ENSG00000196371	647.293	-1.53257	0.0924113	-16.5842	9.06758e-62	4.39749e-59	FUT4	DN
ENSG00000154734	461.728	-1.49762	0.0941688	-15.9036	5.98354e-57	2.6531e-54	ADAMTS1	DN
ENSG00000275793	313.576	-1.92418	0.121033	-15.898	6.54173e-57	2.82003e-54	RIMBP3	DN
ENSG00000178409	686.974	-1.28131	0.0821021	-15.6063	6.59294e-55	2.49551e-52	BEND3	DN
ENSG00000172081	3622.32	-0.907599	0.0594872	-15.257	1.47797e-52	4.98621e-50	MOB3A	DN
ENSG00000183246	204.582	-1.9293	0.132584	-14.5515	5.70947e-48	1.64084e-45	RIMBP3C	DN
ENSG00000146834	1532.53	-1.24653	0.0860776	-14.4815	1.58575e-47	4.3945e-45	MEPCE	DN
ENSG00000153879	1296.19	-0.929185	0.0655297	-14.1796	1.22552e-45	3.2791e-43	CEBPG	DN
ENSG00000163840	2429.51	-0.817039	0.0583643	-13.999	1.58176e-44	3.95925e-42	DTX3L	DN
ENSG00000168806	580.582	-1.2024	0.0864975	-13.901	6.24522e-44	1.42529e-41	LCMT2	DN
ENSG00000106608	728.411	-1.36335	0.0986518	-13.8198	1.93698e-43	4.35652e-41	URGCP	DN
ENSG00000185304	2149.55	-0.699347	0.0507337	-13.7847	3.15212e-43	6.98825e-41	RGPD2	DN
ENSG00000127993	1765.37	-0.843236	0.0612624	-13.7643	4.17726e-43	9.00373e-41	RBM48	DN
ENSG00000125741	793.101	-1.00717	0.0759409	-13.2625	3.81847e-40	7.69596e-38	OPA3	DN
ENSG00000178996	669.569	-1.04603	0.0793129	-13.1887	1.01945e-39	2.00264e-37	SNX18	DN
ENSG00000100105	1463.05	-1.43452	0.108862	-13.1774	1.18387e-39	2.29655e-37	PATZ1	DN
ENSG00000151474	528.269	-1.10084	0.0837285	-13.1478	1.75313e-39	3.31791e-37	FRMD4A	DN
ENSG00000135999	664.227	-1.11893	0.0861332	-12.9907	1.38192e-38	2.52306e-36	EPC2	DN
ENSG00000157240	430.286	-1.19173	0.0921483	-12.9327	2.94263e-38	5.31008e-36	FZD1	DN
ENSG00000097046	1349.62	-0.911466	0.0722541	-12.6147	1.75149e-36	2.83139e-34	CDC7	DN
ENSG00000101216	693.953	-1.07752	0.0861416	-12.5087	6.68998e-36	1.05941e-33	GMEB2	DN
ENSG00000132773	783.965	-0.875231	0.0701093	-12.4838	9.15036e-36	1.40598e-33	TOE1	DN
ENSG00000221963	1754.41	-0.757814	0.0610548	-12.412	2.24913e-35	3.35617e-33	APOL6	DN
ENSG00000178700	339.799	-1.22087	0.0993882	-12.2838	1.10646e-34	1.58992e-32	DHFR2	DN
ENSG00000121058	179.648	-1.79903	0.147479	-12.1986	3.16224e-34	4.50227e-32	COIL	DN
ENSG00000102245	1802.32	-1.07148	0.0879047	-12.1891	3.55317e-34	4.96576e-32	CD40LG	DN
ENSG00000188636	4365.11	-0.698733	0.0578682	-12.0745	1.43959e-33	1.94269e-31	RTL6	DN
ENSG00000133561	985.093	-1.07262	0.0890384	-12.0467	2.01877e-33	2.67771e-31	GIMAP6	DN
ENSG00000184677	2212.54	-0.658068	0.0547231	-12.0254	2.61252e-33	3.43591e-31	ZBTB40	DN
ENSG00000164100	1763.03	-0.743297	0.0620561	-11.9778	4.6436e-33	6.0558e-31	NDST3	DN
ENSG00000206557	250.913	-1.62426	0.136029	-11.9405	7.27883e-33	9.33556e-31	TRIM71	DN
ENSG00000184302	2627.96	-0.830109	0.0712988	-11.6427	2.5006e-31	2.9178e-29	SIX6	DN
ENSG00000070159	365.53	-1.16137	0.100255	-11.5842	4.95828e-31	5.49626e-29	PTPN3	DN
ENSG00000118513	9022.32	-0.753038	0.0652664	-11.5379	8.49657e-31	9.35165e-29	MYB	DN
ENSG00000131931	325.879	-1.29275	0.112492	-11.4919	1.44964e-30	1.57322e-28	THAP1	DN
ENSG00000142528	1565.23	-0.749521	0.0658578	-11.3809	5.20602e-30	5.4223e-28	ZNF473	DN
ENSG00000100351	1669.56	-0.594611	0.0527907	-11.2636	1.98589e-29	2.01431e-27	GRAP2	DN
ENSG00000196329	1153.96	-0.934361	0.0834983	-11.1902	4.55464e-29	4.47364e-27	GIMAP5	DN
ENSG00000178913	1115.87	-0.697368	0.0624708	-11.1631	6.17971e-29	5.9567e-27	TAF7	DN
ENSG00000106560	358.257	-1.31014	0.119185	-10.9925	4.1548e-28	3.90778e-26	GIMAP2	DN
ENSG00000143379	1337.33	-0.709714	0.0645972	-10.9868	4.42486e-28	4.11194e-26	SETDB1	DN
ENSG00000236287	849.113	-0.901764	0.0822573	-10.9627	5.77289e-28	5.31406e-26	ZBED5	DN
ENSG00000185875	490.349	-1.21063	0.110459	-10.96	5.95108e-28	5.43264e-26	THNSL1	DN
ENSG00000175595	745.216	-0.849229	0.0777442	-10.9234	8.91296e-28	8.04187e-26	ERCC4	DN
ENSG00000143851	4049.26	-0.612144	0.0560585	-10.9198	9.27496e-28	8.32012e-26	PTPN7	DN
ENSG00000197961	3191.86	-0.614641	0.0563286	-10.9117	1.01342e-27	8.98701e-26	ZNF121	DN
ENSG00000101040	1003.24	-0.852373	0.0783914	-10.8733	1.54497e-27	1.32466e-25	ZMYND8	DN
ENSG00000124160	2683.11	-0.594477	0.0548972	-10.8289	2.51104e-27	2.11787e-25	NCOA5	DN
ENSG00000116574	2791.58	-0.606471	0.0560104	-10.8278	2.54146e-27	2.13194e-25	RHOU	DN
ENSG00000255561	295.103	-1.16849	0.109534	-10.6678	1.43972e-26	1.1637e-24	FDXACB1	DN
ENSG00000009790	1410.2	-0.676415	0.0636687	-10.624	2.30514e-26	1.84399e-24	TRAF3IP3	DN
ENSG00000126814	973.547	-0.739066	0.0698981	-10.5735	3.95496e-26	3.09985e-24	TRMT5	DN
ENSG00000137275	761.313	-0.80054	0.0760794	-10.5224	6.80958e-26	5.23158e-24	RIPK1	DN
ENSG00000049449	800.5	-0.828787	0.079364	-10.4429	1.57981e-25	1.1787e-23	RCN1	DN
ENSG00000149639	2290.74	-0.610288	0.0586432	-10.4068	2.30856e-25	1.70603e-23	SOGA1	DN
ENSG00000117597	1218.34	-0.690357	0.0668214	-10.3314	5.08278e-25	3.68597e-23	UTP25	DN
ENSG00000170629	826.405	-0.709501	0.0690032	-10.2821	8.48296e-25	6.03885e-23	DPY19L2P2	DN
ENSG00000147316	1269.37	-0.700175	0.0681762	-10.2701	9.61207e-25	6.8114e-23	MCPH1	DN
ENSG00000166261	803.058	-0.803214	0.0785544	-10.2249	1.53319e-24	1.07178e-22	ZNF202	DN
ENSG00000132763	543.49	-0.926318	0.0907691	-10.2052	1.87901e-24	1.29028e-22	MMACHC	DN
ENSG00000019485	261.927	-1.28905	0.126375	-10.2002	1.97922e-24	1.35311e-22	PRDM11	DN
ENSG00000226806	283.514	-1.20248	0.118229	-10.1708	2.67618e-24	1.81361e-22	ENSG00000226806	DN
ENSG00000142149	715.094	-0.836405	0.0825291	-10.1347	3.87676e-24	2.6158e-22	HUNK	DN
ENSG00000020256	482.923	-0.943915	0.0931564	-10.1326	3.96072e-24	2.66088e-22	ZFP64	DN
ENSG00000156239	270.613	-1.4493	0.14316	-10.1236	4.34112e-24	2.90388e-22	N6AMT1	DN
ENSG00000148840	2500.68	-0.818112	0.0810898	-10.089	6.18231e-24	4.08269e-22	PPRC1	DN
ENSG00000123268	479.167	-0.993439	0.0986146	-10.074	7.20239e-24	4.7162e-22	ATF1	DN
ENSG00000179431	207.953	-1.23025	0.123426	-9.96756	2.11351e-23	1.33876e-21	FJX1	DN
ENSG00000138835	211.188	-1.29076	0.130627	-9.88129	5.0184e-23	3.0905e-21	RGS3	DN
ENSG00000170677	395.233	-0.98845	0.100207	-9.86408	5.95789e-23	3.64018e-21	SOCS6	DN
ENSG00000155858	643.393	-0.923994	0.0942259	-9.80616	1.05924e-22	6.32247e-21	LSM11	DN
ENSG00000198133	240.999	-1.35627	0.139018	-9.75608	1.73748e-22	1.02916e-20	TMEM229B	DN
ENSG00000125630	1925.59	-0.734816	0.0756466	-9.71381	2.63317e-22	1.54205e-20	POLR1B	DN
ENSG00000198890	509.434	-1.20103	0.123884	-9.69479	3.17304e-22	1.85122e-20	PRMT6	DN
ENSG00000140548	441.369	-1.0169	0.104936	-9.6907	3.30252e-22	1.91954e-20	ZNF710	DN
ENSG00000245848	139.789	-1.54153	0.159713	-9.65185	4.82787e-22	2.73444e-20	CEBPA	DN
ENSG00000077684	1460.5	-1.09791	0.114923	-9.55347	1.25429e-21	6.9216e-20	JADE1	DN
ENSG00000139131	400.804	-1.01337	0.106344	-9.5291	1.5865e-21	8.66935e-20	YARS2	DN
ENSG00000136014	862.094	-1.04877	0.11048	-9.49292	2.24647e-21	1.21052e-19	USP44	DN
ENSG00000247315	919.646	-0.784155	0.082756	-9.47551	2.65464e-21	1.42551e-19	ZCCHC3	DN
ENSG00000172466	3281.25	-1.10292	0.116668	-9.45345	3.27856e-21	1.75448e-19	ZNF24	DN
ENSG00000156853	1356.48	-0.962107	0.101837	-9.44754	3.46874e-21	1.84987e-19	ZNF689	DN
ENSG00000198924	1208.78	-0.628877	0.0666672	-9.43309	3.98198e-21	2.11631e-19	DCLRE1A	DN
ENSG00000164161	3156.29	-0.680261	0.0722496	-9.41544	4.71125e-21	2.47844e-19	HHIP	DN
ENSG00000151353	859.052	-0.664569	0.0708085	-9.38543	6.2661e-21	3.25229e-19	TMEM18	DN
ENSG00000181007	626.821	-0.850066	0.0905786	-9.38484	6.30127e-21	3.25965e-19	ZFP82	DN
ENSG00000103978	553.357	-0.700587	0.0748837	-9.35567	8.30732e-21	4.26892e-19	TMEM87A	DN
ENSG00000141956	544.869	-1.32007	0.141664	-9.31829	1.18225e-20	5.95694e-19	PRDM15	DN
ENSG00000196081	1302.32	-0.796523	0.0858845	-9.27435	1.787e-20	8.91721e-19	ZNF724	DN
ENSG00000158473	569.79	-0.953218	0.102835	-9.26937	1.87244e-20	9.31357e-19	CD1D	DN
ENSG00000115998	282.859	-1.21669	0.131708	-9.23775	2.51745e-20	1.24819e-18	C2orf42	DN
ENSG00000154309	150.834	-1.74004	0.19056	-9.13119	6.77477e-20	3.24499e-18	DISP1	DN
ENSG00000099337	223.069	-1.17464	0.129306	-9.08422	1.04446e-19	4.94178e-18	KCNK6	DN
ENSG00000254726	1904.24	-0.621147	0.0691032	-8.98868	2.50214e-19	1.15913e-17	MEX3A	DN
ENSG00000120696	928.793	-0.905114	0.101563	-8.91186	5.01846e-19	2.27724e-17	KBTBD7	DN
ENSG00000149257	469.479	-0.828759	0.0932297	-8.88943	6.14234e-19	2.76298e-17	SERPINH1	DN
ENSG00000152778	748.681	-0.780007	0.0879122	-8.87258	7.14729e-19	3.19651e-17	IFIT5	DN
ENSG00000126804	1039.65	-1.31747	0.148496	-8.87209	7.17854e-19	3.20126e-17	ZBTB1	DN
ENSG00000179144	380.185	-0.953082	0.107649	-8.8536	8.47396e-19	3.74665e-17	GIMAP7	DN
ENSG00000108599	780.438	-0.824128	0.0931529	-8.84705	8.98603e-19	3.96177e-17	AKAP10	DN
ENSG00000121931	913.408	-0.948383	0.107396	-8.83073	1.03994e-18	4.57189e-17	LRIF1	DN
ENSG00000087448	973.675	-0.993659	0.113201	-8.77782	1.66675e-18	7.20511e-17	KLHL42	DN
ENSG00000183161	219.706	-1.3379	0.152656	-8.76416	1.88177e-18	8.08954e-17	FANCF	DN
ENSG00000174579	5273.05	-0.615365	0.0702329	-8.76178	1.92193e-18	8.23933e-17	MSL2	DN
ENSG00000146858	881.337	-0.66851	0.0766298	-8.72389	2.68815e-18	1.14608e-16	ZC3HAV1L	DN
ENSG00000213079	1792.02	-0.628596	0.0724821	-8.67242	4.23024e-18	1.75532e-16	SCAF8	DN
ENSG00000176022	1536.6	-0.727356	0.0839023	-8.66908	4.35614e-18	1.80275e-16	B3GALT6	DN
ENSG00000172059	213.552	-1.22561	0.142113	-8.62418	6.45561e-18	2.63644e-16	KLF11	DN
ENSG00000071243	515.89	-1.08912	0.126323	-8.62168	6.59765e-18	2.68737e-16	ING3	DN
ENSG00000131263	3161.93	-0.722537	0.0840032	-8.6013	7.88196e-18	3.19288e-16	RLIM	DN
ENSG00000233056	123.957	-1.48144	0.172767	-8.57475	9.93001e-18	3.98201e-16	ERVH48-1	DN
ENSG00000172575	1325.21	-0.604193	0.0705396	-8.56531	1.07786e-17	4.30006e-16	RASGRP1	DN
ENSG00000114805	532.897	-0.719211	0.0841366	-8.54814	1.2509e-17	4.96351e-16	PLCH1	DN
ENSG00000204611	628.305	-0.736959	0.0862634	-8.54313	1.30638e-17	5.15872e-16	ZNF616	DN
ENSG00000171132	443.148	-1.18577	0.138815	-8.54207	1.31834e-17	5.19272e-16	PRKCE	DN
ENSG00000131944	227.435	-1.13645	0.133649	-8.50318	1.84461e-17	7.22891e-16	FAAP24	DN
ENSG00000130749	3201.48	-0.602837	0.071348	-8.44925	2.93181e-17	1.13463e-15	ENSG00000130749	DN
ENSG00000126561	459.952	-1.07827	0.127766	-8.43938	3.19036e-17	1.22857e-15	STAT5A	DN
ENSG00000130021	905.285	-0.940694	0.111476	-8.43853	3.21343e-17	1.23439e-15	PUDP	DN
ENSG00000166349	334.832	-1.08717	0.128927	-8.43242	3.38579e-17	1.29738e-15	RAG1	DN
ENSG00000113734	265.684	-1.04483	0.123975	-8.42775	3.52364e-17	1.34688e-15	BNIP1	DN
ENSG00000169131	482.727	-0.973126	0.115898	-8.39638	4.60438e-17	1.74281e-15	ZNF354A	DN
ENSG00000226479	503.841	-1.29207	0.153978	-8.39124	4.81026e-17	1.81631e-15	TMEM185B	DN
ENSG00000101363	211.109	-1.01689	0.121236	-8.38771	4.95689e-17	1.86713e-15	MANBAL	DN
ENSG00000092067	154.095	-1.26462	0.152089	-8.31498	9.17647e-17	3.37463e-15	CEBPE	DN
ENSG00000178694	367.284	-0.914904	0.110201	-8.30212	1.02273e-16	3.75218e-15	NSUN3	DN
ENSG00000138231	843.114	-0.636603	0.0766944	-8.30051	1.03668e-16	3.79439e-15	DBR1	DN
ENSG00000114933	967.025	-0.851961	0.102694	-8.29609	1.07595e-16	3.92886e-15	INO80D	DN
ENSG00000197566	286.608	-1.17528	0.141905	-8.28216	1.20964e-16	4.38607e-15	ZNF624	DN
ENSG00000116584	5185.99	-0.610605	0.0737313	-8.28149	1.21646e-16	4.40053e-15	ARHGEF2	DN
ENSG00000114491	1556.34	-0.748887	0.0907138	-8.25549	1.51277e-16	5.45971e-15	UMPS	DN
ENSG00000185905	1011.81	-0.787445	0.0959135	-8.20995	2.21282e-16	7.89442e-15	C16orf54	DN
ENSG00000240857	383.616	-0.855145	0.104684	-8.16882	3.11412e-16	1.10338e-14	RDH14	DN
ENSG00000213203	375.506	-0.918596	0.112671	-8.1529	3.55298e-16	1.25315e-14	GIMAP1	DN
ENSG00000066294	1396.08	-0.595709	0.0732227	-8.13558	4.09988e-16	1.4395e-14	CD84	DN
ENSG00000165244	1139.01	-0.804573	0.0994118	-8.09333	5.80552e-16	2.01557e-14	ZNF367	DN
ENSG00000143032	165.946	-1.51969	0.187881	-8.08861	6.03505e-16	2.08592e-14	BARHL2	DN
ENSG00000161405	616.085	-0.682619	0.0847321	-8.0562	7.87043e-16	2.71425e-14	IKZF3	DN
ENSG00000183814	530.003	-0.681326	0.0845929	-8.05418	8.00154e-16	2.75334e-14	LIN9	DN
ENSG00000140950	286.727	-1.08305	0.134956	-8.02525	1.01319e-15	3.47101e-14	MEAK7	DN
ENSG00000215417	233.294	-1.46166	0.182873	-7.99272	1.31993e-15	4.45303e-14	MIR17HG	DN
ENSG00000163508	171.446	-1.3375	0.167741	-7.9736	1.54119e-15	5.177e-14	EOMES	DN
ENSG00000181027	105.676	-2.63405	0.330462	-7.97081	1.57637e-15	5.28375e-14	FKRP	DN
ENSG00000181472	663.789	-0.711154	0.0898894	-7.91143	2.54441e-15	8.47353e-14	ZBTB2	DN
ENSG00000198841	398.37	-0.713778	0.0904354	-7.89268	2.95763e-15	9.76583e-14	KTI12	DN
ENSG00000172469	683.359	-0.921443	0.116789	-7.88981	3.0265e-15	9.97204e-14	MANEA	DN
ENSG00000105556	870.002	-0.717904	0.0922169	-7.78495	6.97422e-15	2.2455e-13	MIER2	DN
ENSG00000180626	615.521	-0.947445	0.122094	-7.75998	8.49414e-15	2.70679e-13	ZNF594	DN
ENSG00000135828	257.156	-1.22299	0.1582	-7.73065	1.06996e-14	3.38871e-13	RNASEL	DN
ENSG00000170473	295.609	-1.13129	0.147186	-7.68615	1.51624e-14	4.76326e-13	PYM1	DN
ENSG00000152213	179.065	-1.13295	0.147517	-7.68015	1.58901e-14	4.97173e-13	ARL11	DN
ENSG00000188620	305.1	-0.805443	0.105005	-7.67049	1.71339e-14	5.33938e-13	HMX3	DN
ENSG00000132005	764.314	-0.663867	0.0866825	-7.65861	1.87962e-14	5.84565e-13	RFX1	DN
ENSG00000139044	201.78	-0.996274	0.130171	-7.65356	1.95488e-14	6.06756e-13	B4GALNT3	DN
ENSG00000136273	528.586	-0.659802	0.0864417	-7.63292	2.29498e-14	7.08068e-13	HUS1	DN
ENSG00000176887	211.928	-1.23803	0.162428	-7.62203	2.49721e-14	7.65892e-13	SOX11	DN
ENSG00000265148	362.314	-0.732402	0.0963453	-7.60184	2.91939e-14	8.91851e-13	TSPOAP1-AS1	DN
ENSG00000121486	1173.76	-0.585547	0.0772478	-7.58012	3.45245e-14	1.05056e-12	TRMT1L	DN
ENSG00000132623	622.607	-0.816891	0.107777	-7.57946	3.46988e-14	1.0538e-12	ANKEF1	DN
ENSG00000181938	1058.95	-0.705666	0.0936385	-7.53607	4.84334e-14	1.44824e-12	GINS3	DN
ENSG00000281103	425.175	-0.903869	0.120804	-7.48212	7.3134e-14	2.15773e-12	TRG-AS1	DN
ENSG00000182903	1712.35	-0.82276	0.1103	-7.45927	8.70041e-14	2.54278e-12	ZNF721	DN
ENSG00000189420	122.297	-1.19214	0.15993	-7.45415	9.04517e-14	2.63362e-12	ZFP92	DN
ENSG00000066230	328.734	-1.47794	0.198557	-7.4434	9.81245e-14	2.84634e-12	SLC9A3	DN
ENSG00000183496	505.499	-0.742276	0.0998573	-7.43337	1.05869e-13	3.05955e-12	MEX3B	DN
ENSG00000168769	998.775	-0.65818	0.0887858	-7.41312	1.23361e-13	3.53871e-12	TET2	DN
ENSG00000170653	1623.28	-0.612024	0.0827021	-7.40035	1.3583e-13	3.87491e-12	ATF7	DN
ENSG00000204977	1103.75	-0.658797	0.0890415	-7.39876	1.37465e-13	3.91434e-12	TRIM13	DN
ENSG00000189007	500.664	-0.725698	0.0982511	-7.38616	1.51134e-13	4.28783e-12	ADAT2	DN
ENSG00000168763	699.744	-0.823535	0.11154	-7.3833	1.54418e-13	4.37301e-12	CNNM3	DN
ENSG00000079999	1600.45	-0.799253	0.108281	-7.38131	1.56743e-13	4.43077e-12	KEAP1	DN
ENSG00000174206	499.751	-0.762428	0.103728	-7.35028	1.9779e-13	5.51078e-12	C12orf66	DN
ENSG00000177352	647.217	-0.851939	0.116036	-7.34204	2.10369e-13	5.85074e-12	CCDC71	DN
ENSG00000172578	692.538	-0.771781	0.105143	-7.34027	2.13164e-13	5.91787e-12	KLHL6	DN
ENSG00000177946	336.878	-0.835774	0.113873	-7.33955	2.14317e-13	5.93925e-12	CENPBD1	DN
ENSG00000182405	125.332	-1.36845	0.18716	-7.31168	2.63821e-13	7.23363e-12	PGBD4	DN
ENSG00000196659	240.2	-0.924296	0.126542	-7.30425	2.78814e-13	7.63124e-12	TTC30B	DN
ENSG00000117226	306.503	-0.932633	0.127782	-7.2986	2.90776e-13	7.94462e-12	GBP3	DN
ENSG00000109466	270.7	-0.855089	0.117304	-7.28949	3.11129e-13	8.45606e-12	KLHL2	DN
ENSG00000136159	795.713	-0.651317	0.0896914	-7.26176	3.82084e-13	1.02588e-11	NUDT15	DN
ENSG00000129173	1093.05	-0.594782	0.0821566	-7.23961	4.49981e-13	1.19781e-11	E2F8	DN
ENSG00000127081	517.695	-0.99133	0.137522	-7.2085	5.65726e-13	1.49566e-11	ZNF484	DN
ENSG00000260852	135.532	-1.26468	0.17567	-7.19915	6.05881e-13	1.59638e-11	FBXL19-AS1	DN
ENSG00000136367	597.339	-0.903648	0.125883	-7.17846	7.05017e-13	1.84195e-11	ZFHX2	DN
ENSG00000143942	284.209	-0.790627	0.11049	-7.15567	8.32679e-13	2.15732e-11	CHAC2	DN
ENSG00000133574	710.306	-0.640187	0.0899006	-7.12105	1.07111e-12	2.73848e-11	GIMAP4	DN
ENSG00000253276	456.126	-0.797568	0.11205	-7.11797	1.09525e-12	2.79559e-11	CCDC71L	DN
ENSG00000127084	657.831	-0.80136	0.112725	-7.109	1.16883e-12	2.97851e-11	FGD3	DN
ENSG00000101138	1356.03	-0.612242	0.0862157	-7.10128	1.23603e-12	3.13945e-11	CSTF1	DN
ENSG00000276791	88.6382	-1.74403	0.246176	-7.08447	1.39582e-12	3.5165e-11	ENSG00000276791	DN
ENSG00000179943	477.203	-1.00919	0.142527	-7.08068	1.43453e-12	3.60818e-11	FIZ1	DN
ENSG00000096070	832.369	-0.862566	0.122026	-7.06872	1.56365e-12	3.91391e-11	BRPF3	DN
ENSG00000115289	216.739	-1.04923	0.148492	-7.06592	1.59552e-12	3.98086e-11	PCGF1	DN
ENSG00000164366	702.267	-0.693744	0.0983044	-7.05709	1.70022e-12	4.22848e-11	CCDC127	DN
ENSG00000162650	283.266	-1.08736	0.154375	-7.04367	1.8724e-12	4.63443e-11	ATXN7L2	DN
ENSG00000167920	150.609	-1.11019	0.157646	-7.04233	1.89053e-12	4.67184e-11	TMEM99	DN
ENSG00000040608	181.282	-1.08775	0.154602	-7.03582	1.98099e-12	4.8721e-11	RTN4R	DN
ENSG00000224287	304.271	-1.40127	0.199341	-7.02953	2.07236e-12	5.07271e-11	MSL3P1	DN
ENSG00000151065	382.294	-0.707654	0.100695	-7.0277	2.09968e-12	5.13148e-11	DCP1B	DN
ENSG00000153914	1494.04	-0.606043	0.0863964	-7.01468	2.30472e-12	5.6061e-11	SREK1	DN
ENSG00000100815	1928.03	-0.65869	0.0940522	-7.00345	2.49741e-12	6.01822e-11	TRIP11	DN
ENSG00000108733	173.614	-1.20627	0.172408	-6.99659	2.62275e-12	6.31046e-11	PEX12	DN
ENSG00000076984	655.548	-0.625868	0.0896263	-6.98309	2.8876e-12	6.91554e-11	MAP2K7	DN
ENSG00000119720	1156.68	-0.856325	0.123295	-6.94531	3.77617e-12	8.9197e-11	NRDE2	DN
ENSG00000176320	534.265	-0.747197	0.108456	-6.88944	5.60137e-12	1.30718e-10	ENSG00000176320	DN
ENSG00000260302	728.073	-0.669154	0.0974957	-6.86342	6.72299e-12	1.5549e-10	ENSG00000260302	DN
ENSG00000185811	6943.84	-0.633495	0.0923122	-6.86253	6.76533e-12	1.56237e-10	IKZF1	DN
ENSG00000110876	1245.28	-0.669577	0.0976062	-6.85999	6.88664e-12	1.58802e-10	SELPLG	DN
ENSG00000123444	609.758	-0.752791	0.109815	-6.85508	7.12717e-12	1.63862e-10	KBTBD4	DN
ENSG00000164116	327.937	-1.06531	0.155952	-6.83103	8.43064e-12	1.91559e-10	GUCY1A1	DN
ENSG00000257167	489.919	-0.793578	0.116233	-6.82748	8.64193e-12	1.95217e-10	TMPO-AS1	DN
ENSG00000167333	246.496	-0.847867	0.124443	-6.81327	9.54073e-12	2.14273e-10	TRIM68	DN
ENSG00000163155	464.779	-0.585088	0.085929	-6.80896	9.83047e-12	2.20461e-10	LYSMD1	DN
ENSG00000185220	174.776	-1.52818	0.224683	-6.80149	1.03542e-11	2.30872e-10	PGBD2	DN
ENSG00000278619	186.36	-0.955294	0.14046	-6.80117	1.03774e-11	2.31056e-10	MRM1	DN
ENSG00000132801	202.181	-0.890432	0.130947	-6.79996	1.04646e-11	2.32664e-10	ZSWIM3	DN
ENSG00000241666	24.6543	-2.55845	0.377725	-6.77331	1.25865e-11	2.77852e-10	ENSG00000241666	DN
ENSG00000198205	151.726	-1.28975	0.191258	-6.74351	1.54602e-11	3.38373e-10	ZXDA	DN
ENSG00000163510	1215.25	-0.594417	0.0886169	-6.70772	1.97692e-11	4.29089e-10	CWC22	DN
ENSG00000188816	61.9974	-1.69097	0.252335	-6.70128	2.06601e-11	4.47798e-10	HMX2	DN
ENSG00000277734	1636.85	-0.62902	0.0939154	-6.69774	2.11671e-11	4.57509e-10	TRAC	DN
ENSG00000166845	451.074	-1.02505	0.153195	-6.69115	2.21416e-11	4.76582e-10	C18orf54	DN
ENSG00000184208	750.267	-0.767842	0.115292	-6.65999	2.73849e-11	5.84575e-10	C22orf46	DN
ENSG00000164296	126.704	-1.48318	0.223211	-6.64475	3.03732e-11	6.43059e-10	TIGD6	DN
ENSG00000215068	186.815	-0.933241	0.140731	-6.63136	3.32604e-11	7.00364e-10	ENSG00000215068	DN
ENSG00000116096	243.669	-0.802873	0.121452	-6.61062	3.82712e-11	7.99368e-10	SPR	DN
ENSG00000164077	390.108	-0.716878	0.10956	-6.54324	6.02008e-11	1.23743e-09	MON1A	DN
ENSG00000248092	617.94	-0.634311	0.0973101	-6.51845	7.10378e-11	1.45057e-09	NNT-AS1	DN
ENSG00000179253	64.5295	-1.5505	0.237952	-6.51601	7.22012e-11	1.47239e-09	ENSG00000179253	DN
ENSG00000268555	145.909	-1.24151	0.1906	-6.51367	7.33368e-11	1.49359e-09	ENSG00000268555	DN
ENSG00000128714	120.199	-1.09497	0.168207	-6.50965	7.53253e-11	1.53207e-09	HOXD13	DN
ENSG00000170325	371.182	-0.769823	0.118733	-6.48366	8.9521e-11	1.79493e-09	PRDM10	DN
ENSG00000005889	934.563	-1.18584	0.182995	-6.48017	9.16179e-11	1.8346e-09	ZFX	DN
ENSG00000272913	106.168	-1.45285	0.224538	-6.47039	9.77481e-11	1.95232e-09	ENSG00000272913	DN
ENSG00000172113	760.725	-0.649068	0.100369	-6.4668	1.00097e-10	1.99411e-09	NME6	DN
ENSG00000172349	336.381	-1.06004	0.164333	-6.45055	1.11449e-10	2.21456e-09	IL16	DN
ENSG00000198718	190.354	-0.980762	0.152422	-6.43451	1.23871e-10	2.44264e-09	TOGARAM1	DN
ENSG00000205089	175.714	-0.869594	0.135231	-6.43043	1.27246e-10	2.50282e-09	CCNI2	DN
ENSG00000233757	291.188	-0.987658	0.153597	-6.4302	1.27433e-10	2.50334e-09	ENSG00000233757	DN
ENSG00000158006	365.282	-0.859947	0.133846	-6.42492	1.31938e-10	2.58854e-09	PAFAH2	DN
ENSG00000124613	136.154	-1.0964	0.171205	-6.40401	1.51345e-10	2.94325e-09	ZNF391	DN
ENSG00000161048	193.225	-1.08925	0.170282	-6.39677	1.58697e-10	3.08239e-09	NAPEPLD	DN
ENSG00000142065	567.599	-0.620663	0.0972722	-6.38067	1.76309e-10	3.4074e-09	ZFP14	DN
ENSG00000165511	301.061	-1.04748	0.164389	-6.37195	1.86638e-10	3.58469e-09	C10orf25	DN
ENSG00000138134	740.578	-0.608299	0.0955726	-6.36478	1.95564e-10	3.75149e-09	STAMBPL1	DN
ENSG00000167987	180.126	-0.847832	0.13332	-6.35937	2.02579e-10	3.88126e-09	VPS37C	DN
ENSG00000171984	119.587	-1.29188	0.204285	-6.3239	2.55043e-10	4.84456e-09	SHLD1	DN
ENSG00000111011	1476.11	-0.701786	0.111112	-6.31604	2.68346e-10	5.05396e-09	RSRC2	DN
ENSG00000229914	364.571	-0.673615	0.10712	-6.2884	3.20764e-10	5.97592e-09	ENSG00000229914	DN
ENSG00000133250	279.683	-0.794596	0.1264	-6.28635	3.25017e-10	6.04788e-09	ZNF414	DN
ENSG00000176422	413.437	-0.875438	0.139267	-6.28605	3.25651e-10	6.05243e-09	SPRYD4	DN
ENSG00000182742	444.247	-0.984538	0.158007	-6.23097	4.63563e-10	8.45362e-09	HOXB4	DN
ENSG00000211790	831.463	-0.613112	0.0989787	-6.19438	5.85147e-10	1.05592e-08	TRAV8-4	DN
ENSG00000196172	183.897	-0.970703	0.157523	-6.16228	7.17033e-10	1.27904e-08	ZNF681	DN
ENSG00000198346	408.586	-0.729989	0.118762	-6.14667	7.91252e-10	1.39857e-08	ZNF813	DN
ENSG00000198853	357.507	-0.78463	0.127757	-6.1416	8.16924e-10	1.4423e-08	RUSC2	DN
ENSG00000254837	119.569	-1.14672	0.186842	-6.13737	8.38967e-10	1.47786e-08	ENSG00000254837	DN
ENSG00000091732	498.828	-0.644883	0.105461	-6.11487	9.66332e-10	1.6869e-08	ZC3HC1	DN
ENSG00000247746	83.014	-1.30247	0.213333	-6.10535	1.02575e-09	1.78862e-08	USP51	DN
ENSG00000080298	591.522	-0.676311	0.110871	-6.1	1.0607e-09	1.8454e-08	RFX3	DN
ENSG00000150510	167.869	-1.23009	0.202858	-6.06381	1.32931e-09	2.28457e-08	FAM124A	DN
ENSG00000265206	1134.8	-0.793286	0.130884	-6.06099	1.3529e-09	2.3174e-08	ENSG00000265206	DN
ENSG00000181873	520.792	-0.825177	0.136339	-6.05239	1.42709e-09	2.4391e-08	IBA57	DN
ENSG00000179455	414.002	-0.795565	0.131463	-6.05164	1.43378e-09	2.44515e-08	MKRN3	DN
ENSG00000253669	128.256	-0.922843	0.152504	-6.05128	1.43699e-09	2.44793e-08	GASAL1	DN
ENSG00000115526	612.928	-0.634024	0.104799	-6.04992	1.44914e-09	2.46593e-08	CHST10	DN
ENSG00000182968	69.6829	-1.60671	0.265659	-6.04801	1.46648e-09	2.48996e-08	SOX1	DN
ENSG00000188822	384.712	-0.668601	0.110566	-6.04706	1.47516e-09	2.50197e-08	CNR2	DN
ENSG00000166263	684.522	-0.608518	0.100679	-6.04415	1.50198e-09	2.54468e-08	STXBP4	DN
ENSG00000101187	743.49	-0.590342	0.0977363	-6.04015	1.53975e-09	2.60582e-08	SLCO4A1	DN
ENSG00000158156	206.941	-1.00124	0.166052	-6.02967	1.64291e-09	2.76834e-08	XKR8	DN
ENSG00000163472	181.858	-1.20277	0.199523	-6.02825	1.65748e-09	2.78986e-08	TMEM79	DN
ENSG00000023902	1874.24	-0.616602	0.10233	-6.0256	1.68485e-09	2.82672e-08	PLEKHO1	DN
ENSG00000196470	618.498	-0.587958	0.0976246	-6.02265	1.71588e-09	2.87567e-08	SIAH1	DN
ENSG00000164902	1214.46	-0.621403	0.10325	-6.01844	1.76102e-09	2.94497e-08	PHAX	DN
ENSG00000167778	399.391	-0.624273	0.103868	-6.01026	1.85221e-09	3.08747e-08	SPRYD3	DN
ENSG00000177485	1480.49	-0.674265	0.112253	-6.00663	1.89413e-09	3.15398e-08	ZBTB33	DN
ENSG00000227508	56.0478	-1.63867	0.272993	-6.00258	1.94203e-09	3.21991e-08	LINC01624	DN
ENSG00000176928	197.97	-0.955893	0.159296	-6.00073	1.9643e-09	3.25336e-08	GCNT4	DN
ENSG00000260103	55.7251	-1.35737	0.226956	-5.98077	2.2208e-09	3.65865e-08	ENSG00000260103	DN
ENSG00000099985	28.7786	-2.47146	0.41343	-5.97793	2.25994e-09	3.71525e-08	OSM	DN
ENSG00000236656	138.829	-1.22578	0.205569	-5.96286	2.47867e-09	4.06193e-08	ENSG00000236656	DN
ENSG00000198455	346.825	-0.727453	0.122101	-5.95778	2.55689e-09	4.16811e-08	ZXDB	DN
ENSG00000107560	645.942	-0.597815	0.100737	-5.93442	2.9489e-09	4.77703e-08	RAB11FIP2	DN
ENSG00000138448	406.974	-0.774533	0.130874	-5.91814	3.25602e-09	5.24716e-08	ITGAV	DN
ENSG00000178665	183.243	-1.23092	0.208714	-5.89765	3.68721e-09	5.91746e-08	ZNF713	DN
ENSG00000197375	392.002	-0.880069	0.14979	-5.87535	4.21943e-09	6.72985e-08	SLC22A5	DN
ENSG00000002016	304.985	-0.947277	0.161622	-5.86108	4.59866e-09	7.29719e-08	RAD52	DN
ENSG00000162419	894.122	-0.661199	0.113059	-5.84826	4.96742e-09	7.85139e-08	GMEB1	DN
ENSG00000173258	141.168	-1.00316	0.171699	-5.84255	5.14078e-09	8.09947e-08	ZNF483	DN
ENSG00000233223	95.9875	-1.25498	0.21497	-5.83791	5.28581e-09	8.31109e-08	ENSG00000233223	DN
ENSG00000111817	373.829	-0.937469	0.160708	-5.83335	5.43249e-09	8.50725e-08	DSE	DN
ENSG00000137871	493.534	-0.650795	0.111775	-5.82235	5.80255e-09	9.05934e-08	ZNF280D	DN
ENSG00000251322	401.805	-0.648572	0.111573	-5.81298	6.13704e-09	9.56232e-08	SHANK3	DN
ENSG00000118197	479.281	-0.872048	0.150587	-5.791	6.99674e-09	1.07828e-07	DDX59	DN
ENSG00000258738	123.243	-1.02028	0.176335	-5.78605	7.20606e-09	1.10614e-07	ENSG00000258738	DN
ENSG00000163217	75.6846	-1.26845	0.219356	-5.78261	7.35521e-09	1.12569e-07	BMP10	DN
ENSG00000169871	2071.45	-0.866699	0.150328	-5.76538	8.14733e-09	1.24081e-07	TRIM56	DN
ENSG00000279088	50.4806	-1.35356	0.235024	-5.75924	8.44956e-09	1.28432e-07	ENSG00000279088	DN
ENSG00000089723	45.6567	-1.50591	0.262368	-5.7397	9.48459e-09	1.42904e-07	OTUB2	DN
ENSG00000204946	640.95	-0.685247	0.12005	-5.708	1.14312e-08	1.70006e-07	ZNF783	DN
ENSG00000136897	514.879	-0.622681	0.109237	-5.70029	1.19606e-08	1.77116e-07	MRPL50	DN
ENSG00000179941	295.658	-0.771917	0.135844	-5.68236	1.32846e-08	1.95416e-07	BBS10	DN
ENSG00000109971	34637.7	-0.773884	0.136264	-5.67931	1.35238e-08	1.98747e-07	HSPA8	DN
ENSG00000140543	140.89	-0.892353	0.157327	-5.67197	1.41162e-08	2.07256e-07	DET1	DN
ENSG00000160185	792.554	-0.671207	0.118724	-5.65352	1.57199e-08	2.28853e-07	UBASH3A	DN
ENSG00000188895	1721.39	-0.688309	0.121783	-5.65194	1.58646e-08	2.30527e-07	MSL1	DN
ENSG00000030419	4797.61	-0.757387	0.1343	-5.63952	1.70523e-08	2.45487e-07	IKZF2	DN
ENSG00000003402	434.728	-1.00423	0.178854	-5.6148	1.96788e-08	2.81211e-07	CFLAR	DN
ENSG00000162104	201.704	-0.842486	0.150092	-5.61315	1.98678e-08	2.8365e-07	ADCY9	DN
ENSG00000198780	866.573	-0.612759	0.109865	-5.57738	2.44166e-08	3.44473e-07	FAM169A	DN
ENSG00000256349	81.9964	-23.6664	4.24756	-5.57176	2.52182e-08	3.5546e-07	ENSG00000256349	DN
ENSG00000256537	347.004	-0.600592	0.10789	-5.56668	2.59632e-08	3.63978e-07	SMIM10L1	DN
ENSG00000170364	400.661	-1.63813	0.29479	-5.55694	2.74548e-08	3.83157e-07	SETMAR	DN
ENSG00000187736	420.073	-0.58954	0.106273	-5.54741	2.89937e-08	4.03546e-07	NHEJ1	DN
ENSG00000135045	639.648	-0.759029	0.136962	-5.5419	2.99205e-08	4.15447e-07	C9orf40	DN
ENSG00000278834	68.6127	-1.35089	0.244048	-5.53535	3.10614e-08	4.29627e-07	ENSG00000278834	DN
ENSG00000101337	1489.76	-0.877964	0.159018	-5.52117	3.36754e-08	4.62077e-07	TM9SF4	DN
ENSG00000155666	145.758	-1.34662	0.24486	-5.49956	3.8075e-08	5.19232e-07	KDM8	DN
ENSG00000134369	617.895	-0.614963	0.11192	-5.49465	3.91487e-08	5.33405e-07	NAV1	DN
ENSG00000173914	520.709	-0.644451	0.117322	-5.493	3.95173e-08	5.37483e-07	RBM4B	DN
ENSG00000172086	627.717	-0.592669	0.107918	-5.49182	3.97813e-08	5.406e-07	KRCC1	DN
ENSG00000186812	1202.51	-0.703814	0.128486	-5.47775	4.30758e-08	5.81299e-07	ZNF397	DN
ENSG00000258701	118.929	-1.21487	0.221985	-5.47274	4.43139e-08	5.97486e-07	LINC00638	DN
ENSG00000157617	65.8647	-1.73463	0.31741	-5.46494	4.63056e-08	6.22718e-07	C2CD2	DN
ENSG00000276234	518.056	-0.785617	0.144493	-5.43705	5.41704e-08	7.22226e-07	TADA2A	DN
ENSG00000105248	478.768	-0.639484	0.117936	-5.42231	5.88347e-08	7.78332e-07	YJU2	DN
ENSG00000175573	284.903	-0.662886	0.122271	-5.42144	5.91222e-08	7.80866e-07	C11orf68	DN
ENSG00000169629	504.582	-0.707278	0.130483	-5.42044	5.94509e-08	7.84539e-07	RGPD8	DN
ENSG00000165757	246.776	-0.742596	0.137516	-5.40007	6.66167e-08	8.739e-07	JCAD	DN
ENSG00000279069	27.1353	-1.99734	0.370668	-5.38848	7.10548e-08	9.28974e-07	ENSG00000279069	DN
ENSG00000171443	121.803	-1.13748	0.21152	-5.37767	7.54551e-08	9.84023e-07	ZNF524	DN
ENSG00000155254	457.013	-0.637852	0.118738	-5.37192	7.79037e-08	1.01086e-06	MARVELD1	DN
ENSG00000125798	37.4457	-2.03252	0.378533	-5.36945	7.89759e-08	1.02392e-06	FOXA2	DN
ENSG00000153885	130.304	-0.975968	0.183628	-5.31492	1.06706e-07	1.36518e-06	KCTD15	DN
ENSG00000163817	551.213	-0.642172	0.121108	-5.30247	1.14248e-07	1.45448e-06	SLC6A20	DN
ENSG00000121903	333.27	-0.596916	0.112894	-5.28738	1.24078e-07	1.57189e-06	ZSCAN20	DN
ENSG00000006695	530.427	-0.744204	0.14117	-5.27167	1.35192e-07	1.70572e-06	COX10	DN
ENSG00000179873	66.1304	-1.28854	0.244738	-5.26498	1.40202e-07	1.76236e-06	NLRP11	DN
ENSG00000090447	841.079	-0.86701	0.164669	-5.26518	1.4005e-07	1.76236e-06	TFAP4	DN
ENSG00000104691	221.511	-0.97253	0.184756	-5.26385	1.41066e-07	1.77121e-06	UBXN8	DN
ENSG00000156509	164.261	-0.919869	0.174903	-5.25931	1.44593e-07	1.81256e-06	FBXO43	DN
ENSG00000212694	255.971	-0.877827	0.167041	-5.25516	1.47898e-07	1.85099e-06	LINC01089	DN
ENSG00000228109	66.315	-1.22936	0.234115	-5.25108	1.51209e-07	1.88634e-06	MELTF-AS1	DN
ENSG00000268278	68.6248	-1.2374	0.235781	-5.2481	1.53677e-07	1.91406e-06	ENSG00000268278	DN
ENSG00000254838	553.793	-0.76181	0.145449	-5.23762	1.62657e-07	2.01941e-06	GVINP1	DN
ENSG00000135083	325.793	-0.964434	0.185018	-5.21264	1.86171e-07	2.28756e-06	CCNJL	DN
ENSG00000133937	144.063	-0.860985	0.16537	-5.20641	1.92531e-07	2.3601e-06	GSC	DN
ENSG00000112195	94.2995	-0.973011	0.187323	-5.19429	2.05502e-07	2.51254e-06	TREML2	DN
ENSG00000186666	210.022	-0.790581	0.152469	-5.18519	2.15792e-07	2.62801e-06	BCDIN3D	DN
ENSG00000103356	786.509	-0.629356	0.121415	-5.18353	2.17726e-07	2.64596e-06	EARS2	DN
ENSG00000145919	446.13	-0.947635	0.183461	-5.16531	2.40039e-07	2.89896e-06	BOD1	DN
ENSG00000211798	61.8569	-1.17741	0.22831	-5.15706	2.50855e-07	3.02019e-06	TRAV18	DN
ENSG00000185900	370.4	-0.661851	0.128525	-5.1496	2.61049e-07	3.13561e-06	POMK	DN
ENSG00000223668	16.2143	-2.38147	0.465016	-5.12126	3.03501e-07	3.62031e-06	EEF1A1P24	DN
ENSG00000141433	408.319	-0.616297	0.120444	-5.11689	3.10621e-07	3.69673e-06	ADCYAP1	DN
ENSG00000133466	89.8236	-1.17952	0.231158	-5.10265	3.34934e-07	3.96782e-06	C1QTNF6	DN
ENSG00000043355	113.34	-1.03597	0.203067	-5.10163	3.36732e-07	3.98491e-06	ZIC2	DN
ENSG00000235560	79.7303	-1.39195	0.273835	-5.08317	3.71179e-07	4.35729e-06	ENSG00000235560	DN
ENSG00000167094	213.153	-1.26031	0.248237	-5.07705	3.83334e-07	4.4864e-06	TTC16	DN
ENSG00000274925	159.163	-1.13469	0.224179	-5.06156	4.15836e-07	4.82675e-06	ZKSCAN2-DT	DN
ENSG00000185278	853.008	-0.843245	0.166931	-5.05146	4.38447e-07	5.07024e-06	ZBTB37	DN
ENSG00000177738	249.441	-0.81636	0.161738	-5.04741	4.47841e-07	5.16732e-06	ENSG00000177738	DN
ENSG00000155329	377.89	-0.615787	0.122067	-5.04469	4.54265e-07	5.22978e-06	ZCCHC10	DN
ENSG00000179409	1922.62	-0.679014	0.134745	-5.03926	4.67332e-07	5.37224e-06	GEMIN4	DN
ENSG00000146802	375.563	-1.00813	0.20028	-5.03361	4.81325e-07	5.51675e-06	TMEM168	DN
ENSG00000067646	293.401	-1.39421	0.278077	-5.01374	5.33826e-07	6.06199e-06	ZFY	DN
ENSG00000186564	61.8515	-1.52719	0.30462	-5.01344	5.34652e-07	6.06199e-06	FOXD2	DN
ENSG00000150455	129.741	-0.830498	0.165702	-5.012	5.38667e-07	6.10188e-06	TIRAP	DN
ENSG00000160679	1486.72	-0.61159	0.122268	-5.00206	5.6722e-07	6.39731e-06	CHTOP	DN
ENSG00000180479	127.619	-0.869195	0.174077	-4.99316	5.94e-07	6.67508e-06	ZNF571	DN
ENSG00000197429	297.436	-0.714164	0.143179	-4.9879	6.10403e-07	6.84949e-06	IPP	DN
ENSG00000154957	289.38	-0.704889	0.141473	-4.98249	6.27696e-07	7.02323e-06	ZNF18	DN
ENSG00000261884	204.581	-1.48346	0.297728	-4.9826	6.27344e-07	7.02323e-06	ENSG00000261884	DN
ENSG00000105991	106.632	-1.13017	0.227019	-4.9783	6.41442e-07	7.15639e-06	HOXA1	DN
ENSG00000179598	138.797	-1.20032	0.241769	-4.96473	6.8798e-07	7.65908e-06	PLD6	DN
ENSG00000049769	165.378	-0.729814	0.147251	-4.95626	7.18627e-07	7.9603e-06	PPP1R3F	DN
ENSG00000138083	86.1105	-0.888533	0.179305	-4.95542	7.2174e-07	7.98908e-06	SIX3	DN
ENSG00000214999	68.0729	-1.10757	0.223603	-4.95326	7.29816e-07	8.06697e-06	ENSG00000214999	DN
ENSG00000189180	976.079	-0.647101	0.130792	-4.94755	7.5153e-07	8.28338e-06	ZNF33A	DN
ENSG00000271367	44.271	-1.3819	0.279429	-4.94545	7.59693e-07	8.36741e-06	ENSG00000271367	DN
ENSG00000184574	382.084	-0.611791	0.12372	-4.94498	7.6153e-07	8.37575e-06	LPAR5	DN
ENSG00000284543	239.435	-0.891529	0.180366	-4.94288	7.69749e-07	8.46016e-06	LINC01226	DN
ENSG00000244273	22.1582	-1.77035	0.360207	-4.91481	8.88705e-07	9.65137e-06	PGBD4P1	DN
ENSG00000198948	200.759	-0.788494	0.160468	-4.9137	8.93743e-07	9.6993e-06	MFAP3L	DN
ENSG00000237499	189.912	-0.866932	0.176474	-4.91251	8.99165e-07	9.75132e-06	ENSG00000237499	DN
ENSG00000178718	158.582	-0.669099	0.137702	-4.85904	1.17956e-06	1.25553e-05	RPP25	DN
ENSG00000185670	154.663	-2.17753	0.448654	-4.85347	1.21317e-06	1.28163e-05	ZBTB3	DN
ENSG00000103404	1160.19	-0.923753	0.191552	-4.82247	1.4179e-06	1.47879e-05	USP31	DN
ENSG00000165338	160.244	-0.893737	0.185343	-4.82208	1.42072e-06	1.48074e-05	HECTD2	DN
ENSG00000181751	254.408	-0.734984	0.152964	-4.80496	1.54782e-06	1.60462e-05	C5orf30	DN
ENSG00000166823	62.4017	-1.23311	0.256625	-4.80512	1.54658e-06	1.60462e-05	MESP1	DN
ENSG00000180644	140.771	-0.802812	0.167184	-4.80198	1.57106e-06	1.6265e-05	PRF1	DN
ENSG00000181896	1630.6	-0.772523	0.16111	-4.795	1.62676e-06	1.67745e-05	ZNF101	DN
ENSG00000186017	331.965	-1.02894	0.215164	-4.78214	1.73437e-06	1.77897e-05	ZNF566	DN
ENSG00000267213	24.7927	-2.01014	0.421057	-4.77402	1.80582e-06	1.84418e-05	ENSG00000267213	DN
ENSG00000188522	143.072	-1.14214	0.2399	-4.76091	1.92723e-06	1.95609e-05	FAM83G	DN
ENSG00000122188	315.062	-1.19038	0.250121	-4.75922	1.94338e-06	1.9712e-05	LAX1	DN
ENSG00000180611	122.932	-0.975372	0.205264	-4.7518	2.01613e-06	2.03965e-05	MB21D2	DN
ENSG00000185442	87.3184	-0.829066	0.174801	-4.74292	2.1066e-06	2.12564e-05	FAM174B	DN
ENSG00000282780	18.1637	-2.04759	0.433439	-4.72405	2.31192e-06	2.32297e-05	TRBJ1-6	DN
ENSG00000106004	170.754	-0.760027	0.160886	-4.72402	2.31226e-06	2.32297e-05	HOXA5	DN
ENSG00000137760	540.605	-0.586636	0.124541	-4.71037	2.47268e-06	2.46617e-05	ALKBH8	DN
ENSG00000132481	71.019	-1.26071	0.267672	-4.7099	2.47835e-06	2.46706e-05	ENSG00000132481	DN
ENSG00000109436	55.8431	-1.33871	0.2859	-4.68244	2.83485e-06	2.78444e-05	TBC1D9	DN
ENSG00000178093	113.377	-0.924057	0.197847	-4.67057	3.00359e-06	2.92609e-05	TSSK6	DN
ENSG00000187801	302.511	-0.743703	0.159471	-4.66358	3.10761e-06	3.01985e-05	ZFP69B	DN
ENSG00000225489	119.156	-0.737907	0.158871	-4.64471	3.40562e-06	3.28272e-05	ENSG00000225489	DN
ENSG00000184640	11885.1	-0.624422	0.134646	-4.63752	3.52614e-06	3.38837e-05	2021-09-09	DN
ENSG00000154743	489.571	-0.589627	0.12727	-4.63288	3.60617e-06	3.45594e-05	TSEN2	DN
ENSG00000102554	96.0724	-0.981686	0.211899	-4.6328	3.60759e-06	3.45594e-05	KLF5	DN
ENSG00000153404	176.877	-0.6996	0.151117	-4.62951	3.66531e-06	3.50474e-05	PLEKHG4B	DN
ENSG00000157259	331.869	-0.691334	0.149329	-4.6296	3.6638e-06	3.50474e-05	GATAD1	DN
ENSG00000188185	123.036	-0.786241	0.170116	-4.62179	3.80446e-06	3.62662e-05	LINC00265	DN
ENSG00000103248	363.739	-0.629897	0.136391	-4.61831	3.86887e-06	3.68576e-05	MTHFSD	DN
ENSG00000136379	134.418	-0.996715	0.216458	-4.60465	4.13161e-06	3.91443e-05	ABHD17C	DN
ENSG00000205643	215.401	-0.856559	0.186454	-4.59395	4.34936e-06	4.10321e-05	CDPF1	DN
ENSG00000188177	511.924	-0.880083	0.191667	-4.59173	4.39595e-06	4.14274e-05	ZC3H6	DN
ENSG00000235172	88.7492	-0.894959	0.194908	-4.59169	4.39661e-06	4.14274e-05	LINC01366	DN
ENSG00000254510	135.694	-0.70964	0.154554	-4.59153	4.40009e-06	4.14351e-05	ENSG00000254510	DN
ENSG00000179922	151.318	-0.901201	0.196287	-4.59125	4.40607e-06	4.14411e-05	ZNF784	DN
ENSG00000106006	129.994	-0.72383	0.157758	-4.58822	4.47041e-06	4.19446e-05	HOXA6	DN
ENSG00000170425	76.0675	-0.881004	0.192114	-4.58583	4.52179e-06	4.23243e-05	ADORA2B	DN
ENSG00000197536	714.88	-0.5962	0.130624	-4.56425	5.01281e-06	4.66176e-05	C5orf56	DN
ENSG00000182749	102.142	-0.889323	0.194877	-4.56351	5.03061e-06	4.67079e-05	PAQR7	DN
ENSG00000177548	310.746	-0.65418	0.143553	-4.55707	5.18733e-06	4.79651e-05	RABEP2	DN
ENSG00000174307	137.816	-0.669024	0.147001	-4.55115	5.33545e-06	4.90817e-05	PHLDA3	DN
ENSG00000273329	312.868	-0.787699	0.173324	-4.54467	5.50213e-06	5.04953e-05	ENSG00000273329	DN
ENSG00000267858	129.211	-0.775104	0.170946	-4.53422	5.78175e-06	5.27185e-05	MZF1-AS1	DN
ENSG00000115641	327.226	-0.675195	0.149005	-4.53135	5.86076e-06	5.3345e-05	FHL2	DN
ENSG00000080644	222.904	-0.835755	0.184494	-4.52999	5.89874e-06	5.36592e-05	CHRNA3	DN
ENSG00000244879	570.906	-0.779403	0.172099	-4.5288	5.93184e-06	5.38656e-05	GABPB1-AS1	DN
ENSG00000163297	218.085	-0.628805	0.139012	-4.52339	6.08571e-06	5.51982e-05	ANTXR2	DN
ENSG00000198331	114.424	-0.898461	0.198725	-4.52113	6.15106e-06	5.56608e-05	HYLS1	DN
ENSG00000263513	521.863	-0.642513	0.142313	-4.51479	6.33795e-06	5.72852e-05	FAM72C	DN
ENSG00000125810	46.1843	-1.5731	0.349339	-4.50307	6.69781e-06	6.02919e-05	CD93	DN
ENSG00000196950	809.814	-0.63142	0.140393	-4.49751	6.87551e-06	6.17483e-05	SLC39A10	DN
ENSG00000283050	326.132	-0.648304	0.144334	-4.4917	7.06567e-06	6.33461e-05	GTF2IP12	DN
ENSG00000147117	34.5212	-1.37559	0.306887	-4.4824	7.3809e-06	6.59057e-05	ZNF157	DN
ENSG00000160703	341.003	-0.645118	0.14429	-4.47099	7.78583e-06	6.9203e-05	NLRX1	DN
ENSG00000184811	72.596	-1.08915	0.243857	-4.46634	7.95692e-06	7.06427e-05	TRARG1	DN
ENSG00000163132	189.823	-0.777621	0.174153	-4.46515	8.00109e-06	7.09536e-05	MSX1	DN
ENSG00000216895	167.911	-0.663186	0.149121	-4.4473	8.6958e-06	7.66327e-05	ENSG00000216895	DN
ENSG00000177721	202.954	-0.826471	0.186123	-4.44045	8.97727e-06	7.89786e-05	ANXA2R	DN
ENSG00000185271	42.2626	-1.70315	0.385031	-4.4234	9.71585e-06	8.48033e-05	KLHL33	DN
ENSG00000188542	263.638	-0.604388	0.137013	-4.41118	1.0281e-05	8.96011e-05	DUSP28	DN
ENSG00000266088	79.1482	-0.969503	0.219942	-4.40798	1.04337e-05	9.08644e-05	ENSG00000266088	DN
ENSG00000122644	240.152	-0.916249	0.208598	-4.39242	1.12097e-05	9.68615e-05	ARL4A	DN
ENSG00000099203	178.65	-0.685969	0.156177	-4.39226	1.12178e-05	9.68772e-05	TMED1	DN
ENSG00000173614	135.892	-0.786204	0.179184	-4.38769	1.1456e-05	9.87694e-05	NMNAT1	DN
ENSG00000106477	919.873	-0.607574	0.138628	-4.38278	1.17176e-05	0.000100801	CEP41	DN
ENSG00000278615	184.867	-0.739803	0.168855	-4.3813	1.17972e-05	0.00010143	C11orf98	DN
ENSG00000214575	106.534	-1.0049	0.23041	-4.36136	1.29257e-05	0.000110459	CPEB1	DN
ENSG00000138074	1128.32	-0.702533	0.161192	-4.35835	1.31045e-05	0.000111864	SLC5A6	DN
ENSG00000125378	180.643	-0.839479	0.192749	-4.35529	1.3289e-05	0.00011319	BMP4	DN
ENSG00000273387	29.8663	-1.43295	0.329838	-4.3444	1.39656e-05	0.000118476	ENSG00000273387	DN
ENSG00000171163	221.336	-0.729792	0.168103	-4.34134	1.41619e-05	0.000119966	ZNF692	DN
ENSG00000174807	116.514	-0.827305	0.190793	-4.33615	1.45003e-05	0.000122436	CD248	DN
ENSG00000197841	340.555	-1.04586	0.241447	-4.33165	1.47998e-05	0.000124689	ZNF181	DN
ENSG00000162543	211.519	-0.6412	0.148059	-4.33072	1.48625e-05	0.000125082	UBXN10	DN
ENSG00000281958	18.7177	-1.89583	0.438483	-4.32361	1.53496e-05	0.000128901	TRBJ1-4	DN
ENSG00000125430	66.1484	-1.25294	0.290306	-4.31594	1.58923e-05	0.000133171	HS3ST3B1	DN
ENSG00000153790	289.315	-0.590115	0.137059	-4.30556	1.66561e-05	0.000138524	C7orf31	DN
ENSG00000159450	36.5295	-1.67747	0.389672	-4.30483	1.67115e-05	0.000138911	TCHH	DN
ENSG00000274828	34.7777	-1.28666	0.298988	-4.30338	1.6821e-05	0.000139746	ENSG00000274828	DN
ENSG00000276805	171.742	-0.887434	0.206345	-4.30072	1.70241e-05	0.000141282	ENSG00000276805	DN
ENSG00000187994	187.024	-0.719841	0.167416	-4.29971	1.71018e-05	0.000141775	RINL	DN
ENSG00000151611	244.02	-0.996998	0.232579	-4.2867	1.81347e-05	0.000149618	MMAA	DN
ENSG00000164118	695.926	-0.587764	0.137306	-4.2807	1.86306e-05	0.000153221	CEP44	DN
ENSG00000198298	112.134	-0.913184	0.214055	-4.26611	1.98909e-05	0.000162638	ZNF485	DN
ENSG00000125089	884.619	-0.672078	0.157628	-4.26369	2.01079e-05	0.000164067	SH3TC1	DN
ENSG00000140691	339.841	-1.08893	0.255857	-4.256	2.08119e-05	0.000168935	ARMC5	DN
ENSG00000282133	10.7347	-2.42319	0.569537	-4.25466	2.09366e-05	0.000169846	TRBJ1-3	DN
ENSG00000172014	37.6611	-1.4361	0.337905	-4.25002	2.13754e-05	0.000173134	ANKRD20A4	DN
ENSG00000135750	138.564	-0.782458	0.184493	-4.24112	2.22406e-05	0.000179266	KCNK1	DN
ENSG00000173451	213.315	-0.611558	0.144199	-4.24107	2.22461e-05	0.000179266	THAP2	DN
ENSG00000144026	306.045	-0.73386	0.173274	-4.23525	2.28293e-05	0.000183284	ZNF514	DN
ENSG00000237989	151.956	-0.772843	0.182718	-4.2297	2.34007e-05	0.000187483	LINC01679	DN
ENSG00000221886	168.864	-1.2089	0.286176	-4.22433	2.39652e-05	0.000191315	ZBED8	DN
ENSG00000172244	208.163	-0.827371	0.196008	-4.22111	2.43099e-05	0.000193967	C5orf34	DN
ENSG00000173275	146.526	-0.691873	0.164095	-4.2163	2.48349e-05	0.000197546	ZNF449	DN
ENSG00000152475	125.054	-0.750171	0.177988	-4.21474	2.50067e-05	0.000198709	ZNF837	DN
ENSG00000229320	95.4676	-0.81519	0.193997	-4.20207	2.64482e-05	0.0002092	KRT8P12	DN
ENSG00000104998	97.7972	-1.23045	0.292876	-4.20128	2.6541e-05	0.00020972	IL27RA	DN
ENSG00000267575	228.523	-0.732388	0.174566	-4.19548	2.72294e-05	0.000214178	ENSG00000267575	DN
ENSG00000268403	63.6285	-1.02534	0.244863	-4.18741	2.82155e-05	0.00022115	ENSG00000268403	DN
ENSG00000135124	188.922	-0.679695	0.162427	-4.18462	2.85639e-05	0.000223429	P2RX4	DN
ENSG00000068097	607.755	-0.614394	0.147018	-4.17903	2.92751e-05	0.000228416	HEATR6	DN
ENSG00000113600	31.4423	-1.2783	0.306678	-4.16821	3.07004e-05	0.000238817	C9	DN
ENSG00000204851	29.3067	-1.39246	0.334772	-4.15942	3.19054e-05	0.000247323	PNMA8B	DN
ENSG00000184898	76.9599	-1.05077	0.252852	-4.15565	3.24361e-05	0.00025106	RBM43	DN
ENSG00000120949	741.145	-0.758566	0.183088	-4.14318	3.42516e-05	0.000263928	TNFRSF8	DN
ENSG00000140451	160.628	-0.817273	0.197298	-4.14233	3.43792e-05	0.000264648	PIF1	DN
ENSG00000171155	141.974	-0.691058	0.167018	-4.13762	3.50922e-05	0.000269468	C1GALT1C1	DN
ENSG00000271918	24.1332	-1.85324	0.449122	-4.12637	3.68535e-05	0.000282295	ENSG00000271918	DN
ENSG00000118960	214.753	-0.594372	0.14407	-4.12557	3.69819e-05	0.000282999	HS1BP3	DN
ENSG00000085231	295.004	-0.674871	0.163737	-4.12168	3.76122e-05	0.000287397	AK6	DN
ENSG00000167395	1719.39	-0.927407	0.22507	-4.12052	3.78019e-05	0.000288704	ZNF646	DN
ENSG00000214717	897.262	-0.650879	0.157991	-4.11972	3.7934e-05	0.000289429	ZBED1	DN
ENSG00000203326	406.023	-0.624633	0.151656	-4.11875	3.80937e-05	0.000290362	ZNF525	DN
ENSG00000179743	82.579	-1.10283	0.268732	-4.10383	4.06369e-05	0.000307032	ENSG00000179743	DN
ENSG00000261308	36.5999	-1.49071	0.363521	-4.10076	4.11787e-05	0.000310975	FIGNL2	DN
ENSG00000173928	71.6898	-1.01165	0.246844	-4.09831	4.1617e-05	0.000313826	SWSAP1	DN
ENSG00000260920	245.124	-0.660951	0.161532	-4.09177	4.28088e-05	0.000321719	ENSG00000260920	DN
ENSG00000265817	528.521	-0.766377	0.18793	-4.078	4.5425e-05	0.000339899	FSBP	DN
ENSG00000233184	137.458	-0.83046	0.203706	-4.07676	4.56681e-05	0.000341553	ENSG00000233184	DN
ENSG00000179859	169.507	-0.61065	0.150162	-4.06661	4.77028e-05	0.000355571	RNF227	DN
ENSG00000234912	144.974	-1.52485	0.374961	-4.06669	4.7686e-05	0.000355571	SNHG20	DN
ENSG00000211753	21.0826	-1.55039	0.381244	-4.06665	4.76943e-05	0.000355571	TRBV28	DN
ENSG00000225077	114.278	-0.693456	0.170712	-4.06213	4.86261e-05	0.000360548	LINC00337	DN
ENSG00000157873	117.284	-0.817254	0.2012	-4.0619	4.86753e-05	0.000360741	TNFRSF14	DN
ENSG00000213888	174.909	-0.774264	0.191075	-4.05214	5.0751e-05	0.000374871	LINC01521	DN
ENSG00000183486	126.472	-0.631623	0.155902	-4.05142	5.09088e-05	0.000375679	MX2	DN
ENSG00000272556	327.357	-0.604179	0.149385	-4.04445	5.24459e-05	0.000386104	GTF2IP13	DN
ENSG00000140006	754.846	-0.818977	0.203143	-4.03153	5.5415e-05	0.000406421	WDR89	DN
ENSG00000146267	55.7373	-0.998287	0.247977	-4.02572	5.68009e-05	0.000415211	FAXC	DN
ENSG00000174428	137.926	-0.70573	0.175448	-4.02244	5.75983e-05	0.000420446	GTF2IRD2B	DN
ENSG00000134253	97.4339	-1.25918	0.313194	-4.02045	5.80879e-05	0.000423422	TRIM45	DN
ENSG00000232021	214.959	-0.665817	0.165671	-4.01891	5.84684e-05	0.000425397	LEF1-AS1	DN
ENSG00000139714	31.3388	-1.79937	0.447955	-4.01685	5.89809e-05	0.000428322	MORN3	DN
ENSG00000134297	129.509	-0.706932	0.176321	-4.00934	6.08897e-05	0.000440535	PLEKHA8P1	DN
ENSG00000186197	12.9324	-2.51567	0.628123	-4.00506	6.2001e-05	0.000448366	EDARADD	DN
ENSG00000198416	106.915	-0.750576	0.187572	-4.00154	6.29303e-05	0.000454029	ZNF658B	DN
ENSG00000123810	88.0156	-0.827339	0.206833	-4.00003	6.33355e-05	0.000456428	B9D2	DN
ENSG00000168237	93.4624	-1.01081	0.252998	-3.99534	6.46028e-05	0.000464567	GLYCTK	DN
ENSG00000162494	72.6272	-1.00613	0.252281	-3.98814	6.65927e-05	0.000477345	LRRC38	DN
ENSG00000174576	65.4712	-1.36244	0.342058	-3.98306	6.80335e-05	0.000486998	NPAS4	DN
ENSG00000189144	84.8804	-1.02648	0.258046	-3.97788	6.95332e-05	0.000497275	ZNF573	DN
ENSG00000213918	832.725	-0.588341	0.148251	-3.96854	7.23143e-05	0.000516116	DNASE1	DN
ENSG00000171606	191.85	-0.651892	0.164429	-3.96459	7.35207e-05	0.00052338	ZNF274	DN
ENSG00000196932	28.1517	-1.39904	0.353496	-3.95773	7.56665e-05	0.00053644	TMEM26	DN
ENSG00000164362	189.724	-0.688252	0.174749	-3.93852	8.19863e-05	0.000575982	TERT	DN
ENSG00000197182	96.5193	-0.890016	0.22604	-3.93742	8.23612e-05	0.000578355	MIRLET7BHG	DN
ENSG00000255624	137.185	-0.738667	0.187658	-3.93623	8.27712e-05	0.000580971	ENSG00000255624	DN
ENSG00000259985	71.1012	-0.808035	0.20555	-3.93109	8.45632e-05	0.000592209	ENSG00000259985	DN
ENSG00000234176	36.9132	-1.27739	0.325417	-3.9254	8.65857e-05	0.000605281	HSPA8P1	DN
ENSG00000182459	274.349	-0.663716	0.169205	-3.92255	8.76175e-05	0.000611943	TEX19	DN
ENSG00000137101	100.253	-0.775056	0.197603	-3.92228	8.7714e-05	0.000612341	CD72	DN
ENSG00000221914	1667.16	-0.660224	0.168433	-3.91979	8.86257e-05	0.000618149	PPP2R2A	DN
ENSG00000272733	24.2769	-1.42618	0.363852	-3.91966	8.86727e-05	0.000618199	ENSG00000272733	DN
ENSG00000213071	30.3821	-1.84772	0.472348	-3.91179	9.16153e-05	0.000636142	LPAL2	DN
ENSG00000100505	130.191	-0.676413	0.172969	-3.9106	9.20671e-05	0.000638423	TRIM9	DN
ENSG00000272168	1785.59	-0.738182	0.189352	-3.89847	9.68041e-05	0.000667987	CASC15	DN
ENSG00000280417	47.4806	-1.03512	0.266226	-3.88811	0.000101026	0.000694649	ENSG00000280417	DN
ENSG00000185453	218.875	-0.586478	0.150855	-3.8877	0.000101197	0.000695519	ZSWIM9	DN
ENSG00000173349	230.816	-0.733182	0.188982	-3.87964	0.000104612	0.000714525	SFT2D3	DN
ENSG00000124743	90.4231	-0.836743	0.216219	-3.86989	0.000108886	0.000740819	KLHL31	DN
ENSG00000126822	41.5167	-1.40639	0.363983	-3.8639	0.000111591	0.000756239	PLEKHG3	DN
ENSG00000152382	537.139	-0.63201	0.164292	-3.84687	0.000119634	0.000803376	TADA1	DN
ENSG00000180530	214.251	-0.587812	0.152833	-3.8461	0.000120015	0.000805387	NRIP1	DN
ENSG00000108515	235.419	-0.630864	0.164247	-3.84094	0.000122562	0.0008202	ENO3	DN
ENSG00000253846	52.6115	-1.28768	0.336034	-3.83199	0.000127111	0.00084735	PCDHGA10	DN
ENSG00000275202	36.9976	-1.30055	0.340238	-3.82247	0.000132119	0.000875754	ENSG00000275202	DN
ENSG00000187486	78.4255	-0.936358	0.24499	-3.82202	0.000132362	0.000876332	KCNJ11	DN
ENSG00000178882	170.448	-1.26837	0.331942	-3.82106	0.000132878	0.000879	RFLNA	DN
ENSG00000283638	52.3534	-1.23268	0.323468	-3.81081	0.000138514	0.000912396	ENSG00000283638	DN
ENSG00000197128	81.7996	-1.05497	0.278736	-3.78485	0.000153804	0.000999949	ZNF772	DN
ENSG00000187554	76.5474	-0.958224	0.253586	-3.7787	0.00015765	0.00102238	TLR5	DN
ENSG00000282173	11.8517	-1.96054	0.519119	-3.77666	0.000158944	0.00102906	TRBJ1-5	DN
ENSG00000135912	1273.83	-0.634718	0.168723	-3.76191	0.000168624	0.00108584	TTLL4	DN
ENSG00000175449	188.915	-0.699931	0.18621	-3.75883	0.000170708	0.00109744	RFESD	DN
ENSG00000083937	674.617	-0.698477	0.186158	-3.75206	0.000175385	0.00112471	CHMP2B	DN
ENSG00000167700	210.938	-0.633452	0.168967	-3.74898	0.000177557	0.00113723	MFSD3	DN
ENSG00000249978	49.8471	-0.955359	0.255473	-3.73956	0.00018434	0.00117727	TRGV7	DN
ENSG00000274536	12.905	-3.0181	0.809293	-3.72931	0.000192005	0.00121943	ENSG00000274536	DN
ENSG00000034533	258.396	-1.0555	0.283851	-3.71852	0.000200395	0.00126471	ASTE1	DN
ENSG00000173548	70.0235	-0.828669	0.223114	-3.7141	0.000203927	0.00128127	SNX33	DN
ENSG00000112773	73.1448	-0.979108	0.265745	-3.68439	0.000229248	0.00142422	TENT5A	DN
ENSG00000116874	249.926	-0.586678	0.159372	-3.68119	0.000232152	0.00143938	WARS2	DN
ENSG00000133460	117.021	-0.662824	0.180305	-3.67613	0.000236802	0.00146295	SLC2A11	DN
ENSG00000171115	21.7178	-1.8371	0.500307	-3.67194	0.000240715	0.00148358	GIMAP8	DN
ENSG00000225632	78.097	-0.984831	0.268752	-3.66446	0.000247859	0.00152398	ENSG00000225632	DN
ENSG00000101407	1977.77	-0.667182	0.182235	-3.6611	0.000251133	0.00154105	TTI1	DN
ENSG00000196440	195.775	-0.813932	0.222671	-3.65531	0.00025687	0.00157315	ARMCX4	DN
ENSG00000154920	257.904	-0.591712	0.162089	-3.65054	0.000261689	0.00160014	EME1	DN
ENSG00000271870	37.5927	-1.46839	0.402233	-3.65058	0.000261648	0.00160014	ENSG00000271870	DN
ENSG00000230526	55.3649	-1.0859	0.297536	-3.64964	0.000262606	0.00160385	ENSG00000230526	DN
ENSG00000239713	94.0132	-0.62075	0.170111	-3.64908	0.000263179	0.00160609	APOBEC3G	DN
ENSG00000254473	52.5207	-1.22835	0.337825	-3.63604	0.000276865	0.00168233	ENSG00000254473	DN
ENSG00000271361	48.431	-1.27781	0.352217	-3.6279	0.000285732	0.00173281	HTATSF1P2	DN
ENSG00000160117	178.065	-0.768432	0.211885	-3.62665	0.000287121	0.00173832	ANKLE1	DN
ENSG00000163359	191.988	-0.642305	0.177135	-3.62607	0.000287762	0.00174037	COL6A3	DN
ENSG00000226721	33.8596	-1.21449	0.334974	-3.62561	0.000288277	0.0017428	EEF1DP2	DN
ENSG00000259494	507.667	-0.585607	0.161946	-3.61607	0.000299108	0.00180056	MRPL46	DN
ENSG00000169860	13.7659	-2.09933	0.580603	-3.61577	0.000299454	0.00180191	P2RY1	DN
ENSG00000186810	26.06	-1.33664	0.370506	-3.60761	0.000309027	0.00185596	CXCR3	DN
ENSG00000103852	48.6429	-0.990667	0.275	-3.60242	0.000315267	0.00188832	TTC23	DN
ENSG00000180425	129.324	-0.789734	0.219401	-3.5995	0.000318825	0.00190668	C11orf71	DN
ENSG00000229043	176.643	-0.648676	0.18022	-3.59935	0.000319013	0.00190707	ENSG00000229043	DN
ENSG00000182648	55.4272	-1.96929	0.547938	-3.594	0.000325641	0.00194146	LINC01006	DN
ENSG00000185716	141.457	-0.734445	0.204655	-3.5887	0.000332334	0.00197756	MOSMO	DN
ENSG00000284378	243.233	-9.03253	2.51842	-3.58659	0.000335033	0.00199133	MIR1244-1	DN
ENSG00000143995	56.0889	-1.05961	0.295495	-3.58588	0.000335945	0.00199599	MEIS1	DN
ENSG00000259943	76.4516	-0.778103	0.216998	-3.58576	0.000336096	0.00199613	ENSG00000259943	DN
ENSG00000074706	81.8463	-0.927855	0.258831	-3.58478	0.000337358	0.00200056	IPCEF1	DN
ENSG00000203709	1301.9	-0.977724	0.273256	-3.57805	0.000346173	0.0020497	MIR29B2CHG	DN
ENSG00000126878	328.618	-0.804037	0.224953	-3.57425	0.000351232	0.00207648	AIF1L	DN
ENSG00000234602	29.1492	-1.17598	0.329531	-3.56866	0.000358812	0.00211807	MCIDAS	DN
ENSG00000247796	73.5087	-0.970549	0.272332	-3.56385	0.000365453	0.00215154	ENSG00000247796	DN
ENSG00000196458	201.625	-0.745914	0.210421	-3.54486	0.00039282	0.0022918	ZNF605	DN
ENSG00000163673	54.6932	-0.930118	0.262668	-3.54104	0.000398558	0.00232178	DCLK3	DN
ENSG00000130313	880.574	-0.60048	0.169634	-3.53985	0.00040035	0.00233134	ENSG00000130313	DN
ENSG00000270959	34.8514	-1.09702	0.309981	-3.539	0.000401646	0.00233549	LPP-AS2	DN
ENSG00000235109	50.9856	-0.923671	0.261185	-3.53647	0.000405514	0.00235523	ZSCAN31	DN
ENSG00000166257	48.8544	-1.2367	0.35009	-3.53252	0.000411618	0.00238533	SCN3B	DN
ENSG00000186487	15.0776	-1.83377	0.519193	-3.53197	0.000412483	0.00238945	MYT1L	DN
ENSG00000186481	90.2788	-0.74956	0.21224	-3.53166	0.000412958	0.00239131	ANKRD20A5P	DN
ENSG00000272631	69.2801	-0.846559	0.240005	-3.52725	0.000419901	0.00242789	ENSG00000272631	DN
ENSG00000245954	98.2931	-0.677991	0.192426	-3.52339	0.000426064	0.00245894	LINC02273	DN
ENSG00000181350	130.367	-0.672542	0.190944	-3.5222	0.000427985	0.00246819	LRRC75A	DN
ENSG00000235381	49.1061	-1.02821	0.292119	-3.51984	0.000431799	0.00248557	ENSG00000235381	DN
ENSG00000185065	40.593	-1.12823	0.320557	-3.51959	0.00043221	0.00248626	ENSG00000185065	DN
ENSG00000272645	260.296	-0.659348	0.187472	-3.51705	0.000436374	0.00250725	GTF2IP20	DN
ENSG00000153982	68.6191	-0.807509	0.229663	-3.51606	0.000437994	0.00251563	GDPD1	DN
ENSG00000174292	143.78	-0.624011	0.177713	-3.51133	0.00044587	0.00255708	TNK1	DN
ENSG00000263843	94.9686	-0.627979	0.179075	-3.50679	0.000453544	0.00259534	ENSG00000263843	DN
ENSG00000188321	299.595	-0.993613	0.283523	-3.50452	0.000457437	0.00261568	ZNF559	DN
ENSG00000245025	57.3253	-0.811135	0.232173	-3.49366	0.000476445	0.00270444	ENSG00000245025	DN
ENSG00000260455	18.0679	-2.10262	0.602039	-3.4925	0.000478522	0.00271425	NBAT1	DN
ENSG00000117481	394.063	-0.873518	0.25057	-3.48613	0.000490069	0.00277265	NSUN4	DN
ENSG00000169567	2957.5	-0.600199	0.172214	-3.4852	0.000491768	0.00278023	HINT1	DN
ENSG00000214960	57.7696	-0.895906	0.257131	-3.48424	0.000493539	0.00278923	CRPPA	DN
ENSG00000128408	180.412	-0.702916	0.201884	-3.48179	0.000498082	0.00281286	RIBC2	DN
ENSG00000110944	30.9165	-1.35873	0.391482	-3.47072	0.000519064	0.00291966	IL23A	DN
ENSG00000184730	86.5416	-1.34296	0.387085	-3.46941	0.000521594	0.00292965	APOBR	DN
ENSG00000118495	207.983	-0.656051	0.189103	-3.46928	0.000521848	0.00293001	PLAGL1	DN
ENSG00000177406	56.5523	-0.947613	0.273397	-3.46607	0.000528122	0.00296203	ENSG00000177406	DN
ENSG00000150433	262.657	-0.590613	0.170481	-3.46439	0.000531443	0.00297742	TMEM218	DN
ENSG00000073331	201.226	-0.643894	0.186612	-3.45044	0.000559665	0.00311641	ALPK1	DN
ENSG00000167081	454.436	-0.613654	0.177961	-3.44825	0.000564239	0.0031385	PBX3	DN
ENSG00000246095	19.112	-1.88031	0.545804	-3.44503	0.000570997	0.00317268	LINC01096	DN
ENSG00000204624	113.915	-0.702288	0.204322	-3.43716	0.000587855	0.00325702	DISP3	DN
ENSG00000105464	26.6378	-1.6131	0.471867	-3.41856	0.00062954	0.00345713	GRIN2D	DN
ENSG00000234857	281.301	-0.979671	0.287069	-3.41267	0.000643305	0.00352443	HNRNPUL2-BSCL2	DN
ENSG00000275318	57.9217	-0.840313	0.246589	-3.40775	0.000655019	0.00358562	ENSG00000275318	DN
ENSG00000221926	429.199	-0.590875	0.173761	-3.4005	0.000672627	0.00367682	TRIM16	DN
ENSG00000069702	23.0693	-4.48695	1.32135	-3.39572	0.000684487	0.00373634	TGFBR3	DN
ENSG00000100490	78.7135	-0.705675	0.207819	-3.39563	0.000684719	0.00373634	CDKL1	DN
ENSG00000211689	85.8549	-0.697803	0.205954	-3.38815	0.000703668	0.00382763	TRGC1	DN
ENSG00000236499	15.4152	-1.91096	0.56458	-3.38475	0.000712421	0.00386711	LINC00896	DN
ENSG00000164051	379.375	-0.772325	0.229011	-3.37243	0.000745073	0.00402885	CCDC51	DN
ENSG00000174276	231.609	-0.598824	0.177585	-3.37204	0.000746147	0.00403184	ZNHIT2	DN
ENSG00000113522	2146.73	-0.769746	0.228338	-3.37107	0.000748755	0.00404453	RAD50	DN
ENSG00000171126	91.4385	-0.695801	0.206757	-3.36531	0.000764574	0.00412137	KCNG3	DN
ENSG00000246223	128.054	-0.632669	0.188046	-3.36444	0.000766999	0.00412871	LINC01550	DN
ENSG00000163900	660.642	-0.714289	0.212667	-3.35872	0.000783053	0.00420346	TMEM41A	DN
ENSG00000178573	58.4115	-0.849018	0.252918	-3.3569	0.000788229	0.00422686	MAF	DN
ENSG00000267801	17.8294	-1.42956	0.426075	-3.35519	0.000793096	0.00425002	ENSG00000267801	DN
ENSG00000128268	69.641	-0.917391	0.27344	-3.355	0.000793639	0.00425146	MGAT3	DN
ENSG00000262468	74.0617	-0.857053	0.25566	-3.35231	0.000801397	0.0042871	LINC01569	DN
ENSG00000253305	52.934	-1.20957	0.361122	-3.34947	0.000809655	0.00432085	PCDHGB6	DN
ENSG00000112238	53.9672	-0.755234	0.225951	-3.34247	0.000830359	0.00441655	PRDM13	DN
ENSG00000131061	56.936	-0.911299	0.273174	-3.33597	0.000850031	0.00450688	ZNF341	DN
ENSG00000255330	154.282	-1.05066	0.315168	-3.33366	0.000857104	0.00453973	ENSG00000255330	DN
ENSG00000196550	452.786	-0.775205	0.232687	-3.33153	0.000863689	0.00456292	FAM72A	DN
ENSG00000204860	53.5882	-1.11862	0.336268	-3.32657	0.000879206	0.0046315	FAM201A	DN
ENSG00000267121	104.694	-0.775072	0.233148	-3.32437	0.000886179	0.00466665	ENSG00000267121	DN
ENSG00000256092	27.0299	-1.05094	0.316324	-3.32235	0.000892619	0.00469578	ENSG00000256092	DN
ENSG00000145476	356.492	-0.673514	0.203442	-3.31059	0.000930982	0.00486923	CYP4V2	DN
ENSG00000256008	29.4581	-1.06281	0.321258	-3.30827	0.000938755	0.00490358	ENSG00000256008	DN
ENSG00000260369	33.0533	-1.33622	0.404901	-3.30013	0.000966408	0.00502941	ENSG00000260369	DN
ENSG00000268584	22.577	-1.2725	0.388309	-3.27702	0.00104911	0.00540181	ENSG00000268584	DN
ENSG00000187391	37.9262	-1.06284	0.325148	-3.26878	0.00108011	0.00554489	MAGI2	DN
ENSG00000271551	20.9674	-1.37695	0.421798	-3.26448	0.00109666	0.00561873	ENSG00000271551	DN
ENSG00000123388	23.7512	-1.24254	0.380979	-3.26143	0.0011085	0.00567562	HOXC11	DN
ENSG00000260386	96.7897	-1.25201	0.384776	-3.25386	0.00113848	0.00581571	LINC01225	DN
ENSG00000257800	59.9508	-0.925664	0.284989	-3.24806	0.00116193	0.00592575	FNBP1P1	DN
ENSG00000176809	158.718	-0.665653	0.205075	-3.2459	0.00117081	0.00596317	LRRC37A3	DN
ENSG00000244462	1280.86	-0.996094	0.308644	-3.22733	0.00124953	0.00631027	RBM12	DN
ENSG00000197013	526.391	-0.645887	0.200141	-3.22716	0.00125026	0.00631189	ZNF429	DN
ENSG00000054598	68.6667	-0.941506	0.291849	-3.22601	0.0012553	0.00632909	FOXC1	DN
ENSG00000242622	36.9916	-0.974466	0.302188	-3.2247	0.00126104	0.00635391	ENSG00000242622	DN
ENSG00000237440	105.444	-0.680223	0.210996	-3.22387	0.00126472	0.00636629	ENSG00000237440	DN
ENSG00000183960	25.2525	-1.33733	0.414823	-3.22387	0.00126473	0.00636629	KCNH8	DN
ENSG00000280739	12.336	-1.72099	0.535226	-3.21545	0.00130242	0.00653338	EIF1B-AS1	DN
ENSG00000227986	42.0061	-0.854111	0.266066	-3.21015	0.00132666	0.00664355	TRIM60P18	DN
ENSG00000260473	33.4124	-1.30228	0.405714	-3.20985	0.00132804	0.0066462	ENSG00000260473	DN
ENSG00000122481	127.088	-0.603908	0.188295	-3.20724	0.00134013	0.00670023	RWDD3	DN
ENSG00000172888	411.161	-0.596743	0.186284	-3.20341	0.0013581	0.00677917	ZNF621	DN
ENSG00000152784	54.6889	-1.0886	0.340283	-3.1991	0.00137859	0.00686597	PRDM8	DN
ENSG00000049246	112.78	-0.900222	0.281819	-3.19433	0.00140157	0.00696478	PER3	DN
ENSG00000280195	36.1276	-1.03437	0.324357	-3.18898	0.00142775	0.00707901	ENSG00000280195	DN
ENSG00000140993	23.5954	-1.2596	0.395386	-3.18576	0.00144373	0.00714	TIGD7	DN
ENSG00000137203	25.4167	-1.46833	0.461484	-3.18175	0.00146387	0.00722806	TFAP2A	DN
ENSG00000167985	489.817	-0.722496	0.227541	-3.17524	0.00149713	0.0073829	SDHAF2	DN
ENSG00000179841	137.751	-0.727458	0.230343	-3.15815	0.00158773	0.00778761	AKAP5	DN
ENSG00000237594	85.2566	-0.658526	0.208621	-3.15657	0.00159635	0.00781999	ENSG00000237594	DN
ENSG00000131746	69.5433	-0.707754	0.224314	-3.15519	0.00160394	0.007847	TNS4	DN
ENSG00000215817	291.548	-0.835465	0.266007	-3.14077	0.00168507	0.0082054	ZC3H11B	DN
ENSG00000274349	205.013	-0.616487	0.196505	-3.13726	0.00170536	0.00829639	ZNF658	DN
ENSG00000281207	129.937	-0.734947	0.23473	-3.13104	0.00174191	0.00845034	SLFNL1-AS1	DN
ENSG00000272668	36.6784	-1.24521	0.398042	-3.12833	0.00175801	0.00851516	ENSG00000272668	DN
ENSG00000146242	28.0816	-1.31785	0.423074	-3.11493	0.0018399	0.0088577	TPBG	DN
ENSG00000164398	154.711	-0.786887	0.252848	-3.11209	0.00185766	0.00892263	ACSL6	DN
ENSG00000070404	106.521	-1.23033	0.395913	-3.10758	0.00188624	0.00903753	FSTL3	DN
ENSG00000100461	1789.46	-0.59408	0.191316	-3.10522	0.00190135	0.00909868	RBM23	DN
ENSG00000174358	26.1185	-1.55424	0.500873	-3.10306	0.00191531	0.00914346	SLC6A19	DN
ENSG00000159184	96.2221	-0.635724	0.204953	-3.1018	0.00192346	0.00917544	HOXB13	DN
ENSG00000130772	375.263	-1.02991	0.332077	-3.10141	0.00192605	0.00918289	MED18	DN
ENSG00000189057	2734.92	-0.726203	0.235038	-3.08973	0.00200341	0.00951373	FAM111B	DN
ENSG00000280832	146.754	-0.667396	0.216468	-3.08312	0.00204841	0.00968006	GSEC	DN
ENSG00000245556	73.1533	-0.754382	0.246225	-3.06379	0.00218553	0.0102376	SCAMP1-AS1	DN
ENSG00000261455	68.6504	-0.930913	0.304142	-3.06078	0.00220758	0.0103284	LINC01003	DN
ENSG00000166965	447.088	-0.634107	0.208263	-3.04475	0.00232877	0.0108366	RCCD1	DN
ENSG00000162913	32.1225	-1.1344	0.37272	-3.04358	0.00233779	0.0108688	OBSCN-AS1	DN
ENSG00000275485	16.0123	-1.68263	0.554196	-3.03616	0.00239614	0.0111135	ENSG00000275485	DN
ENSG00000232926	15.5592	-1.80037	0.593239	-3.03482	0.00240679	0.0111562	ENSG00000232926	DN
ENSG00000164048	426.985	-0.766152	0.252557	-3.03358	0.00241674	0.0111856	ZNF589	DN
ENSG00000246089	109.997	-0.600041	0.198251	-3.02667	0.0024726	0.0113966	ENSG00000246089	DN
ENSG00000225528	23.4328	-1.42106	0.470813	-3.01831	0.00254189	0.0116795	ENSG00000225528	DN
ENSG00000196275	85.866	-0.712617	0.236205	-3.01694	0.00255337	0.0117236	GTF2IRD2	DN
ENSG00000129535	73.6664	-0.767923	0.254661	-3.01548	0.00256575	0.0117665	NRL	DN
ENSG00000283317	14.856	-1.44785	0.482062	-3.00345	0.00266941	0.0121735	ENSG00000283317	DN
ENSG00000278274	22.6982	-4.25366	1.41622	-3.00353	0.00266867	0.0121735	SNORA61	DN
ENSG00000228486	15.4563	-1.29601	0.432143	-2.99903	0.00270841	0.0123366	C2orf92	DN
ENSG00000120685	2690.52	-0.658913	0.219826	-2.99743	0.00272265	0.0123799	PROSER1	DN
ENSG00000145723	83.7738	-0.688061	0.229813	-2.99401	0.00275337	0.0125028	GIN1	DN
ENSG00000283689	50.0148	-0.937907	0.313469	-2.99202	0.00277136	0.0125683	ENSG00000283689	DN
ENSG00000235706	35.1343	-1.14832	0.384826	-2.984	0.00284509	0.0128501	DICER1-AS1	DN
ENSG00000234684	57.1258	-1.06976	0.358956	-2.98019	0.00288066	0.0129843	SDCBP2-AS1	DN
ENSG00000272734	71.7026	-0.706445	0.237434	-2.97533	0.00292671	0.0131728	ADIRF-AS1	DN
ENSG00000231784	22.5364	-1.54373	0.518911	-2.97494	0.00293044	0.0131857	DBIL5P	DN
ENSG00000261098	119.815	-0.641688	0.21571	-2.97477	0.0029321	0.0131894	ENSG00000261098	DN
ENSG00000241525	15.9553	-1.60625	0.540536	-2.97158	0.00296272	0.0132956	ENSG00000241525	DN
ENSG00000167371	29.343	-1.13666	0.384878	-2.95331	0.0031439	0.013976	PRRT2	DN
ENSG00000260563	42.7876	-0.907427	0.307728	-2.94879	0.00319018	0.0141574	ENSG00000260563	DN
ENSG00000267767	45.4294	-1.07489	0.364923	-2.94554	0.00322396	0.0142828	LINC01801	DN
ENSG00000237181	46.9937	-0.741478	0.251947	-2.943	0.00325051	0.014373	ENSG00000237181	DN
ENSG00000118507	25.5252	-1.10356	0.375765	-2.93684	0.0033157	0.01461	AKAP7	DN
ENSG00000165383	25.6629	-1.34077	0.457342	-2.93165	0.00337166	0.0148313	LRRC18	DN
ENSG00000132749	171.411	-0.818803	0.27939	-2.93068	0.00338223	0.0148667	TESMIN	DN
ENSG00000272145	49.0196	-0.900824	0.308247	-2.92241	0.00347338	0.0152027	NFYC-AS1	DN
ENSG00000141696	196.777	-0.662867	0.226841	-2.92216	0.0034761	0.0152053	P3H4	DN
ENSG00000175536	97.0919	-0.750246	0.256786	-2.92168	0.00348147	0.0152237	LIPT2	DN
ENSG00000235078	50.3204	-0.898826	0.307689	-2.92122	0.00348665	0.0152378	ENSG00000235078	DN
ENSG00000271781	57.6946	-0.750504	0.257891	-2.91015	0.0036125	0.0157126	ENSG00000271781	DN
ENSG00000261286	33.1786	-0.881152	0.303451	-2.90377	0.00368694	0.0159737	ATP2C2-AS1	DN
ENSG00000128886	29.0173	-1.17317	0.404179	-2.9026	0.00370075	0.0160245	ELL3	DN
ENSG00000183813	81.8525	-0.668328	0.230266	-2.90241	0.00370299	0.016027	CCR4	DN
ENSG00000128284	55.3945	-0.876266	0.301986	-2.90168	0.00371166	0.0160583	APOL3	DN
ENSG00000162073	761.521	-0.845656	0.29167	-2.89936	0.00373925	0.0161642	PAQR4	DN
ENSG00000185869	44.5941	-1.00026	0.345143	-2.8981	0.00375429	0.0162202	ZNF829	DN
ENSG00000162415	109.087	-0.673314	0.232391	-2.89733	0.00376355	0.0162524	ZSWIM5	DN
ENSG00000244625	106.756	-0.638217	0.220607	-2.89301	0.00381575	0.0164445	MIATNB	DN
ENSG00000180071	67.7445	-0.766295	0.265396	-2.88736	0.00388489	0.0167057	ANKRD18A	DN
ENSG00000204116	141.067	-1.02031	0.353371	-2.88735	0.00388496	0.0167057	CHIC1	DN
ENSG00000274791	136.527	-0.592936	0.205981	-2.87859	0.0039946	0.0170919	F8A2	DN
ENSG00000132016	309.05	-0.587306	0.204065	-2.87803	0.00400162	0.0171125	C19orf57	DN
ENSG00000228506	53.3539	-0.921763	0.320441	-2.87655	0.00402051	0.0171802	ENSG00000228506	DN
ENSG00000060642	186.059	-0.846566	0.294861	-2.87106	0.00409092	0.0174511	PIGV	DN
ENSG00000145949	33.1658	-1.12302	0.391743	-2.86671	0.0041476	0.0176464	MYLK4	DN
ENSG00000119714	60.8618	-0.785446	0.273992	-2.86667	0.00414809	0.0176464	GPR68	DN
ENSG00000198081	490.155	-0.706495	0.247341	-2.85636	0.00428524	0.0181256	ZBTB14	DN
ENSG00000231365	91.045	-0.648742	0.227232	-2.85497	0.00430404	0.0181803	WARS2-AS1	DN
ENSG00000133106	56.4777	-0.741472	0.259914	-2.85276	0.00433416	0.0182876	EPSTI1	DN
ENSG00000234764	41.387	-0.685284	0.241568	-2.83682	0.0045566	0.0190861	E2F6P1	DN
ENSG00000271576	38.8434	-1.05236	0.371077	-2.83595	0.00456895	0.0191223	ENSG00000271576	DN
ENSG00000180592	50.1814	-0.920675	0.325091	-2.83205	0.00462499	0.0193048	SKIDA1	DN
ENSG00000236778	52.3029	-0.765433	0.27055	-2.82917	0.00466688	0.019443	INTS6-AS1	DN
ENSG00000071073	5097.42	-1.00357	0.355053	-2.82653	0.00470555	0.0195804	MGAT4A	DN
ENSG00000247735	64.5256	-0.710144	0.251544	-2.82314	0.00475557	0.0197489	ENSG00000247735	DN
ENSG00000150456	184.734	-0.60333	0.213737	-2.82276	0.00476116	0.0197668	EEF1AKMT1	DN
ENSG00000196357	65.1126	-0.822144	0.291403	-2.82134	0.00478241	0.0198498	ZNF565	DN
ENSG00000272142	53.0666	-0.6678	0.236962	-2.81817	0.00482979	0.0200089	ENSG00000272142	DN
ENSG00000163053	23.4623	-1.06545	0.378519	-2.81478	0.00488109	0.0201891	SLC16A14	DN
ENSG00000166483	2471.17	-0.594449	0.211229	-2.81424	0.00488924	0.0202121	WEE1	DN
ENSG00000109705	46.3545	-1.3528	0.480788	-2.81372	0.00489721	0.0202396	NKX3-2	DN
ENSG00000260806	41.3179	-0.93601	0.332885	-2.81182	0.00492626	0.0203326	ENSG00000260806	DN
ENSG00000160062	356.094	-0.628278	0.223529	-2.81072	0.00494309	0.0203967	ZBTB8A	DN
ENSG00000162777	206.56	-0.672203	0.240431	-2.79582	0.00517678	0.0212761	DENND2D	DN
ENSG00000272841	17.8179	-1.28444	0.460908	-2.78677	0.00532363	0.0218103	ENSG00000272841	DN
ENSG00000229106	37.5096	-0.830279	0.298325	-2.78314	0.00538357	0.0220268	BTBD6P1	DN
ENSG00000174928	69.0061	-1.08001	0.388573	-2.77942	0.00544562	0.0222572	C3orf33	DN
ENSG00000273893	53.2523	-0.800322	0.288148	-2.77747	0.00547841	0.0223794	ENSG00000273893	DN
ENSG00000132688	35.4391	-0.917963	0.330616	-2.77653	0.00549432	0.0224326	NES	DN
ENSG00000260244	67.2336	-0.818067	0.294976	-2.77333	0.0055485	0.0226095	ENSG00000260244	DN
ENSG00000265763	91.1079	-0.792505	0.285882	-2.77214	0.00556891	0.0226703	ZNF488	DN
ENSG00000170469	47.6428	-0.891392	0.321917	-2.76901	0.00562268	0.0228605	SPATA24	DN
ENSG00000230882	21.8577	-0.98749	0.356683	-2.76853	0.00563091	0.0228819	ENSG00000230882	DN
ENSG00000189195	83.1885	-0.731001	0.26414	-2.76748	0.00564917	0.0229321	BTBD8	DN
ENSG00000148288	68.5265	-0.616959	0.223219	-2.76392	0.00571118	0.0231415	GBGT1	DN
ENSG00000268061	75.8157	-0.620083	0.224492	-2.76216	0.00574211	0.0232425	NAPA-AS1	DN
ENSG00000117586	64.928	-0.877088	0.317742	-2.76038	0.0057735	0.0233391	TNFSF4	DN
ENSG00000171206	1475.56	-0.605638	0.219449	-2.75981	0.00578341	0.023367	TRIM8	DN
ENSG00000274270	77.6393	-0.625947	0.227009	-2.75737	0.00582692	0.0235	ENSG00000274270	DN
ENSG00000164970	984.96	-0.68353	0.248269	-2.75319	0.00590177	0.023771	FAM219A	DN
ENSG00000101194	25.4664	-1.33159	0.484475	-2.74852	0.00598641	0.0240682	SLC17A9	DN
ENSG00000173218	5747.09	-0.72478	0.263841	-2.74703	0.00601373	0.0241717	VANGL1	DN
ENSG00000239636	53.624	-0.861939	0.31446	-2.74101	0.00612505	0.0245492	ENSG00000239636	DN
ENSG00000136161	545.032	-1.75778	0.643861	-2.73007	0.00633216	0.0252554	RCBTB2	DN
ENSG00000176125	50.588	-0.817367	0.299448	-2.72958	0.00634155	0.0252799	UFSP1	DN
ENSG00000107821	157.768	-0.604677	0.221771	-2.72659	0.0063993	0.0254643	KAZALD1	DN
ENSG00000272501	19.625	-1.14386	0.419854	-2.72442	0.00644139	0.0256055	ENSG00000272501	DN
ENSG00000234072	57.0731	-1.71732	0.63083	-2.72232	0.00648245	0.0257292	ENSG00000234072	DN
ENSG00000257511	45.011	-0.841569	0.309208	-2.72169	0.00649493	0.0257655	ENSG00000257511	DN
ENSG00000227354	65.5091	-0.788925	0.290078	-2.7197	0.00653407	0.0259076	RBM26-AS1	DN
ENSG00000197713	757.036	-0.781503	0.288192	-2.71174	0.00669309	0.0264233	RPE	DN
ENSG00000181652	171.121	-0.602017	0.22238	-2.70715	0.00678642	0.0267229	ATG9B	DN
ENSG00000184828	30.3183	-1.29177	0.477177	-2.7071	0.00678729	0.0267229	ZBTB7C	DN
ENSG00000101098	75.9486	-0.640978	0.237093	-2.70348	0.0068617	0.0269791	RIMS4	DN
ENSG00000157851	109.853	-1.54851	0.573883	-2.6983	0.00696949	0.0273268	DPYSL5	DN
ENSG00000280353	27.9141	-1.16191	0.430739	-2.69749	0.00698653	0.0273522	ENSG00000280353	DN
ENSG00000167851	34.4696	-1.32251	0.490427	-2.69664	0.00700429	0.0274079	CD300A	DN
ENSG00000224885	10.4378	-1.63674	0.60716	-2.69572	0.00702357	0.0274625	EIPR1-IT1	DN
ENSG00000150054	138.185	-0.781073	0.290164	-2.69183	0.00710617	0.0277257	MPP7	DN
ENSG00000186231	72.1181	-0.850105	0.315945	-2.69067	0.00713086	0.027798	KLHL32	DN
ENSG00000204055	19.4138	-1.14221	0.42477	-2.689	0.0071666	0.0279093	ENSG00000204055	DN
ENSG00000240288	66.2177	-1.0221	0.380837	-2.68382	0.00727865	0.0282818	GHRLOS	DN
ENSG00000116985	39.1402	-0.729126	0.271924	-2.68136	0.00733241	0.0284693	BMP8B	DN
ENSG00000144476	36.8714	-0.872808	0.326709	-2.67152	0.00755087	0.0292416	ACKR3	DN
ENSG00000257135	11.824	-2.12829	0.796673	-2.67147	0.00755206	0.0292416	ODC1-DT	DN
ENSG00000037965	26.2632	-1.02467	0.383778	-2.66996	0.00758604	0.0293512	ENSG00000037965	DN
ENSG00000140382	1177.36	-0.662984	0.248454	-2.66844	0.00762049	0.0294625	HMG20A	DN
ENSG00000101945	443.306	-0.859117	0.322091	-2.66731	0.00764611	0.0295247	SUV39H1	DN
ENSG00000136932	229.761	-0.79405	0.298022	-2.6644	0.00771249	0.0297515	TRMO	DN
ENSG00000224023	23.1518	-1.17198	0.440046	-2.66332	0.00773744	0.0298329	EDRF1-DT	DN
ENSG00000198453	50.935	-0.848955	0.319356	-2.65834	0.00785278	0.0301801	ZNF568	DN
ENSG00000185436	42.8814	-0.982994	0.371294	-2.64748	0.00810939	0.0310433	IFNLR1	DN
ENSG00000158714	28.1181	-1.18334	0.447284	-2.6456	0.00815451	0.0311748	SLAMF8	DN
ENSG00000276093	22.381	-1.21565	0.459669	-2.64462	0.00817821	0.0312374	ENSG00000276093	DN
ENSG00000279792	58.0162	-0.75136	0.285734	-2.62958	0.00854903	0.0325098	ENSG00000279792	DN
ENSG00000281912	29.3148	-1.00906	0.383842	-2.62883	0.00856791	0.0325736	LINC01144	DN
ENSG00000279799	14.7573	-1.28368	0.488589	-2.62732	0.00860598	0.0326943	ENSG00000279799	DN
ENSG00000247708	114.516	-0.593169	0.226306	-2.62109	0.00876492	0.0332006	STX18-AS1	DN
ENSG00000167554	35.1713	-1.00906	0.385573	-2.61703	0.00886988	0.0335408	ZNF610	DN
ENSG00000164342	89.129	-0.704392	0.269327	-2.61538	0.00891293	0.0336708	TLR3	DN
ENSG00000177042	117.95	-0.746065	0.285638	-2.61192	0.0090034	0.0339878	TMEM80	DN
ENSG00000172748	149.109	-1.54252	0.590988	-2.61006	0.00905257	0.0341402	ZNF596	DN
ENSG00000232104	23.5688	-1.24941	0.478749	-2.60975	0.00906085	0.0341631	RFX3-AS1	DN
ENSG00000116285	177.708	-0.651718	0.249952	-2.60737	0.00912401	0.0343294	ERRFI1	DN
ENSG00000274904	16.9326	-1.2145	0.466782	-2.60185	0.00927227	0.034724	ENSG00000274904	DN
ENSG00000133816	216.279	-0.679119	0.261101	-2.60099	0.00929563	0.0348031	MICAL2	DN
ENSG00000250159	39.8465	-0.752358	0.289363	-2.60005	0.00932105	0.034873	ENSG00000250159	DN
ENSG00000196741	19.1844	-1.16819	0.449741	-2.59748	0.00939104	0.0350682	LINC01560	DN
ENSG00000144827	830.188	-0.73638	0.283499	-2.59747	0.00939128	0.0350682	ABHD10	DN
ENSG00000244457	15.3429	-1.23301	0.474988	-2.59587	0.00943512	0.035198	ENO1P1	DN
ENSG00000144445	212.495	-0.784009	0.302268	-2.59376	0.00949341	0.0353814	KANSL1L	DN
ENSG00000233178	38.1156	-1.78832	0.690497	-2.5899	0.0096004	0.035703	ENSG00000233178	DN
ENSG00000184281	506.19	-0.647836	0.250307	-2.58817	0.0096488	0.0357972	TSSC4	DN
ENSG00000138613	167.543	-1.32384	0.512184	-2.5847	0.00974644	0.0360991	APH1B	DN
ENSG00000260691	38.8664	-0.903728	0.34975	-2.58392	0.00976835	0.0361674	ANKRD20A1	DN
ENSG00000013016	80.1883	-0.642063	0.249543	-2.57295	0.0100835	0.0371348	EHD3	DN
ENSG00000173209	469.938	-0.678018	0.264607	-2.56236	0.0103964	0.0380768	AHSA2P	DN
ENSG00000211797	31.4762	-0.895411	0.349594	-2.56129	0.0104284	0.0381727	TRAV17	DN
ENSG00000175879	98.9912	-0.793903	0.310029	-2.56074	0.010445	0.0381941	HOXD8	DN
ENSG00000114993	52.6317	-0.679257	0.265327	-2.56008	0.0104649	0.038258	RTKN	DN
ENSG00000118260	819.568	-0.791553	0.309217	-2.55986	0.0104714	0.0382727	CREB1	DN
ENSG00000236930	17.4164	-1.22258	0.478107	-2.55712	0.0105543	0.0385301	ENSG00000236930	DN
ENSG00000023839	43.2167	-0.634888	0.248378	-2.55613	0.0105844	0.0386238	ABCC2	DN
ENSG00000168994	38.4243	-1.13325	0.445333	-2.54473	0.0109361	0.0397465	PXDC1	DN
ENSG00000139372	1136.05	-0.792228	0.31187	-2.54025	0.0110774	0.0401609	TDG	DN
ENSG00000214194	228.992	-0.585708	0.230586	-2.54008	0.0110826	0.0401662	SMIM30	DN
ENSG00000160685	63.4954	-0.816215	0.321564	-2.53826	0.0111404	0.0403472	ZBTB7B	DN
ENSG00000260219	29.6049	-0.961109	0.37864	-2.53832	0.0111387	0.0403472	ENSG00000260219	DN
ENSG00000277301	23.4925	-1.34483	0.531589	-2.52983	0.0114117	0.0411282	ENSG00000277301	DN
ENSG00000174370	61.3944	-0.588689	0.232859	-2.52809	0.0114685	0.0412947	C11orf45	DN
ENSG00000140538	148.597	-0.771147	0.305049	-2.52795	0.0114732	0.0413018	NTRK3	DN
ENSG00000237753	55.6995	-0.718405	0.284567	-2.52456	0.0115845	0.0416252	ENSG00000237753	DN
ENSG00000284707	47.3163	-0.795217	0.314986	-2.52462	0.0115825	0.0416252	ENSG00000284707	DN
ENSG00000134291	1420.41	-0.658339	0.261673	-2.51589	0.0118732	0.0424369	TMEM106C	DN
ENSG00000060709	30.5603	-0.770075	0.306655	-2.51121	0.0120319	0.0429151	RIMBP2	DN
ENSG00000255152	39.06	-1.64169	0.654073	-2.50995	0.012075	0.0430587	MSH5-SAPCD1	DN
ENSG00000270638	19.4827	-1.22322	0.488036	-2.50641	0.0121965	0.043472	ENSG00000270638	DN
ENSG00000257354	91.5462	-0.676286	0.269943	-2.50529	0.0122351	0.0435998	ENSG00000257354	DN
ENSG00000283288	33.9746	-1.04642	0.418316	-2.50152	0.0123662	0.0439761	SMIM33	DN
ENSG00000180694	167.211	-0.620133	0.248177	-2.49875	0.0124631	0.0443001	TMEM64	DN
ENSG00000261251	47.1982	-0.853199	0.341646	-2.49732	0.0125136	0.0444492	ENSG00000261251	DN
ENSG00000196693	554.077	-1.53764	0.615866	-2.49671	0.012535	0.0444946	ZNF33B	DN
ENSG00000178096	223.592	-0.784333	0.31413	-2.49685	0.0125303	0.0444946	BOLA1	DN
ENSG00000164841	66.6725	-0.751203	0.301403	-2.49235	0.0126899	0.0449623	TMEM74	DN
ENSG00000172058	46.8801	-0.702552	0.282379	-2.48798	0.0128472	0.0454367	SERF1A	DN
ENSG00000263412	66.5204	-0.82732	0.332728	-2.48648	0.0129014	0.045566	ENSG00000263412	DN
ENSG00000273004	18.3486	-1.05417	0.42471	-2.4821	0.0130611	0.046046	ENSG00000273004	DN
ENSG00000263884	55.812	-0.698855	0.282305	-2.47553	0.0133038	0.0467637	ENSG00000263884	DN
ENSG00000211955	36.16	-0.827341	0.33431	-2.47477	0.0133321	0.0468313	IGHV3-33	DN
ENSG00000249825	82.6189	-0.70011	0.283143	-2.47263	0.0134121	0.047038	ENSG00000249825	DN
ENSG00000267309	30.1369	-1.02715	0.416771	-2.46453	0.0137193	0.0479957	ENSG00000267309	DN
ENSG00000256988	24.4908	-1.05932	0.429982	-2.46363	0.0137539	0.0480951	ENSG00000256988	DN
ENSG00000166801	1365.3	-1.38002	0.561568	-2.45744	0.0139931	0.0488108	FAM111A	DN
ENSG00000134955	190.211	-0.669461	0.272532	-2.45645	0.0140318	0.0489129	SLC37A2	DN
ENSG00000119915	19.6763	-1.1469	0.46697	-2.45604	0.0140477	0.0489493	ELOVL3	DN

## Sheet: DESeq (SAHA 4 hrs)
Row.names	baseMean	log2FoldChange	lfcSE	stat	pvalue	padj	Symbol	Category
ENSG00000264364	9092.88	1.3555	0.0348657	38.8777	0	0	DYNLL2	UP
ENSG00000189060	2831.63	1.94052	0.0523069	37.0988	2.93969e-301	2.28105e-297	H1F0	UP
ENSG00000185304	2149.55	-2.02698	0.0547015	-37.0553	1.47337e-300	7.62173e-297	RGPD2	DN
ENSG00000155926	3424.36	-1.88848	0.0521109	-36.2396	1.44893e-287	5.6215e-284	SLA	DN
ENSG00000147138	4115.92	-2.08479	0.0578396	-36.0445	1.68473e-284	5.22905e-281	GPR174	DN
ENSG00000100351	1669.56	-2.07769	0.0577661	-35.9674	2.71019e-283	7.00989e-280	GRAP2	DN
ENSG00000174004	2108.06	-2.64061	0.0736886	-35.8347	3.18149e-281	7.05337e-278	NRROS	DN
ENSG00000197380	746.252	4.94196	0.142293	34.7308	2.70481e-264	5.24698e-261	DACT3	UP
ENSG00000164100	1763.03	-2.13511	0.0660996	-32.3014	6.68576e-229	1.15285e-225	NDST3	DN
ENSG00000102245	1802.32	-3.00308	0.0929905	-32.2945	8.34563e-229	1.29516e-225	CD40LG	DN
ENSG00000104081	1077.38	3.01282	0.0934639	32.2351	5.69532e-228	8.03506e-225	BMF	UP
ENSG00000009790	1410.2	-2.12316	0.068675	-30.916	7.27396e-210	9.40704e-207	TRAF3IP3	DN
ENSG00000163840	2429.51	-1.86403	0.0607669	-30.6751	1.22119e-206	1.45782e-203	DTX3L	DN
ENSG00000143851	4049.26	-1.72477	0.057442	-30.0262	4.46083e-198	4.94483e-195	PTPN7	DN
ENSG00000149639	2290.74	-1.82612	0.0613722	-29.7548	1.50194e-194	1.5539e-191	SOGA1	DN
ENSG00000138413	1841.16	1.60256	0.0560526	28.5904	8.84679e-180	8.58083e-177	IDH1	UP
ENSG00000143344	811.031	2.52412	0.088609	28.486	1.7453e-178	1.59326e-175	RGL1	UP
ENSG00000198909	2616.65	1.6584	0.0591187	28.052	3.77604e-173	3.25558e-170	MAP3K3	UP
ENSG00000172977	900.161	-2.10068	0.0754855	-27.8289	1.94106e-170	1.58544e-167	KAT5	DN
ENSG00000112033	1497.6	1.72403	0.0658795	26.1694	5.92377e-151	4.59655e-148	PPARD	UP
ENSG00000178409	686.974	-2.24672	0.088186	-25.4771	3.54057e-143	2.61648e-140	BEND3	DN
ENSG00000182158	2851.52	1.73789	0.0684638	25.384	3.78526e-142	2.67016e-139	CREB3L2	UP
ENSG00000139926	556.088	2.99805	0.118167	25.3713	5.23341e-142	3.53119e-139	FRMD6	UP
ENSG00000006607	3138.09	1.36077	0.0538586	25.2657	7.61788e-141	4.92591e-138	FARP2	UP
ENSG00000137267	865.703	2.63809	0.105337	25.0443	2.01248e-138	1.24927e-135	TUBB2A	UP
ENSG00000169093	1195.18	1.84466	0.0739675	24.9388	2.82681e-137	1.68728e-134	ASMTL	UP
ENSG00000111679	2983.07	-1.2825	0.0515008	-24.9024	7.0021e-137	4.02465e-134	PTPN6	DN
ENSG00000149212	2510.75	2.77806	0.112022	24.7992	9.15308e-136	5.07309e-133	SESN3	UP
ENSG00000177614	1155.02	1.9826	0.0802574	24.703	9.92364e-135	5.31052e-132	PGBD5	UP
ENSG00000108312	6943.47	-1.45923	0.0595374	-24.5095	1.16918e-132	6.04815e-130	UBTF	DN
ENSG00000110876	1245.28	-2.46875	0.1028	-24.0152	1.93082e-127	9.66592e-125	SELPLG	DN
ENSG00000165424	450.813	2.77478	0.116208	23.8778	5.21169e-126	2.52751e-123	ZCCHC24	UP
ENSG00000114805	532.897	-2.26037	0.0949134	-23.815	2.33293e-125	1.09711e-122	PLCH1	DN
ENSG00000151474	528.269	-2.19103	0.0921075	-23.7877	4.47262e-125	2.04149e-122	FRMD4A	DN
ENSG00000076641	1444.5	1.958	0.0823225	23.7845	4.83672e-125	2.1446e-122	PAG1	UP
ENSG00000066294	1396.08	-1.79678	0.0766905	-23.429	2.16382e-121	9.32787e-119	CD84	DN
ENSG00000167984	1463.25	-1.51509	0.0653346	-23.1898	5.77327e-119	2.4215e-116	NLRC3	DN
ENSG00000146083	2859.92	-1.56022	0.067344	-23.1679	9.591e-119	3.91691e-116	RNF44	DN
ENSG00000115232	14622.7	-1.08008	0.0466736	-23.141	1.78948e-118	7.12074e-116	ITGA4	DN
ENSG00000120616	959.493	-1.94515	0.0843459	-23.0616	1.12559e-117	4.36701e-115	EPC1	DN
ENSG00000148158	1361.46	1.68322	0.0730647	23.0374	1.96557e-117	7.43991e-115	SNX30	UP
ENSG00000122122	5648.48	-1.07207	0.046655	-22.9787	7.62079e-117	2.81588e-114	SASH3	DN
ENSG00000135999	664.227	-2.11852	0.0922433	-22.9666	1.0052e-116	3.62782e-114	EPC2	DN
ENSG00000197321	1232.62	-1.55978	0.067956	-22.9528	1.38266e-116	4.8767e-114	SVIL	DN
ENSG00000171793	3948.78	-1.15837	0.0504798	-22.9471	1.57438e-116	5.42953e-114	CTPS1	DN
ENSG00000145990	2301.55	1.06787	0.046555	22.9378	1.95147e-116	6.58366e-114	GFOD1	UP
ENSG00000184677	2212.54	-1.27909	0.0562384	-22.744	1.64586e-114	5.43449e-112	ZBTB40	DN
ENSG00000172081	3622.32	-1.34172	0.0600902	-22.3284	1.9586e-110	6.3324e-108	MOB3A	DN
ENSG00000113263	1425.42	-1.55152	0.0695792	-22.2986	3.80817e-110	1.2061e-107	ITK	DN
ENSG00000221963	1754.41	-1.39715	0.0628291	-22.2374	1.49529e-109	4.64107e-107	APOL6	DN
ENSG00000035403	1295.65	1.66656	0.0750588	22.2034	3.18662e-109	9.69671e-107	VCL	UP
ENSG00000142149	715.094	-1.96965	0.0887903	-22.1832	4.98898e-109	1.48892e-106	HUNK	DN
ENSG00000127993	1765.37	-1.38642	0.062809	-22.0736	5.6722e-108	1.66088e-105	RBM48	DN
ENSG00000113916	383.861	3.66104	0.166665	21.9665	6.02468e-107	1.73143e-104	BCL6	UP
ENSG00000154734	461.728	-2.19775	0.100176	-21.9389	1.10513e-106	3.11826e-104	ADAMTS1	DN
ENSG00000077150	899.893	1.66406	0.0761107	21.8637	5.75688e-106	1.59538e-103	NFKB2	UP
ENSG00000156650	1459.84	-1.63523	0.0749204	-21.8263	1.3064e-105	3.55686e-103	KAT6B	DN
ENSG00000176022	1536.6	-1.89256	0.0868043	-21.8026	2.19388e-105	5.87015e-103	B3GALT6	DN
ENSG00000070159	365.53	-2.48384	0.113934	-21.8006	2.29007e-105	6.02367e-103	PTPN3	DN
ENSG00000120800	4274.15	-1.11517	0.0511918	-21.7842	3.27908e-105	8.48133e-103	UTP20	DN
ENSG00000101040	1003.24	-1.78889	0.0821694	-21.7707	4.39596e-105	1.11838e-102	ZMYND8	DN
ENSG00000126216	1516.31	-1.42669	0.065744	-21.7007	2.0211e-104	5.05895e-102	TUBGCP3	DN
ENSG00000081237	12104.1	-0.89544	0.0416345	-21.5072	1.33395e-102	3.28595e-100	PTPRC	DN
ENSG00000151929	2201.19	1.40487	0.0654189	21.4751	2.66334e-102	6.45819e-100	BAG3	UP
ENSG00000122729	3184.02	1.07195	0.0499492	21.4607	3.62683e-102	8.6592e-100	ACO1	UP
ENSG00000147316	1269.37	-1.52197	0.0709794	-21.4424	5.37372e-102	1.26356e-99	MCPH1	DN
ENSG00000155561	6014.09	-1.11164	0.0519006	-21.4187	8.94978e-102	2.07301e-99	NUP205	DN
ENSG00000160285	2816.63	1.13079	0.052845	21.3982	1.38826e-101	3.16829e-99	LSS	UP
ENSG00000032219	2241.7	1.39563	0.0653588	21.3533	3.63326e-101	8.17167e-99	ARID4A	UP
ENSG00000110987	3444.67	-1.28348	0.0601896	-21.324	6.79952e-101	1.50745e-98	BCL7A	DN
ENSG00000265148	362.314	-2.3589	0.110892	-21.272	2.06204e-100	4.50714e-98	TSPOAP1-AS1	DN
ENSG00000279207	1121.17	1.84855	0.0869209	21.2671	2.29081e-100	4.93764e-98	ENSG00000279207	UP
ENSG00000143079	1418.88	1.59904	0.0754019	21.2069	8.25061e-100	1.75399e-97	CTTNBP2NL	UP
ENSG00000197860	1308.03	1.80829	0.085419	21.1696	1.82153e-99	3.82004e-97	SGTB	UP
ENSG00000077420	2739.9	-1.21975	0.0577379	-21.1257	4.62082e-99	9.5614e-97	APBB1IP	DN
ENSG00000068137	309.336	4.61854	0.219407	21.0501	2.28287e-98	4.66157e-96	PLEKHH3	UP
ENSG00000211790	831.463	-2.20849	0.104925	-21.0483	2.36891e-98	4.77444e-96	TRAV8-4	DN
ENSG00000136286	6957.66	-0.925432	0.0441389	-20.9663	1.33093e-97	2.64803e-95	MYO1G	DN
ENSG00000114268	502.925	2.61964	0.125104	20.9397	2.3302e-97	4.57751e-95	PFKFB4	UP
ENSG00000070081	10807.1	-0.823712	0.0395594	-20.8222	2.72437e-96	5.28495e-94	NUCB2	DN
ENSG00000165029	1127.39	1.74021	0.0838564	20.7522	1.17127e-95	2.24407e-93	ABCA1	UP
ENSG00000277734	1636.85	-2.00312	0.0965343	-20.7503	1.21835e-95	2.30581e-93	TRAC	DN
ENSG00000166938	844.238	-1.75317	0.0845609	-20.7326	1.75973e-95	3.29028e-93	DIS3L	DN
ENSG00000167378	3661.92	1.1705	0.0564952	20.7186	2.35436e-95	4.34968e-93	IRGQ	UP
ENSG00000049449	800.5	-1.73014	0.0836792	-20.6758	5.71551e-95	1.04352e-92	RCN1	DN
ENSG00000063601	1384.93	-1.44845	0.0701447	-20.6495	9.87185e-95	1.78141e-92	MTMR1	DN
ENSG00000158481	900.593	-1.62847	0.0789592	-20.6241	1.66642e-94	2.97255e-92	CD1C	DN
ENSG00000182162	4647.19	-1.47439	0.0716738	-20.5709	5.0043e-94	8.82519e-92	P2RY8	DN
ENSG00000175662	891.277	1.87524	0.091829	20.4211	1.08702e-92	1.89545e-90	TOM1L2	UP
ENSG00000060558	2080.46	-1.36118	0.0667826	-20.3823	2.40096e-92	4.14005e-90	GNA15	DN
ENSG00000130038	876.518	-1.69998	0.0835116	-20.3563	4.08672e-92	6.96942e-90	CRACR2A	DN
ENSG00000008300	1331.14	-1.71233	0.084376	-20.294	1.45282e-91	2.45068e-89	CELSR3	DN
ENSG00000187555	11036.2	-0.676609	0.0333516	-20.2871	1.67101e-91	2.78844e-89	USP7	DN
ENSG00000112701	1721.73	-1.61178	0.0798319	-20.1897	1.20595e-90	1.99097e-88	SENP6	DN
ENSG00000162522	391.313	3.13682	0.155384	20.1875	1.25983e-90	2.05803e-88	KIAA1522	UP
ENSG00000020256	482.923	-2.03646	0.10103	-20.157	2.33601e-90	3.7763e-88	ZFP64	DN
ENSG00000133561	985.093	-1.84945	0.0919701	-20.1092	6.12736e-90	9.80314e-88	GIMAP6	DN
ENSG00000196371	647.293	-1.90573	0.0947977	-20.1031	6.93558e-90	1.0983e-87	FUT4	DN
ENSG00000111087	388.79	3.04373	0.151765	20.0555	1.80732e-89	2.8331e-87	GLI1	UP
ENSG00000164938	690.009	2.17252	0.108344	20.0521	1.93509e-89	3.00307e-87	TP53INP1	UP
ENSG00000185361	867.956	1.60833	0.0803815	20.0088	4.61897e-89	7.09721e-87	TNFAIP8L1	UP
ENSG00000158488	3643.17	-1.63343	0.0817461	-19.9817	7.93986e-89	1.20803e-86	CD1E	DN
ENSG00000188636	4365.11	-1.15829	0.0584082	-19.831	1.60967e-87	2.42528e-85	RTL6	DN
ENSG00000124193	8125.23	-0.888502	0.0448363	-19.8166	2.14218e-87	3.19658e-85	SRSF6	DN
ENSG00000186660	4630.98	-1.27267	0.0643643	-19.773	5.09048e-87	7.52373e-85	ZFP91	DN
ENSG00000149115	1661.25	1.84819	0.0935931	19.7471	8.49747e-87	1.24408e-84	TNKS1BP1	UP
ENSG00000115183	1282.18	1.11015	0.0563195	19.7116	1.71531e-86	2.48784e-84	TANC1	UP
ENSG00000090975	2991.38	-1.33861	0.0686059	-19.5116	8.75023e-85	1.25736e-82	PITPNM2	DN
ENSG00000082074	5898.78	-1.11153	0.057277	-19.4063	6.82934e-84	9.72334e-82	FYB1	DN
ENSG00000260903	187.717	4.47717	0.230895	19.3905	9.28944e-84	1.31057e-81	XKR7	UP
ENSG00000132846	1776.45	-1.42497	0.0735404	-19.3767	1.21316e-83	1.69613e-81	ZBED3	DN
ENSG00000070540	314.862	3.48061	0.180238	19.3111	4.32854e-83	5.99773e-81	WIPI1	UP
ENSG00000183346	468.635	-1.95984	0.101509	-19.307	4.68818e-83	6.43857e-81	CABCOCO1	DN
ENSG00000132773	783.965	-1.40886	0.0731016	-19.2726	9.11815e-83	1.24127e-80	TOE1	DN
ENSG00000125741	793.101	-1.51508	0.0786762	-19.2571	1.23108e-82	1.66132e-80	OPA3	DN
ENSG00000128908	1720.14	-1.41185	0.0733187	-19.2564	1.24816e-82	1.66984e-80	INO80	DN
ENSG00000184302	2627.96	-1.38993	0.0722075	-19.2491	1.43517e-82	1.90363e-80	SIX6	DN
ENSG00000071242	790.191	1.83791	0.0956996	19.205	3.35971e-82	4.41858e-80	RPS6KA2	UP
ENSG00000119772	3728.72	-0.938354	0.04891	-19.1853	4.90961e-82	6.4027e-80	DNMT3A	DN
ENSG00000130749	3201.48	-1.3854	0.0723881	-19.1385	1.20606e-81	1.55973e-79	ENSG00000130749	DN
ENSG00000184922	5544.95	-0.981121	0.0515005	-19.0507	6.48251e-81	8.31422e-79	FMNL1	DN
ENSG00000127946	797.692	1.69078	0.0887666	19.0474	6.89868e-81	8.77546e-79	HIP1	UP
ENSG00000164161	3156.29	-1.38584	0.0731821	-18.9369	5.66263e-80	7.14458e-78	HHIP	DN
ENSG00000159217	3566.58	-0.933157	0.049315	-18.9224	7.45773e-80	9.30555e-78	IGF2BP1	DN
ENSG00000137275	761.313	-1.51358	0.0799898	-18.9221	7.49528e-80	9.30555e-78	RIPK1	DN
ENSG00000198133	240.999	-3.02535	0.159946	-18.9149	8.59915e-80	1.05913e-77	TMEM229B	DN
ENSG00000105245	680.502	2.42931	0.128473	18.9092	9.58391e-80	1.17112e-77	NUMBL	UP
ENSG00000117298	3678.57	1.05392	0.055816	18.8821	1.60149e-79	1.94168e-77	ECE1	UP
ENSG00000160445	1593.47	1.30225	0.0689817	18.8782	1.7229e-79	2.07269e-77	ZER1	UP
ENSG00000166439	2038.15	-1.12337	0.0595162	-18.8751	1.82785e-79	2.18203e-77	RNF169	DN
ENSG00000110046	1921.71	1.53354	0.0812537	18.8736	1.88217e-79	2.22972e-77	ATG2A	UP
ENSG00000100105	1463.05	-2.07865	0.110393	-18.8295	4.3269e-79	5.08706e-77	PATZ1	DN
ENSG00000172575	1325.21	-1.37184	0.0729594	-18.8028	7.16022e-79	8.35485e-77	RASGRP1	DN
ENSG00000180616	177.996	3.90513	0.207838	18.7893	9.23474e-79	1.06951e-76	SSTR2	UP
ENSG00000140948	1367.79	1.2148	0.0646662	18.7856	9.89869e-79	1.13791e-76	ZCCHC14	UP
ENSG00000119403	1689.99	-1.31848	0.070207	-18.7799	1.10315e-78	1.2588e-76	PHF19	DN
ENSG00000076706	220.93	3.48833	0.185761	18.7786	1.13045e-78	1.28054e-76	ENSG00000076706	UP
ENSG00000145198	366.585	2.44716	0.131061	18.6719	8.37559e-78	9.4189e-76	VWA5B2	UP
ENSG00000160094	1144.53	-1.46935	0.0788069	-18.645	1.38696e-77	1.5485e-75	ZNF362	DN
ENSG00000156675	3059.29	1.0499	0.0564242	18.6073	2.80452e-77	3.10881e-75	RAB11FIP1	UP
ENSG00000141994	1304.53	-1.30097	0.0699317	-18.6035	3.01226e-77	3.31541e-75	DUS3L	DN
ENSG00000109756	2168.29	0.90995	0.0490582	18.5484	8.40401e-77	9.18464e-75	RAPGEF2	UP
ENSG00000188822	384.712	-2.27059	0.122424	-18.547	8.61782e-77	9.35245e-75	CNR2	DN
ENSG00000140548	441.369	-2.08627	0.112589	-18.53	1.18356e-76	1.27553e-74	ZNF710	DN
ENSG00000155744	2469.5	1.22756	0.0662685	18.524	1.32185e-76	1.41474e-74	FAM126B	UP
ENSG00000168209	2440.87	1.24016	0.0669636	18.52	1.42546e-76	1.51518e-74	DDIT4	UP
ENSG00000165886	414.792	2.58268	0.139619	18.4981	2.13936e-76	2.25856e-74	UBTD1	UP
ENSG00000157077	687.876	-1.7212	0.0931803	-18.4717	3.49165e-76	3.66128e-74	ZFYVE9	DN
ENSG00000117016	2203.15	1.2972	0.0704071	18.4242	8.39833e-76	8.74723e-74	RIMS3	UP
ENSG00000158477	1923.21	-1.34885	0.0733386	-18.392	1.52217e-75	1.57483e-73	CD1A	DN
ENSG00000226806	283.514	-2.41738	0.131444	-18.391	1.55187e-75	1.59493e-73	ENSG00000226806	DN
ENSG00000204388	436.578	2.07574	0.113294	18.3218	5.54396e-75	5.66031e-73	HSPA1B	UP
ENSG00000093167	1876.92	1.12621	0.0616003	18.2825	1.14175e-74	1.15809e-72	LRRFIP2	UP
ENSG00000261371	2188.22	-1.20623	0.066157	-18.2329	2.83132e-74	2.8532e-72	PECAM1	DN
ENSG00000176476	652.413	-1.57106	0.0861827	-18.2294	3.01689e-74	3.02059e-72	SGF29	DN
ENSG00000127084	657.831	-2.16264	0.118688	-18.2212	3.50547e-74	3.48727e-72	FGD3	DN
ENSG00000170325	371.182	-2.41354	0.132567	-18.2063	4.6035e-74	4.55043e-72	PRDM10	DN
ENSG00000145703	5020.69	-0.993581	0.0545778	-18.2049	4.72282e-74	4.63882e-72	IQGAP2	DN
ENSG00000166016	343.585	2.26815	0.124748	18.1818	7.19319e-74	7.02082e-72	ABTB2	UP
ENSG00000170100	1223.54	1.46536	0.0806606	18.1671	9.41185e-74	9.12891e-72	ZNF778	UP
ENSG00000101216	693.953	-1.61427	0.089267	-18.0836	4.28851e-73	4.13376e-71	GMEB2	DN
ENSG00000143590	610.652	2.53168	0.140008	18.0824	4.38659e-73	4.20219e-71	EFNA3	UP
ENSG00000162129	2628.67	-1.03173	0.0571224	-18.0618	6.36866e-73	6.06351e-71	CLPB	DN
ENSG00000148840	2500.68	-1.48151	0.0820816	-18.0492	7.99808e-73	7.52256e-71	PPRC1	DN
ENSG00000066136	1359.21	-1.09868	0.0608707	-18.0494	7.97308e-73	7.52256e-71	NFYC	DN
ENSG00000084070	3844.08	1.01212	0.0562157	18.0041	1.80815e-72	1.69041e-70	SMAP2	UP
ENSG00000133069	523.833	2.54083	0.141334	17.9775	2.92524e-72	2.71837e-70	TMCC2	UP
ENSG00000198730	6877.45	0.864482	0.0480966	17.9739	3.12115e-72	2.88316e-70	CTR9	UP
ENSG00000166326	2609.12	-0.922114	0.0513442	-17.9595	4.04675e-72	3.71607e-70	TRIM44	DN
ENSG00000168264	4011.81	-0.812085	0.0452685	-17.9393	5.81893e-72	5.312e-70	IRF2BP2	DN
ENSG00000099308	1673.62	1.09556	0.0611301	17.9219	7.96344e-72	7.22717e-70	MAST3	UP
ENSG00000123609	1138.27	-1.38924	0.0776842	-17.8831	1.59601e-71	1.44003e-69	NMI	DN
ENSG00000130766	751.978	1.85483	0.104032	17.8294	4.18096e-71	3.75054e-69	SESN2	UP
ENSG00000079277	1364.02	1.24373	0.0697787	17.824	4.60524e-71	4.1074e-69	MKNK1	UP
ENSG00000165671	4994.05	-0.81223	0.0456153	-17.8061	6.3387e-71	5.62116e-69	NSD1	DN
ENSG00000100281	1425.71	-1.366	0.0767668	-17.7942	7.83976e-71	6.9128e-69	HMGXB4	DN
ENSG00000255561	295.103	-2.1404	0.12051	-17.7612	1.41238e-70	1.23835e-68	FDXACB1	DN
ENSG00000173898	1971.66	-1.1049	0.0622382	-17.7528	1.63866e-70	1.42867e-68	SPTBN2	DN
ENSG00000114796	1192.85	1.55994	0.0879575	17.7351	2.2461e-70	1.94733e-68	KLHL24	UP
ENSG00000124160	2683.11	-0.986992	0.0556866	-17.7241	2.73468e-70	2.35775e-68	NCOA5	DN
ENSG00000130856	1675.29	-0.961852	0.0543825	-17.6868	5.30009e-70	4.54431e-68	ZNF236	DN
ENSG00000162231	4427.71	1.28867	0.0729355	17.6687	7.31036e-70	6.23349e-68	NXF1	UP
ENSG00000143418	3250.63	-1.14423	0.0648096	-17.6552	9.27991e-70	7.86966e-68	CERS2	DN
ENSG00000263264	316.453	-2.27122	0.128971	-17.6104	2.05119e-69	1.73002e-67	ENSG00000263264	DN
ENSG00000023902	1874.24	-1.83658	0.1043	-17.6086	2.11511e-69	1.77429e-67	PLEKHO1	DN
ENSG00000162889	4244.74	1.14866	0.0652764	17.5968	2.60494e-69	2.17344e-67	MAPKAPK2	UP
ENSG00000116199	2501.61	-1.25182	0.0711693	-17.5893	2.97641e-69	2.4701e-67	FAM20B	DN
ENSG00000137285	435.627	2.40284	0.136758	17.57	4.18156e-69	3.45179e-67	TUBB2B	UP
ENSG00000274180	517.227	2.27768	0.129863	17.539	7.21766e-69	5.9265e-67	NATD1	UP
ENSG00000185811	6943.84	-1.62457	0.0927637	-17.513	1.14085e-68	9.31835e-67	IKZF1	DN
ENSG00000106560	358.257	-2.219	0.126911	-17.4847	1.8749e-68	1.52338e-66	GIMAP2	DN
ENSG00000137193	851.75	1.40828	0.0808559	17.4172	6.1118e-68	4.94005e-66	PIM1	UP
ENSG00000130956	576.044	1.67751	0.0963894	17.4034	7.76817e-68	6.24633e-66	HABP4	UP
ENSG00000164742	799.692	-1.9513	0.112288	-17.3776	1.2205e-67	9.76333e-66	ADCY1	DN
ENSG00000211772	2416.47	-1.16563	0.0671032	-17.3707	1.37549e-67	1.09468e-65	TRBC2	DN
ENSG00000163328	606.146	2.35483	0.13566	17.3583	1.70749e-67	1.35197e-65	GPR155	UP
ENSG00000173230	5135.02	1.19835	0.0691509	17.3295	2.81765e-67	2.21965e-65	GOLGB1	UP
ENSG00000116525	921.914	1.83636	0.105986	17.3264	2.97364e-67	2.33071e-65	TRIM62	UP
ENSG00000130449	674.218	1.33131	0.0769268	17.3062	4.22525e-67	3.29506e-65	ZSWIM6	UP
ENSG00000135414	2913.89	1.00864	0.0585177	17.2364	1.41511e-66	1.09805e-64	GDF11	UP
ENSG00000124788	416.575	1.99683	0.116091	17.2006	2.62995e-66	2.03056e-64	ATXN1	UP
ENSG00000159348	831.419	1.30307	0.0757639	17.1991	2.69768e-66	2.07254e-64	CYB5R1	UP
ENSG00000126107	1509.85	1.12399	0.0655247	17.1537	5.89594e-66	4.50734e-64	HECTD3	UP
ENSG00000266028	2775.1	1.21253	0.0706911	17.1525	6.02348e-66	4.58227e-64	SRGAP2	UP
ENSG00000144730	232.79	4.45299	0.259885	17.1345	8.21125e-66	6.21611e-64	IL17RD	UP
ENSG00000118513	9022.32	-1.12157	0.0654654	-17.1322	8.53515e-66	6.42995e-64	MYB	DN
ENSG00000186591	2698.7	1.51087	0.0887879	17.0167	6.17967e-65	4.63296e-63	UBE2H	UP
ENSG00000156515	2944.29	1.21509	0.0714142	17.0147	6.38686e-65	4.76527e-63	HK1	UP
ENSG00000168807	1285.96	1.07562	0.0634701	16.9468	2.03144e-64	1.50842e-62	SNTB2	UP
ENSG00000114573	3478.58	0.905702	0.05365	16.8817	6.13615e-64	4.53462e-62	ATP6V1A	UP
ENSG00000146278	1148.62	1.09121	0.0646939	16.8673	7.82766e-64	5.75723e-62	PNRC1	UP
ENSG00000124422	9716.16	-0.998096	0.059178	-16.866	8.0032e-64	5.85857e-62	USP22	DN
ENSG00000143379	1337.33	-1.11319	0.0660386	-16.8566	9.37836e-64	6.83299e-62	SETDB1	DN
ENSG00000168495	1728.58	-1.01485	0.0602854	-16.834	1.37472e-63	9.9693e-62	POLR3D	DN
ENSG00000057757	2356.95	0.83885	0.049877	16.8184	1.79014e-63	1.29215e-61	PITHD1	UP
ENSG00000173638	1971.21	-1.45176	0.0865285	-16.7778	3.54676e-63	2.54825e-61	SLC19A1	DN
ENSG00000163659	945.189	1.33951	0.0799139	16.7619	4.63804e-63	3.31694e-61	TIPARP	UP
ENSG00000158473	569.79	-1.80039	0.107436	-16.7579	4.96115e-63	3.53174e-61	CD1D	DN
ENSG00000139083	3648.14	-0.95272	0.0569002	-16.7437	6.29635e-63	4.46179e-61	ETV6	DN
ENSG00000070371	442.631	2.17296	0.130053	16.7083	1.14106e-62	8.04917e-61	CLTCL1	UP
ENSG00000146834	1532.53	-1.44695	0.0866533	-16.6982	1.35167e-62	9.49168e-61	MEPCE	DN
ENSG00000100297	7703.49	-0.736997	0.0441986	-16.6747	2.00314e-62	1.4003e-60	MCM5	DN
ENSG00000132763	543.49	-1.58398	0.0950097	-16.6718	2.10167e-62	1.46259e-60	MMACHC	DN
ENSG00000043143	1702.52	-1.2446	0.0747242	-16.6559	2.74262e-62	1.90012e-60	JADE2	DN
ENSG00000169032	2169.32	1.09522	0.0658265	16.638	3.6955e-62	2.54891e-60	MAP2K1	UP
ENSG00000169991	1117.95	1.60327	0.0964132	16.6292	4.28367e-62	2.94152e-60	IFFO2	UP
ENSG00000160818	1067.39	-1.32136	0.0795819	-16.6037	6.54707e-62	4.47594e-60	GPATCH4	DN
ENSG00000008853	1999.77	1.21388	0.0732619	16.5691	1.16607e-61	7.90301e-60	RHOBTB2	UP
ENSG00000077684	1460.5	-1.93252	0.116634	-16.5691	1.16618e-61	7.90301e-60	JADE1	DN
ENSG00000116824	732.343	-1.76817	0.106778	-16.5592	1.37311e-61	9.26494e-60	CD2	DN
ENSG00000136868	2021.24	1.2529	0.0759192	16.5031	3.4848e-61	2.34115e-59	SLC31A1	UP
ENSG00000099204	3687.95	-0.661985	0.0401299	-16.496	3.91706e-61	2.62021e-59	ABLIM1	DN
ENSG00000120868	1694.57	1.98513	0.120481	16.4766	5.40048e-61	3.597e-59	APAF1	UP
ENSG00000167880	474.847	-1.79352	0.109073	-16.4433	9.36508e-61	6.21097e-59	EVPL	DN
ENSG00000146858	881.337	-1.30191	0.0792155	-16.4351	1.07302e-60	7.08606e-59	ZC3HAV1L	DN
ENSG00000149798	290.519	2.09977	0.12816	16.384	2.48973e-60	1.63721e-58	CDC42EP2	UP
ENSG00000143772	1508.73	-0.993952	0.0606694	-16.3831	2.52564e-60	1.65382e-58	ITPKB	DN
ENSG00000110448	2596.02	-0.841475	0.0514057	-16.3693	3.16886e-60	2.06628e-58	CD5	DN
ENSG00000165233	548.967	1.61497	0.0986758	16.3664	3.324e-60	2.15838e-58	CARD19	UP
ENSG00000185920	1499.35	1.49288	0.0912564	16.3592	3.73833e-60	2.4173e-58	PTCH1	UP
ENSG00000188559	3379.11	0.953602	0.0584195	16.3234	6.73328e-60	4.33584e-58	RALGAPA2	UP
ENSG00000150907	426.745	1.92409	0.117973	16.3096	8.43917e-60	5.41188e-58	FOXO1	UP
ENSG00000170759	6518.02	-0.741217	0.0454819	-16.297	1.0369e-59	6.62209e-58	KIF5B	DN
ENSG00000123268	479.167	-1.68097	0.103207	-16.2873	1.21417e-59	7.72245e-58	ATF1	DN
ENSG00000087448	973.675	-1.88792	0.115941	-16.2834	1.29471e-59	8.20105e-58	KLHL42	DN
ENSG00000107175	1608.64	1.20971	0.0743726	16.2656	1.73218e-59	1.09275e-57	CREB3	UP
ENSG00000142235	574.328	1.75081	0.107646	16.2645	1.76263e-59	1.10746e-57	LMTK3	UP
ENSG00000127152	9257.66	-0.913554	0.056324	-16.2196	3.66447e-59	2.2931e-57	BCL11B	DN
ENSG00000187902	283.982	3.18752	0.196762	16.1999	5.0538e-59	3.1498e-57	SHISA7	UP
ENSG00000198722	3731.58	1.06896	0.0660632	16.1809	6.88326e-59	4.27285e-57	UNC13B	UP
ENSG00000165861	1622.14	0.916524	0.0567513	16.1498	1.13876e-58	7.04081e-57	ZFYVE1	UP
ENSG00000160185	792.554	-1.98716	0.123144	-16.1369	1.40441e-58	8.64885e-57	UBASH3A	DN
ENSG00000198952	4326.35	-0.920211	0.0570404	-16.1326	1.50492e-58	9.23119e-57	SMG5	DN
ENSG00000165409	610.796	-1.66866	0.104117	-16.0268	8.30619e-58	5.07495e-56	TSHR	DN
ENSG00000152503	880.882	1.57798	0.098538	16.0139	1.02185e-57	6.21889e-56	TRIM36	UP
ENSG00000097046	1349.62	-1.17041	0.0732273	-15.9832	1.67286e-57	1.0141e-55	CDC7	DN
ENSG00000007968	3235.48	-0.863957	0.0542056	-15.9385	3.42314e-57	2.06707e-55	E2F2	DN
ENSG00000163625	1119.78	-1.02486	0.0643908	-15.9163	4.88163e-57	2.93636e-55	WDFY3	DN
ENSG00000146842	1266.51	-1.31439	0.0826153	-15.9098	5.41721e-57	3.24593e-55	TMEM209	DN
ENSG00000229914	364.571	-1.85174	0.116621	-15.8783	8.9609e-57	5.34862e-55	ENSG00000229914	DN
ENSG00000143157	3393.65	-1.02671	0.0646745	-15.8751	9.42397e-57	5.60347e-55	POGK	DN
ENSG00000275793	313.576	-1.92795	0.121471	-15.8717	9.95812e-57	5.89847e-55	RIMBP3	DN
ENSG00000034152	1917.01	1.61225	0.101664	15.8586	1.22528e-56	7.23006e-55	MAP2K3	UP
ENSG00000167291	2277.86	0.912493	0.0576006	15.8417	1.60391e-56	9.42846e-55	TBC1D16	UP
ENSG00000105771	1117.55	-1.08094	0.0682677	-15.8339	1.81583e-56	1.06339e-54	SMG9	DN
ENSG00000168906	7818.24	-0.555095	0.0350923	-15.8181	2.33265e-56	1.36092e-54	MAT2A	DN
ENSG00000198846	4774.7	-0.823425	0.0520885	-15.8082	2.73151e-56	1.58765e-54	TOX	DN
ENSG00000132906	579.118	1.61389	0.102183	15.794	3.41944e-56	1.98009e-54	CASP9	UP
ENSG00000085433	1526.02	1.2862	0.0814499	15.7913	3.57332e-56	2.0615e-54	WDR47	UP
ENSG00000069248	5367.63	0.692958	0.0439575	15.7643	5.47989e-56	3.14972e-54	NUP133	UP
ENSG00000112297	4562.2	-0.828152	0.0525792	-15.7506	6.80686e-56	3.898e-54	CRYBG1	DN
ENSG00000100417	613.464	1.24566	0.079092	15.7496	6.91621e-56	3.94605e-54	PMM1	UP
ENSG00000176320	534.265	-1.79952	0.114375	-15.7334	8.9218e-56	5.0717e-54	ENSG00000176320	DN
ENSG00000107819	961.576	1.25824	0.0799843	15.7311	9.25692e-56	5.243e-54	SFXN3	UP
ENSG00000163811	4072.51	-0.764522	0.0486091	-15.728	9.72684e-56	5.48912e-54	WDR43	DN
ENSG00000118402	1921.44	1.06583	0.0677933	15.7217	1.0741e-55	6.03948e-54	ELOVL4	UP
ENSG00000130779	1509.48	-1.0036	0.0638582	-15.7161	1.17284e-55	6.57084e-54	CLIP1	DN
ENSG00000121211	933.357	-1.13393	0.0721813	-15.7094	1.30407e-55	7.27983e-54	MND1	DN
ENSG00000115935	1424.57	-0.973912	0.0621086	-15.6808	2.04677e-55	1.13849e-53	WIPF1	DN
ENSG00000151498	1809.6	1.1395	0.0726706	15.6803	2.06272e-55	1.14326e-53	ACAD8	UP
ENSG00000170476	1037.02	-1.51198	0.0966333	-15.6465	3.50824e-55	1.93752e-53	MZB1	DN
ENSG00000215421	1150.72	-1.00554	0.0644392	-15.6044	6.79427e-55	3.73902e-53	ZNF407	DN
ENSG00000076248	3237.07	-0.851816	0.0546057	-15.5994	7.34823e-55	4.02958e-53	UNG	DN
ENSG00000035681	1320.53	-1.20072	0.0770252	-15.5887	8.68956e-55	4.74836e-53	NSMAF	DN
ENSG00000125170	417.961	1.81308	0.116357	15.582	9.64635e-55	5.25269e-53	DOK4	UP
ENSG00000151470	606.742	1.60207	0.10289	15.5707	1.15085e-54	6.24477e-53	C4orf33	UP
ENSG00000019485	261.927	-2.09362	0.134627	-15.5512	1.56069e-54	8.43915e-53	PRDM11	DN
ENSG00000100600	1730.45	1.41384	0.0910804	15.523	2.42307e-54	1.30568e-52	LGMN	UP
ENSG00000158792	516.577	1.53622	0.099025	15.5134	2.81526e-54	1.51176e-52	SPATA2L	UP
ENSG00000164976	532.928	1.96498	0.126962	15.4769	4.97216e-54	2.66079e-52	MYORG	UP
ENSG00000224051	1019.33	1.3149	0.085077	15.4554	6.94179e-54	3.70205e-52	CPTP	UP
ENSG00000105186	3017.75	0.790697	0.0512473	15.429	1.04407e-53	5.54893e-52	ANKRD27	UP
ENSG00000130021	905.285	-1.75813	0.114072	-15.4124	1.35002e-53	7.15049e-52	PUDP	DN
ENSG00000198821	1301.31	-1.13451	0.0736611	-15.4017	1.59408e-53	8.41447e-52	CD247	DN
ENSG00000108179	1825.88	-1.05586	0.0686817	-15.3733	2.47269e-53	1.3008e-51	PPIF	DN
ENSG00000105576	4260.5	-0.765381	0.0498094	-15.3662	2.75992e-53	1.447e-51	TNPO2	DN
ENSG00000158485	1833.25	-1.35458	0.0881733	-15.3627	2.90995e-53	1.52052e-51	CD1B	DN
ENSG00000141956	544.869	-2.24632	0.146388	-15.3449	3.83146e-53	1.99532e-51	PRDM15	DN
ENSG00000107036	2795.08	1.21162	0.0789912	15.3386	4.22031e-53	2.18316e-51	RIC1	UP
ENSG00000070182	286.126	2.53136	0.165029	15.3388	4.20625e-53	2.18316e-51	SPTB	UP
ENSG00000155252	2110.14	1.04478	0.068146	15.3315	4.71165e-53	2.42924e-51	PI4K2A	UP
ENSG00000112290	1951.16	0.977853	0.063784	15.3307	4.7685e-53	2.45041e-51	WASF1	UP
ENSG00000155254	457.013	-1.92382	0.125653	-15.3106	6.49835e-53	3.32831e-51	MARVELD1	DN
ENSG00000103047	521.746	-1.89582	0.123916	-15.2992	7.73889e-53	3.95065e-51	TANGO6	DN
ENSG00000124762	263.408	2.77865	0.181633	15.2982	7.86194e-53	4.00031e-51	CDKN1A	UP
ENSG00000135144	5316.33	-0.948369	0.0619955	-15.2974	7.95813e-53	4.03602e-51	DTX1	DN
ENSG00000196943	4465.14	0.624648	0.0408552	15.2893	9.01094e-53	4.55507e-51	NOP9	UP
ENSG00000174197	3927.88	-0.99545	0.0651926	-15.2694	1.22365e-52	6.16553e-51	MGA	DN
ENSG00000106789	882.178	1.25986	0.0825176	15.2678	1.25378e-52	6.29689e-51	CORO2A	UP
ENSG00000015475	1873.26	-1.07747	0.0706053	-15.2604	1.40356e-52	7.02642e-51	BID	DN
ENSG00000204389	215.708	2.06683	0.135513	15.2519	1.59856e-52	7.97689e-51	HSPA1A	UP
ENSG00000156853	1356.48	-1.57114	0.103263	-15.2149	2.81444e-52	1.39991e-50	ZNF689	DN
ENSG00000115993	3197.97	1.08755	0.0715554	15.1988	3.60403e-52	1.78693e-50	TRAK2	UP
ENSG00000182095	5857.36	-1.1921	0.0784599	-15.1938	3.88873e-52	1.92195e-50	TNRC18	DN
ENSG00000076513	2242.47	0.888398	0.0584991	15.1865	4.34276e-52	2.13954e-50	ANKRD13A	UP
ENSG00000007047	2817.64	1.23658	0.0816998	15.1356	9.42935e-52	4.63082e-50	MARK4	UP
ENSG00000173517	2266.24	1.60178	0.105933	15.1207	1.18298e-51	5.79139e-50	PEAK1	UP
ENSG00000085185	1058.1	1.55531	0.102883	15.1173	1.24545e-51	6.07805e-50	BCORL1	UP
ENSG00000103274	598.644	-1.46732	0.0970871	-15.1134	1.3216e-51	6.42946e-50	NUBP1	DN
ENSG00000008256	1083.96	1.12699	0.0745916	15.1087	1.41821e-51	6.87789e-50	CYTH3	UP
ENSG00000107882	1509.26	1.18467	0.0784155	15.1076	1.44253e-51	6.97405e-50	SUFU	UP
ENSG00000109066	1310.49	1.29912	0.0861431	15.081	2.15959e-51	1.04083e-49	TMEM104	UP
ENSG00000181856	229.965	2.88062	0.191051	15.0778	2.26757e-51	1.08949e-49	SLC2A4	UP
ENSG00000141968	2878.21	-0.78623	0.0522487	-15.0478	3.56703e-51	1.70854e-49	VAV1	DN
ENSG00000197256	1333.84	1.41941	0.0944368	15.0303	4.65121e-51	2.22099e-49	KANK2	UP
ENSG00000185989	1988.76	0.782722	0.052084	15.0281	4.80696e-51	2.28832e-49	RASA3	UP
ENSG00000121281	976.405	-1.24547	0.0830034	-15.005	6.8076e-51	3.2308e-49	ADCY7	DN
ENSG00000113273	901.101	-1.20223	0.0801368	-15.0023	7.09343e-51	3.35619e-49	ARSB	DN
ENSG00000137364	1061.04	1.32242	0.0881983	14.9937	8.07564e-51	3.80929e-49	TPMT	UP
ENSG00000179094	3003.81	1.20934	0.0808397	14.9597	1.34675e-50	6.33341e-49	ENSG00000179094	UP
ENSG00000121753	1086.49	1.33302	0.0893233	14.9235	2.31816e-50	1.08687e-48	ADGRB2	UP
ENSG00000154945	1547.66	-0.893285	0.0599401	-14.903	3.15289e-50	1.47379e-48	ANKRD40	DN
ENSG00000120802	5202.85	-1.37998	0.0926265	-14.8983	3.38022e-50	1.5753e-48	TMPO	DN
ENSG00000165025	2783.98	-0.745716	0.0500768	-14.8914	3.74567e-50	1.74039e-48	SYK	DN
ENSG00000136273	528.586	-1.34874	0.0905819	-14.8897	3.84564e-50	1.78151e-48	HUS1	DN
ENSG00000164307	3516.91	-0.720361	0.0483989	-14.8838	4.19759e-50	1.93876e-48	ERAP1	DN
ENSG00000167286	5545.84	-0.706028	0.0474532	-14.8784	4.55319e-50	2.09676e-48	CD3D	DN
ENSG00000100982	1202.31	-1.24672	0.0838116	-14.8753	4.76907e-50	2.18968e-48	PCIF1	DN
ENSG00000110367	8234.09	-0.90696	0.0610802	-14.8487	7.09523e-50	3.24811e-48	DDX6	DN
ENSG00000172375	1858.39	1.18926	0.080193	14.83	9.37067e-50	4.27716e-48	C2CD2L	UP
ENSG00000224470	5767.56	0.679068	0.0457991	14.8271	9.78894e-50	4.45497e-48	ATXN1L	UP
ENSG00000156256	1778.03	-1.00516	0.067836	-14.8174	1.12995e-49	5.1274e-48	USP16	DN
ENSG00000105851	977.572	-1.06922	0.0721826	-14.8127	1.21346e-49	5.49027e-48	PIK3CG	DN
ENSG00000179918	3156.43	1.05486	0.0713247	14.7896	1.70997e-49	7.71427e-48	SEPHS2	UP
ENSG00000214655	1719.4	1.30205	0.0880405	14.7892	1.72069e-49	7.7401e-48	ZSWIM8	UP
ENSG00000170852	1667	-0.881294	0.0595941	-14.7883	1.74387e-49	7.82173e-48	KBTBD2	DN
ENSG00000183246	204.582	-1.97904	0.133854	-14.7851	1.82867e-49	8.17844e-48	RIMBP3C	DN
ENSG00000184602	1314.49	1.03159	0.0698992	14.7583	2.72076e-49	1.21332e-47	SNN	UP
ENSG00000129675	7257.46	-0.807635	0.0547936	-14.7396	3.59007e-49	1.5964e-47	ARHGEF6	DN
ENSG00000134317	393.372	1.52921	0.103771	14.7365	3.75943e-49	1.66693e-47	GRHL1	UP
ENSG00000168646	908.019	1.46144	0.0991824	14.7349	3.85009e-49	1.70226e-47	AXIN2	UP
ENSG00000126561	459.952	-1.9476	0.132436	-14.706	5.89937e-49	2.60092e-47	STAT5A	DN
ENSG00000114423	896.723	1.05984	0.0720968	14.7003	6.41732e-49	2.82126e-47	CBLB	UP
ENSG00000167977	3093.99	1.046	0.0711672	14.6978	6.65922e-49	2.91933e-47	KCTD5	UP
ENSG00000117036	3040.74	0.830768	0.0566211	14.6724	9.68305e-49	4.23299e-47	ETV3	UP
ENSG00000163171	481.679	1.60765	0.109605	14.6677	1.03818e-48	4.52573e-47	CDC42EP3	UP
ENSG00000167094	213.153	-4.13243	0.282102	-14.6487	1.37231e-48	5.9655e-47	TTC16	DN
ENSG00000123240	431.366	1.82184	0.124421	14.6425	1.50324e-48	6.51643e-47	OPTN	UP
ENSG00000182318	736.679	1.10826	0.0757077	14.6387	1.59137e-48	6.87922e-47	ZSCAN22	UP
ENSG00000073712	1350.48	1.01685	0.0694934	14.6324	1.74561e-48	7.52503e-47	FERMT2	UP
ENSG00000196972	131.857	3.28882	0.225064	14.6128	2.3284e-48	1.00095e-46	SMIM10L2B	UP
ENSG00000168769	998.775	-1.32955	0.0910839	-14.597	2.93603e-48	1.25868e-46	TET2	DN
ENSG00000172613	1266.51	1.25823	0.0862631	14.5859	3.45126e-48	1.47549e-46	RAD9A	UP
ENSG00000153885	130.304	-3.27837	0.224797	-14.5837	3.56638e-48	1.52051e-46	KCTD15	DN
ENSG00000119771	263.445	2.72145	0.186809	14.5681	4.47983e-48	1.90473e-46	KLHL29	UP
ENSG00000148200	618.076	1.52151	0.104532	14.5554	5.39391e-48	2.2871e-46	NR6A1	UP
ENSG00000198851	7333.97	-0.714699	0.049233	-14.5167	9.5008e-48	4.01752e-46	CD3E	DN
ENSG00000183018	287.833	2.29468	0.158118	14.5125	1.01031e-47	4.26059e-46	ENSG00000183018	UP
ENSG00000204977	1103.75	-1.32332	0.0912594	-14.5006	1.20045e-47	5.04871e-46	TRIM13	DN
ENSG00000178607	1116.33	1.21568	0.0839636	14.4786	1.65392e-47	6.93706e-46	ERN1	UP
ENSG00000110660	765.391	-1.50951	0.104277	-14.4759	1.71968e-47	7.19346e-46	SLC35F2	DN
ENSG00000077935	846.074	-1.28325	0.0887293	-14.4625	2.08973e-47	8.71787e-46	SMC1B	DN
ENSG00000099954	147.463	3.26467	0.225886	14.4527	2.40942e-47	1.00246e-45	CECR2	UP
ENSG00000130787	2559.24	1.19534	0.082728	14.4491	2.54025e-47	1.05407e-45	HIP1R	UP
ENSG00000103966	1488.87	1.1449	0.0792671	14.4435	2.75441e-47	1.13988e-45	EHD4	UP
ENSG00000196329	1153.96	-1.2191	0.0844369	-14.4379	2.98611e-47	1.23249e-45	GIMAP5	DN
ENSG00000143367	245.789	2.21318	0.153727	14.3968	5.42076e-47	2.23142e-45	TUFT1	UP
ENSG00000119508	163.803	2.97565	0.206864	14.3846	6.46802e-47	2.65548e-45	NR4A3	UP
ENSG00000108587	2045.57	-0.705734	0.0490846	-14.3779	7.12077e-47	2.91576e-45	GOSR1	DN
ENSG00000160654	6742.16	-0.833261	0.0579973	-14.3672	8.3073e-47	3.39266e-45	CD3G	DN
ENSG00000188620	305.1	-1.61373	0.112329	-14.3661	8.44613e-47	3.4403e-45	HMX3	DN
ENSG00000114446	1378.42	0.966426	0.0673008	14.3598	9.24987e-47	3.75782e-45	IFT57	UP
ENSG00000133250	279.683	-1.97001	0.137384	-14.3395	1.24021e-46	5.02529e-45	ZNF414	DN
ENSG00000126749	1681.45	-0.985444	0.0687387	-14.3361	1.30196e-46	5.26176e-45	EMG1	DN
ENSG00000078061	1087.7	-1.17139	0.0817502	-14.3289	1.4435e-46	5.81864e-45	ARAF	DN
ENSG00000053372	2117.57	-0.835635	0.0583306	-14.3258	1.50903e-46	6.06702e-45	MRTO4	DN
ENSG00000172995	1549.28	-1.17038	0.081776	-14.3121	1.83938e-46	7.37606e-45	ARPP21	DN
ENSG00000149782	1650.42	1.51167	0.105724	14.2983	2.24131e-46	8.96465e-45	PLCB3	UP
ENSG00000008294	3484.93	0.810313	0.0567546	14.2775	3.02261e-46	1.20586e-44	SPAG9	UP
ENSG00000170185	3574.29	0.777973	0.0544916	14.2769	3.04723e-46	1.21256e-44	USP38	UP
ENSG00000058056	1754.89	-0.875273	0.0613237	-14.273	3.2244e-46	1.27978e-44	USP13	DN
ENSG00000169994	16792.9	-0.758043	0.0531184	-14.2708	3.32606e-46	1.31676e-44	MYO7B	DN
ENSG00000130827	1550.55	1.9661	0.138036	14.2433	4.93192e-46	1.94755e-44	PLXNA3	UP
ENSG00000092067	154.095	-2.40426	0.169056	-14.2217	6.72162e-46	2.64753e-44	CEBPE	DN
ENSG00000117593	932.324	-0.99753	0.0701498	-14.22	6.88529e-46	2.70513e-44	DARS2	DN
ENSG00000100227	3017.65	-0.862223	0.0607962	-14.1822	1.18134e-45	4.6296e-44	POLDIP3	DN
ENSG00000185905	1011.81	-1.38554	0.0977118	-14.1799	1.22102e-45	4.77305e-44	C16orf54	DN
ENSG00000198286	995.551	-1.07056	0.0756126	-14.1585	1.65582e-45	6.45644e-44	CARD11	DN
ENSG00000113649	3959.94	-0.724096	0.0512184	-14.1374	2.23355e-45	8.68732e-44	TCERG1	DN
ENSG00000055917	4552.18	-1.07792	0.0764074	-14.1076	3.41132e-45	1.32351e-43	PUM2	DN
ENSG00000080503	2298.36	1.18892	0.0842819	14.1065	3.46525e-45	1.34108e-43	SMARCA2	UP
ENSG00000136813	1437.03	-1.12239	0.0795773	-14.1044	3.5698e-45	1.3781e-43	ECPAS	DN
ENSG00000152127	4272.74	0.674138	0.0478056	14.1016	3.70995e-45	1.42865e-43	MGAT5	UP
ENSG00000172534	15006.3	-1.07291	0.0761078	-14.0972	3.94868e-45	1.51682e-43	HCFC1	DN
ENSG00000181035	924.681	1.35394	0.0961183	14.0862	4.61715e-45	1.76922e-43	SLC25A42	UP
ENSG00000139131	400.804	-1.55735	0.110563	-14.0857	4.65269e-45	1.77845e-43	YARS2	DN
ENSG00000172578	692.538	-1.52507	0.108292	-14.0829	4.8373e-45	1.84447e-43	KLHL6	DN
ENSG00000110324	351.958	3.9238	0.278625	14.0827	4.85107e-45	1.84519e-43	IL10RA	UP
ENSG00000086589	1738.1	-1.06412	0.0755833	-14.0788	5.13067e-45	1.94677e-43	RBM22	DN
ENSG00000169564	6521.3	-0.749908	0.0532711	-14.0772	5.24515e-45	1.98535e-43	PCBP1	DN
ENSG00000110925	4282.87	0.826413	0.0587107	14.076	5.33306e-45	2.01372e-43	CSRNP2	UP
ENSG00000102699	3444.15	-0.6626	0.0470959	-14.0692	5.87546e-45	2.21314e-43	PARP4	DN
ENSG00000213658	2771.77	-1.30119	0.0925962	-14.0523	7.45562e-45	2.80154e-43	LAT	DN
ENSG00000196396	4752.63	0.69614	0.0495548	14.0479	7.93609e-45	2.97488e-43	PTPN1	UP
ENSG00000075340	3244.84	-0.63704	0.0453763	-14.039	8.99198e-45	3.36257e-43	ADD2	DN
ENSG00000182866	11984.8	-0.696695	0.0496427	-14.0342	9.63009e-45	3.59253e-43	LCK	DN
ENSG00000170629	826.405	-0.988273	0.0704876	-14.0205	1.1674e-44	4.34459e-43	DPY19L2P2	DN
ENSG00000081320	8328.61	1.05212	0.0751093	14.0079	1.39563e-44	5.18154e-43	STK17B	UP
ENSG00000141101	1246.31	-1.16471	0.0832142	-13.9965	1.63663e-44	6.06178e-43	NOB1	DN
ENSG00000233056	123.957	-2.72447	0.195118	-13.9632	2.61408e-44	9.65902e-43	ERVH48-1	DN
ENSG00000125844	2674.37	1.28052	0.0917462	13.9572	2.84232e-44	1.04774e-42	RRBP1	UP
ENSG00000142528	1565.23	-0.927107	0.066441	-13.9538	2.98155e-44	1.09646e-42	ZNF473	DN
ENSG00000066827	231.875	-2.15188	0.154218	-13.9534	2.99773e-44	1.09981e-42	ZFAT	DN
ENSG00000105339	1300.12	1.17496	0.0842305	13.9493	3.1765e-44	1.16264e-42	DENND3	UP
ENSG00000142459	1187.53	0.937067	0.0671847	13.9476	3.2523e-44	1.18759e-42	EVI5L	UP
ENSG00000122707	782.033	1.27015	0.0911386	13.9365	3.80154e-44	1.38489e-42	RECK	UP
ENSG00000137460	184.501	2.78302	0.200029	13.9131	5.27624e-44	1.91761e-42	FHDC1	UP
ENSG00000148143	1828.81	-0.975146	0.0702113	-13.8887	7.41408e-44	2.6883e-42	ZNF462	DN
ENSG00000067836	483.052	1.50558	0.108423	13.8862	7.67772e-44	2.7774e-42	ROGDI	UP
ENSG00000183814	530.003	-1.22289	0.0881089	-13.8793	8.45482e-44	3.0514e-42	LIN9	DN
ENSG00000197081	14558.6	0.577164	0.0416004	13.874	9.1062e-44	3.27887e-42	IGF2R	UP
ENSG00000103978	553.357	-1.07474	0.0775821	-13.8529	1.22121e-43	4.38703e-42	TMEM87A	DN
ENSG00000105248	478.768	-1.71104	0.12378	-13.8233	1.84526e-43	6.61353e-42	YJU2	DN
ENSG00000163935	620.213	-1.21763	0.0881149	-13.8187	1.96692e-43	7.03331e-42	SFMBT1	DN
ENSG00000088305	1184.04	1.43853	0.104128	13.8151	2.06724e-43	7.37505e-42	DNMT3B	UP
ENSG00000115896	431.32	2.08234	0.150814	13.8074	2.29969e-43	8.18552e-42	PLCL1	UP
ENSG00000105127	1354.2	-1.08872	0.0788858	-13.8012	2.50722e-43	8.9038e-42	AKAP8	DN
ENSG00000184661	3161.04	0.74996	0.0543427	13.8006	2.52849e-43	8.95883e-42	CDCA2	UP
ENSG00000065675	1914.25	-0.776643	0.0562893	-13.7973	2.64437e-43	9.34805e-42	PRKCQ	DN
ENSG00000092098	1458.14	0.999704	0.0724604	13.7965	2.67348e-43	9.42947e-42	RNF31	UP
ENSG00000114933	967.025	-1.44286	0.104611	-13.7926	2.82357e-43	9.93627e-42	INO80D	DN
ENSG00000177666	1836.55	1.12574	0.0816727	13.7836	3.20084e-43	1.12384e-41	PNPLA2	UP
ENSG00000005339	3394.59	-0.806201	0.0585021	-13.7807	3.32886e-43	1.16615e-41	CREBBP	DN
ENSG00000169740	900.121	-1.36597	0.0991579	-13.7757	3.56926e-43	1.24755e-41	ZNF32	DN
ENSG00000110104	2955.15	-0.875996	0.0636151	-13.7703	3.84819e-43	1.34202e-41	CCDC86	DN
ENSG00000171824	2987.95	-0.676832	0.0491843	-13.7611	4.36681e-43	1.51948e-41	EXOSC10	DN
ENSG00000164116	327.937	-2.25881	0.164242	-13.753	4.88826e-43	1.69711e-41	GUCY1A1	DN
ENSG00000215271	893.095	1.04039	0.0757044	13.7428	5.62569e-43	1.94878e-41	HOMEZ	UP
ENSG00000048028	717.887	1.25963	0.0916783	13.7397	5.87223e-43	2.02965e-41	USP28	UP
ENSG00000241839	510.942	1.44338	0.105081	13.7359	6.18489e-43	2.13296e-41	PLEKHO2	UP
ENSG00000138835	211.188	-1.89512	0.138031	-13.7297	6.74447e-43	2.32079e-41	RGS3	DN
ENSG00000196814	1408.55	-1.14071	0.083115	-13.7244	7.2493e-43	2.48898e-41	MVB12B	DN
ENSG00000092148	4321.9	-0.999977	0.0729353	-13.7105	8.7888e-43	3.01089e-41	HECTD1	DN
ENSG00000014123	1112.06	-0.942912	0.0688064	-13.7039	9.62714e-43	3.29083e-41	UFL1	DN
ENSG00000001461	2478.42	0.645421	0.0471114	13.6999	1.01653e-42	3.46714e-41	NIPAL3	UP
ENSG00000166349	334.832	-1.85435	0.135359	-13.6995	1.02294e-42	3.48136e-41	RAG1	DN
ENSG00000108175	5825.99	-0.820648	0.0599705	-13.6842	1.26188e-42	4.28515e-41	ZMIZ1	DN
ENSG00000197694	23613.3	0.627796	0.0458915	13.68	1.3368e-42	4.52966e-41	SPTAN1	UP
ENSG00000125733	215.844	1.93854	0.141743	13.6764	1.40435e-42	4.74816e-41	TRIP10	UP
ENSG00000186300	965.411	1.46323	0.106991	13.6762	1.40826e-42	4.75104e-41	ZNF555	UP
ENSG00000164530	1105.52	-1.16601	0.0852934	-13.6705	1.52269e-42	5.12596e-41	PI16	DN
ENSG00000005156	3586.32	-0.890572	0.0651668	-13.666	1.61969e-42	5.44069e-41	LIG3	DN
ENSG00000159267	970.313	-1.10078	0.0805669	-13.6629	1.69159e-42	5.66995e-41	HLCS	DN
ENSG00000121454	113.914	3.92471	0.287267	13.6622	1.70693e-42	5.70902e-41	LHX4	UP
ENSG00000110711	1796.45	-0.98811	0.0723819	-13.6513	1.98198e-42	6.61469e-41	AIP	DN
ENSG00000099814	343.33	1.78189	0.130536	13.6506	2.00227e-42	6.66806e-41	CEP170B	UP
ENSG00000161714	436.634	1.72707	0.12653	13.6495	2.03142e-42	6.75065e-41	PLCD3	UP
ENSG00000139668	1664.14	0.958796	0.070281	13.6423	2.24346e-42	7.43936e-41	WDFY2	UP
ENSG00000245848	139.789	-2.38966	0.175172	-13.6417	2.26139e-42	7.48283e-41	CEBPA	DN
ENSG00000130826	3000.78	-0.714987	0.0524137	-13.6412	2.27736e-42	7.51963e-41	DKC1	DN
ENSG00000135632	1058.54	-1.17726	0.0864767	-13.6136	3.32635e-42	1.096e-40	SMYD5	DN
ENSG00000155097	2524.02	0.816089	0.0599527	13.6122	3.38757e-42	1.11381e-40	ATP6V1C1	UP
ENSG00000166578	116.772	3.73847	0.274752	13.6067	3.65398e-42	1.19886e-40	IQCD	UP
ENSG00000133704	2019.91	-0.852637	0.0626773	-13.6036	3.81148e-42	1.2479e-40	IPO8	DN
ENSG00000130348	1212.5	-0.933395	0.0686546	-13.5955	4.25743e-42	1.39097e-40	QRSL1	DN
ENSG00000205089	175.714	-2.04853	0.150766	-13.5875	4.74797e-42	1.54798e-40	CCNI2	DN
ENSG00000152223	2057.09	1.07746	0.0793341	13.5813	5.16667e-42	1.68096e-40	EPG5	UP
ENSG00000143479	1347.75	0.993576	0.0731737	13.5783	5.3841e-42	1.74803e-40	DYRK3	UP
ENSG00000165813	1379.86	0.9858	0.0726157	13.5756	5.58928e-42	1.81086e-40	CCDC186	UP
ENSG00000075618	699.372	1.47729	0.10888	13.568	6.19493e-42	2.0029e-40	FSCN1	UP
ENSG00000116668	396.076	1.5017	0.110813	13.5516	7.7527e-42	2.50078e-40	SWT1	UP
ENSG00000186517	3682.62	-1.11447	0.0822398	-13.5515	7.7671e-42	2.50078e-40	ARHGAP30	DN
ENSG00000198924	1208.78	-0.918572	0.0678295	-13.5424	8.79074e-42	2.8245e-40	DCLRE1A	DN
ENSG00000174032	823.604	1.13122	0.0835326	13.5422	8.81202e-42	2.82549e-40	SLC25A30	UP
ENSG00000167110	2194.73	0.82125	0.0606556	13.5396	9.13427e-42	2.92278e-40	GOLGA2	UP
ENSG00000161642	166.906	2.4702	0.1826	13.5279	1.07005e-41	3.41689e-40	ZNF385A	UP
ENSG00000136938	7615.4	-0.753655	0.0557213	-13.5254	1.10703e-41	3.52771e-40	ANP32B	DN
ENSG00000164506	477.777	-1.60907	0.119002	-13.5214	1.16999e-41	3.7207e-40	STXBP5	DN
ENSG00000072062	4097.63	0.874897	0.0647107	13.5201	1.18979e-41	3.77593e-40	PRKACA	UP
ENSG00000123329	652.539	-1.36738	0.101328	-13.4946	1.68282e-41	5.32974e-40	ARHGAP9	DN
ENSG00000059804	1078.56	0.892388	0.0661428	13.4918	1.74687e-41	5.52131e-40	SLC2A3	UP
ENSG00000204386	193.828	1.81101	0.134244	13.4904	1.78183e-41	5.62036e-40	NEU1	UP
ENSG00000109320	1696.76	-0.698588	0.0517998	-13.4863	1.88297e-41	5.92735e-40	NFKB1	DN
ENSG00000187994	187.024	-2.51475	0.186712	-13.4686	2.39448e-41	7.52226e-40	RINL	DN
ENSG00000197355	631.769	1.2363	0.0918841	13.455	2.87919e-41	9.02668e-40	UAP1L1	UP
ENSG00000148426	137.391	3.17488	0.236284	13.4367	3.68365e-41	1.15255e-39	PROSER2	UP
ENSG00000163812	2548.02	0.929334	0.0692082	13.4281	4.13977e-41	1.29266e-39	ZDHHC3	UP
ENSG00000142784	681.479	1.40072	0.104359	13.4221	4.48557e-41	1.39782e-39	WDTC1	UP
ENSG00000110108	3379.97	-0.817392	0.0609049	-13.4208	4.56825e-41	1.42074e-39	TMEM109	DN
ENSG00000007866	272.999	2.35475	0.175538	13.4144	4.9764e-41	1.54457e-39	TEAD3	UP
ENSG00000211751	5871.46	-0.991182	0.0739076	-13.4111	5.20674e-41	1.61284e-39	TRBC1	DN
ENSG00000151353	859.052	-0.968889	0.072298	-13.4013	5.9393e-41	1.8361e-39	TMEM18	DN
ENSG00000169905	4658.07	0.757468	0.056736	13.3507	1.17275e-40	3.61827e-39	TOR1AIP2	UP
ENSG00000135828	257.156	-2.23487	0.167504	-13.3422	1.31584e-40	4.05169e-39	RNASEL	DN
ENSG00000185813	1348.64	1.03237	0.0774169	13.3351	1.44565e-40	4.44258e-39	PCYT2	UP
ENSG00000100647	1989.57	0.724553	0.0543839	13.3229	1.70268e-40	5.22213e-39	SUSD6	UP
ENSG00000162402	4293.27	-0.768021	0.0577229	-13.3053	2.15566e-40	6.59835e-39	USP24	DN
ENSG00000182379	164.576	3.3424	0.251222	13.3046	2.17781e-40	6.65304e-39	NXPH4	UP
ENSG00000011523	1637.35	1.14042	0.0857287	13.3026	2.2344e-40	6.81252e-39	CEP68	UP
ENSG00000168453	535.976	-1.58775	0.119396	-13.2982	2.37165e-40	7.21679e-39	HR	DN
ENSG00000171368	167.804	5.68844	0.42785	13.2954	2.46114e-40	7.47446e-39	TPPP	UP
ENSG00000001167	4177.98	-0.702477	0.0528725	-13.2862	2.78191e-40	8.43214e-39	NFYA	DN
ENSG00000173621	1044.13	-1.49864	0.112985	-13.2641	3.74129e-40	1.13179e-38	LRFN4	DN
ENSG00000108622	925.367	-1.27681	0.0964841	-13.2333	5.63277e-40	1.70068e-38	ICAM2	DN
ENSG00000124203	537.071	-1.05062	0.0794322	-13.2266	6.15946e-40	1.85609e-38	ZNF831	DN
ENSG00000125249	1759.87	1.28646	0.0972739	13.2251	6.28419e-40	1.89001e-38	RAP2A	UP
ENSG00000189319	2776.76	-0.931269	0.0704849	-13.2123	7.4492e-40	2.23606e-38	FAM53B	DN
ENSG00000047056	1363.59	1.1103	0.0840387	13.2117	7.50678e-40	2.24899e-38	WDR37	UP
ENSG00000177875	99.9943	2.84751	0.215697	13.2014	8.60726e-40	2.57372e-38	CCDC184	UP
ENSG00000117597	1218.34	-0.891436	0.0675821	-13.1904	9.96322e-40	2.97345e-38	UTP25	DN
ENSG00000072071	6657.77	0.856821	0.0649643	13.1891	1.0138e-39	3.01981e-38	ADGRL1	UP
ENSG00000123178	367.235	1.50741	0.11437	13.18	1.14325e-39	3.39887e-38	SPRYD7	UP
ENSG00000161217	2488.92	0.965204	0.073332	13.1621	1.44998e-39	4.30252e-38	PCYT1A	UP
ENSG00000170379	108.383	3.98229	0.30298	13.1438	1.84822e-39	5.47376e-38	TCAF2	UP
ENSG00000101400	632.424	1.36589	0.104007	13.1327	2.13944e-39	6.32417e-38	SNTA1	UP
ENSG00000152527	321.23	1.98724	0.15153	13.1145	2.71944e-39	8.02337e-38	PLEKHH2	UP
ENSG00000088280	380.622	1.54125	0.117699	13.0948	3.52447e-39	1.03788e-37	ASAP3	UP
ENSG00000011332	470.215	1.2538	0.095823	13.0846	4.03441e-39	1.1858e-37	DPF1	UP
ENSG00000111266	177.446	2.4126	0.184417	13.0823	4.15819e-39	1.21987e-37	DUSP16	UP
ENSG00000101464	761.262	-1.188	0.0908289	-13.0796	4.30762e-39	1.26132e-37	PIGU	DN
ENSG00000043462	2937.24	-1.03196	0.0789206	-13.0759	4.52254e-39	1.32176e-37	LCP2	DN
ENSG00000206557	250.913	-1.80774	0.138309	-13.0703	4.8672e-39	1.41981e-37	TRIM71	DN
ENSG00000171132	443.148	-1.86439	0.142668	-13.068	5.01679e-39	1.4607e-37	PRKCE	DN
ENSG00000105011	3017.41	0.806821	0.0617527	13.0654	5.19326e-39	1.50926e-37	ASF1B	UP
ENSG00000135387	18164.4	-0.632818	0.048457	-13.0594	5.62016e-39	1.63027e-37	CAPRIN1	DN
ENSG00000013503	980.501	-0.965214	0.0739144	-13.0585	5.68098e-39	1.64484e-37	POLR3B	DN
ENSG00000144655	941.65	1.40939	0.107951	13.0558	5.88725e-39	1.70138e-37	CSRNP1	UP
ENSG00000169410	1446.06	-0.796461	0.0610453	-13.047	6.60562e-39	1.90544e-37	PTPN9	DN
ENSG00000137331	677.473	1.46024	0.111991	13.0389	7.34739e-39	2.11548e-37	IER3	UP
ENSG00000124334	575.879	-1.40028	0.107534	-13.0217	9.21046e-39	2.64698e-37	IL9R	DN
ENSG00000102974	3658.28	-0.821552	0.0630987	-13.0201	9.40192e-39	2.69701e-37	CTCF	DN
ENSG00000136159	795.713	-1.19773	0.0920565	-13.0108	1.06183e-38	3.04031e-37	NUDT15	DN
ENSG00000143162	1769.55	1.11715	0.0859148	13.003	1.1757e-38	3.36017e-37	CREG1	UP
ENSG00000116984	5346.39	-0.564941	0.0434639	-12.9979	1.2568e-38	3.58534e-37	MTR	DN
ENSG00000172113	760.725	-1.34067	0.103156	-12.9965	1.28081e-38	3.64713e-37	NME6	DN
ENSG00000130584	175.929	2.67144	0.205642	12.9908	1.38066e-38	3.92426e-37	ZBTB46	UP
ENSG00000105649	549.865	1.39365	0.107289	12.9897	1.39921e-38	3.96971e-37	RAB3A	UP
ENSG00000159200	1456.29	0.984595	0.0758751	12.9765	1.66262e-38	4.70842e-37	RCAN1	UP
ENSG00000159433	1379.65	2.04278	0.15743	12.9758	1.67759e-38	4.74217e-37	STARD9	UP
ENSG00000036530	341.5	3.01392	0.2324	12.9687	1.84153e-38	5.19611e-37	CYP46A1	UP
ENSG00000154146	443.662	2.04195	0.157622	12.9547	2.20984e-38	6.22404e-37	NRGN	UP
ENSG00000136854	3179.4	0.809154	0.0624767	12.9513	2.31005e-38	6.4945e-37	STXBP1	UP
ENSG00000197122	659.336	-1.17927	0.0911283	-12.9407	2.65092e-38	7.43937e-37	SRC	DN
ENSG00000126351	1542.13	1.04403	0.0807145	12.9349	2.86138e-38	8.01547e-37	THRA	UP
ENSG00000141458	1918.45	0.788021	0.0609303	12.9332	2.92519e-38	8.17947e-37	NPC1	UP
ENSG00000060339	3507.25	-0.745747	0.0576711	-12.931	3.00766e-38	8.39494e-37	CCAR1	DN
ENSG00000274752	1717.01	-0.958826	0.0742578	-12.9121	3.84571e-38	1.07148e-36	TRBV12-3	DN
ENSG00000090520	2828.47	0.639334	0.0495666	12.8985	4.58985e-38	1.27652e-36	DNAJB11	UP
ENSG00000189007	500.664	-1.31176	0.101745	-12.8927	4.94897e-38	1.37394e-36	ADAT2	DN
ENSG00000167862	706.124	-1.20357	0.0934351	-12.8814	5.73142e-38	1.58832e-36	MRPL58	DN
ENSG00000119397	2971.25	-0.83336	0.0647409	-12.8722	6.45094e-38	1.78453e-36	CNTRL	DN
ENSG00000128918	7329.4	-0.642968	0.0499621	-12.8691	6.7163e-38	1.85463e-36	ALDH1A2	DN
ENSG00000179119	4809.51	0.864027	0.0671735	12.8626	7.30765e-38	2.0133e-36	SPTY2D1	UP
ENSG00000213079	1792.02	-0.941945	0.0732319	-12.8625	7.31686e-38	2.0133e-36	SCAF8	DN
ENSG00000122986	257.892	-1.85103	0.144022	-12.8524	8.33652e-38	2.28981e-36	HVCN1	DN
ENSG00000105122	1693.46	-1.16006	0.0902853	-12.8488	8.73008e-38	2.39368e-36	RASAL3	DN
ENSG00000100439	544.006	1.83525	0.142872	12.8454	9.12686e-38	2.49805e-36	ABHD4	UP
ENSG00000163125	3149.17	-0.875833	0.0682044	-12.8413	9.62409e-38	2.62951e-36	RPRD2	DN
ENSG00000100426	9542.48	-0.589067	0.0458798	-12.8393	9.87069e-38	2.69215e-36	ZBED4	DN
ENSG00000116005	2060.14	1.20726	0.094044	12.8372	1.01508e-37	2.76369e-36	PCYOX1	UP
ENSG00000263001	3850.44	-0.794087	0.0619001	-12.8285	1.13485e-37	3.08438e-36	GTF2I	DN
ENSG00000070759	486.264	1.56907	0.122351	12.8243	1.19916e-37	3.25345e-36	TESK2	UP
ENSG00000113734	265.684	-1.6693	0.130275	-12.8137	1.37446e-37	3.72254e-36	BNIP1	DN
ENSG00000111885	797.238	1.08661	0.084885	12.801	1.61904e-37	4.37734e-36	MAN1A1	UP
ENSG00000112406	2519.83	1.03968	0.0812532	12.7955	1.73633e-37	4.68628e-36	HECA	UP
ENSG00000159131	3756.16	-0.56062	0.0438546	-12.7836	2.02458e-37	5.45475e-36	GART	DN
ENSG00000100784	1219.41	1.2284	0.0961172	12.7803	2.11367e-37	5.68493e-36	RPS6KA5	UP
ENSG00000139697	9514.06	0.526546	0.0412535	12.7637	2.61635e-37	7.02477e-36	SBNO1	UP
ENSG00000185697	837.511	1.34881	0.105744	12.7554	2.91043e-37	7.80086e-36	MYBL1	UP
ENSG00000143167	217.219	-1.93186	0.151526	-12.7494	3.14288e-37	8.40937e-36	GPA33	DN
ENSG00000130590	296.651	-1.40224	0.110016	-12.7458	3.28925e-37	8.78588e-36	SAMD10	DN
ENSG00000065000	5395.27	0.528389	0.0414772	12.7393	3.57791e-37	9.54047e-36	AP3D1	UP
ENSG00000120949	741.145	-2.38343	0.187141	-12.736	3.73198e-37	9.93425e-36	TNFRSF8	DN
ENSG00000198771	3436.37	-1.74208	0.136847	-12.7302	4.01843e-37	1.06784e-35	RCSD1	DN
ENSG00000151657	719.385	0.955618	0.0752392	12.7011	5.83359e-37	1.54755e-35	KIN	UP
ENSG00000148218	1388.79	1.15793	0.0911938	12.6974	6.10961e-37	1.618e-35	ALAD	UP
ENSG00000139793	1393.5	1.39973	0.110255	12.6954	6.27086e-37	1.65788e-35	MBNL2	UP
ENSG00000070010	3661.51	0.646881	0.0509735	12.6905	6.6743e-37	1.76154e-35	UFD1	UP
ENSG00000160179	1232.03	0.843257	0.0664568	12.6888	6.82217e-37	1.79751e-35	ABCG1	UP
ENSG00000137815	4154.32	0.501077	0.0395213	12.6787	7.76453e-37	2.04233e-35	RTF1	UP
ENSG00000105447	2830.1	-0.881309	0.0695391	-12.6736	8.28604e-37	2.17582e-35	GRWD1	DN
ENSG00000102096	887.03	1.15043	0.0908467	12.6634	9.43251e-37	2.47269e-35	PIM2	UP
ENSG00000185963	4370.47	0.771438	0.0609456	12.6578	1.01281e-36	2.65056e-35	BICD2	UP
ENSG00000126767	3207.05	0.878156	0.0693849	12.6563	1.0325e-36	2.69753e-35	ELK1	UP
ENSG00000162437	511.099	-1.16346	0.0919537	-12.6527	1.08069e-36	2.81868e-35	RAVER2	DN
ENSG00000115306	44898	-0.375567	0.0297175	-12.6379	1.30495e-36	3.39451e-35	SPTBN1	DN
ENSG00000059728	971.904	2.77239	0.219372	12.6378	1.30583e-36	3.39451e-35	MXD1	UP
ENSG00000163565	8180.68	-0.910744	0.0720918	-12.6331	1.38661e-36	3.59847e-35	IFI16	DN
ENSG00000100302	171.37	2.50023	0.197917	12.6327	1.39385e-36	3.6112e-35	RASD2	UP
ENSG00000170365	395.638	-1.43054	0.113256	-12.6311	1.42298e-36	3.68055e-35	SMAD1	DN
ENSG00000197329	933.666	1.05439	0.0835187	12.6246	1.54461e-36	3.98849e-35	PELI1	UP
ENSG00000236656	138.829	-2.90971	0.230502	-12.6233	1.57011e-36	4.04759e-35	ENSG00000236656	DN
ENSG00000187736	420.073	-1.40835	0.111707	-12.6075	1.9187e-36	4.93803e-35	NHEJ1	DN
ENSG00000197724	2422.79	-0.902496	0.0716251	-12.6003	2.10388e-36	5.40564e-35	PHF2	DN
ENSG00000102755	3062.31	0.921684	0.0732081	12.5899	2.39898e-36	6.15367e-35	FLT1	UP
ENSG00000087258	431.145	1.48927	0.118396	12.5787	2.76611e-36	7.0837e-35	GNAO1	UP
ENSG00000097007	3932.48	-1.01771	0.0809175	-12.5772	2.81981e-36	7.20932e-35	ABL1	DN
ENSG00000164877	318.605	2.00691	0.159599	12.5747	2.90996e-36	7.42757e-35	MICALL2	UP
ENSG00000082512	1029.21	-1.25063	0.0994744	-12.5723	2.99745e-36	7.63833e-35	TRAF5	DN
ENSG00000111642	21356.3	0.642817	0.0511371	12.5705	3.06964e-36	7.80945e-35	CHD4	UP
ENSG00000167123	449.51	1.4689	0.116928	12.5625	3.39421e-36	8.62107e-35	CERCAM	UP
ENSG00000184575	6334.47	-0.617803	0.0491843	-12.561	3.46061e-36	8.77536e-35	XPOT	DN
ENSG00000110063	421.215	-1.30234	0.103757	-12.5517	3.8896e-36	9.84711e-35	DCPS	DN
ENSG00000148841	2710.81	0.569529	0.0453769	12.5511	3.92073e-36	9.90975e-35	ITPRIP	UP
ENSG00000142949	766.399	1.05805	0.0843473	12.5439	4.29241e-36	1.08315e-34	PTPRF	UP
ENSG00000126016	849.992	1.03177	0.0823762	12.5251	5.44551e-36	1.3719e-34	AMOT	UP
ENSG00000105290	581.531	1.15768	0.0924666	12.52	5.80074e-36	1.45902e-34	APLP1	UP
ENSG00000111790	1953.63	0.832222	0.0665015	12.5143	6.23362e-36	1.56537e-34	FGFR1OP2	UP
ENSG00000160703	341.003	-1.91189	0.152818	-12.5109	6.50429e-36	1.6307e-34	NLRX1	DN
ENSG00000132434	526.917	-1.85136	0.147997	-12.5095	6.62721e-36	1.65883e-34	LANCL2	DN
ENSG00000151117	210.107	1.84327	0.147407	12.5047	7.04015e-36	1.75936e-34	TMEM86A	UP
ENSG00000142185	429.403	-1.89716	0.151805	-12.4974	7.71691e-36	1.92538e-34	TRPM2	DN
ENSG00000128881	1860.99	1.0552	0.0844736	12.4915	8.30543e-36	2.06889e-34	TTBK2	UP
ENSG00000074370	15599	-0.704058	0.0563768	-12.4884	8.63238e-36	2.14689e-34	ATP2A3	DN
ENSG00000109670	1755.02	0.902377	0.0722725	12.4858	8.9287e-36	2.21703e-34	FBXW7	UP
ENSG00000198736	698.775	1.20803	0.0968252	12.4764	1.00367e-35	2.48817e-34	MSRB1	UP
ENSG00000103148	883.708	-1.05431	0.0846344	-12.4572	1.27779e-35	3.16268e-34	NPRL3	DN
ENSG00000162419	894.122	-1.4386	0.115487	-12.4568	1.28472e-35	3.17478e-34	GMEB1	DN
ENSG00000110697	1443.1	0.937833	0.0752888	12.4565	1.28951e-35	3.18153e-34	PITPNM1	UP
ENSG00000141577	1538.42	1.04694	0.0840645	12.454	1.33039e-35	3.27718e-34	CEP131	UP
ENSG00000260997	1332.03	-0.927989	0.0745377	-12.4499	1.39974e-35	3.44257e-34	ENSG00000260997	DN
ENSG00000171310	12546.2	-0.421009	0.0338221	-12.4477	1.43859e-35	3.5325e-34	CHST11	DN
ENSG00000152213	179.065	-1.96749	0.158175	-12.4387	1.61188e-35	3.95177e-34	ARL11	DN
ENSG00000126214	3201.08	0.682457	0.0548683	12.4381	1.62347e-35	3.97393e-34	KLC1	UP
ENSG00000124789	6760.16	-0.873892	0.0702679	-12.4366	1.6545e-35	4.04351e-34	NUP153	DN
ENSG00000084774	7419.6	-0.712214	0.0572725	-12.4355	1.6765e-35	4.09083e-34	CAD	DN
ENSG00000186350	723.825	-1.15891	0.0932788	-12.4241	1.93385e-35	4.71136e-34	RXRA	DN
ENSG00000244405	1539.31	0.700814	0.0564542	12.4138	2.19825e-35	5.34711e-34	ETV5	UP
ENSG00000119231	5575.56	0.672454	0.0542042	12.4059	2.42625e-35	5.89247e-34	SENP5	UP
ENSG00000005175	2474.2	0.648161	0.052314	12.3898	2.96675e-35	7.1939e-34	RPAP3	UP
ENSG00000076826	987.721	1.40529	0.113437	12.3883	3.02574e-35	7.3255e-34	CAMSAP3	UP
ENSG00000149532	3194.43	-0.917121	0.0740745	-12.3811	3.30972e-35	8.00056e-34	CPSF7	DN
ENSG00000071655	4725.33	-0.9401	0.0759742	-12.3739	3.61657e-35	8.7287e-34	ENSG00000071655	DN
ENSG00000153879	1296.19	-0.806961	0.0652528	-12.3667	3.95829e-35	9.53862e-34	CEBPG	DN
ENSG00000167721	3760.04	-0.634918	0.0513597	-12.3622	4.18594e-35	1.00716e-33	TSR1	DN
ENSG00000101849	1284.94	1.12584	0.0910809	12.3608	4.25723e-35	1.02272e-33	TBL1X	UP
ENSG00000131931	325.879	-1.40875	0.113973	-12.3604	4.28178e-35	1.02703e-33	THAP1	DN
ENSG00000096746	2828.66	-0.687446	0.0556218	-12.3593	4.34045e-35	1.0395e-33	HNRNPH3	DN
ENSG00000030419	4797.61	-1.66564	0.134804	-12.356	4.51913e-35	1.08062e-33	IKZF2	DN
ENSG00000086062	2146.54	0.77888	0.0630581	12.3518	4.76492e-35	1.13764e-33	B4GALT1	UP
ENSG00000141965	3580.31	-0.824039	0.066744	-12.3463	5.1022e-35	1.2163e-33	FEM1A	DN
ENSG00000100321	390.861	1.4739	0.119426	12.3416	5.40899e-35	1.28746e-33	SYNGR1	UP
ENSG00000163808	3504.48	-0.649114	0.0525992	-12.3408	5.46439e-35	1.29865e-33	KIF15	DN
ENSG00000083544	673.487	-1.12954	0.0915536	-12.3375	5.68784e-35	1.34969e-33	TDRD3	DN
ENSG00000106443	2237.88	-0.713049	0.0578032	-12.3358	5.81043e-35	1.37667e-33	PHF14	DN
ENSG00000205726	1729.54	0.988445	0.0803071	12.3083	8.17173e-35	1.93319e-33	ITSN1	UP
ENSG00000113194	2841.52	-0.698834	0.0568073	-12.3018	8.85548e-35	2.09175e-33	FAF2	DN
ENSG00000065029	741.064	-1.10732	0.0900962	-12.2904	1.02031e-34	2.40642e-33	ZNF76	DN
ENSG00000177548	310.746	-1.87079	0.152218	-12.2901	1.02318e-34	2.40952e-33	RABEP2	DN
ENSG00000068024	6534.09	-0.630088	0.0512692	-12.2898	1.02767e-34	2.41276e-33	HDAC4	DN
ENSG00000176105	1810.5	1.13373	0.0922489	12.2899	1.02657e-34	2.41276e-33	YES1	UP
ENSG00000114491	1556.34	-1.12436	0.0915316	-12.2839	1.10601e-34	2.59277e-33	UMPS	DN
ENSG00000079387	1940.1	-0.724884	0.0590158	-12.2829	1.11952e-34	2.6176e-33	SENP1	DN
ENSG00000151553	1688.78	-1.05146	0.0856038	-12.2828	1.11997e-34	2.6176e-33	FAM160B1	DN
ENSG00000124374	505.517	1.26882	0.103365	12.2751	1.23223e-34	2.87564e-33	PAIP2B	UP
ENSG00000158109	1071.55	1.14093	0.0929475	12.275	1.23456e-34	2.87674e-33	TPRG1L	UP
ENSG00000172059	213.552	-1.83385	0.149439	-12.2715	1.28795e-34	2.99667e-33	KLF11	DN
ENSG00000115756	1616.99	1.08601	0.0885322	12.2668	1.36495e-34	3.17105e-33	HPCAL1	UP
ENSG00000100099	2325.65	-0.788576	0.064295	-12.265	1.39668e-34	3.23991e-33	HPS4	DN
ENSG00000055130	2482.18	-0.568359	0.0463796	-12.2545	1.58928e-34	3.68121e-33	CUL1	DN
ENSG00000171634	7769.6	-0.869608	0.0709709	-12.253	1.61851e-34	3.74331e-33	BPTF	DN
ENSG00000111371	8565.87	-0.802881	0.0655371	-12.2508	1.66385e-34	3.84244e-33	SLC38A1	DN
ENSG00000012822	951.28	1.1391	0.0930043	12.2478	1.7253e-34	3.97844e-33	CALCOCO1	UP
ENSG00000198912	783.831	-1.14506	0.093556	-12.2393	1.91562e-34	4.41075e-33	C1orf174	DN
ENSG00000130940	1310.64	0.872449	0.0712897	12.2381	1.94567e-34	4.47331e-33	CASZ1	UP
ENSG00000111424	618.696	1.98068	0.161858	12.2372	1.96816e-34	4.51833e-33	VDR	UP
ENSG00000129250	2671.54	0.968887	0.0791821	12.2362	1.99184e-34	4.56593e-33	KIF1C	UP
ENSG00000137547	1336.44	-0.801353	0.0655303	-12.2287	2.18334e-34	4.99754e-33	MRPL15	DN
ENSG00000184916	583.801	1.32729	0.108557	12.2267	2.23987e-34	5.11936e-33	JAG2	UP
ENSG00000247315	919.646	-1.02427	0.0837818	-12.2254	2.27388e-34	5.18945e-33	ZCCHC3	DN
ENSG00000185686	2000.61	-0.7222	0.0591147	-12.2169	2.52461e-34	5.75321e-33	PRAME	DN
ENSG00000129244	111.869	3.15318	0.258157	12.2142	2.61014e-34	5.93941e-33	ATP1B2	UP
ENSG00000099889	352.746	1.27435	0.104356	12.2116	2.69578e-34	6.12531e-33	ARVCF	UP
ENSG00000106608	728.411	-1.1977	0.0981041	-12.2084	2.80299e-34	6.3596e-33	URGCP	DN
ENSG00000089057	3077.17	0.585939	0.0480029	12.2063	2.87579e-34	6.51524e-33	SLC23A2	UP
ENSG00000204634	820.425	0.934589	0.0765935	12.2019	3.0353e-34	6.86658e-33	TBC1D8	UP
ENSG00000174243	3294.3	-0.515261	0.0422673	-12.1905	3.49132e-34	7.88673e-33	DDX23	DN
ENSG00000139182	2046.29	0.921183	0.0755769	12.1887	3.57138e-34	8.05584e-33	CLSTN3	UP
ENSG00000128322	530.753	-1.00961	0.0828454	-12.1867	3.65858e-34	8.24056e-33	IGLL1	DN
ENSG00000280202	229.917	-1.80037	0.147812	-12.1801	3.966e-34	8.92005e-33	ENSG00000280202	DN
ENSG00000119720	1156.68	-1.52037	0.124855	-12.1771	4.11467e-34	9.24104e-33	NRDE2	DN
ENSG00000158457	784.192	1.10849	0.0910412	12.1757	4.18591e-34	9.38744e-33	TSPAN33	UP
ENSG00000163104	2825.78	-0.95118	0.078182	-12.1662	4.70315e-34	1.05322e-32	SMARCAD1	DN
ENSG00000166261	803.058	-0.965225	0.0793942	-12.1574	5.24108e-34	1.17199e-32	ZNF202	DN
ENSG00000131398	240.684	2.52535	0.207982	12.1422	6.3134e-34	1.40975e-32	KCNC3	UP
ENSG00000159692	4665.49	-0.629418	0.051854	-12.1383	6.62006e-34	1.4761e-32	CTBP1	DN
ENSG00000167987	180.126	-1.76823	0.145714	-12.135	6.89452e-34	1.53509e-32	VPS37C	DN
ENSG00000046889	2816.88	-1.13762	0.0937584	-12.1336	7.01237e-34	1.5591e-32	PREX2	DN
ENSG00000170854	1123.37	-0.961902	0.0793261	-12.1259	7.69962e-34	1.70945e-32	RIOX2	DN
ENSG00000160785	2299.42	0.822531	0.0678464	12.1234	7.93744e-34	1.75973e-32	SLC25A44	UP
ENSG00000128602	578.234	-1.39568	0.115148	-12.1208	8.19504e-34	1.81425e-32	SMO	DN
ENSG00000088812	2687.32	0.703079	0.0580887	12.1035	1.01147e-33	2.23605e-32	ATRN	UP
ENSG00000116096	243.669	-1.5612	0.129081	-12.0947	1.12587e-33	2.48541e-32	SPR	DN
ENSG00000167508	1045.42	0.792655	0.0655524	12.0919	1.16509e-33	2.56833e-32	MVD	UP
ENSG00000184083	2270.29	-0.735166	0.0608009	-12.0914	1.17312e-33	2.58236e-32	FAM120C	DN
ENSG00000182810	732.898	-0.925305	0.0765445	-12.0885	1.21552e-33	2.67191e-32	DDX28	DN
ENSG00000108599	780.438	-1.14282	0.0945976	-12.0808	1.33387e-33	2.92791e-32	AKAP10	DN
ENSG00000063169	838.863	1.00573	0.0833112	12.072	1.48477e-33	3.25454e-32	BICRA	UP
ENSG00000112394	676.702	1.09532	0.0907689	12.0671	1.57586e-33	3.44934e-32	SLC16A10	UP
ENSG00000159082	1303.96	1.03304	0.0856405	12.0625	1.66677e-33	3.64319e-32	SYNJ1	UP
ENSG00000184811	72.596	-3.91664	0.324937	-12.0535	1.85827e-33	4.05605e-32	TRARG1	DN
ENSG00000181472	663.789	-1.10589	0.0917949	-12.0474	2.00117e-33	4.36183e-32	ZBTB2	DN
ENSG00000151208	431.163	-1.1262	0.0935468	-12.0389	2.21792e-33	4.82747e-32	DLG5	DN
ENSG00000168259	2756.12	-0.774897	0.0643722	-12.0378	2.24964e-33	4.88965e-32	DNAJC7	DN
ENSG00000119326	2080.09	0.955391	0.0794137	12.0306	2.45467e-33	5.32783e-32	CTNNAL1	UP
ENSG00000120254	1768.14	-0.788699	0.0655654	-12.0292	2.49597e-33	5.4099e-32	MTHFD1L	DN
ENSG00000185238	764.685	-1.02602	0.0853626	-12.0195	2.8065e-33	6.07449e-32	PRMT3	DN
ENSG00000268555	145.909	-2.47903	0.206297	-12.0168	2.89905e-33	6.26606e-32	ENSG00000268555	DN
ENSG00000101384	227.644	2.07334	0.172607	12.0119	3.07605e-33	6.6394e-32	JAG1	UP
ENSG00000133597	1170.41	-0.892775	0.0744018	-11.9994	3.58017e-33	7.71677e-32	ADCK2	DN
ENSG00000054793	319.272	-1.52133	0.126837	-11.9944	3.80079e-33	8.18091e-32	ATP9A	DN
ENSG00000151726	811.167	1.4575	0.121551	11.9909	3.96534e-33	8.52328e-32	ACSL1	UP
ENSG00000182197	909.839	1.02442	0.0854408	11.9898	4.01873e-33	8.6261e-32	EXT1	UP
ENSG00000124067	692.571	1.29384	0.108171	11.9611	5.68239e-33	1.21803e-31	SLC12A4	UP
ENSG00000079999	1600.45	-1.30566	0.109195	-11.9572	5.95604e-33	1.27492e-31	KEAP1	DN
ENSG00000106089	200.427	1.78051	0.148951	11.9537	6.21265e-33	1.32802e-31	STX1A	UP
ENSG00000229944	691.074	-0.908445	0.0760052	-11.9524	6.30798e-33	1.34654e-31	EIF4EP2	DN
ENSG00000114353	12445.3	0.655541	0.0548596	11.9494	6.5363e-33	1.39336e-31	GNAI2	UP
ENSG00000076003	9488.71	-0.520245	0.0435656	-11.9417	7.17755e-33	1.52796e-31	MCM6	DN
ENSG00000165684	1169.55	1.10409	0.0924589	11.9415	7.19525e-33	1.52963e-31	SNAPC4	UP
ENSG00000173757	3179.68	-0.546654	0.0458103	-11.933	7.96665e-33	1.69131e-31	STAT5B	DN
ENSG00000149809	522.503	1.76335	0.147845	11.927	8.56157e-33	1.81512e-31	TM7SF2	UP
ENSG00000156973	1320.82	0.718499	0.0602907	11.9172	9.62428e-33	2.03764e-31	PDE6D	UP
ENSG00000138496	926.169	-0.841972	0.0707478	-11.901	1.16879e-32	2.47118e-31	PARP9	DN
ENSG00000197429	297.436	-1.79803	0.151197	-11.892	1.30228e-32	2.74966e-31	IPP	DN
ENSG00000161405	616.085	-1.03306	0.0868801	-11.8906	1.32406e-32	2.79187e-31	IKZF3	DN
ENSG00000065308	4233.76	0.696468	0.0585978	11.8856	1.40664e-32	2.96196e-31	TRAM2	UP
ENSG00000095397	341.043	1.79066	0.150662	11.8853	1.41195e-32	2.96911e-31	WHRN	UP
ENSG00000030110	1629.73	0.931066	0.0783481	11.8837	1.43844e-32	3.02073e-31	BAK1	UP
ENSG00000236287	849.113	-0.98307	0.0827587	-11.8788	1.52622e-32	3.20074e-31	ZBED5	DN
ENSG00000196961	4215.69	0.911985	0.0767916	11.8761	1.5754e-32	3.29942e-31	AP2A1	UP
ENSG00000153404	176.877	-1.96261	0.165557	-11.8546	2.03716e-32	4.26075e-31	PLEKHG4B	DN
ENSG00000167674	3997.3	0.960204	0.0810057	11.8535	2.06299e-32	4.30896e-31	HDGFL2	UP
ENSG00000264522	1014.16	0.768947	0.064883	11.8513	2.11923e-32	4.42048e-31	OTUD7B	UP
ENSG00000143674	731.609	1.12843	0.0952779	11.8436	2.32301e-32	4.83904e-31	MAP3K21	UP
ENSG00000116273	2275	0.865288	0.0730998	11.8371	2.51045e-32	5.22248e-31	PHF13	UP
ENSG00000127220	917.569	1.11131	0.0939726	11.8259	2.86746e-32	5.95718e-31	ABHD8	UP
ENSG00000159720	1502.52	1.0559	0.0893058	11.8235	2.95297e-32	6.12662e-31	ATP6V0D1	UP
ENSG00000217128	2064.93	0.680573	0.0575855	11.8185	3.13285e-32	6.49114e-31	FNIP1	UP
ENSG00000253669	128.256	-2.0235	0.171267	-11.8149	3.26961e-32	6.76549e-31	GASAL1	DN
ENSG00000154310	794.461	1.07143	0.090735	11.8083	3.53631e-32	7.30366e-31	TNIK	UP
ENSG00000143537	613.767	1.19868	0.101512	11.8082	3.53911e-32	7.30366e-31	ADAM15	UP
ENSG00000139044	201.78	-1.61902	0.137125	-11.8069	3.59615e-32	7.4115e-31	B4GALNT3	DN
ENSG00000198890	509.434	-1.48017	0.12547	-11.797	4.0443e-32	8.32408e-31	PRMT6	DN
ENSG00000086619	418.993	1.17631	0.0997437	11.7933	4.22463e-32	8.68372e-31	ERO1B	UP
ENSG00000197535	983.256	-0.924491	0.0784335	-11.7869	4.55822e-32	9.35701e-31	MYO5A	DN
ENSG00000172731	826.166	-0.974733	0.082699	-11.7865	4.58136e-32	9.39209e-31	LRRC20	DN
ENSG00000138614	887.361	-0.8957	0.0759974	-11.7859	4.61301e-32	9.4445e-31	INTS14	DN
ENSG00000179144	380.185	-1.29739	0.110253	-11.7674	5.74879e-32	1.17543e-30	GIMAP7	DN
ENSG00000113161	4311.4	0.585607	0.0498172	11.7551	6.64623e-32	1.35714e-30	HMGCR	UP
ENSG00000167182	1044.36	-1.20493	0.102516	-11.7536	6.76734e-32	1.38006e-30	SP2	DN
ENSG00000116584	5185.99	-0.868676	0.0739315	-11.7497	7.08404e-32	1.44275e-30	ARHGEF2	DN
ENSG00000176542	2528.64	-0.957115	0.0815203	-11.7408	7.87253e-32	1.60123e-30	USF3	DN
ENSG00000131263	3161.93	-0.99	0.0843319	-11.7393	8.01128e-32	1.62732e-30	RLIM	DN
ENSG00000164603	626.537	1.38725	0.118178	11.7387	8.07337e-32	1.63779e-30	BMT2	UP
ENSG00000143434	242.187	1.69162	0.14418	11.7327	8.66385e-32	1.75528e-30	SEMA6C	UP
ENSG00000010404	3153.92	0.593585	0.0506694	11.7148	1.06984e-31	2.16464e-30	IDS	UP
ENSG00000162739	477.327	-1.01611	0.0867472	-11.7135	1.08741e-31	2.19734e-30	SLAMF6	DN
ENSG00000162736	1242.65	-1.02882	0.087839	-11.7126	1.099e-31	2.21786e-30	NCSTN	DN
ENSG00000281103	425.175	-1.45302	0.12406	-11.7122	1.10319e-31	2.22344e-30	TRG-AS1	DN
ENSG00000226479	503.841	-1.82989	0.156517	-11.6913	1.4124e-31	2.84294e-30	TMEM185B	DN
ENSG00000137947	1996.26	1.08274	0.0926196	11.6902	1.43131e-31	2.87726e-30	GTF2B	UP
ENSG00000160211	4571.62	0.951294	0.0814232	11.6833	1.5511e-31	3.11404e-30	G6PD	UP
ENSG00000184743	6397.13	-0.830288	0.0710806	-11.6809	1.59531e-31	3.19865e-30	ATL3	DN
ENSG00000218283	1049.18	-0.72911	0.0624557	-11.674	1.72994e-31	3.46413e-30	MORF4L1P1	DN
ENSG00000108306	1818.82	0.87694	0.0751388	11.6709	1.79431e-31	3.58839e-30	FBXL20	UP
ENSG00000143622	873.278	0.814381	0.0698018	11.667	1.87855e-31	3.75203e-30	RIT1	UP
ENSG00000162236	1133.1	1.51717	0.130196	11.6529	2.21713e-31	4.42257e-30	STX5	UP
ENSG00000027697	1181.97	1.03718	0.0890071	11.6527	2.22244e-31	4.42747e-30	IFNGR1	UP
ENSG00000137776	1824.74	-0.909846	0.0780912	-11.6511	2.26604e-31	4.50855e-30	SLTM	DN
ENSG00000185875	490.349	-1.2961	0.111254	-11.6499	2.296e-31	4.56231e-30	THNSL1	DN
ENSG00000050030	946.119	-0.974697	0.0836879	-11.6468	2.38198e-31	4.7271e-30	NEXMIF	DN
ENSG00000049239	2464.37	-1.18093	0.101531	-11.6313	2.85809e-31	5.6647e-30	H6PD	DN
ENSG00000120539	1754.92	0.834438	0.0718206	11.6184	3.3244e-31	6.58053e-30	MASTL	UP
ENSG00000121064	673.073	0.896023	0.0771277	11.6174	3.3621e-31	6.64667e-30	SCPEP1	UP
ENSG00000133789	1650.86	0.877407	0.0756902	11.5921	4.52078e-31	8.92594e-30	SWAP70	UP
ENSG00000179163	574.855	1.02101	0.0880949	11.5899	4.63936e-31	9.14844e-30	FUCA1	UP
ENSG00000275066	1907.87	-0.850488	0.0734196	-11.5839	4.9705e-31	9.78898e-30	SYNRG	DN
ENSG00000135931	994.185	0.875292	0.0755888	11.5796	5.22631e-31	1.02797e-29	ARMC9	UP
ENSG00000144867	1092.6	-1.01707	0.0878482	-11.5775	5.3556e-31	1.05207e-29	SRPRB	DN
ENSG00000148343	1001.94	0.909189	0.0785359	11.5767	5.40719e-31	1.06034e-29	MIGA2	UP
ENSG00000259330	634.821	1.1346	0.0980079	11.5767	5.41138e-31	1.06034e-29	INAFM2	UP
ENSG00000117335	2398.28	1.00959	0.0872304	11.5738	5.59582e-31	1.0951e-29	CD46	UP
ENSG00000198853	357.507	-1.53556	0.13276	-11.5664	6.09752e-31	1.19178e-29	RUSC2	DN
ENSG00000225632	78.097	-4.00604	0.346547	-11.5599	6.57974e-31	1.28442e-29	ENSG00000225632	DN
ENSG00000143390	2269.77	-0.864957	0.0749114	-11.5464	7.69784e-31	1.50079e-29	RFX5	DN
ENSG00000051009	1211.82	0.79665	0.0690075	11.5444	7.87907e-31	1.53419e-29	FAM160A2	UP
ENSG00000186648	86.1795	4.49423	0.38962	11.5349	8.79851e-31	1.71108e-29	CARMIL3	UP
ENSG00000144136	2298.53	-1.14337	0.0991397	-11.5329	9.00445e-31	1.74894e-29	SLC20A1	DN
ENSG00000170745	118.896	2.40146	0.20823	11.5327	9.02671e-31	1.75107e-29	KCNS3	UP
ENSG00000176783	837.216	-0.885771	0.0768798	-11.5215	1.02799e-30	1.99169e-29	RUFY1	DN
ENSG00000164323	1717.72	-1.20754	0.104865	-11.5152	1.10596e-30	2.14008e-29	CFAP97	DN
ENSG00000163946	3324.41	-0.974023	0.0846278	-11.5095	1.18159e-30	2.28357e-29	TASOR	DN
ENSG00000125630	1925.59	-0.874314	0.0759782	-11.5074	1.21016e-30	2.33589e-29	POLR1B	DN
ENSG00000133193	1986.26	0.790374	0.0687849	11.4905	1.47239e-30	2.83852e-29	FAM104A	UP
ENSG00000196182	3652.29	0.766629	0.066765	11.4825	1.6152e-30	3.10995e-29	STK40	UP
ENSG00000174206	499.751	-1.22365	0.106628	-11.4758	1.74467e-30	3.35508e-29	C12orf66	DN
ENSG00000197562	747.984	0.765077	0.0666797	11.4739	1.78422e-30	3.42689e-29	RAB40C	UP
ENSG00000080546	482.474	1.21352	0.10582	11.4678	1.91514e-30	3.67379e-29	SESN1	UP
ENSG00000147443	677.809	-1.28422	0.111989	-11.4674	1.92411e-30	3.68645e-29	DOK2	DN
ENSG00000163251	604.083	1.24948	0.108965	11.4668	1.9368e-30	3.7062e-29	FZD5	UP
ENSG00000137338	901.347	0.927724	0.080932	11.463	2.02382e-30	3.86794e-29	PGBD1	UP
ENSG00000061273	1914.26	-1.02077	0.0890827	-11.4586	2.12847e-30	4.06294e-29	HDAC7	DN
ENSG00000111877	543.394	-1.29067	0.112672	-11.4551	2.2172e-30	4.22711e-29	MCM9	DN
ENSG00000116874	249.926	-1.94989	0.17023	-11.4544	2.23466e-30	4.25517e-29	WARS2	DN
ENSG00000089012	304.075	-1.44872	0.12649	-11.4532	2.26601e-30	4.30958e-29	SIRPG	DN
ENSG00000067064	2121.57	0.979293	0.0855189	11.4512	2.31947e-30	4.40585e-29	IDI1	UP
ENSG00000175984	105.271	2.55803	0.223422	11.4493	2.36988e-30	4.49611e-29	DENND2C	UP
ENSG00000266088	79.1482	-3.03297	0.265091	-11.4413	2.60105e-30	4.92865e-29	ENSG00000266088	DN
ENSG00000256663	3409.91	-0.639059	0.0558655	-11.4392	2.66205e-30	5.0381e-29	ENSG00000256663	DN
ENSG00000111707	4684.17	0.565976	0.049501	11.4336	2.84002e-30	5.36837e-29	SUDS3	UP
ENSG00000177125	2451.7	0.750598	0.065668	11.4302	2.95462e-30	5.57819e-29	ZBTB34	UP
ENSG00000182253	130.17	2.87926	0.251915	11.4295	2.97947e-30	5.61827e-29	SYNM	UP
ENSG00000143458	1639.01	-1.16606	0.10209	-11.4219	3.24933e-30	6.11971e-29	GABPB2	DN
ENSG00000198604	5608.98	-0.724009	0.0634193	-11.4162	3.46957e-30	6.52657e-29	BAZ1A	DN
ENSG00000169220	880.007	-0.979575	0.085835	-11.4123	3.63007e-30	6.82022e-29	RGS14	DN
ENSG00000170473	295.609	-1.73311	0.1519	-11.4095	3.747e-30	7.0314e-29	PYM1	DN
ENSG00000174749	258.457	1.70085	0.149096	11.4078	3.82411e-30	7.16744e-29	FAM241A	UP
ENSG00000138814	1054.28	1.18332	0.103731	11.4076	3.83122e-30	7.17211e-29	PPP3CA	UP
ENSG00000168434	699.532	-0.902699	0.0791934	-11.3987	4.2456e-30	7.93825e-29	COG7	DN
ENSG00000148660	1894.86	0.849798	0.0745846	11.3938	4.49226e-30	8.38933e-29	CAMK2G	UP
ENSG00000029993	2797.03	-0.522539	0.0458709	-11.3915	4.60868e-30	8.5964e-29	HMGB3	DN
ENSG00000162377	1230.32	-0.843073	0.0740477	-11.3855	4.93612e-30	9.19612e-29	COA7	DN
ENSG00000108557	3815.14	-1.04641	0.0919241	-11.3834	5.05921e-30	9.41413e-29	RAI1	DN
ENSG00000163510	1215.25	-1.02151	0.0897448	-11.3823	5.12047e-30	9.51671e-29	CWC22	DN
ENSG00000129347	1317.22	-1.27493	0.112042	-11.379	5.32133e-30	9.87819e-29	KRI1	DN
ENSG00000106868	543.511	-1.34633	0.118387	-11.3723	5.74613e-30	1.0654e-28	SUSD1	DN
ENSG00000177606	934.483	1.13779	0.10006	11.3711	5.82709e-30	1.07912e-28	JUN	UP
ENSG00000113328	1682.28	0.894722	0.0787121	11.367	6.10361e-30	1.12899e-28	CCNG1	UP
ENSG00000162783	1637.74	1.26456	0.111535	11.3378	8.52214e-30	1.57447e-28	IER5	UP
ENSG00000166333	1436.95	0.993771	0.0876631	11.3363	8.67798e-30	1.60135e-28	ILK	UP
ENSG00000137502	393.65	1.77231	0.156407	11.3314	9.17223e-30	1.69054e-28	RAB30	UP
ENSG00000181004	277.478	1.35283	0.119401	11.3302	9.30313e-30	1.71264e-28	BBS12	UP
ENSG00000104671	651.071	-1.12601	0.0993975	-11.3284	9.49224e-30	1.74538e-28	DCTN6	DN
ENSG00000107954	684.491	-0.984859	0.0869498	-11.3268	9.67213e-30	1.77635e-28	NEURL1	DN
ENSG00000178700	339.799	-1.11868	0.098783	-11.3246	9.91057e-30	1.81799e-28	DHFR2	DN
ENSG00000125089	884.619	-1.81274	0.160139	-11.3198	1.04686e-29	1.91809e-28	SH3TC1	DN
ENSG00000139725	2241.11	0.95123	0.0840861	11.3126	1.13701e-29	2.08082e-28	RHOF	UP
ENSG00000141569	1179.11	-0.913304	0.080744	-11.3111	1.1563e-29	2.11362e-28	TRIM65	DN
ENSG00000100266	2451.69	0.722607	0.0638953	11.3092	1.18112e-29	2.15645e-28	PACSIN2	UP
ENSG00000103550	2103.36	-0.67814	0.0599699	-11.308	1.19763e-29	2.18402e-28	KNOP1	DN
ENSG00000144747	2593.52	0.601585	0.053203	11.3074	1.20667e-29	2.19792e-28	TMF1	UP
ENSG00000126804	1039.65	-1.68889	0.149365	-11.3072	1.20919e-29	2.19993e-28	ZBTB1	DN
ENSG00000136518	1998.08	-0.779398	0.0689723	-11.3002	1.30972e-29	2.38004e-28	ACTL6A	DN
ENSG00000076984	655.548	-1.03558	0.0916585	-11.2982	1.33879e-29	2.43002e-28	MAP2K7	DN
ENSG00000110934	1844.29	-0.78626	0.0695923	-11.2981	1.3411e-29	2.43137e-28	BIN2	DN
ENSG00000183864	1919.31	0.699054	0.0619314	11.2876	1.51167e-29	2.73741e-28	TOB2	UP
ENSG00000112294	1932.5	-0.892794	0.0791198	-11.2841	1.5729e-29	2.84497e-28	ALDH5A1	DN
ENSG00000250317	252.945	-1.52099	0.134803	-11.283	1.59156e-29	2.87536e-28	SMIM20	DN
ENSG00000148331	2435.93	0.889212	0.0788232	11.2811	1.62706e-29	2.93609e-28	ASB6	UP
ENSG00000111684	1046.71	0.781073	0.0692788	11.2743	1.75674e-29	3.16642e-28	LPCAT3	UP
ENSG00000005889	934.563	-2.08402	0.185005	-11.2646	1.96139e-29	3.53119e-28	ZFX	DN
ENSG00000181444	121.867	3.22025	0.285908	11.2632	1.99323e-29	3.58436e-28	ZNF467	UP
ENSG00000196663	1243.27	0.819942	0.0728134	11.2609	2.0472e-29	3.67714e-28	TECPR2	UP
ENSG00000175376	2403.61	0.67033	0.0595534	11.2559	2.16485e-29	3.88396e-28	EIF1AD	UP
ENSG00000133773	864.406	-0.938663	0.0834286	-11.2511	2.28715e-29	4.09864e-28	CCDC59	DN
ENSG00000254726	1904.24	-0.781676	0.069486	-11.2494	2.33142e-29	4.17316e-28	MEX3A	DN
ENSG00000100403	4558.41	-0.645222	0.0573892	-11.2429	2.50944e-29	4.48663e-28	ZC3H7B	DN
ENSG00000162650	283.266	-1.79868	0.160036	-11.2392	2.61653e-29	4.67272e-28	ATXN7L2	DN
ENSG00000197872	256.403	3.6332	0.323293	11.2381	2.64966e-29	4.72644e-28	FAM49A	UP
ENSG00000107738	619.423	1.12204	0.0998483	11.2374	2.67138e-29	4.75973e-28	VSIR	UP
ENSG00000001084	2516.98	0.62356	0.0555351	11.2282	2.9644e-29	5.27575e-28	GCLC	UP
ENSG00000132530	1089.24	-1.82157	0.162321	-11.222	3.17989e-29	5.65277e-28	XAF1	DN
ENSG00000064309	1388.16	0.867743	0.0773565	11.2175	3.34731e-29	5.94358e-28	CDON	UP
ENSG00000074181	4122.87	0.639609	0.0570647	11.2085	3.70493e-29	6.57107e-28	NOTCH3	UP
ENSG00000157796	1166.88	1.15201	0.102802	11.2061	3.80432e-29	6.73964e-28	WDR19	UP
ENSG00000116641	1442.46	-0.902349	0.0805896	-11.1969	4.22488e-29	7.47617e-28	DOCK7	DN
ENSG00000123989	814.227	1.21841	0.108894	11.1889	4.61878e-29	8.16387e-28	CHPF	UP
ENSG00000128641	2393.6	-0.785727	0.0703363	-11.171	5.65409e-29	9.98246e-28	MYO1B	DN
ENSG00000106785	2709.24	-0.677857	0.0606833	-11.1704	5.69227e-29	1.00385e-27	TRIM14	DN
ENSG00000181396	893.692	-0.945728	0.0846709	-11.1695	5.75307e-29	1.01341e-27	OGFOD3	DN
ENSG00000131437	3484.92	0.701201	0.0627907	11.1673	5.89598e-29	1.03741e-27	KIF3A	UP
ENSG00000120253	3783.92	0.487601	0.0436705	11.1654	6.0193e-29	1.05791e-27	NUP43	UP
ENSG00000048828	7974.33	-0.427435	0.0382939	-11.162	6.25992e-29	1.09896e-27	FAM120A	DN
ENSG00000130304	331.974	1.5102	0.135332	11.1592	6.45553e-29	1.13202e-27	SLC27A1	UP
ENSG00000134215	3125.22	-0.613074	0.0549622	-11.1545	6.80978e-29	1.19279e-27	VAV3	DN
ENSG00000137962	113.186	6.13822	0.55055	11.1492	7.22128e-29	1.26344e-27	ARHGAP29	UP
ENSG00000150961	1723.9	0.640878	0.0574865	11.1483	7.29789e-29	1.2754e-27	SEC24D	UP
[truncated: 14,665 more rows]

## Sheet: Upregulated (SAHA 4 hrs)
Row.names	baseMean	log2FoldChange	lfcSE	stat	pvalue	padj	Symbol	Category
[truncated: 2,436 more rows]

[truncated: 4 more sheets: Downregulated (SAHA 4 hrs), DESeq (SAHA 8 hrs), Upregulated (SAHA 8 hrs), Downregulated (SAHA 8 hrs)]
